# Supplementary material for: Anomalous temperature dependence of elastic limit in metallic glasses
Source: Nat Commun. 2024 Jan 2;15:171. doi: 10.1038/s41467-023-44048-7 (PMC10761975; doi:10.1038/s41467-023-44048-7)
Supplement: Supplementary file 2 — Source Data Files [file 41467_2023_44048_MOESM2_ESM.zip]

Archive with 33 entries (33 files):
- Figure3abc_load_array.txt
- Figure1c_circle.xlsx
- Figure1c_full.xlsx
- Figure2-0K.xlsx
- Figure2-2K.xlsx
- Figure2-5K-1.xlsx
- Figure2-5K-2.xlsx
- Figure2-10K.xlsx
- Figure2-15K.xlsx
- Figure2-20K-1.xlsx
- Figure2-20K-2.xlsx
- Figure2-30K.xlsx
- Figure2-elastic-limit.xlsx
- Figure3_Eb_ST1-2.xlsx
- Figure3_Eb_ST2-4.xlsx
- Figure3_Eb_ST2-7.xlsx
- Figure3_Eb_ST4-6.xlsx
- Figure3_Eb_ST6-7.xlsx
- Figure3_Eb_ST7-6.xlsx
- Figure3_Eb_ST7-8.xlsx
- Figure3_energy_strain_state1.xlsx
- Figure3_energy_strain_state2.xlsx
- Figure3_energy_strain_state4.xlsx
- Figure3_energy_strain_state6.xlsx
- Figure3_energy_strain_state7.xlsx
- Figure3_energy_strain_state8.xlsx
- Figure4a_Ecurves.xlsx
- Figure4b_Ebfwd_Ebbwd.xlsx
- Figure4c_Eb_strain.xlsx
- Figure4d_EventI.xlsx
- Figure4d_EventIII.xlsx
- Figure4d_EventV.xlsx
- Figure4d_prediction.xlsx
