# Supplementary material for: Anomalous temperature dependence of elastic limit in metallic glasses
Source: Nat Commun. 2024 Jan 2;15:171. doi: 10.1038/s41467-023-44048-7 (PMC10761975; doi:10.1038/s41467-023-44048-7)
Supplement: Supplementary file 2 — Source Data Files [file 41467_2023_44048_MOESM2_ESM.zip › Figure3abc_load_array.txt]

loading state path 2K
State 1: 0.0000 -> 0.1948
State 2: 0.1948 -> 0.0000
ST type A 1-2: 0.1948
loading state path 5K
State 1: 0.0000 -> 0.1578
State 2: 0.3000 -> 0.0468
State 2: 0.1578 -> 0.4600
State 4: 0.3832 -> 0.5540
State 6: 0.5540 -> 0.3834
State 7: 0.4780 -> 0.0000
State 8: 0.1160 -> 0.0000
ST type C 1-2: 0.0468 -> 0.1578
ST type A 1-2: 0.1578
ST type A 1-2: 0.0468
ST type C 2-4: 0.3832 -> 0.4600
ST type A 4-6: 0.5540
ST type C 6-7: 0.3834 -> 0.4762
ST type C 7-8: 0.0140 -> 0.1160
loading state path 10K
State 2: 0.0000 -> 0.4388
State 4: 0.3572 -> 0.4388
State 7: 0.4388 -> 0.0000
State 6: 0.4388 -> 0.3796
ST type C 4-2: 0.3572 -> 0.4388
ST type A 2-7: 0.4388
ST type C 7-6: 0.3796 -> 0.4388
loading state path 20K
State 1: 0.0000 -> 0.3500
State 2: 0.0000 -> 0.3500
State 7: 0.3500 -> 0.5800
State 6: 0.5800 -> 0.3796
State 8: 0.3404 -> 0.1840
State 7: 0.3796 -> 0.1840
State 2: 0.1840 -> 0.0000
ST type C 1-2: 0.0000 -> 0.3500
ST type A 2-7: 0.3500
ST type C 7-6: 0.3796 -> 0.5800
ST type A 7-6: 0.5800
ST type A 7-6: 0.3796
ST type A 2-7: 0.1840
ST type C 7-8: 0.1840 -> 0.3404
