# Supplementary material for: Anomalous temperature dependence of elastic limit in metallic glasses
Source: Nat Commun. 2024 Jan 2;15:171. doi: 10.1038/s41467-023-44048-7 (PMC10761975; doi:10.1038/s41467-023-44048-7)
Supplement: Supplementary file 2 — Source Data Files [file 41467_2023_44048_MOESM2_ESM.zip › Figure1c_circle.xlsx]

## Sheet: Sheet1
# strain (%)	stress (GPa)
7.4004	4.82397
7.4008	4.82415
7.4012	4.82428
7.4016	4.82433
7.402	4.82443
7.4024	4.8245
7.4028	4.82467
7.4032	4.82481
7.4036	4.82496
7.404	4.82515
7.4044	4.82535
7.4048	4.82558
7.4052	4.8258
7.4056	4.82594
7.406	4.82617
7.4064	4.82642
7.4068	4.82665
7.4072	4.82695
7.4076	4.82728
7.408	4.82763
7.4084	4.8279
7.4088	4.82819
7.4092	4.82853
7.4096	4.82888
7.41	4.82918
7.4104	4.82939
7.4108	4.82955
7.4112	4.82977
7.4116	4.83
7.412	4.83022
7.4124	4.83044
7.4128	4.83067
7.4132	4.83091
7.4136	4.83114
7.414	4.83138
7.4144	4.8316
7.4148	4.83185
7.4152	4.83208
7.4156	4.83236
7.416	4.83259
7.4164	4.83283
7.4168	4.83304
7.4172	4.83328
7.4176	4.83353
7.418	4.83374
7.4184	4.83398
7.4188	4.8342
7.4192	4.83442
7.4196	4.83465
7.42	4.83484
7.4204	4.83505
7.4208	4.83519
7.4212	4.83531
7.4216	4.83547
7.422	4.83565
7.4224	4.83578
7.4228	4.83596
7.4232	4.83611
7.4236	4.83627
7.424	4.83649
7.4244	4.83676
7.4248	4.83702
7.4252	4.83731
7.4256	4.83761
7.426	4.83786
7.4264	4.83803
7.4268	4.83819
7.4272	4.83834
7.4276	4.83852
7.428	4.83873
7.4284	4.83898
7.4288	4.8392
7.4292	4.83943
7.4296	4.83963
7.43	4.83982
7.4304	4.83997
7.4308	4.84008
7.4312	4.8402
7.4316	4.84041
7.432	4.84061
7.4324	4.84082
7.4328	4.84103
7.4332	4.84124
7.4336	4.84147
7.434	4.84167
7.4344	4.84179
7.4348	4.84193
7.4352	4.8421
7.4356	4.84231
7.436	4.84256
7.4364	4.84276
7.4368	4.84298
7.4372	4.84321
7.4376	4.84342
7.438	4.8436
7.4384	4.8438
7.4388	4.8441
7.4392	4.84428
7.4396	4.84447
7.44	4.84458
7.4404	4.84471
7.4408	4.84482
7.4412	4.84497
7.4416	4.84515
7.442	4.84534
7.4424	4.84553
7.4428	4.84563
7.4432	4.8458
7.4436	4.846
7.444	4.8462
7.4444	4.84632
7.4448	4.84634
7.4452	4.84638
7.4456	4.84647
7.446	4.84657
7.4464	4.84666
7.4468	4.84674
7.4472	4.84682
7.4476	4.84681
7.448	4.84677
7.4484	4.8468
7.4488	4.84682
7.4492	4.84686
7.4496	4.84691
7.45	4.84696
7.4504	4.84705
7.4508	4.84716
7.4512	4.84716
7.4516	4.84718
7.452	4.84725
7.4524	4.84736
7.4528	4.8475
7.4532	4.84761
7.4536	4.84771
7.454	4.84779
7.4544	4.84791
7.4548	4.84798
7.4552	4.84804
7.4556	4.84802
7.456	4.84802
7.4564	4.84804
7.4568	4.84808
7.4572	4.84818
7.4576	4.84825
7.458	4.84835
7.4584	4.84846
7.4588	4.84856
7.4592	4.84855
7.4596	4.84855
7.46	4.84854
7.4604	4.84854
7.4608	4.84857
7.4612	4.84857
7.4616	4.84857
7.462	4.84857
7.4624	4.84863
7.4628	4.84863
7.4632	4.84865
7.4636	4.84871
7.464	4.84874
7.4644	4.84877
7.4648	4.84881
7.4652	4.84881
7.4656	4.84876
7.466	4.8487
7.4664	4.84866
7.4668	4.84861
7.4672	4.84858
7.4676	4.84856
7.468	4.84853
7.4684	4.84851
7.4688	4.84851
7.4692	4.84845
7.4696	4.84839
7.47	4.84831
7.4704	4.84822
7.4708	4.84818
7.4712	4.84815
7.4716	4.84801
7.472	4.84784
7.4724	4.8477
7.4728	4.84758
7.4732	4.84748
7.4736	4.84738
7.474	4.84724
7.4744	4.84705
7.4748	4.84683
7.4752	4.8466
7.4756	4.84632
7.476	4.84611
7.4764	4.84591
7.4768	4.84578
7.4772	4.84562
7.4776	4.84548
7.478	4.84538
7.4784	4.84532
7.4788	4.84524
7.4792	4.84528
7.4796	4.84523
7.48	4.8452
7.4804	4.84511
7.4808	4.84504
7.4812	4.84498
7.4816	4.84491
7.482	4.84486
7.4824	4.84481
7.4828	4.84472
7.4832	4.84464
7.4836	4.84454
7.484	4.84442
7.4844	4.84441
7.4848	4.84445
7.4852	4.84443
7.4856	4.84439
7.486	4.84428
7.4864	4.84421
7.4868	4.84415
7.4872	4.84406
7.4876	4.84404
7.488	4.84401
7.4884	4.84402
7.4888	4.84404
7.4892	4.84404
7.4896	4.844
7.49	4.84401
7.4904	4.84396
7.4908	4.8439
7.4912	4.84396
7.4916	4.84401
7.492	4.84399
7.4924	4.8439
7.4928	4.84379
7.4932	4.8437
7.4936	4.84363
7.494	4.84357
7.4944	4.84352
7.4948	4.84348
7.4952	4.84342
7.4956	4.84335
7.496	4.84333
7.4964	4.84331
7.4968	4.84331
7.4972	4.84327
7.4976	4.8432
7.498	4.84308
7.4984	4.84302
7.4988	4.84297
7.4992	4.84303
7.4996	4.84305
7.5	4.84312
7.5004	4.84318
7.5008	4.84326
7.5012	4.84335
7.5016	4.84337
7.502	4.84338
7.5024	4.8434
7.5028	4.8434
7.5032	4.84343
7.5036	4.84343
7.504	4.84341
7.5044	4.84337
7.5048	4.84336
7.5052	4.84334
7.5056	4.84339
7.506	4.8435
7.5064	4.84359
7.5068	4.84371
7.5072	4.84379
7.5076	4.84385
7.508	4.84386
7.5084	4.84384
7.5088	4.84385
7.5092	4.84391
7.5096	4.84396
7.51	4.84402
7.5104	4.84409
7.5108	4.84417
7.5112	4.84422
7.5116	4.84436
7.512	4.84452
7.5124	4.84465
7.5128	4.8448
7.5132	4.84493
7.5136	4.84507
7.514	4.84525
7.5144	4.84547
7.5148	4.84567
7.5152	4.84587
7.5156	4.84608
7.516	4.84623
7.5164	4.84637
7.5168	4.84651
7.5172	4.84673
7.5176	4.84689
7.518	4.84708
7.5184	4.84721
7.5188	4.84729
7.5192	4.84739
7.5196	4.84757
7.52	4.84772
7.5204	4.84791
7.5208	4.84806
7.5212	4.84816
7.5216	4.84827
7.522	4.84839
7.5224	4.84851
7.5228	4.84863
7.5232	4.84869
7.5236	4.84878
7.524	4.84887
7.5244	4.8491
7.5248	4.84933
7.5252	4.84962
7.5256	4.84993
7.526	4.85024
7.5264	4.8505
7.5268	4.85078
7.5272	4.85107
7.5276	4.85134
7.528	4.85159
7.5284	4.8518
7.5288	4.85198
7.5292	4.85213
7.5296	4.85232
7.53	4.85249
7.5304	4.85273
7.5308	4.85297
7.5312	4.85323
7.5316	4.85353
7.532	4.85381
7.5324	4.8541
7.5328	4.85438
7.5332	4.85466
7.5336	4.85495
7.534	4.8552
7.5344	4.85542
7.5348	4.85564
7.5352	4.8559
7.5356	4.85618
7.536	4.85646
7.5364	4.85671
7.5368	4.85695
7.5372	4.8572
7.5376	4.85749
7.538	4.8578
7.5384	4.8581
7.5388	4.85835
7.5392	4.85861
7.5396	4.85885
7.54	4.85907
7.5404	4.85924
7.5408	4.85938
7.5412	4.85952
7.5416	4.85966
7.542	4.85982
7.5424	4.85998
7.5428	4.86019
7.5432	4.86037
7.5436	4.86053
7.544	4.86071
7.5444	4.86088
7.5448	4.86108
7.5452	4.86128
7.5456	4.86145
7.546	4.8616
7.5464	4.86177
7.5468	4.86184
7.5472	4.862
7.5476	4.86218
7.548	4.86242
7.5484	4.86268
7.5488	4.86284
7.5492	4.86299
7.5496	4.86315
7.55	4.86329
7.5504	4.86343
7.5508	4.86356
7.5512	4.86369
7.5516	4.86382
7.552	4.86396
7.5524	4.86409
7.5528	4.86422
7.5532	4.86433
7.5536	4.86445
7.554	4.86453
7.5544	4.86466
7.5548	4.86478
7.5552	4.8649
7.5556	4.86503
7.556	4.8652
7.5564	4.86551
7.5568	4.86578
7.5572	4.86598
7.5576	4.86626
7.558	4.86651
7.5584	4.86674
7.5588	4.86698
7.5592	4.86722
7.5596	4.86744
7.56	4.86769
7.5604	4.86791
7.5608	4.86816
7.5612	4.86846
7.5616	4.86876
7.562	4.86909
7.5624	4.86939
7.5628	4.86969
7.5632	4.86998
7.5636	4.87028
7.564	4.87059
7.5644	4.8707
7.5648	4.87086
7.5652	4.87103
7.5656	4.87117
7.566	4.87133
7.5664	4.8715
7.5668	4.87171
7.5672	4.8719
7.5676	4.87209
7.568	4.87235
7.5684	4.87261
7.5688	4.87284
7.5692	4.87308
7.5696	4.87323
7.57	4.87339
7.5704	4.8735
7.5708	4.87366
7.5712	4.87378
7.5716	4.87389
7.572	4.87402
7.5724	4.87414
7.5728	4.87422
7.5732	4.8743
7.5736	4.87436
7.574	4.87448
7.5744	4.87462
7.5748	4.87474
7.5752	4.87483
7.5756	4.87493
7.576	4.87489
7.5764	4.87484
7.5768	4.8748
7.5772	4.87474
7.5776	4.8747
7.578	4.87462
7.5784	4.87446
7.5788	4.87438
7.5792	4.87431
7.5796	4.87428
7.58	4.87425
7.5804	4.87428
7.5808	4.87429
7.5812	4.87431
7.5816	4.87438
7.582	4.87445
7.5824	4.87449
7.5828	4.87443
7.5832	4.87436
7.5836	4.87434
7.584	4.87433
7.5844	4.87433
7.5848	4.87428
7.5852	4.87426
7.5856	4.87422
7.586	4.87418
7.5864	4.87414
7.5868	4.87419
7.5872	4.87424
7.5876	4.87429
7.588	4.87433
7.5884	4.87434
7.5888	4.87445
7.5892	4.87457
7.5896	4.87467
7.59	4.87479
7.5904	4.87488
7.5908	4.87496
7.5912	4.87505
7.5916	4.87514
7.592	4.87524
7.5924	4.87538
7.5928	4.87548
7.5932	4.8756
7.5936	4.87572
7.594	4.8758
7.5944	4.87584
7.5948	4.87597
7.5952	4.87608
7.5956	4.87617
7.596	4.87619
7.5964	4.87606
7.5968	4.87588
7.5972	4.87575
7.5976	4.87569
7.598	4.87563
7.5984	4.87559
7.5988	4.87556
7.5992	4.87553
7.5996	4.8755
7.6	4.87543
7.6004	4.87537
7.6008	4.87533
7.6012	4.87528
7.6016	4.87523
7.602	4.87517
7.6024	4.87514
7.6028	4.87516
7.6032	4.87517
7.6036	4.87518
7.604	4.87519
7.6044	4.8752
7.6048	4.87514
7.6052	4.87508
7.6056	4.87503
7.606	4.8749
7.6064	4.8748
7.6068	4.87466
7.6072	4.87451
7.6076	4.87439
7.608	4.8742
7.6084	4.87405
7.6088	4.87391
7.6092	4.87378
7.6096	4.87371
7.61	4.87366
7.6104	4.87361
7.6108	4.87355
7.6112	4.87348
7.6116	4.87345
7.612	4.87339
7.6124	4.87334
7.6128	4.87331
7.6132	4.87331
7.6136	4.87328
7.614	4.87325
7.6144	4.87324
7.6148	4.87319
7.6152	4.87323
7.6156	4.87323
7.616	4.87337
7.6164	4.87351
7.6168	4.87363
7.6172	4.87374
7.6176	4.87377
7.618	4.87382
7.6184	4.87391
7.6188	4.87395
7.6192	4.87399
7.6196	4.87412
7.62	4.87427
7.6204	4.87437
7.6208	4.87445
7.6212	4.8745
7.6216	4.87455
7.622	4.87462
7.6224	4.87474
7.6228	4.87496
7.6232	4.87519
7.6236	4.87536
7.624	4.87547
7.6244	4.8756
7.6248	4.87576
7.6252	4.87595
7.6256	4.87616
7.626	4.87639
7.6264	4.87665
7.6268	4.87692
7.6272	4.87709
7.6276	4.87723
7.628	4.87734
7.6284	4.87751
7.6288	4.87766
7.6292	4.87774
7.6296	4.87786
7.63	4.87802
7.6304	4.87818
7.6308	4.87841
7.6312	4.87856
7.6316	4.8787
7.632	4.87882
7.6324	4.87891
7.6328	4.87904
7.6332	4.87918
7.6336	4.87931
7.634	4.87951
7.6344	4.87979
7.6348	4.88013
7.6352	4.88048
7.6356	4.88079
7.636	4.88112
7.6364	4.88151
7.6368	4.88184
7.6372	4.88216
7.6376	4.88237
7.638	4.88257
7.6384	4.88279
7.6388	4.88304
7.6392	4.88328
7.6396	4.88351
7.64	4.88379
7.6404	4.88413
7.6408	4.88443
7.6412	4.88467
7.6416	4.8849
7.642	4.8851
7.6424	4.88531
7.6428	4.88547
7.6432	4.88565
7.6436	4.88574
7.644	4.88586
7.6444	4.88603
7.6448	4.88614
7.6452	4.88629
7.6456	4.88642
7.646	4.88657
7.6464	4.88672
7.6468	4.88687
7.6472	4.88713
7.6476	4.8874
7.648	4.88767
7.6484	4.88789
7.6488	4.88812
7.6492	4.88834
7.6496	4.88858
7.65	4.88885
7.6504	4.88908
7.6508	4.88929
7.6512	4.8895
7.6516	4.88968
7.652	4.88989
7.6524	4.8901
7.6528	4.89035
7.6532	4.89053
7.6536	4.89085
7.654	4.89115
7.6544	4.89141
7.6548	4.89165
7.6552	4.89183
7.6556	4.89208
7.656	4.89235
7.6564	4.89264
7.6568	4.89286
7.6572	4.89312
7.6576	4.89345
7.658	4.8938
7.6584	4.89411
7.6588	4.89449
7.6592	4.89484
7.6596	4.89508
7.66	4.89531
7.6604	4.89557
7.6608	4.89587
7.6612	4.89618
7.6616	4.89649
7.662	4.89677
7.6624	4.89698
7.6628	4.89717
7.6632	4.89736
7.6636	4.89763
7.664	4.89795
7.6644	4.89827
7.6648	4.89854
7.6652	4.89873
7.6656	4.89891
7.666	4.89908
7.6664	4.89916
7.6668	4.89926
7.6672	4.89938
7.6676	4.89954
7.668	4.89968
7.6684	4.89984
7.6688	4.90006
7.6692	4.90035
7.6696	4.9006
7.67	4.90078
7.6704	4.90093
7.6708	4.90098
7.6712	4.90108
7.6716	4.90124
7.672	4.90138
7.6724	4.90151
7.6728	4.90167
7.6732	4.90178
7.6736	4.9019
7.674	4.90197
7.6744	4.90199
7.6748	4.90192
7.6752	4.90185
7.6756	4.90184
7.676	4.90184
7.6764	4.90185
7.6768	4.90198
7.6772	4.90205
7.6776	4.90218
7.678	4.90231
7.6784	4.9025
7.6788	4.90271
7.6792	4.90287
7.6796	4.90304
7.68	4.90322
7.6804	4.90333
7.6808	4.90347
7.6812	4.90366
7.6816	4.90388
7.682	4.90407
7.6824	4.90427
7.6828	4.90453
7.6832	4.9047
7.6836	4.90491
7.684	4.90507
7.6844	4.90524
7.6848	4.90547
7.6852	4.90562
7.6856	4.90584
7.686	4.90611
7.6864	4.90639
7.6868	4.9067
7.6872	4.90689
7.6876	4.90708
7.688	4.90724
7.6884	4.90739
7.6888	4.90759
7.6892	4.90785
7.6896	4.90807
7.69	4.90821
7.6904	4.90842
7.6908	4.90864
7.6912	4.9088
7.6916	4.90893
7.692	4.90905
7.6924	4.90916
7.6928	4.90925
7.6932	4.90938
7.6936	4.90942
7.694	4.90947
7.6944	4.90954
7.6948	4.90972
7.6952	4.90997
7.6956	4.91018
7.696	4.91028
7.6964	4.91041
7.6968	4.91058
7.6972	4.91073
7.6976	4.91087
7.698	4.91101
7.6984	4.91121
7.6988	4.91136
7.6992	4.9115
7.6996	4.91167
7.7	4.91178
7.7004	4.91189
7.7008	4.91194
7.7012	4.91197
7.7016	4.91199
7.702	4.91201
7.7024	4.91206
7.7028	4.91209
7.7032	4.91209
7.7036	4.91208
7.704	4.91213
7.7044	4.91214
7.7048	4.91221
7.7052	4.91229
7.7056	4.91238
7.706	4.91248
7.7064	4.9126
7.7068	4.91268
7.7072	4.91281
7.7076	4.91291
7.708	4.91307
7.7084	4.91322
7.7088	4.91328
7.7092	4.91335
7.7096	4.91342
7.71	4.9136
7.7104	4.91384
7.7108	4.91406
7.7112	4.91427
7.7116	4.91446
7.712	4.91462
7.7124	4.91475
7.7128	4.91485
7.7132	4.91502
7.7136	4.91517
7.714	4.91538
7.7144	4.91564
7.7148	4.91584
7.7152	4.91601
7.7156	4.91614
7.716	4.91625
7.7164	4.91636
7.7168	4.91643
7.7172	4.91663
7.7176	4.91676
7.718	4.91684
7.7184	4.91686
7.7188	4.91683
7.7192	4.91684
7.7196	4.91687
7.72	4.91691
7.7204	4.91696
7.7208	4.91709
7.7212	4.9172
7.7216	4.91727
7.722	4.91734
7.7224	4.91746
7.7228	4.91748
7.7232	4.91757
7.7236	4.91769
7.724	4.91784
7.7244	4.9179
7.7248	4.91799
7.7252	4.91809
7.7256	4.91819
7.726	4.91832
7.7264	4.9184
7.7268	4.91848
7.7272	4.91856
7.7276	4.91861
7.728	4.91872
7.7284	4.91883
7.7288	4.91898
7.7292	4.91905
7.7296	4.91909
7.73	4.91918
7.7304	4.91923
7.7308	4.91933
7.7312	4.91956
7.7316	4.91978
7.732	4.91995
7.7324	4.92025
7.7328	4.92053
7.7332	4.92081
7.7336	4.92109
7.734	4.92137
7.7344	4.92162
7.7348	4.92182
7.7352	4.92197
7.7356	4.92207
7.736	4.92221
7.7364	4.92233
7.7368	4.9225
7.7372	4.92264
7.7376	4.92277
7.738	4.92292
7.7384	4.92293
7.7388	4.92304
7.7392	4.92315
7.7396	4.92328
7.74	4.92342
7.7404	4.92354
7.7408	4.92371
7.7412	4.92387
7.7416	4.92399
7.742	4.92409
7.7424	4.92425
7.7428	4.92448
7.7432	4.9247
7.7436	4.9249
7.744	4.92505
7.7444	4.92521
7.7448	4.92534
7.7452	4.92552
7.7456	4.92569
7.746	4.92584
7.7464	4.926
7.7468	4.92619
7.7472	4.92628
7.7476	4.92641
7.748	4.92653
7.7484	4.9266
7.7488	4.92679
7.7492	4.92698
7.7496	4.9271
7.75	4.92716
7.7504	4.92723
7.7508	4.92734
7.7512	4.92748
7.7516	4.92763
7.752	4.92778
7.7524	4.92798
7.7528	4.92826
7.7532	4.92851
7.7536	4.92875
7.754	4.92896
7.7544	4.9291
7.7548	4.92924
7.7552	4.92938
7.7556	4.92958
7.756	4.92981
7.7564	4.93001
7.7568	4.93024
7.7572	4.93042
7.7576	4.93063
7.758	4.93089
7.7584	4.93112
7.7588	4.93137
7.7592	4.93158
7.7596	4.93172
7.76	4.93182
7.7604	4.93194
7.7608	4.93198
7.7612	4.93207
7.7616	4.93218
7.762	4.9323
7.7624	4.93239
7.7628	4.93255
7.7632	4.93274
7.7636	4.93293
7.764	4.93311
7.7644	4.9333
7.7648	4.93355
7.7652	4.93381
7.7656	4.93407
7.766	4.93431
7.7664	4.93455
7.7668	4.93476
7.7672	4.93502
7.7676	4.93528
7.768	4.93555
7.7684	4.93581
7.7688	4.936
7.7692	4.93619
7.7696	4.93646
7.77	4.93672
7.7704	4.93694
7.7708	4.93709
7.7712	4.93715
7.7716	4.93721
7.772	4.93725
7.7724	4.93723
7.7728	4.93726
7.7732	4.93731
7.7736	4.93729
7.774	4.93728
7.7744	4.93729
7.7748	4.93733
7.7752	4.93731
7.7756	4.93734
7.776	4.9374
7.7764	4.93748
7.7768	4.93754
7.7772	4.93758
7.7776	4.93763
7.778	4.93766
7.7784	4.93785
7.7788	4.93797
7.7792	4.93809
7.7796	4.93817
7.78	4.9383
7.7804	4.93844
7.7808	4.93852
7.7812	4.93869
7.7816	4.93888
7.782	4.93914
7.7824	4.93938
7.7828	4.93954
7.7832	4.9397
7.7836	4.93987
7.784	4.93998
7.7844	4.94012
7.7848	4.94026
7.7852	4.94033
7.7856	4.94048
7.786	4.94063
7.7864	4.94075
7.7868	4.94093
7.7872	4.94116
7.7876	4.94139
7.788	4.94154
7.7884	4.9417
7.7888	4.94171
7.7892	4.94177
7.7896	4.94188
7.79	4.94199
7.7904	4.94214
7.7908	4.94227
7.7912	4.94241
7.7916	4.9425
7.792	4.94263
7.7924	4.94279
7.7928	4.94286
7.7932	4.94301
7.7936	4.94317
7.794	4.94336
7.7944	4.94358
7.7948	4.94378
7.7952	4.94399
7.7956	4.94417
7.796	4.9444
7.7964	4.94465
7.7968	4.94486
7.7972	4.94503
7.7976	4.94521
7.798	4.94535
7.7984	4.94548
7.7988	4.94566
7.7992	4.94586
7.7996	4.94609
7.8	4.94639
7.8004	4.94666
7.8008	4.94689
7.8012	4.94709
7.8016	4.9473
7.802	4.94749
7.8024	4.94764
7.8028	4.94777
7.8032	4.94797
7.8036	4.94817
7.804	4.94839
7.8044	4.94864
7.8048	4.94884
7.8052	4.94898
7.8056	4.94913
7.806	4.94927
7.8064	4.94942
7.8068	4.94957
7.8072	4.9497
7.8076	4.94985
7.808	4.95002
7.8084	4.9502
7.8088	4.95037
7.8092	4.95058
7.8096	4.95071
7.81	4.95085
7.8104	4.95104
7.8108	4.95126
7.8112	4.95146
7.8116	4.95171
7.812	4.952
7.8124	4.95231
7.8128	4.95255
7.8132	4.95272
7.8136	4.95297
7.814	4.95324
7.8144	4.95352
7.8148	4.95375
7.8152	4.95404
7.8156	4.95437
7.816	4.95464
7.8164	4.95492
7.8168	4.95517
7.8172	4.95543
7.8176	4.95567
7.818	4.95585
7.8184	4.95604
7.8188	4.9562
7.8192	4.95634
7.8196	4.95656
7.82	4.95675
7.8204	4.95697
7.8208	4.95723
7.8212	4.95754
7.8216	4.95783
7.822	4.95801
7.8224	4.95816
7.8228	4.9583
7.8232	4.95851
7.8236	4.95876
7.824	4.95903
7.8244	4.95932
7.8248	4.95961
7.8252	4.95992
7.8256	4.96017
7.826	4.96046
7.8264	4.96069
7.8268	4.96088
7.8272	4.96109
7.8276	4.96125
7.828	4.96145
7.8284	4.96161
7.8288	4.96177
7.8292	4.96186
7.8296	4.96194
7.83	4.96204
7.8304	4.9621
7.8308	4.96217
7.8312	4.96218
7.8316	4.96225
7.832	4.96225
7.8324	4.96226
7.8328	4.96228
7.8332	4.96219
7.8336	4.9621
7.834	4.962
7.8344	4.96189
7.8348	4.96179
7.8352	4.96169
7.8356	4.96153
7.836	4.96133
7.8364	4.96107
7.8368	4.96087
7.8372	4.96068
7.8376	4.96051
7.838	4.96037
7.8384	4.96022
7.8388	4.9601
7.8392	4.96003
7.8396	4.96001
7.84	4.95996
7.8404	4.95999
7.8408	4.96007
7.8412	4.96008
7.8416	4.9601
7.842	4.96014
7.8424	4.96022
7.8428	4.96025
7.8432	4.96018
7.8436	4.9601
7.844	4.96003
7.8444	4.95994
7.8448	4.95984
7.8452	4.9598
7.8456	4.9597
7.846	4.95961
7.8464	4.95952
7.8468	4.95944
7.8472	4.95938
7.8476	4.95932
7.848	4.95924
7.8484	4.95916
7.8488	4.95908
7.8492	4.95898
7.8496	4.95889
7.85	4.9588
7.8504	4.95875
7.8508	4.9587
7.8512	4.95868
7.8516	4.95861
7.852	4.95855
7.8524	4.95845
7.8528	4.95838
7.8532	4.95847
7.8536	4.95854
7.854	4.95857
7.8544	4.95859
7.8548	4.9586
7.8552	4.95852
7.8556	4.95841
7.856	4.95839
7.8564	4.95837
7.8568	4.95836
7.8572	4.9584
7.8576	4.95848
7.858	4.95861
7.8584	4.95869
7.8588	4.95876
7.8592	4.95889
7.8596	4.95898
7.86	4.95904
7.8604	4.95904
7.8608	4.95898
7.8612	4.95885
7.8616	4.95872
7.862	4.95867
7.8624	4.95864
7.8628	4.95864
7.8632	4.95861
7.8636	4.95853
7.864	4.95842
7.8644	4.95831
7.8648	4.95813
7.8652	4.95795
7.8656	4.95782
7.866	4.95765
7.8664	4.95756
7.8668	4.95751
7.8672	4.95737
7.8676	4.9573
7.868	4.95728
7.8684	4.95738
7.8688	4.95752
7.8692	4.95768
7.8696	4.95781
7.87	4.9579
7.8704	4.95792
7.8708	4.95799
7.8712	4.95805
7.8716	4.95809
7.872	4.95821
7.8724	4.95829
7.8728	4.95838
7.8732	4.95853
7.8736	4.95864
7.874	4.95875
7.8744	4.95887
7.8748	4.95897
7.8752	4.95911
7.8756	4.95932
7.876	4.95952
7.8764	4.95973
7.8768	4.95995
7.8772	4.96016
7.8776	4.9604
7.878	4.96067
7.8784	4.96091
7.8788	4.9611
7.8792	4.96127
7.8796	4.96139
7.88	4.9615
7.8804	4.96159
7.8808	4.96161
7.8812	4.96166
7.8816	4.96162
7.882	4.96155
7.8824	4.96145
7.8828	4.9614
7.8832	4.96138
7.8836	4.96139
7.884	4.96136
7.8844	4.96134
7.8848	4.96133
7.8852	4.96131
7.8856	4.96127
7.886	4.96124
7.8864	4.96118
7.8868	4.96112
7.8872	4.961
7.8876	4.96089
7.888	4.96085
7.8884	4.96082
7.8888	4.96083
7.8892	4.96085
7.8896	4.96092
7.89	4.96096
7.8904	4.96093
7.8908	4.96092
7.8912	4.96099
7.8916	4.96107
7.892	4.9611
7.8924	4.96111
7.8928	4.96111
7.8932	4.96103
7.8936	4.96096
7.894	4.96092
7.8944	4.96086
7.8948	4.96085
7.8952	4.96089
7.8956	4.96092
7.896	4.9609
7.8964	4.96089
7.8968	4.96088
7.8972	4.96085
7.8976	4.96083
7.898	4.96081
7.8984	4.96075
7.8988	4.96075
7.8992	4.96068
7.8996	4.96058
7.9	4.96052
7.9004	4.96054
7.9008	4.9606
7.9012	4.96064
7.9016	4.9607
7.902	4.96074
7.9024	4.96081
7.9028	4.96086
7.9032	4.96094
7.9036	4.96102
7.904	4.96106
7.9044	4.96112
7.9048	4.9612
7.9052	4.96127
7.9056	4.96139
7.906	4.9615
7.9064	4.9616
7.9068	4.96168
7.9072	4.96187
7.9076	4.96203
7.908	4.96212
7.9084	4.9621
7.9088	4.9621
7.9092	4.96215
7.9096	4.96225
7.91	4.96234
7.9104	4.9625
7.9108	4.96271
7.9112	4.96293
7.9116	4.96316
7.912	4.96334
7.9124	4.96355
7.9128	4.96367
7.9132	4.96382
7.9136	4.96402
7.914	4.96423
7.9144	4.96445
7.9148	4.96474
7.9152	4.96499
7.9156	4.96512
7.916	4.96527
7.9164	4.96552
7.9168	4.96575
7.9172	4.96597
7.9176	4.96613
7.918	4.96621
7.9184	4.96634
7.9188	4.96645
7.9192	4.96651
7.9196	4.96658
7.92	4.96662
7.9204	4.96665
7.9208	4.96676
7.9212	4.96692
7.9216	4.96714
7.922	4.96738
7.9224	4.96768
7.9228	4.96792
7.9232	4.96813
7.9236	4.96835
7.924	4.96861
7.9244	4.96887
7.9248	4.96911
7.9252	4.96941
7.9256	4.96976
7.926	4.97008
7.9264	4.97042
7.9268	4.97073
7.9272	4.97106
7.9276	4.9714
7.928	4.97164
7.9284	4.97189
7.9288	4.9721
7.9292	4.9723
7.9296	4.9725
7.93	4.97272
7.9304	4.97298
7.9308	4.97323
7.9312	4.97344
7.9316	4.97362
7.932	4.97383
7.9324	4.97405
7.9328	4.97426
7.9332	4.97448
7.9336	4.97467
7.934	4.97483
7.9344	4.97504
7.9348	4.9752
7.9352	4.97539
7.9356	4.97562
7.936	4.9759
7.9364	4.97623
7.9368	4.97654
7.9372	4.97683
7.9376	4.97704
7.938	4.9773
7.9384	4.97755
7.9388	4.97777
7.9392	4.978
7.9396	4.97826
7.94	4.97849
7.9404	4.97872
7.9408	4.97899
7.9412	4.9793
7.9416	4.97965
7.942	4.97999
7.9424	4.98024
7.9428	4.98048
7.9432	4.98066
7.9436	4.98086
7.944	4.98116
7.9444	4.98143
7.9448	4.98175
7.9452	4.98207
7.9456	4.98232
7.946	4.98258
7.9464	4.98287
7.9468	4.98313
7.9472	4.9833
7.9476	4.98342
7.948	4.98355
7.9484	4.98372
7.9488	4.98392
7.9492	4.98402
7.9496	4.98415
7.95	4.98431
7.9504	4.98445
7.9508	4.98451
7.9512	4.98464
7.9516	4.98475
7.952	4.9849
7.9524	4.98501
7.9528	4.98517
7.9532	4.98528
7.9536	4.98545
7.954	4.98549
7.9544	4.9855
7.9548	4.98551
7.9552	4.9855
7.9556	4.98563
7.956	4.98579
7.9564	4.98586
7.9568	4.98586
7.9572	4.9859
7.9576	4.98597
7.958	4.98608
7.9584	4.9862
7.9588	4.98636
7.9592	4.98657
7.9596	4.98676
7.96	4.98697
7.9604	4.98719
7.9608	4.98736
7.9612	4.98749
7.9616	4.98758
7.962	4.98771
7.9624	4.98782
7.9628	4.98795
7.9632	4.98806
7.9636	4.98817
7.964	4.98825
7.9644	4.98837
7.9648	4.98845
7.9652	4.98845
7.9656	4.98845
7.966	4.98849
7.9664	4.98853
7.9668	4.98859
7.9672	4.98871
7.9676	4.9888
7.968	4.98893
7.9684	4.98909
7.9688	4.98926
7.9692	4.98935
7.9696	4.98947
7.97	4.98954
7.9704	4.98958
7.9708	4.98964
7.9712	4.98972
7.9716	4.98979
7.972	4.98986
7.9724	4.98994
7.9728	4.99005
7.9732	4.99017
7.9736	4.99032
7.974	4.99047
7.9744	4.99061
7.9748	4.99078
7.9752	4.99094
7.9756	4.99106
7.976	4.9912
7.9764	4.9913
7.9768	4.99138
7.9772	4.99147
7.9776	4.99159
7.978	4.99164
7.9784	4.99171
7.9788	4.9918
7.9792	4.99191
7.9796	4.99203
7.98	4.99215
7.9804	4.99224
7.9808	4.99235
7.9812	4.99241
7.9816	4.99241
7.982	4.99241
7.9824	4.99251
7.9828	4.9926
7.9832	4.99274
7.9836	4.99287
7.984	4.99296
7.9844	4.99307
7.9848	4.99311
7.9852	4.99316
7.9856	4.99326
7.986	4.9934
7.9864	4.99353
7.9868	4.99367
7.9872	4.99382
7.9876	4.99403
7.988	4.9942
7.9884	4.99437
7.9888	4.99451
7.9892	4.99464
7.9896	4.99477
7.99	4.99493
7.9904	4.99509
7.9908	4.99531
7.9912	4.99544
7.9916	4.99561
7.992	4.99574
7.9924	4.99588
7.9928	4.99599
7.9932	4.9961
7.9936	4.99617
7.994	4.99634
7.9944	4.9965
7.9948	4.99664
7.9952	4.99683
7.9956	4.99696
7.996	4.99703
7.9964	4.99711
7.9968	4.99726
7.9972	4.9974
7.9976	4.99758
7.998	4.99777
7.9984	4.99799
7.9988	4.99819
7.9992	4.99834
7.9996	4.99845
8	4.99855
8.0004	4.99868
8.0008	4.99881
8.0012	4.99898
8.0016	4.9993
8.002	4.99959
8.0024	4.99986
8.0028	5.0001
8.0032	5.00034
8.0036	5.00052
8.004	5.00072
8.0044	5.00089
8.0048	5.00111
8.0052	5.00137
8.0056	5.00161
8.006	5.00182
8.0064	5.00205
8.0068	5.00227
8.0072	5.00244
8.0076	5.00261
8.008	5.00278
8.0084	5.00294
8.0088	5.00312
8.0092	5.00332
8.0096	5.00353
8.01	5.00378
8.0104	5.00398
8.0108	5.00413
8.0112	5.00429
8.0116	5.00444
8.012	5.0046
8.0124	5.00487
8.0128	5.0051
8.0132	5.00536
8.0136	5.00556
8.014	5.00576
8.0144	5.00585
8.0148	5.00591
8.0152	5.00603
8.0156	5.00619
8.016	5.00623
8.0164	5.00621
8.0168	5.00624
8.0172	5.00634
8.0176	5.00648
8.018	5.00666
8.0184	5.00686
8.0188	5.00703
8.0192	5.00716
8.0196	5.00727
8.02	5.00739
8.0204	5.00749
8.0208	5.0076
8.0212	5.00777
8.0216	5.00798
8.022	5.00816
8.0224	5.0083
8.0228	5.00846
8.0232	5.00866
8.0236	5.00883
8.024	5.00898
8.0244	5.0091
8.0248	5.00929
8.0252	5.0095
8.0256	5.00967
8.026	5.00981
8.0264	5.00988
8.0268	5.01004
8.0272	5.01016
8.0276	5.01028
8.028	5.01045
8.0284	5.01058
8.0288	5.01075
8.0292	5.01096
8.0296	5.01113
8.03	5.01133
8.0304	5.01155
8.0308	5.01172
8.0312	5.01193
8.0316	5.0121
8.032	5.01229
8.0324	5.01247
8.0328	5.01266
8.0332	5.01284
8.0336	5.01299
8.034	5.01316
8.0344	5.01337
8.0348	5.01361
8.0352	5.01386
8.0356	5.01407
8.036	5.01426
8.0364	5.01447
8.0368	5.01474
8.0372	5.01498
8.0376	5.01509
8.038	5.01524
8.0384	5.01535
8.0388	5.01545
8.0392	5.01557
8.0396	5.01573
8.04	5.01589
8.0404	5.01594
8.0408	5.01603
8.0412	5.01611
8.0416	5.01614
8.042	5.01616
8.0424	5.01617
8.0428	5.01627
8.0432	5.01642
8.0436	5.01656
8.044	5.01671
8.0444	5.0169
8.0448	5.01704
8.0452	5.01717
8.0456	5.01737
8.046	5.01755
8.0464	5.01772
8.0468	5.01788
8.0472	5.01808
8.0476	5.01832
8.048	5.01856
8.0484	5.01867
8.0488	5.01877
8.0492	5.01894
8.0496	5.01908
8.05	5.01923
8.0504	5.01947
8.0508	5.01969
8.0512	5.01983
8.0516	5.02003
8.052	5.02024
8.0524	5.02031
8.0528	5.02038
8.0532	5.0204
8.0536	5.02048
8.054	5.02054
8.0544	5.02069
8.0548	5.02086
8.0552	5.02094
8.0556	5.02097
8.056	5.02109
8.0564	5.02126
8.0568	5.0214
8.0572	5.0215
8.0576	5.02152
8.058	5.02152
8.0584	5.02155
8.0588	5.02158
8.0592	5.02171
8.0596	5.02185
8.06	5.02202
8.0604	5.0222
8.0608	5.02235
8.0612	5.02246
8.0616	5.02256
8.062	5.02266
8.0624	5.02274
8.0628	5.02281
8.0632	5.02282
8.0636	5.02291
8.064	5.02307
8.0644	5.02323
8.0648	5.02333
8.0652	5.02339
8.0656	5.02345
8.066	5.02354
8.0664	5.02358
8.0668	5.02355
8.0672	5.02358
8.0676	5.0236
8.068	5.02368
8.0684	5.02382
8.0688	5.02388
8.0692	5.02399
8.0696	5.02409
8.07	5.02419
8.0704	5.02429
8.0708	5.02438
8.0712	5.02451
8.0716	5.02465
8.072	5.02472
8.0724	5.02482
8.0728	5.02493
8.0732	5.02508
8.0736	5.02521
8.074	5.02529
8.0744	5.02532
8.0748	5.02534
8.0752	5.02535
8.0756	5.02541
8.076	5.02556
8.0764	5.02575
8.0768	5.02591
8.0772	5.02604
8.0776	5.02621
8.078	5.02634
8.0784	5.02644
8.0788	5.02653
8.0792	5.02667
8.0796	5.02678
8.08	5.0269
8.0804	5.02707
8.0808	5.02722
8.0812	5.02736
8.0816	5.02746
8.082	5.02753
8.0824	5.02764
8.0828	5.02782
8.0832	5.02799
8.0836	5.02819
8.084	5.02835
8.0844	5.0285
8.0848	5.02867
8.0852	5.02878
8.0856	5.02883
8.086	5.02889
8.0864	5.02896
8.0868	5.02912
8.0872	5.02925
8.0876	5.02931
8.088	5.02944
8.0884	5.02965
8.0888	5.02985
8.0892	5.03001
8.0896	5.03018
8.09	5.03033
8.0904	5.03042
8.0908	5.03051
8.0912	5.03061
8.0916	5.0307
8.092	5.0308
8.0924	5.03094
8.0928	5.03098
8.0932	5.03105
8.0936	5.03114
8.094	5.03125
8.0944	5.03137
8.0948	5.03149
8.0952	5.03162
8.0956	5.03176
8.096	5.0319
8.0964	5.03203
8.0968	5.03217
8.0972	5.03229
8.0976	5.0324
8.098	5.03254
8.0984	5.03271
8.0988	5.03289
8.0992	5.03298
8.0996	5.03305
8.1	5.03308
8.1004	5.03312
8.1008	5.03312
8.1012	5.03314
8.1016	5.03315
8.102	5.03321
8.1024	5.03328
8.1028	5.0334
8.1032	5.0335
8.1036	5.03357
8.104	5.03363
8.1044	5.0337
8.1048	5.03382
8.1052	5.03398
8.1056	5.03411
8.106	5.03422
8.1064	5.03437
8.1068	5.03456
8.1072	5.03473
8.1076	5.0349
8.108	5.03504
8.1084	5.03522
8.1088	5.03545
8.1092	5.03563
8.1096	5.0358
8.11	5.03595
8.1104	5.03603
8.1108	5.0361
8.1112	5.03614
8.1116	5.03619
8.112	5.03634
8.1124	5.03648
8.1128	5.03659
8.1132	5.03666
8.1136	5.03682
8.114	5.03694
8.1144	5.03709
8.1148	5.03712
8.1152	5.03732
8.1156	5.03747
8.116	5.03762
8.1164	5.03769
8.1168	5.0377
8.1172	5.03773
8.1176	5.03782
8.118	5.03794
8.1184	5.0381
8.1188	5.03823
8.1192	5.03831
8.1196	5.03844
8.12	5.03856
8.1204	5.03872
8.1208	5.03891
8.1212	5.0391
8.1216	5.03932
8.122	5.03935
8.1224	5.03931
8.1228	5.03916
8.1232	5.039
8.1236	5.03886
8.124	5.03871
8.1244	5.03852
8.1248	5.03832
8.1252	5.03807
8.1256	5.03791
8.126	5.03778
8.1264	5.03765
8.1268	5.03744
8.1272	5.03723
8.1276	5.03704
8.128	5.0368
8.1284	5.03655
8.1288	5.03628
8.1292	5.03605
8.1296	5.0358
8.13	5.03559
8.1304	5.03538
8.1308	5.03522
8.1312	5.03512
8.1316	5.03503
8.132	5.03491
8.1324	5.03478
8.1328	5.03473
8.1332	5.03464
8.1336	5.03452
8.134	5.03439
8.1344	5.03429
8.1348	5.03419
8.1352	5.03415
8.1356	5.03408
8.136	5.03402
8.1364	5.03394
8.1368	5.03389
8.1372	5.03388
8.1376	5.034
8.138	5.03408
8.1384	5.03405
8.1388	5.03403
8.1392	5.03406
8.1396	5.03407
8.14	5.03406
8.1404	5.03411
8.1408	5.03423
8.1412	5.0343
8.1416	5.03436
8.142	5.03438
8.1424	5.03444
8.1428	5.03439
8.1432	5.03435
8.1436	5.03425
8.144	5.03415
8.1444	5.03405
8.1448	5.03386
8.1452	5.03361
8.1456	5.0334
8.146	5.0332
8.1464	5.03311
8.1468	5.033
8.1472	5.03293
8.1476	5.03287
8.148	5.03277
8.1484	5.03265
8.1488	5.03253
8.1492	5.03241
8.1496	5.03233
8.15	5.03225
8.1504	5.03221
8.1508	5.03214
8.1512	5.0321
8.1516	5.03202
8.152	5.03186
8.1524	5.03175
8.1528	5.03163
8.1532	5.03158
8.1536	5.03148
8.154	5.03142
8.1544	5.03139
8.1548	5.03146
8.1552	5.03142
8.1556	5.03137
8.156	5.03128
8.1564	5.03117
8.1568	5.03108
8.1572	5.03101
8.1576	5.03093
8.158	5.03085
8.1584	5.03071
8.1588	5.03062
8.1592	5.03053
8.1596	5.03044
8.16	5.03039
8.1604	5.03034
8.1608	5.03021
8.1612	5.03006
8.1616	5.02995
8.162	5.03005
8.1624	5.0302
8.1628	5.03034
8.1632	5.03041
8.1636	5.03046
8.164	5.03055
8.1644	5.03069
8.1648	5.03083
8.1652	5.03105
8.1656	5.03117
8.166	5.03124
8.1664	5.03129
8.1668	5.03145
8.1672	5.03163
8.1676	5.03182
8.168	5.03202
8.1684	5.03221
8.1688	5.03243
8.1692	5.03261
8.1696	5.03286
8.17	5.03307
8.1704	5.03325
8.1708	5.03339
8.1712	5.03351
8.1716	5.03362
8.172	5.03371
8.1724	5.03383
8.1728	5.03397
8.1732	5.03411
8.1736	5.03427
8.174	5.03442
8.1744	5.03453
8.1748	5.03463
8.1752	5.03472
8.1756	5.03484
8.176	5.03491
8.1764	5.03502
8.1768	5.03518
8.1772	5.0353
8.1776	5.03522
8.178	5.03514
8.1784	5.03504
8.1788	5.03502
8.1792	5.03498
8.1796	5.03495
8.18	5.03485
8.1804	5.03471
8.1808	5.03454
8.1812	5.03442
8.1816	5.0343
8.182	5.0342
8.1824	5.03402
8.1828	5.03389
8.1832	5.03379
8.1836	5.03376
8.184	5.03366
8.1844	5.03355
8.1848	5.03354
8.1852	5.03358
8.1856	5.03358
8.186	5.03358
8.1864	5.03354
8.1868	5.03351
8.1872	5.03338
8.1876	5.03327
8.188	5.03322
8.1884	5.03314
8.1888	5.03309
8.1892	5.03305
8.1896	5.03297
8.19	5.03294
8.1904	5.03287
8.1908	5.03284
8.1912	5.03281
8.1916	5.03282
8.192	5.03286
8.1924	5.03282
8.1928	5.03277
8.1932	5.03268
8.1936	5.03261
8.194	5.03257
8.1944	5.03249
8.1948	5.03241
8.1952	5.03231
8.1956	5.03227
8.196	5.03225
8.1964	5.03223
8.1968	5.03224
8.1972	5.0322
8.1976	5.03214
8.198	5.03203
8.1984	5.03198
8.1988	5.03191
8.1992	5.03188
8.1996	5.03183
[truncated: 1,000 more rows]
