# Supplementary material for: Anomalous temperature dependence of elastic limit in metallic glasses
Source: Nat Commun. 2024 Jan 2;15:171. doi: 10.1038/s41467-023-44048-7 (PMC10761975; doi:10.1038/s41467-023-44048-7)
Supplement: Supplementary file 2 — Source Data Files [file 41467_2023_44048_MOESM2_ESM.zip › Figure1c_full.xlsx]

## Sheet: Sheet1
# strain (%)	stress (GPa)
0	0.0546756
0.0004	0.0549286
0.0008	0.0551839
0.0012	0.0554403
0.0016	0.0556888
0.002	0.0559382
0.0024	0.0561877
0.0028	0.056451
0.0032	0.0567145
0.0036	0.0569756
0.004	0.0572261
0.0044	0.0574707
0.0048	0.0577179
0.0052	0.0579635
0.0056	0.0582247
0.006	0.0584652
0.0064	0.058699
0.0068	0.0589635
0.0072	0.0592296
0.0076	0.0594891
0.008	0.0597572
0.0084	0.0600244
0.0088	0.0602918
0.0092	0.0605511
0.0096	0.0608201
0.01	0.0610872
0.0104	0.0613567
0.0108	0.0616247
0.0112	0.0618887
0.0116	0.0621471
0.012	0.0624077
0.0124	0.0626673
0.0128	0.0629401
0.0132	0.0632154
0.0136	0.063478
0.014	0.0637404
0.0144	0.0640103
0.0148	0.0642803
0.0152	0.0645532
0.0156	0.0648267
0.016	0.0650908
0.0164	0.0653302
0.0168	0.065608
0.0172	0.0658798
0.0176	0.0661517
0.018	0.0664249
0.0184	0.0666999
0.0188	0.0669832
0.0192	0.0672602
0.0196	0.0675336
0.02	0.0678108
0.0204	0.0680829
0.0208	0.0683544
0.0212	0.068635
0.0216	0.0689136
0.022	0.0691898
0.0224	0.0694656
0.0228	0.0697351
0.0232	0.0700023
0.0236	0.0702713
0.024	0.0705407
0.0244	0.0708185
0.0248	0.0710964
0.0252	0.071379
0.0256	0.0716687
0.026	0.0719616
0.0264	0.0722412
0.0268	0.0725161
0.0272	0.0727857
0.0276	0.0730584
0.028	0.07332
0.0284	0.0735857
0.0288	0.0738466
0.0292	0.0741053
0.0296	0.074365
0.03	0.0746162
0.0304	0.0748631
0.0308	0.0751144
0.0312	0.0753669
0.0316	0.0756302
0.032	0.0759205
0.0324	0.0761987
0.0328	0.0764742
0.0332	0.0767639
0.0336	0.0770563
0.034	0.077354
0.0344	0.0776411
0.0348	0.0778994
0.0352	0.078174
0.0356	0.0784364
0.036	0.0787247
0.0364	0.0790048
0.0368	0.0792836
0.0372	0.0795538
0.0376	0.0798244
0.038	0.0800956
0.0384	0.0803598
0.0388	0.0806258
0.0392	0.0808922
0.0396	0.0811604
0.04	0.0814315
0.0404	0.081713
0.0408	0.0819822
0.0412	0.0822499
0.0416	0.0825305
0.042	0.082811
0.0424	0.0830992
0.0428	0.0833719
0.0432	0.0836377
0.0436	0.0839074
0.044	0.0841828
0.0444	0.0844613
0.0448	0.0847404
0.0452	0.0850164
0.0456	0.0852718
0.046	0.0855241
0.0464	0.0857922
0.0468	0.0860573
0.0472	0.0863215
0.0476	0.0865865
0.048	0.0868381
0.0484	0.0870998
0.0488	0.0873582
0.0492	0.0876373
0.0496	0.0879155
0.05	0.0881931
0.0504	0.0884763
0.0508	0.088752
0.0512	0.0890317
0.0516	0.0893079
0.052	0.0895845
0.0524	0.0898625
0.0528	0.0901185
0.0532	0.0903831
0.0536	0.0906603
0.054	0.0909384
0.0544	0.0912032
0.0548	0.0914662
0.0552	0.0917132
0.0556	0.0919696
0.056	0.0922366
0.0564	0.0925014
0.0568	0.09274
0.0572	0.0929835
0.0576	0.0932269
0.058	0.0934715
0.0584	0.0937206
0.0588	0.093969
0.0592	0.0942181
0.0596	0.0944817
0.06	0.0947409
0.0604	0.0949992
0.0608	0.095258
0.0612	0.095514
0.0616	0.0957736
0.062	0.0960378
0.0624	0.0963013
0.0628	0.0965642
0.0632	0.0968241
0.0636	0.0970886
0.064	0.0973536
0.0644	0.0976085
0.0648	0.0978651
0.0652	0.0981178
0.0656	0.0983662
0.066	0.0986194
0.0664	0.0988983
0.0668	0.0991812
0.0672	0.0994521
0.0676	0.0997234
0.068	0.0999837
0.0684	0.100245
0.0688	0.100507
0.0692	0.100774
0.0696	0.101041
0.07	0.10131
0.0704	0.101577
0.0708	0.101853
0.0712	0.102134
0.0716	0.102408
0.072	0.102676
0.0724	0.102955
0.0728	0.103221
0.0732	0.103483
0.0736	0.10374
0.074	0.103993
0.0744	0.104257
0.0748	0.104518
0.0752	0.104762
0.0756	0.105011
0.076	0.105265
0.0764	0.105527
0.0768	0.105797
0.0772	0.106067
0.0776	0.10634
0.078	0.10661
0.0784	0.106889
0.0788	0.107168
0.0792	0.107459
0.0796	0.10775
0.08	0.108022
0.0804	0.108286
0.0808	0.108562
0.0812	0.108838
0.0816	0.109109
0.082	0.109369
0.0824	0.109633
0.0828	0.109897
0.0832	0.110168
0.0836	0.110425
0.084	0.110686
0.0844	0.110952
0.0848	0.111223
0.0852	0.111488
0.0856	0.111764
0.086	0.112037
0.0864	0.112303
0.0868	0.112568
0.0872	0.112832
0.0876	0.113093
0.088	0.113361
0.0884	0.113622
0.0888	0.11389
0.0892	0.114146
0.0896	0.11439
0.09	0.114646
0.0904	0.114896
0.0908	0.115161
0.0912	0.115431
0.0916	0.115707
0.092	0.115986
0.0924	0.116265
0.0928	0.116534
0.0932	0.116797
0.0936	0.117065
0.094	0.117336
0.0944	0.117613
0.0948	0.117885
0.0952	0.118169
0.0956	0.118443
0.096	0.11872
0.0964	0.119005
0.0968	0.1193
0.0972	0.119588
0.0976	0.119869
0.098	0.120149
0.0984	0.120426
0.0988	0.120716
0.0992	0.12101
0.0996	0.121281
0.1	0.121558
0.1004	0.121834
0.1008	0.122112
0.1012	0.122398
0.1016	0.122673
0.102	0.122939
0.1024	0.123204
0.1028	0.123474
0.1032	0.123747
0.1036	0.124016
0.104	0.124277
0.1044	0.124548
0.1048	0.124827
0.1052	0.125098
0.1056	0.125372
0.106	0.125642
0.1064	0.125893
0.1068	0.126151
0.1072	0.126425
0.1076	0.126689
0.108	0.126963
0.1084	0.127226
0.1088	0.127501
0.1092	0.127773
0.1096	0.128048
0.11	0.128318
0.1104	0.128598
0.1108	0.128854
0.1112	0.129105
0.1116	0.129365
0.112	0.129623
0.1124	0.129887
0.1128	0.130163
0.1132	0.130429
0.1136	0.130696
0.114	0.130961
0.1144	0.131226
0.1148	0.131492
0.1152	0.131764
0.1156	0.132036
0.116	0.132314
0.1164	0.132591
0.1168	0.132862
0.1172	0.13313
0.1176	0.133398
0.118	0.133664
0.1184	0.133925
0.1188	0.134185
0.1192	0.134447
0.1196	0.134707
0.12	0.134979
0.1204	0.135255
0.1208	0.135531
0.1212	0.135803
0.1216	0.136068
0.122	0.136353
0.1224	0.136628
0.1228	0.136906
0.1232	0.137175
0.1236	0.137452
0.124	0.137722
0.1244	0.137999
0.1248	0.138268
0.1252	0.138537
0.1256	0.138808
0.126	0.139093
0.1264	0.139375
0.1268	0.139653
0.1272	0.139925
0.1276	0.140204
0.128	0.140491
0.1284	0.140779
0.1288	0.141061
0.1292	0.141352
0.1296	0.141652
0.13	0.14194
0.1304	0.142215
0.1308	0.142492
0.1312	0.142775
0.1316	0.143057
0.132	0.143332
0.1324	0.143591
0.1328	0.143867
0.1332	0.144144
0.1336	0.144416
0.134	0.144686
0.1344	0.144951
0.1348	0.145221
0.1352	0.145483
0.1356	0.14575
0.136	0.146035
0.1364	0.146318
0.1368	0.146601
0.1372	0.146877
0.1376	0.14716
0.138	0.147428
0.1384	0.1477
0.1388	0.147955
0.1392	0.148203
0.1396	0.148476
0.14	0.148743
0.1404	0.149009
0.1408	0.149275
0.1412	0.149527
0.1416	0.149785
0.142	0.150052
0.1424	0.15033
0.1428	0.1506
0.1432	0.150882
0.1436	0.151145
0.144	0.151418
0.1444	0.151695
0.1448	0.151967
0.1452	0.152245
0.1456	0.152519
0.146	0.152792
0.1464	0.153065
0.1468	0.153339
0.1472	0.153622
0.1476	0.153904
0.148	0.154187
0.1484	0.154475
0.1488	0.154755
0.1492	0.155033
0.1496	0.155308
0.15	0.155595
0.1504	0.155876
0.1508	0.156156
0.1512	0.156436
0.1516	0.156706
0.152	0.156974
0.1524	0.157234
0.1528	0.157495
0.1532	0.157771
0.1536	0.158048
0.154	0.158327
0.1544	0.158606
0.1548	0.158894
0.1552	0.159164
0.1556	0.159429
0.156	0.159689
0.1564	0.15995
0.1568	0.160212
0.1572	0.160485
0.1576	0.160759
0.158	0.161037
0.1584	0.161316
0.1588	0.161593
0.1592	0.161857
0.1596	0.162123
0.16	0.162394
0.1604	0.162661
0.1608	0.16293
0.1612	0.1632
0.1616	0.163474
0.162	0.163738
0.1624	0.164003
0.1628	0.16427
0.1632	0.164544
0.1636	0.164817
0.164	0.165085
0.1644	0.165343
0.1648	0.165602
0.1652	0.165875
0.1656	0.166147
0.166	0.16641
0.1664	0.166671
0.1668	0.166939
0.1672	0.167219
0.1676	0.167498
0.168	0.167773
0.1684	0.168049
0.1688	0.168327
0.1692	0.16858
0.1696	0.168834
0.17	0.169098
0.1704	0.169383
0.1708	0.169655
0.1712	0.169907
0.1716	0.170171
0.172	0.170413
0.1724	0.170684
0.1728	0.170957
0.1732	0.171228
0.1736	0.171496
0.174	0.171765
0.1744	0.172043
0.1748	0.172322
0.1752	0.1726
0.1756	0.172888
0.176	0.173151
0.1764	0.173416
0.1768	0.173664
0.1772	0.173924
0.1776	0.1742
0.178	0.174493
0.1784	0.174794
0.1788	0.175068
0.1792	0.175341
0.1796	0.175606
0.18	0.175875
0.1804	0.176152
0.1808	0.176427
0.1812	0.176714
0.1816	0.176989
0.182	0.17727
0.1824	0.177541
0.1828	0.177814
0.1832	0.178072
0.1836	0.17835
0.184	0.17862
0.1844	0.178895
0.1848	0.17917
0.1852	0.179444
0.1856	0.179719
0.186	0.179994
0.1864	0.180274
0.1868	0.18055
0.1872	0.180806
0.1876	0.181059
0.188	0.181304
0.1884	0.181562
0.1888	0.181823
0.1892	0.182083
0.1896	0.182342
0.19	0.182593
0.1904	0.182842
0.1908	0.183108
0.1912	0.183374
0.1916	0.183641
0.192	0.18391
0.1924	0.184191
0.1928	0.184462
0.1932	0.184728
0.1936	0.184994
0.194	0.185258
0.1944	0.18553
0.1948	0.185791
0.1952	0.186068
0.1956	0.18636
0.196	0.186644
0.1964	0.186933
0.1968	0.187222
0.1972	0.187504
0.1976	0.187785
0.198	0.188067
0.1984	0.188347
0.1988	0.188612
0.1992	0.188886
0.1996	0.189159
0.2	0.189421
0.2004	0.189683
0.2008	0.189958
0.2012	0.190225
0.2016	0.190491
0.202	0.190756
0.2024	0.19102
0.2028	0.191282
0.2032	0.191544
0.2036	0.191805
0.204	0.192082
0.2044	0.192354
0.2048	0.192632
0.2052	0.192908
0.2056	0.193184
0.206	0.193457
0.2064	0.193729
0.2068	0.193997
0.2072	0.194258
0.2076	0.194514
0.208	0.194773
0.2084	0.195032
0.2088	0.195292
0.2092	0.195569
0.2096	0.195849
0.21	0.196114
0.2104	0.196369
0.2108	0.19664
0.2112	0.196922
0.2116	0.197191
0.212	0.197476
0.2124	0.197746
0.2128	0.198016
0.2132	0.198275
0.2136	0.198534
0.214	0.198792
0.2144	0.199045
0.2148	0.19929
0.2152	0.199552
0.2156	0.199802
0.216	0.200059
0.2164	0.200319
0.2168	0.2006
0.2172	0.200869
0.2176	0.201123
0.218	0.201374
0.2184	0.201613
0.2188	0.20188
0.2192	0.202146
0.2196	0.202417
0.22	0.202694
0.2204	0.202968
0.2208	0.203242
0.2212	0.203495
0.2216	0.203751
0.222	0.204007
0.2224	0.204258
0.2228	0.204512
0.2232	0.20477
0.2236	0.205029
0.224	0.205313
0.2244	0.205584
0.2248	0.205845
0.2252	0.206104
0.2256	0.206372
0.226	0.206645
0.2264	0.206917
0.2268	0.20719
0.2272	0.207481
0.2276	0.207775
0.228	0.208058
0.2284	0.20833
0.2288	0.208604
0.2292	0.208877
0.2296	0.209151
0.23	0.209426
0.2304	0.209703
0.2308	0.209981
0.2312	0.210259
0.2316	0.210537
0.232	0.210811
0.2324	0.21107
0.2328	0.211343
0.2332	0.211615
0.2336	0.211887
0.234	0.212156
0.2344	0.212417
0.2348	0.212681
0.2352	0.212956
0.2356	0.213221
0.236	0.213485
0.2364	0.213747
0.2368	0.214001
0.2372	0.21425
0.2376	0.214498
0.238	0.214748
0.2384	0.215001
0.2388	0.215273
0.2392	0.215544
0.2396	0.215809
0.24	0.216075
0.2404	0.21634
0.2408	0.216594
0.2412	0.216864
0.2416	0.217145
0.242	0.217432
0.2424	0.217717
0.2428	0.217999
0.2432	0.218272
0.2436	0.218543
0.244	0.218811
0.2444	0.219082
0.2448	0.219349
0.2452	0.219615
0.2456	0.219878
0.246	0.22014
0.2464	0.220412
0.2468	0.220683
0.2472	0.220952
0.2476	0.221225
0.248	0.221493
0.2484	0.221756
0.2488	0.222021
0.2492	0.222287
0.2496	0.222554
0.25	0.222831
0.2504	0.223113
0.2508	0.22338
0.2512	0.223646
0.2516	0.22391
0.252	0.224177
0.2524	0.224449
0.2528	0.224722
0.2532	0.22501
0.2536	0.225289
0.254	0.225562
0.2544	0.225836
0.2548	0.226129
0.2552	0.226415
0.2556	0.226695
0.256	0.226971
0.2564	0.22724
0.2568	0.227511
0.2572	0.227793
0.2576	0.228075
0.258	0.228353
0.2584	0.228624
0.2588	0.228897
0.2592	0.229174
0.2596	0.229444
0.26	0.229709
0.2604	0.229974
0.2608	0.230239
0.2612	0.23052
0.2616	0.230808
0.262	0.231081
0.2624	0.231355
0.2628	0.231618
0.2632	0.231882
0.2636	0.232152
0.264	0.232407
0.2644	0.232669
0.2648	0.232941
0.2652	0.233213
0.2656	0.23347
0.266	0.233734
0.2664	0.23399
0.2668	0.234245
0.2672	0.234492
0.2676	0.234747
0.268	0.235022
0.2684	0.235299
0.2688	0.235565
0.2692	0.235832
0.2696	0.236101
0.27	0.236375
0.2704	0.23665
0.2708	0.236913
0.2712	0.23718
0.2716	0.237453
0.272	0.237726
0.2724	0.237999
0.2728	0.238266
0.2732	0.238532
0.2736	0.238804
0.274	0.239098
0.2744	0.239391
0.2748	0.239667
0.2752	0.23993
0.2756	0.240197
0.276	0.240462
0.2764	0.240724
0.2768	0.240991
0.2772	0.241275
0.2776	0.241559
0.278	0.24183
0.2784	0.2421
0.2788	0.242367
0.2792	0.242631
0.2796	0.242895
0.28	0.243179
0.2804	0.24346
0.2808	0.243736
0.2812	0.244005
0.2816	0.244262
0.282	0.244521
0.2824	0.244784
0.2828	0.245054
0.2832	0.245345
0.2836	0.245629
0.284	0.245912
0.2844	0.246199
0.2848	0.246476
0.2852	0.246761
0.2856	0.247057
0.286	0.247346
0.2864	0.247631
0.2868	0.247906
0.2872	0.248186
0.2876	0.248461
0.288	0.24874
0.2884	0.249021
0.2888	0.249296
0.2892	0.249568
0.2896	0.249859
0.29	0.25015
0.2904	0.250438
0.2908	0.250708
0.2912	0.25098
0.2916	0.251254
0.292	0.251526
0.2924	0.251796
0.2928	0.252077
0.2932	0.252359
0.2936	0.252639
0.294	0.252914
0.2944	0.253194
0.2948	0.253464
0.2952	0.253733
0.2956	0.254008
0.296	0.254285
0.2964	0.254559
0.2968	0.254828
0.2972	0.25509
0.2976	0.255351
0.298	0.255615
0.2984	0.255903
0.2988	0.256187
0.2992	0.256466
0.2996	0.25673
0.3	0.256996
0.3004	0.257262
0.3008	0.257533
0.3012	0.257804
0.3016	0.258076
0.302	0.258357
0.3024	0.258641
0.3028	0.258943
0.3032	0.259247
0.3036	0.259538
0.304	0.259825
0.3044	0.260103
0.3048	0.260371
0.3052	0.260644
0.3056	0.260925
0.306	0.261191
0.3064	0.261468
0.3068	0.261751
0.3072	0.262024
0.3076	0.262306
0.308	0.262576
0.3084	0.262838
0.3088	0.263113
0.3092	0.263394
0.3096	0.26368
0.31	0.263957
0.3104	0.26422
0.3108	0.264498
0.3112	0.264777
0.3116	0.265042
0.312	0.265313
0.3124	0.265599
0.3128	0.265872
0.3132	0.266159
0.3136	0.26644
0.314	0.266701
0.3144	0.266968
0.3148	0.26723
0.3152	0.267501
0.3156	0.267773
0.316	0.268045
0.3164	0.268315
0.3168	0.268587
0.3172	0.268853
0.3176	0.269113
0.318	0.26938
0.3184	0.269655
0.3188	0.269943
0.3192	0.270231
0.3196	0.270524
0.32	0.270795
0.3204	0.271064
0.3208	0.271352
0.3212	0.27164
0.3216	0.271931
0.322	0.272209
0.3224	0.272479
0.3228	0.272743
0.3232	0.272993
0.3236	0.273249
0.324	0.27351
0.3244	0.273769
0.3248	0.274038
0.3252	0.274299
0.3256	0.274551
0.326	0.27481
0.3264	0.275057
0.3268	0.27533
0.3272	0.275599
0.3276	0.275871
0.328	0.276137
0.3284	0.276405
0.3288	0.276677
0.3292	0.276949
0.3296	0.277197
0.33	0.277439
0.3304	0.277684
0.3308	0.277957
0.3312	0.278227
0.3316	0.278495
0.332	0.278768
0.3324	0.279056
0.3328	0.279333
0.3332	0.279605
0.3336	0.279885
0.334	0.280161
0.3344	0.280427
0.3348	0.2807
0.3352	0.280973
0.3356	0.281247
0.336	0.281518
0.3364	0.281784
0.3368	0.282052
0.3372	0.282323
0.3376	0.282587
0.338	0.282856
0.3384	0.283112
0.3388	0.283377
0.3392	0.283646
0.3396	0.283926
0.34	0.284204
0.3404	0.284464
0.3408	0.284719
0.3412	0.284986
0.3416	0.285255
0.342	0.285529
0.3424	0.285804
0.3428	0.286068
0.3432	0.28633
0.3436	0.286593
0.344	0.286845
0.3444	0.287097
0.3448	0.287362
0.3452	0.287634
0.3456	0.287907
0.346	0.288185
0.3464	0.288454
0.3468	0.288708
0.3472	0.288976
0.3476	0.289234
0.348	0.28951
0.3484	0.289792
0.3488	0.29005
0.3492	0.290304
0.3496	0.290551
0.35	0.29081
0.3504	0.291081
0.3508	0.291355
0.3512	0.291608
0.3516	0.291872
0.352	0.292137
0.3524	0.292378
0.3528	0.292637
0.3532	0.292887
0.3536	0.293134
0.354	0.293387
0.3544	0.293645
0.3548	0.293925
0.3552	0.294196
0.3556	0.294466
0.356	0.294734
0.3564	0.295011
0.3568	0.295283
0.3572	0.295536
0.3576	0.295794
0.358	0.296059
0.3584	0.296314
0.3588	0.296554
0.3592	0.296795
0.3596	0.297039
0.36	0.29729
0.3604	0.297546
0.3608	0.297787
0.3612	0.298038
0.3616	0.298291
0.362	0.298545
0.3624	0.298807
0.3628	0.299073
0.3632	0.29934
0.3636	0.299608
0.364	0.299873
0.3644	0.300131
0.3648	0.300387
0.3652	0.300646
0.3656	0.300908
0.366	0.301166
0.3664	0.301438
0.3668	0.301694
0.3672	0.301948
0.3676	0.302198
0.368	0.302488
0.3684	0.302774
0.3688	0.303067
0.3692	0.303349
0.3696	0.303633
0.37	0.303909
0.3704	0.304187
0.3708	0.304458
0.3712	0.304728
0.3716	0.305004
0.372	0.30528
0.3724	0.305538
0.3728	0.305795
0.3732	0.306053
0.3736	0.306314
0.374	0.306591
0.3744	0.306874
0.3748	0.30715
0.3752	0.307419
0.3756	0.307682
0.376	0.307952
0.3764	0.308231
0.3768	0.308513
0.3772	0.308791
0.3776	0.309073
0.378	0.309348
0.3784	0.30962
0.3788	0.30989
0.3792	0.310155
0.3796	0.310426
0.38	0.310695
0.3804	0.310978
0.3808	0.311259
0.3812	0.311525
0.3816	0.311786
0.382	0.312045
0.3824	0.312299
0.3828	0.312564
0.3832	0.312825
0.3836	0.313091
0.384	0.313363
0.3844	0.313637
0.3848	0.313904
0.3852	0.314174
0.3856	0.314447
0.386	0.314713
0.3864	0.314983
0.3868	0.31526
0.3872	0.315542
0.3876	0.315819
0.388	0.316083
0.3884	0.316348
0.3888	0.316628
0.3892	0.316908
0.3896	0.317186
0.39	0.317457
0.3904	0.317731
0.3908	0.318004
0.3912	0.31828
0.3916	0.318552
0.392	0.318831
0.3924	0.31912
0.3928	0.319395
0.3932	0.319661
0.3936	0.319933
0.394	0.320214
0.3944	0.320486
0.3948	0.320757
0.3952	0.321037
0.3956	0.321307
0.396	0.321577
0.3964	0.321851
0.3968	0.322127
0.3972	0.32242
0.3976	0.32272
0.398	0.323009
0.3984	0.323303
0.3988	0.323594
0.3992	0.323884
0.3996	0.324161
0.4	0.324447
0.4004	0.324726
0.4008	0.325016
0.4012	0.325302
0.4016	0.325583
0.402	0.32588
0.4024	0.326193
0.4028	0.326487
0.4032	0.326773
0.4036	0.327053
0.404	0.327319
0.4044	0.327592
0.4048	0.327866
0.4052	0.328129
0.4056	0.328395
0.406	0.32867
0.4064	0.328946
0.4068	0.329221
0.4072	0.329493
0.4076	0.329764
0.408	0.330007
0.4084	0.330259
0.4088	0.330508
0.4092	0.330758
0.4096	0.331008
0.41	0.331269
0.4104	0.331531
0.4108	0.331807
0.4112	0.3321
0.4116	0.332366
0.412	0.33263
0.4124	0.332894
0.4128	0.333149
0.4132	0.333412
0.4136	0.333671
0.414	0.333925
0.4144	0.334179
0.4148	0.334432
0.4152	0.334699
0.4156	0.33496
0.416	0.335214
0.4164	0.335475
0.4168	0.33574
0.4172	0.336021
0.4176	0.336304
0.418	0.336593
0.4184	0.336863
0.4188	0.337127
0.4192	0.337393
0.4196	0.33765
0.42	0.337923
0.4204	0.338194
0.4208	0.338468
0.4212	0.338744
0.4216	0.339043
0.422	0.33932
0.4224	0.339612
0.4228	0.339887
0.4232	0.340162
0.4236	0.340446
0.424	0.340736
0.4244	0.341024
0.4248	0.341314
0.4252	0.341592
0.4256	0.341864
0.426	0.342143
0.4264	0.342416
0.4268	0.342691
0.4272	0.342964
0.4276	0.343241
0.428	0.343518
0.4284	0.343793
0.4288	0.344076
0.4292	0.344357
0.4296	0.344635
0.43	0.344909
0.4304	0.345183
0.4308	0.345454
0.4312	0.345737
0.4316	0.346021
0.432	0.346294
0.4324	0.346564
0.4328	0.346846
0.4332	0.347138
0.4336	0.347439
0.434	0.347728
0.4344	0.348001
0.4348	0.348258
0.4352	0.348501
0.4356	0.348755
0.436	0.349028
0.4364	0.349302
0.4368	0.349581
0.4372	0.349868
0.4376	0.350151
0.438	0.350428
0.4384	0.350699
0.4388	0.350974
0.4392	0.351249
0.4396	0.351523
0.44	0.351796
0.4404	0.352078
0.4408	0.352354
0.4412	0.352622
0.4416	0.352891
0.442	0.35315
0.4424	0.353392
0.4428	0.353649
0.4432	0.353902
0.4436	0.354167
0.444	0.354441
0.4444	0.354716
0.4448	0.354989
0.4452	0.355265
0.4456	0.355533
0.446	0.355807
0.4464	0.356079
0.4468	0.356345
0.4472	0.35662
0.4476	0.356903
0.448	0.357181
0.4484	0.35745
0.4488	0.357716
0.4492	0.35799
0.4496	0.358272
0.45	0.358561
0.4504	0.358841
0.4508	0.359108
0.4512	0.359356
0.4516	0.359632
0.452	0.359916
0.4524	0.360214
0.4528	0.360506
0.4532	0.360793
0.4536	0.361072
0.454	0.361358
0.4544	0.361649
0.4548	0.361933
0.4552	0.362212
0.4556	0.362504
0.456	0.362799
0.4564	0.363086
0.4568	0.363358
0.4572	0.363612
0.4576	0.363871
0.458	0.364132
0.4584	0.36441
0.4588	0.364691
0.4592	0.364977
0.4596	0.365268
0.46	0.365546
0.4604	0.365826
0.4608	0.36611
0.4612	0.366393
0.4616	0.366656
0.462	0.366933
0.4624	0.3672
0.4628	0.367476
0.4632	0.367757
0.4636	0.368029
0.464	0.368303
0.4644	0.368581
0.4648	0.368854
0.4652	0.369126
0.4656	0.369396
0.466	0.369665
0.4664	0.369937
0.4668	0.370206
0.4672	0.370489
0.4676	0.370775
0.468	0.371055
0.4684	0.371329
0.4688	0.371585
0.4692	0.371841
0.4696	0.372106
0.47	0.372386
0.4704	0.372661
0.4708	0.372925
0.4712	0.373192
0.4716	0.373462
0.472	0.373725
0.4724	0.374003
0.4728	0.374267
0.4732	0.374532
0.4736	0.374783
0.474	0.375053
0.4744	0.375325
0.4748	0.375616
0.4752	0.375917
0.4756	0.376224
0.476	0.376522
0.4764	0.376789
0.4768	0.377055
0.4772	0.377311
0.4776	0.37757
0.478	0.377859
0.4784	0.378134
0.4788	0.378394
0.4792	0.378667
0.4796	0.378948
0.48	0.379233
0.4804	0.379528
0.4808	0.379817
0.4812	0.380111
0.4816	0.380391
0.482	0.380662
0.4824	0.380932
0.4828	0.381202
0.4832	0.381491
0.4836	0.38177
0.484	0.382056
0.4844	0.382343
0.4848	0.382623
0.4852	0.382908
0.4856	0.383194
0.486	0.383471
0.4864	0.38375
0.4868	0.38404
0.4872	0.384332
0.4876	0.384622
0.488	0.384912
0.4884	0.385196
0.4888	0.38548
0.4892	0.38576
0.4896	0.386037
0.49	0.386299
0.4904	0.386571
0.4908	0.386845
0.4912	0.387125
0.4916	0.387398
0.492	0.387667
0.4924	0.387929
0.4928	0.388203
0.4932	0.388466
0.4936	0.388742
0.494	0.389003
0.4944	0.389261
0.4948	0.389527
0.4952	0.389793
0.4956	0.390064
0.496	0.390333
0.4964	0.39061
0.4968	0.39091
0.4972	0.391212
0.4976	0.391486
0.498	0.391778
0.4984	0.39207
0.4988	0.392366
0.4992	0.392656
0.4996	0.392926
0.5	0.393197
0.5004	0.393467
0.5008	0.393735
0.5012	0.394004
0.5016	0.394273
0.502	0.394544
0.5024	0.39482
0.5028	0.395096
0.5032	0.395366
0.5036	0.395636
0.504	0.395891
0.5044	0.396145
0.5048	0.396405
0.5052	0.396663
0.5056	0.396924
0.506	0.397182
0.5064	0.397449
0.5068	0.39772
0.5072	0.397974
0.5076	0.398225
0.508	0.398482
0.5084	0.398745
0.5088	0.399019
0.5092	0.399301
0.5096	0.399579
0.51	0.399849
0.5104	0.40012
0.5108	0.400402
0.5112	0.40068
0.5116	0.40096
0.512	0.401238
0.5124	0.401509
0.5128	0.401792
0.5132	0.402077
0.5136	0.402362
0.514	0.40263
0.5144	0.4029
0.5148	0.403164
0.5152	0.403428
0.5156	0.403691
0.516	0.403973
0.5164	0.404251
0.5168	0.404524
0.5172	0.404784
0.5176	0.40504
0.518	0.405291
0.5184	0.405558
0.5188	0.405842
0.5192	0.406113
0.5196	0.406387
0.52	0.406658
0.5204	0.406912
0.5208	0.407165
0.5212	0.407416
0.5216	0.407683
0.522	0.407966
0.5224	0.408241
0.5228	0.408516
0.5232	0.408785
0.5236	0.409066
0.524	0.409343
0.5244	0.409614
0.5248	0.40989
0.5252	0.410167
0.5256	0.410445
0.526	0.410741
0.5264	0.411032
0.5268	0.411309
0.5272	0.411574
0.5276	0.411841
0.528	0.412105
0.5284	0.412376
0.5288	0.412646
0.5292	0.412919
0.5296	0.413191
0.53	0.413465
0.5304	0.413745
0.5308	0.414014
0.5312	0.41428
0.5316	0.414553
0.532	0.414824
0.5324	0.415087
0.5328	0.415355
0.5332	0.415634
0.5336	0.415909
0.534	0.416197
0.5344	0.416483
0.5348	0.416763
0.5352	0.417043
0.5356	0.417313
0.536	0.41758
0.5364	0.417843
0.5368	0.418094
0.5372	0.418345
0.5376	0.418641
0.538	0.418915
0.5384	0.41918
0.5388	0.419419
0.5392	0.419664
0.5396	0.419936
0.54	0.420208
0.5404	0.420479
0.5408	0.420753
0.5412	0.421033
0.5416	0.421306
0.542	0.42158
0.5424	0.42185
0.5428	0.422131
0.5432	0.422432
0.5436	0.422729
0.544	0.423015
0.5444	0.423292
0.5448	0.42357
0.5452	0.423848
0.5456	0.424121
0.546	0.424406
0.5464	0.424685
0.5468	0.424962
0.5472	0.42524
0.5476	0.425519
0.548	0.425804
0.5484	0.426087
0.5488	0.426371
0.5492	0.426648
0.5496	0.426917
0.55	0.427183
0.5504	0.427456
0.5508	0.427728
0.5512	0.428001
0.5516	0.428269
0.552	0.428539
0.5524	0.42881
0.5528	0.429071
0.5532	0.429323
0.5536	0.429574
0.554	0.429829
0.5544	0.430083
0.5548	0.430348
0.5552	0.430625
0.5556	0.430892
0.556	0.431143
0.5564	0.431415
0.5568	0.431689
0.5572	0.431971
0.5576	0.43226
0.558	0.432537
0.5584	0.432812
0.5588	0.433089
0.5592	0.43336
0.5596	0.433633
0.56	0.43391
0.5604	0.434192
0.5608	0.434486
0.5612	0.43478
0.5616	0.435085
0.562	0.435363
0.5624	0.435645
0.5628	0.435922
0.5632	0.436198
0.5636	0.436463
0.564	0.43673
0.5644	0.437008
0.5648	0.437286
0.5652	0.437565
0.5656	0.437837
0.566	0.438092
0.5664	0.438337
0.5668	0.438604
0.5672	0.438881
0.5676	0.439159
0.568	0.439438
0.5684	0.43972
0.5688	0.440006
0.5692	0.44029
0.5696	0.440567
0.57	0.440847
0.5704	0.441105
0.5708	0.441372
0.5712	0.441642
0.5716	0.441917
0.572	0.44219
0.5724	0.442468
0.5728	0.442744
0.5732	0.44302
0.5736	0.443293
0.574	0.443568
0.5744	0.443847
0.5748	0.444123
0.5752	0.444393
0.5756	0.444662
0.576	0.444941
0.5764	0.445218
0.5768	0.445488
0.5772	0.445754
0.5776	0.445999
0.578	0.44625
0.5784	0.446509
0.5788	0.446788
0.5792	0.447056
0.5796	0.447316
0.58	0.447579
0.5804	0.447843
0.5808	0.448097
0.5812	0.448351
0.5816	0.448619
0.582	0.448899
0.5824	0.44918
0.5828	0.449448
0.5832	0.449699
0.5836	0.449955
0.584	0.45023
0.5844	0.450508
0.5848	0.450794
0.5852	0.451078
0.5856	0.451363
0.586	0.451641
0.5864	0.451913
0.5868	0.452185
0.5872	0.452456
0.5876	0.452726
0.588	0.452996
0.5884	0.453271
0.5888	0.453544
0.5892	0.453819
0.5896	0.454118
0.59	0.454421
0.5904	0.454713
0.5908	0.455009
0.5912	0.455306
0.5916	0.455622
0.592	0.455948
0.5924	0.456225
0.5928	0.456513
0.5932	0.456799
0.5936	0.457086
0.594	0.457369
0.5944	0.457667
0.5948	0.45796
0.5952	0.458234
0.5956	0.45851
0.596	0.458779
0.5964	0.459047
0.5968	0.459322
0.5972	0.459599
0.5976	0.459873
0.598	0.460146
0.5984	0.460423
0.5988	0.460695
0.5992	0.460967
0.5996	0.461237
0.6	0.461492
0.6004	0.461747
0.6008	0.46199
0.6012	0.462235
0.6016	0.46247
0.602	0.462721
0.6024	0.462977
0.6028	0.463236
0.6032	0.463494
0.6036	0.463755
0.604	0.464021
0.6044	0.464282
0.6048	0.464544
0.6052	0.464806
0.6056	0.465072
0.606	0.465337
0.6064	0.465612
0.6068	0.465876
0.6072	0.466135
0.6076	0.466391
0.608	0.466646
0.6084	0.466905
0.6088	0.467162
0.6092	0.467419
0.6096	0.46768
0.61	0.467936
0.6104	0.468206
0.6108	0.468474
0.6112	0.468746
0.6116	0.469009
0.612	0.469275
0.6124	0.46954
0.6128	0.469801
0.6132	0.470063
0.6136	0.470325
0.614	0.47058
0.6144	0.470833
0.6148	0.471093
0.6152	0.471361
0.6156	0.471631
0.616	0.471893
0.6164	0.472165
0.6168	0.472439
0.6172	0.472718
0.6176	0.472992
0.618	0.473265
0.6184	0.473545
0.6188	0.473824
0.6192	0.474114
0.6196	0.474403
0.62	0.474692
0.6204	0.47498
0.6208	0.47527
0.6212	0.475557
0.6216	0.475838
0.622	0.476103
0.6224	0.476373
0.6228	0.476642
0.6232	0.476902
0.6236	0.477158
0.624	0.47742
0.6244	0.477682
0.6248	0.477952
0.6252	0.478226
0.6256	0.478503
0.626	0.478772
0.6264	0.479049
0.6268	0.479316
0.6272	0.479592
0.6276	0.479863
0.628	0.480134
0.6284	0.480399
0.6288	0.480672
0.6292	0.480945
0.6296	0.481204
0.63	0.481461
0.6304	0.481718
0.6308	0.481972
0.6312	0.482225
0.6316	0.482462
0.632	0.48269
0.6324	0.482963
0.6328	0.483241
0.6332	0.483526
0.6336	0.483804
0.634	0.484076
0.6344	0.48435
0.6348	0.484617
0.6352	0.484874
0.6356	0.485132
0.636	0.4854
0.6364	0.485669
0.6368	0.485934
0.6372	0.486199
0.6376	0.486458
0.638	0.486729
0.6384	0.486994
0.6388	0.487263
0.6392	0.487539
0.6396	0.487818
0.64	0.488105
0.6404	0.488386
0.6408	0.488666
0.6412	0.488949
0.6416	0.489232
0.642	0.489521
0.6424	0.489807
0.6428	0.490094
0.6432	0.490385
0.6436	0.490675
0.644	0.490961
0.6444	0.491244
0.6448	0.491532
0.6452	0.491821
0.6456	0.492105
0.646	0.492378
0.6464	0.49266
0.6468	0.492943
0.6472	0.493231
0.6476	0.49352
0.648	0.493808
0.6484	0.494084
0.6488	0.494354
0.6492	0.494624
0.6496	0.494895
0.65	0.49517
0.6504	0.495446
0.6508	0.495728
0.6512	0.496005
0.6516	0.49629
0.652	0.496556
0.6524	0.496821
0.6528	0.497082
0.6532	0.497357
0.6536	0.497637
0.654	0.497924
0.6544	0.4982
0.6548	0.498473
0.6552	0.498742
0.6556	0.499031
0.656	0.499319
0.6564	0.499595
0.6568	0.499873
0.6572	0.500147
0.6576	0.500431
0.658	0.500712
0.6584	0.500988
0.6588	0.501252
0.6592	0.501516
0.6596	0.50178
0.66	0.502049
0.6604	0.502314
0.6608	0.502581
0.6612	0.502849
0.6616	0.503118
0.662	0.503386
0.6624	0.503648
0.6628	0.503908
0.6632	0.504178
0.6636	0.504457
0.664	0.504735
0.6644	0.505016
0.6648	0.505269
0.6652	0.505523
0.6656	0.505777
0.666	0.506055
0.6664	0.506338
0.6668	0.506625
0.6672	0.506889
0.6676	0.507154
0.668	0.507425
0.6684	0.507697
0.6688	0.507963
0.6692	0.50823
0.6696	0.508495
0.67	0.508759
0.6704	0.509039
0.6708	0.509327
0.6712	0.509592
0.6716	0.509854
0.672	0.510117
0.6724	0.510379
0.6728	0.510636
0.6732	0.510892
0.6736	0.511159
0.674	0.511431
0.6744	0.511697
0.6748	0.511963
0.6752	0.512241
0.6756	0.512519
0.676	0.512783
0.6764	0.513047
0.6768	0.513321
0.6772	0.513596
0.6776	0.513875
0.678	0.51414
0.6784	0.514403
0.6788	0.51467
0.6792	0.514935
0.6796	0.515194
0.68	0.515453
0.6804	0.515719
0.6808	0.515987
0.6812	0.516252
0.6816	0.516514
0.682	0.516766
0.6824	0.517037
0.6828	0.517308
0.6832	0.517573
0.6836	0.517842
0.684	0.518111
0.6844	0.51838
0.6848	0.518639
0.6852	0.518893
0.6856	0.519168
0.686	0.51945
0.6864	0.519728
0.6868	0.520009
0.6872	0.520279
0.6876	0.52056
0.688	0.520845
0.6884	0.52113
0.6888	0.521421
0.6892	0.521713
0.6896	0.522004
0.69	0.522294
0.6904	0.522602
0.6908	0.522906
0.6912	0.523205
0.6916	0.523504
0.692	0.523818
0.6924	0.52413
0.6928	0.524449
0.6932	0.524754
0.6936	0.525055
0.694	0.525356
0.6944	0.525669
0.6948	0.525978
0.6952	0.526294
0.6956	0.526588
0.696	0.526878
0.6964	0.527172
0.6968	0.527464
0.6972	0.527765
0.6976	0.528061
0.698	0.528354
0.6984	0.528648
0.6988	0.528958
0.6992	0.529263
0.6996	0.529566
0.7	0.529869
0.7004	0.530176
0.7008	0.530479
0.7012	0.530782
0.7016	0.531086
0.702	0.53139
0.7024	0.5317
0.7028	0.532016
0.7032	0.532308
0.7036	0.532589
0.704	0.532866
0.7044	0.533146
0.7048	0.533443
0.7052	0.53374
0.7056	0.534035
0.706	0.534312
0.7064	0.534584
0.7068	0.534852
0.7072	0.535129
0.7076	0.535415
0.708	0.535696
0.7084	0.535978
0.7088	0.536267
0.7092	0.536556
0.7096	0.536843
0.71	0.537129
0.7104	0.5374
0.7108	0.537663
0.7112	0.53795
0.7116	0.53824
0.712	0.538533
0.7124	0.538815
0.7128	0.539099
0.7132	0.539379
0.7136	0.539655
0.714	0.539918
0.7144	0.540182
0.7148	0.540452
0.7152	0.540716
0.7156	0.540998
0.716	0.541286
0.7164	0.541572
0.7168	0.541845
0.7172	0.54212
0.7176	0.542386
0.718	0.542667
0.7184	0.542945
0.7188	0.54322
0.7192	0.543493
0.7196	0.543767
0.72	0.544048
0.7204	0.544324
0.7208	0.544599
0.7212	0.544874
0.7216	0.545151
0.722	0.545436
0.7224	0.545708
0.7228	0.545977
0.7232	0.546249
0.7236	0.546518
0.724	0.546781
0.7244	0.547049
0.7248	0.547328
0.7252	0.547607
0.7256	0.54787
0.726	0.54814
0.7264	0.548405
0.7268	0.548661
0.7272	0.548928
0.7276	0.549189
0.728	0.549442
0.7284	0.549705
0.7288	0.549979
0.7292	0.550256
0.7296	0.550519
0.73	0.5508
0.7304	0.551055
0.7308	0.551302
0.7312	0.551549
0.7316	0.551791
0.732	0.552027
0.7324	0.552265
0.7328	0.552514
0.7332	0.552755
0.7336	0.553005
0.734	0.553255
0.7344	0.55351
0.7348	0.55377
0.7352	0.554028
0.7356	0.554287
0.736	0.55453
0.7364	0.554779
0.7368	0.55502
0.7372	0.555256
0.7376	0.555497
0.738	0.555738
0.7384	0.555978
0.7388	0.556218
0.7392	0.556464
0.7396	0.556711
0.74	0.556956
0.7404	0.557201
0.7408	0.557447
0.7412	0.55769
0.7416	0.557931
0.742	0.558177
0.7424	0.55842
0.7428	0.558663
0.7432	0.558918
0.7436	0.559178
0.744	0.559442
0.7444	0.559702
0.7448	0.559966
0.7452	0.560231
0.7456	0.560496
0.746	0.560761
0.7464	0.561023
0.7468	0.561294
0.7472	0.561567
0.7476	0.561833
0.748	0.562102
0.7484	0.562369
0.7488	0.562628
0.7492	0.562886
0.7496	0.56314
0.75	0.5634
0.7504	0.563661
0.7508	0.563929
0.7512	0.564191
0.7516	0.564448
0.752	0.564704
0.7524	0.564992
0.7528	0.565259
0.7532	0.56553
0.7536	0.565805
0.754	0.566092
0.7544	0.566379
0.7548	0.566654
0.7552	0.566938
0.7556	0.56721
0.756	0.567479
0.7564	0.567748
0.7568	0.568022
0.7572	0.56829
0.7576	0.568566
0.758	0.568831
0.7584	0.5691
0.7588	0.569369
0.7592	0.569643
0.7596	0.569916
0.76	0.570183
0.7604	0.570455
0.7608	0.570728
0.7612	0.571001
0.7616	0.571279
0.762	0.571558
0.7624	0.571831
0.7628	0.572098
0.7632	0.572371
0.7636	0.572645
0.764	0.572929
0.7644	0.57321
0.7648	0.57348
0.7652	0.573754
0.7656	0.574026
0.766	0.574292
0.7664	0.574566
0.7668	0.574844
0.7672	0.575122
0.7676	0.575396
0.768	0.575674
0.7684	0.575945
0.7688	0.576211
0.7692	0.57647
0.7696	0.576749
0.77	0.577018
0.7704	0.577294
0.7708	0.577571
0.7712	0.577857
0.7716	0.578141
0.772	0.578429
0.7724	0.578719
0.7728	0.579
0.7732	0.57929
0.7736	0.57956
0.774	0.579828
0.7744	0.580089
0.7748	0.580349
0.7752	0.580608
0.7756	0.580854
0.776	0.581142
0.7764	0.581426
0.7768	0.581721
0.7772	0.582017
0.7776	0.582292
0.778	0.582569
0.7784	0.582848
0.7788	0.583126
0.7792	0.583398
0.7796	0.583665
0.78	0.583929
0.7804	0.584201
0.7808	0.584478
0.7812	0.584755
0.7816	0.585035
0.782	0.585304
0.7824	0.585576
0.7828	0.585851
0.7832	0.586133
0.7836	0.586415
0.784	0.58669
0.7844	0.586977
0.7848	0.587261
0.7852	0.587544
0.7856	0.587828
0.786	0.588113
0.7864	0.588402
0.7868	0.588684
0.7872	0.588969
0.7876	0.589257
0.788	0.589537
0.7884	0.589818
0.7888	0.590103
0.7892	0.590389
0.7896	0.590681
0.79	0.590968
0.7904	0.591247
0.7908	0.591521
0.7912	0.591806
0.7916	0.592091
0.792	0.592376
0.7924	0.592641
0.7928	0.592928
0.7932	0.593215
0.7936	0.593499
0.794	0.593778
0.7944	0.594053
0.7948	0.594344
0.7952	0.594635
0.7956	0.594919
0.796	0.595205
0.7964	0.595491
0.7968	0.595779
0.7972	0.596061
0.7976	0.596343
0.798	0.596625
0.7984	0.59691
0.7988	0.597199
0.7992	0.597479
[truncated: 47,903 more rows]
