# Supplementary material for: Anomalous temperature dependence of elastic limit in metallic glasses
Source: Nat Commun. 2024 Jan 2;15:171. doi: 10.1038/s41467-023-44048-7 (PMC10761975; doi:10.1038/s41467-023-44048-7)
Supplement: Supplementary file 2 — Source Data Files [file 41467_2023_44048_MOESM2_ESM.zip › Figure2-0K.xlsx]

## Sheet: Sheet1
# strain(%)	strain_el(%)	stress(GPa)
0	-0.00013068	0
0.0004	0.00036049	0.00038082
0.0008	0.0006858	0.00063304
0.0012	0.00121353	0.00104221
0.0016	0.0017087	0.00142613
0.002	0.00189199	0.00156825
0.0024	0.00243566	0.00198978
0.0028	0.00282505	0.00229168
0.0032	0.00336339	0.00270908
0.0036	0.003504	0.0028181
0.004	0.00396412	0.00317484
0.0044	0.00434208	0.00346789
0.0048	0.00473277	0.00377081
0.0052	0.00524391	0.00416711
0.0056	0.00583534	0.00462567
0.006	0.00603346	0.00477928
0.0064	0.00633302	0.00501154
0.0068	0.0066836	0.00528335
0.0072	0.0072043	0.00568707
0.0076	0.0077293	0.00609413
0.008	0.00788728	0.00621661
0.0084	0.00847904	0.00667543
0.0088	0.00896298	0.00705064
0.0092	0.0091496	0.00719534
0.0096	0.00968712	0.0076121
0.01	0.00997722	0.00783702
0.0104	0.0102765	0.00806909
0.0108	0.0107437	0.00843126
0.0112	0.0111918	0.00877875
0.0116	0.0117305	0.00919638
0.012	0.0119865	0.00939488
0.0124	0.0125245	0.00981201
0.0128	0.0127675	0.0100005
0.0132	0.0130879	0.0102489
0.0136	0.0135853	0.0106345
0.014	0.0139584	0.0109238
0.0144	0.0142882	0.0111795
0.0148	0.0148292	0.011599
0.0152	0.015259	0.0119322
0.0156	0.0155004	0.0121193
0.016	0.0160371	0.0125354
0.0164	0.0164775	0.012877
0.0168	0.0167308	0.0130733
0.0172	0.0171217	0.0133764
0.0176	0.0176627	0.0137959
0.018	0.0181574	0.0141794
0.0184	0.0183945	0.0143633
0.0188	0.0189854	0.0148214
0.0192	0.0191122	0.0149197
0.0196	0.0196458	0.0153335
0.02	0.0198629	0.0155018
0.0204	0.0203695	0.0158946
0.0208	0.0207754	0.0162092
0.0212	0.0210671	0.0164354
0.0216	0.0214572	0.0167378
0.022	0.0219485	0.0171188
0.0224	0.0225396	0.0175771
0.0228	0.0228003	0.0177792
0.0232	0.0232776	0.0181493
0.0236	0.0234722	0.0183002
0.024	0.0239734	0.0186888
0.0244	0.0243136	0.0189525
0.0248	0.0248482	0.0193671
0.0252	0.0252045	0.0196433
0.0256	0.0257421	0.0200601
0.026	0.0259017	0.0201838
0.0264	0.0264201	0.0205858
0.0268	0.0268817	0.0209437
0.0272	0.0272575	0.021235
0.0276	0.0276018	0.021502
0.028	0.0279179	0.0217471
0.0284	0.028509	0.0222054
0.0288	0.0286689	0.0223294
0.0292	0.0292603	0.0227879
0.0296	0.0296192	0.0230662
0.03	0.0301482	0.0234763
0.0304	0.0302999	0.023594
0.0308	0.0308317	0.0240062
0.0312	0.0311159	0.0242266
0.0316	0.0317073	0.0246851
0.032	0.0321254	0.0250093
0.0324	0.0323603	0.0251914
0.0328	0.0328795	0.025594
0.0332	0.0334707	0.0260524
0.0336	0.033476	0.0260565
0.034	0.0339624	0.0264336
0.0344	0.0343804	0.0267577
0.0348	0.0349711	0.0272157
0.0352	0.035372	0.0275265
0.0356	0.0356515	0.0277432
0.036	0.0358798	0.0279202
0.0364	0.0364219	0.0283405
0.0368	0.0366714	0.028534
0.0372	0.0372157	0.028956
0.0376	0.0376663	0.0293054
0.038	0.0382574	0.0297637
0.0384	0.0383715	0.0298521
0.0388	0.0387349	0.0301339
0.0392	0.0392145	0.0305057
0.0396	0.0395438	0.0307611
0.04	0.0400049	0.0311186
0.0404	0.0403357	0.0313751
0.0408	0.0409268	0.0318334
0.0412	0.0411767	0.0320271
0.0416	0.0414861	0.032267
0.042	0.0418813	0.0325734
0.0424	0.0423989	0.0329748
0.0428	0.0427179	0.0332221
0.0432	0.043309	0.0336804
0.0436	0.0434765	0.0338103
0.044	0.0439542	0.0341806
0.0444	0.0444308	0.0345501
0.0448	0.0449526	0.0349547
0.0452	0.0451637	0.0351184
0.0456	0.0457548	0.0355767
0.046	0.0458746	0.0356696
0.0464	0.0463729	0.0360559
0.0468	0.0467145	0.0363208
0.0472	0.0470589	0.0365878
0.0476	0.0475748	0.0369878
0.048	0.047934	0.0372663
0.0484	0.0485252	0.0377247
0.0488	0.0489377	0.0380445
0.0492	0.0494557	0.0384461
0.0496	0.0496485	0.0385956
0.05	0.0501986	0.0390221
0.0504	0.0502706	0.0390779
0.0508	0.0507331	0.0394365
0.0512	0.0512214	0.0398152
0.0516	0.0516741	0.0401661
0.052	0.0519561	0.0403848
0.0524	0.052451	0.0407685
0.0528	0.0528892	0.0411083
0.0532	0.0534806	0.0415668
0.0536	0.0534859	0.0415709
0.054	0.0538963	0.0418891
0.0544	0.0542682	0.0421775
0.0548	0.0548591	0.0426356
0.0552	0.0550527	0.0427857
0.0556	0.0555277	0.043154
0.056	0.0558867	0.0434324
0.0564	0.0564264	0.0438507
0.0568	0.0568506	0.0441797
0.0572	0.0571259	0.0443931
0.0576	0.0577168	0.0448513
0.058	0.057868	0.0449685
0.0584	0.0582601	0.0452725
0.0588	0.0587117	0.0456226
0.0592	0.0592061	0.046006
0.0596	0.0595365	0.0462621
0.06	0.0598411	0.0464984
0.0604	0.0603823	0.0469179
0.0608	0.0608177	0.0472555
0.0612	0.0611794	0.047536
0.0616	0.061451	0.0477465
0.062	0.0619468	0.0481309
0.0624	0.0623623	0.0484531
0.0628	0.0628362	0.0488205
0.0632	0.0631753	0.0490834
0.0636	0.0636703	0.0494673
0.064	0.0642087	0.0498847
0.0644	0.0642933	0.0499503
0.0648	0.0648147	0.0503545
0.0652	0.0651863	0.0506426
0.0656	0.0656603	0.0510101
0.066	0.0660034	0.0512762
0.0664	0.0662714	0.051484
0.0668	0.0667959	0.0518906
0.0672	0.0671972	0.0522018
0.0676	0.0676841	0.0525793
0.068	0.0679452	0.0527817
0.0684	0.0684628	0.053183
0.0688	0.0689338	0.0535482
0.0692	0.0690629	0.0536483
0.0696	0.0695646	0.0540373
0.07	0.0699171	0.0543106
0.0704	0.070244	0.054564
0.0708	0.0707798	0.0549794
0.0712	0.0711218	0.0552446
0.0716	0.0715138	0.0555486
0.072	0.0720536	0.0559672
0.0724	0.072271	0.0561357
0.0728	0.0727258	0.0564883
0.0732	0.0732194	0.056871
0.0736	0.073665	0.0572165
0.074	0.0739003	0.0573989
0.0744	0.074409	0.0577934
0.0748	0.0746502	0.0579803
0.0752	0.0752414	0.0584387
0.0756	0.0755272	0.0586603
0.076	0.0758454	0.058907
0.0764	0.0763793	0.059321
0.0768	0.0769705	0.0597794
0.0772	0.0771328	0.0599052
0.0776	0.0776627	0.0603161
0.078	0.0778772	0.0604823
0.0784	0.0784138	0.0608984
0.0788	0.0787098	0.0611279
0.0792	0.0792159	0.0615203
0.0796	0.079505	0.0617445
0.08	0.0800959	0.0622026
0.0804	0.0806863	0.0626604
0.0808	0.0806707	0.0626482
0.0812	0.081172	0.0630369
0.0816	0.0816392	0.0633992
0.082	0.0822298	0.063857
0.0824	0.0822639	0.0638835
0.0828	0.082855	0.0643418
0.0832	0.0831184	0.0645461
0.0836	0.0836165	0.0649323
0.084	0.0840143	0.0652407
0.0844	0.0843176	0.0654758
0.0848	0.0848695	0.0659037
0.0852	0.085102	0.066084
0.0856	0.0855335	0.0664186
0.086	0.0859893	0.0667719
0.0864	0.0862854	0.0670015
0.0868	0.0867893	0.0673922
0.0872	0.087091	0.0676262
0.0876	0.0875943	0.0680164
0.088	0.0881213	0.068425
0.0884	0.0885885	0.0687872
0.0888	0.0886786	0.0688571
0.0892	0.0892687	0.0693146
0.0896	0.0895629	0.0695427
0.09	0.0900611	0.069929
0.0904	0.0902714	0.070092
0.0908	0.0907367	0.0704528
0.0912	0.0911199	0.0707499
0.0916	0.0917104	0.0712078
0.092	0.092125	0.0715292
0.0924	0.0927159	0.0719873
0.0928	0.0928317	0.0720772
0.0932	0.0933222	0.0724574
0.0936	0.0938738	0.0728851
0.094	0.0940766	0.0730424
0.0944	0.0943964	0.0732903
0.0948	0.0949872	0.0737483
0.0952	0.0951365	0.0738641
0.0956	0.095668	0.0742762
0.096	0.0959388	0.0744862
0.0964	0.0964784	0.0749045
0.0968	0.0968523	0.0751945
0.0972	0.0971025	0.0753885
0.0976	0.097485	0.075685
0.098	0.0980373	0.0761132
0.0984	0.0982999	0.0763169
0.0988	0.0987798	0.0766889
0.0992	0.0991079	0.0769433
0.0996	0.0995851	0.0773133
0.1	0.1	0.0776351
0.1004	0.100402	0.0779464
0.1008	0.100717	0.0781913
0.1012	0.101308	0.0786494
0.1016	0.101574	0.0788552
0.102	0.101921	0.0791241
0.1024	0.10226	0.0793874
0.1028	0.10277	0.0797825
0.1032	0.103243	0.0801497
0.1036	0.103487	0.0803384
0.104	0.103956	0.0807024
0.1044	0.104495	0.0811198
0.1048	0.104747	0.0813156
0.1052	0.105337	0.0817733
0.1056	0.105588	0.0819678
0.106	0.105866	0.0821832
0.1064	0.10637	0.0825742
0.1068	0.106792	0.0829007
0.1072	0.107083	0.0831269
0.1076	0.107593	0.0835218
0.108	0.107917	0.0837733
0.1084	0.108385	0.0841362
0.1088	0.108801	0.0844583
0.1092	0.109281	0.0848311
0.1096	0.109582	0.0850645
0.11	0.110098	0.085464
0.1104	0.110434	0.0857245
0.1108	0.110674	0.0859107
0.1112	0.111264	0.0863684
0.1116	0.111745	0.0867417
0.112	0.11193	0.0868851
0.1124	0.112394	0.0872442
0.1128	0.112804	0.0875627
0.1132	0.1131	0.0877916
0.1136	0.113459	0.0880706
0.114	0.11405	0.0885283
0.1144	0.114467	0.0888521
0.1148	0.114737	0.0890609
0.1152	0.115161	0.0893902
0.1156	0.115523	0.0896702
0.116	0.116042	0.0900727
0.1164	0.116268	0.0902482
0.1168	0.11677	0.0906373
0.1172	0.117191	0.0909637
0.1176	0.117782	0.0914216
0.118	0.117893	0.0915081
0.1184	0.118483	0.0919658
0.1188	0.118895	0.0922848
0.1192	0.119237	0.0925501
0.1196	0.119518	0.0927683
0.12	0.119862	0.0930345
0.1204	0.120369	0.0934281
0.1208	0.120838	0.0937912
0.1212	0.121202	0.0940733
0.1216	0.121793	0.0945318
0.122	0.122278	0.0949077
0.1224	0.122404	0.0950058
0.1228	0.122675	0.0952157
0.1232	0.123097	0.0955426
0.1236	0.123577	0.0959154
0.124	0.124168	0.0963733
0.1244	0.124356	0.0965194
0.1248	0.124868	0.0969157
0.1252	0.125079	0.09708
0.1256	0.12561	0.0974913
0.126	0.126033	0.0978191
0.1264	0.126501	0.0981818
0.1268	0.126677	0.0983189
0.1272	0.127268	0.098777
0.1276	0.127579	0.0990178
0.128	0.12817	0.0994763
0.1284	0.128301	0.0995779
0.1288	0.128799	0.0999642
0.1292	0.12908	0.100182
0.1296	0.129623	0.100602
0.13	0.129893	0.100812
0.1304	0.130425	0.101225
0.1308	0.130851	0.101555
0.1312	0.131441	0.102013
0.1316	0.131576	0.102117
0.132	0.132107	0.102529
0.1324	0.132357	0.102722
0.1328	0.132662	0.102959
0.1332	0.133102	0.1033
0.1336	0.133633	0.103712
0.134	0.134119	0.104089
0.1344	0.134432	0.104331
0.1348	0.134695	0.104535
0.1352	0.135187	0.104916
0.1356	0.135777	0.105375
0.136	0.135933	0.105495
0.1364	0.136436	0.105885
0.1368	0.13671	0.106097
0.1372	0.1372	0.106478
0.1376	0.137603	0.10679
0.138	0.137879	0.107004
0.1384	0.13841	0.107415
0.1388	0.138754	0.107683
0.1392	0.139345	0.108141
0.1396	0.13951	0.108268
0.14	0.140101	0.108726
0.1404	0.140347	0.108917
0.1408	0.140699	0.10919
0.1412	0.141235	0.109606
0.1416	0.141505	0.109815
0.142	0.142014	0.11021
0.1424	0.142415	0.110521
0.1428	0.1429	0.110897
0.1432	0.143428	0.111306
0.1436	0.143903	0.111675
0.144	0.143928	0.111694
0.1444	0.144394	0.112055
0.1448	0.144725	0.112312
0.1452	0.14527	0.112734
0.1456	0.145643	0.113023
0.146	0.145899	0.113222
0.1464	0.146394	0.113606
0.1468	0.14681	0.113928
0.1472	0.14723	0.114254
0.1476	0.147518	0.114477
0.148	0.14806	0.114898
0.1484	0.148438	0.115191
0.1488	0.148919	0.115563
0.1492	0.149242	0.115814
0.1496	0.149796	0.116244
0.15	0.150285	0.116623
0.1504	0.150304	0.116638
0.1508	0.150783	0.117009
0.1512	0.151374	0.117468
0.1516	0.151569	0.117618
0.152	0.152093	0.118025
0.1524	0.152396	0.118259
0.1528	0.152865	0.118623
0.1532	0.153179	0.118867
0.1536	0.153696	0.119268
0.154	0.154197	0.119656
0.1544	0.154493	0.119885
0.1548	0.155083	0.120343
0.1552	0.155097	0.120354
0.1556	0.155576	0.120725
0.156	0.155999	0.121053
0.1564	0.156488	0.121432
0.1568	0.156925	0.121771
0.1572	0.157515	0.122229
0.1576	0.15757	0.122271
0.158	0.158073	0.122661
0.1584	0.15846	0.122961
0.1588	0.158776	0.123206
0.1592	0.159367	0.123664
0.1596	0.159497	0.123766
0.16	0.159977	0.124137
0.1604	0.160327	0.124409
0.1608	0.160844	0.12481
0.1612	0.161301	0.125164
0.1616	0.161823	0.125569
0.162	0.162005	0.12571
0.1624	0.16255	0.126132
0.1628	0.162702	0.12625
0.1632	0.163211	0.126645
0.1636	0.163802	0.127103
0.164	0.163946	0.127215
0.1644	0.164375	0.127547
0.1648	0.164966	0.128005
0.1652	0.165275	0.128245
0.1656	0.165486	0.128409
0.166	0.166007	0.128812
0.1664	0.166369	0.129094
0.1668	0.16696	0.129551
0.1672	0.16738	0.129877
0.1676	0.167775	0.130184
0.168	0.167965	0.130331
0.1684	0.168426	0.130688
0.1688	0.168981	0.131119
0.1692	0.169121	0.131227
0.1696	0.169621	0.131614
0.17	0.170211	0.132072
0.1704	0.170683	0.132438
0.1708	0.170695	0.132447
0.1712	0.1712	0.132839
0.1716	0.171791	0.133297
0.172	0.171893	0.133377
0.1724	0.172432	0.133794
0.1728	0.172867	0.134131
0.1732	0.173228	0.134412
0.1736	0.173502	0.134624
0.174	0.174093	0.135082
0.1744	0.174573	0.135454
0.1748	0.174805	0.135634
0.1752	0.175395	0.136092
0.1756	0.175488	0.136163
0.176	0.176001	0.136561
0.1764	0.176318	0.136807
0.1768	0.176908	0.137265
0.1772	0.177215	0.137502
0.1776	0.177543	0.137757
0.178	0.177872	0.138012
0.1784	0.178366	0.138395
0.1788	0.178797	0.138729
0.1792	0.17933	0.139143
0.1796	0.179558	0.139319
0.18	0.18001	0.13967
0.1804	0.180485	0.140038
0.1808	0.180683	0.140191
0.1812	0.18117	0.140569
0.1816	0.181659	0.140948
0.182	0.182249	0.141406
0.1824	0.182328	0.141467
0.1828	0.182918	0.141924
0.1832	0.183167	0.142118
0.1836	0.18348	0.14236
0.184	0.183921	0.142702
0.1844	0.184511	0.14316
0.1848	0.184744	0.14334
0.1852	0.185334	0.143798
0.1856	0.185602	0.144006
0.186	0.185924	0.144255
0.1864	0.186474	0.144681
0.1868	0.187065	0.145139
0.1872	0.187146	0.145203
0.1876	0.187547	0.145514
0.188	0.188066	0.145916
0.1884	0.188444	0.146209
0.1888	0.188913	0.146572
0.1892	0.189445	0.146985
0.1896	0.189604	0.147109
0.19	0.189896	0.147334
0.1904	0.190351	0.147687
0.1908	0.190859	0.148081
0.1912	0.191449	0.148539
0.1916	0.191812	0.14882
0.192	0.192	0.148966
0.1924	0.192303	0.149201
0.1928	0.192816	0.149599
0.1932	0.193277	0.149956
0.1936	0.193508	0.150135
0.194	0.193981	0.150502
0.1944	0.194267	0.150723
0.1948	0.194741	0.151091
0.1952	0.195331	0.151549
0.1956	0.195474	0.15166
0.196	0.196064	0.152117
0.1964	0.196414	0.152388
0.1968	0.196945	0.1528
0.1972	0.197109	0.152927
0.1976	0.197654	0.153349
0.198	0.198042	0.15365
0.1984	0.19831	0.153858
0.1988	0.198723	0.154179
0.1992	0.199059	0.154439
0.1996	0.199558	0.154826
0.2	0.200148	0.155284
0.2004	0.200266	0.155375
0.2008	0.200773	0.155768
0.2012	0.201288	0.156167
0.2016	0.201459	0.1563
0.202	0.202	0.156719
0.2024	0.202258	0.156919
0.2028	0.202712	0.157271
0.2032	0.203244	0.157684
0.2036	0.203468	0.157858
0.204	0.204007	0.158275
0.2044	0.204387	0.15857
0.2048	0.204978	0.159028
0.2052	0.205058	0.15909
0.2056	0.205591	0.159503
0.206	0.205946	0.159779
0.2064	0.206297	0.160051
0.2068	0.206633	0.160312
0.2072	0.207115	0.160685
0.2076	0.207593	0.161056
0.208	0.207861	0.161264
0.2084	0.208367	0.161656
0.2088	0.208722	0.161931
0.2092	0.209312	0.162389
0.2096	0.209494	0.162529
0.21	0.209985	0.16291
0.2104	0.210576	0.163368
0.2108	0.210637	0.163416
0.2112	0.21111	0.163783
0.2116	0.211537	0.164114
0.212	0.211853	0.164359
0.2124	0.212271	0.164683
0.2128	0.212808	0.165099
0.2132	0.213133	0.165351
0.2136	0.213668	0.165766
0.214	0.213839	0.165898
0.2144	0.214316	0.166268
0.2148	0.214906	0.166726
0.2152	0.215146	0.166912
0.2156	0.215689	0.167333
0.216	0.216279	0.16779
0.2164	0.216226	0.16775
0.2168	0.216703	0.168119
0.2172	0.217142	0.168459
0.2176	0.217426	0.168679
0.218	0.217894	0.169043
0.2184	0.218442	0.169467
0.2188	0.218714	0.169678
0.2192	0.219219	0.17007
0.2196	0.219809	0.170527
0.22	0.219845	0.170555
0.2204	0.220317	0.170921
0.2208	0.220691	0.171211
0.2212	0.221235	0.171633
0.2216	0.221506	0.171843
0.222	0.222049	0.172264
0.2224	0.222217	0.172395
0.2228	0.222697	0.172767
0.2232	0.223059	0.173047
0.2236	0.223485	0.173378
0.224	0.223987	0.173767
0.2244	0.224246	0.173968
0.2248	0.22462	0.174258
0.2252	0.225162	0.174678
0.2256	0.225595	0.175013
0.226	0.225946	0.175285
0.2264	0.226222	0.1755
0.2268	0.226678	0.175853
0.2272	0.227032	0.176128
0.2276	0.227377	0.176395
0.228	0.227967	0.176853
0.2284	0.228282	0.177097
0.2288	0.228584	0.177331
0.2292	0.229001	0.177654
0.2296	0.229542	0.178074
0.23	0.229817	0.178287
0.2304	0.230326	0.178682
0.2308	0.230569	0.17887
0.2312	0.230981	0.179189
0.2316	0.23157	0.179646
0.232	0.231831	0.179848
0.2324	0.232169	0.18011
0.2328	0.232695	0.180518
0.2332	0.233159	0.180878
0.2336	0.233387	0.181055
0.234	0.233932	0.181478
0.2344	0.234211	0.181693
0.2348	0.234745	0.182108
0.2352	0.235043	0.182339
0.2356	0.235554	0.182735
0.236	0.236073	0.183137
0.2364	0.236463	0.18344
0.2368	0.236824	0.183719
0.2372	0.237414	0.184177
0.2376	0.237384	0.184154
0.238	0.237892	0.184548
0.2384	0.238352	0.184905
0.2388	0.238602	0.185098
0.2392	0.239132	0.185509
0.2396	0.239448	0.185754
0.24	0.239985	0.18617
0.2404	0.240575	0.186628
0.2408	0.24058	0.186632
0.2412	0.241022	0.186975
0.2416	0.241612	0.187432
0.242	0.24176	0.187546
0.2424	0.242259	0.187934
0.2428	0.24278	0.188337
0.2432	0.243109	0.188592
0.2436	0.24335	0.188779
0.244	0.243801	0.189129
0.2444	0.244391	0.189587
0.2448	0.244718	0.18984
0.2452	0.245004	0.190062
0.2456	0.245552	0.190487
0.246	0.245743	0.190635
0.2464	0.246285	0.191055
0.2468	0.246682	0.191363
0.2472	0.247271	0.19182
0.2476	0.247361	0.191889
0.248	0.247857	0.192274
0.2484	0.248263	0.192589
0.2488	0.248741	0.19296
0.2492	0.248917	0.193095
0.2496	0.24937	0.193447
0.25	0.249776	0.193762
0.2504	0.250221	0.194107
0.2508	0.250531	0.194347
0.2512	0.251068	0.194763
0.2516	0.251452	0.195061
0.252	0.251691	0.195247
0.2524	0.252186	0.19563
0.2528	0.252534	0.195901
0.2532	0.252958	0.196229
0.2536	0.253339	0.196525
0.254	0.253679	0.196788
0.2544	0.254227	0.197213
0.2548	0.254665	0.197552
0.2552	0.25499	0.197804
0.2556	0.25541	0.19813
0.256	0.255686	0.198344
0.2564	0.256275	0.198801
0.2568	0.256762	0.199178
0.2572	0.257105	0.199445
0.2576	0.257629	0.199851
0.258	0.25811	0.200223
0.2584	0.25808	0.2002
0.2588	0.258557	0.20057
0.2592	0.258935	0.200863
0.2596	0.259477	0.201283
0.26	0.259687	0.201446
0.2604	0.260223	0.201862
0.2608	0.260665	0.202205
0.2612	0.261255	0.202662
0.2616	0.261247	0.202656
0.262	0.261837	0.203113
0.2624	0.262053	0.20328
0.2628	0.262643	0.203738
0.2632	0.262899	0.203936
0.2636	0.263428	0.204347
0.264	0.263827	0.204656
0.2644	0.264366	0.205074
0.2648	0.264956	0.205531
0.2652	0.264811	0.205419
0.2656	0.265361	0.205846
0.266	0.265857	0.20623
0.2664	0.266094	0.206414
0.2668	0.266684	0.206871
0.2672	0.26679	0.206954
0.2676	0.267294	0.207344
0.268	0.267604	0.207584
0.2684	0.268051	0.207931
0.2688	0.268641	0.208388
0.2692	0.2689	0.208589
0.2696	0.26949	0.209046
0.27	0.269909	0.209371
0.2704	0.270001	0.209443
0.2708	0.27059	0.2099
0.2712	0.27083	0.210086
0.2716	0.271346	0.210486
0.272	0.271793	0.210833
0.2724	0.271965	0.210965
0.2728	0.272554	0.211423
0.2732	0.272896	0.211687
0.2736	0.273486	0.212145
0.274	0.273741	0.212343
0.2744	0.274017	0.212557
0.2748	0.274556	0.212975
0.2752	0.275146	0.213432
0.2756	0.275118	0.21341
0.276	0.275613	0.213794
0.2764	0.276069	0.214148
0.2768	0.276408	0.214411
0.2772	0.276998	0.214868
0.2776	0.277396	0.215176
0.278	0.277513	0.215267
0.2784	0.278102	0.215724
0.2788	0.278324	0.215896
0.2792	0.278915	0.216354
0.2796	0.279326	0.216673
0.28	0.279834	0.217066
0.2804	0.279882	0.217104
0.2808	0.280344	0.217462
0.2812	0.28083	0.217839
0.2816	0.281152	0.218088
0.282	0.28168	0.218498
0.2824	0.282007	0.218752
0.2828	0.282288	0.21897
0.2832	0.282841	0.219398
0.2836	0.283037	0.21955
0.284	0.283553	0.21995
0.2844	0.284078	0.220358
0.2848	0.28424	0.220483
0.2852	0.284718	0.220854
0.2856	0.285088	0.221141
0.286	0.285678	0.221598
0.2864	0.286024	0.221866
0.2868	0.286211	0.222011
0.2872	0.286702	0.222392
0.2876	0.286998	0.222621
0.288	0.287589	0.223079
0.2884	0.287943	0.223354
0.2888	0.288318	0.223644
0.2892	0.288587	0.223854
0.2896	0.289178	0.224311
0.29	0.28966	0.224685
0.2904	0.289805	0.224798
0.2908	0.290323	0.2252
0.2912	0.29061	0.225422
0.2916	0.291161	0.225849
0.292	0.291536	0.22614
0.2924	0.291895	0.226418
0.2928	0.2921	0.226577
0.2932	0.292595	0.226961
0.2936	0.292942	0.22723
0.294	0.29329	0.2275
0.2944	0.29388	0.227958
0.2948	0.294058	0.228095
0.2952	0.294542	0.228471
0.2956	0.294871	0.228726
0.296	0.295461	0.229183
0.2964	0.295619	0.229306
0.2968	0.296125	0.229698
0.2972	0.296489	0.22998
0.2976	0.29699	0.230368
0.298	0.297268	0.230584
0.2984	0.297556	0.230807
0.2988	0.298033	0.231177
0.2992	0.298622	0.231634
0.2996	0.298831	0.231796
0.3	0.299299	0.232158
0.3004	0.299888	0.232616
0.3008	0.300264	0.232907
0.3012	0.300323	0.232953
0.3016	0.300775	0.233304
0.302	0.301313	0.23372
0.3024	0.301572	0.233921
0.3028	0.302083	0.234317
0.3032	0.302388	0.234554
0.3036	0.302741	0.234828
0.304	0.303257	0.235227
0.3044	0.303471	0.235393
0.3048	0.303958	0.235771
0.3052	0.304547	0.236228
0.3056	0.304674	0.236326
0.306	0.305175	0.236715
0.3064	0.305484	0.236954
0.3068	0.305959	0.237323
0.3072	0.306494	0.237737
0.3076	0.306724	0.237916
0.308	0.306991	0.238123
0.3084	0.307522	0.238534
0.3088	0.308048	0.238942
0.3092	0.308237	0.239088
0.3096	0.308767	0.239499
0.31	0.309255	0.239878
0.3104	0.309491	0.240061
0.3108	0.31008	0.240518
0.3112	0.310413	0.240776
0.3116	0.311003	0.241233
0.312	0.310951	0.241193
0.3124	0.31138	0.241526
0.3128	0.31197	0.241983
0.3132	0.312312	0.242248
0.3136	0.312769	0.242603
0.314	0.313358	0.24306
0.3144	0.313341	0.243046
0.3148	0.313877	0.243462
0.3152	0.314353	0.24383
0.3156	0.314734	0.244126
0.316	0.315059	0.244378
0.3164	0.315279	0.244549
0.3168	0.315737	0.244904
0.3172	0.316128	0.245207
0.3176	0.316502	0.245497
0.318	0.317092	0.245954
0.3184	0.317319	0.24613
0.3188	0.317836	0.246532
0.3192	0.318065	0.246709
0.3196	0.318606	0.247129
0.32	0.318812	0.247288
0.3204	0.319343	0.2477
0.3208	0.319933	0.248157
0.3212	0.320153	0.248327
0.3216	0.320398	0.248517
0.322	0.320988	0.248975
0.3224	0.321313	0.249227
0.3228	0.321842	0.249637
0.3232	0.321989	0.249751
0.3236	0.322492	0.250141
0.324	0.323019	0.25055
0.3244	0.323485	0.250911
0.3248	0.323872	0.251211
0.3252	0.323998	0.251309
0.3256	0.324492	0.251692
0.326	0.324867	0.251983
0.3264	0.325305	0.252322
0.3268	0.325679	0.252612
0.3272	0.326269	0.25307
0.3276	0.32639	0.253163
0.328	0.326701	0.253404
0.3284	0.327251	0.253831
0.3288	0.327697	0.254177
0.3292	0.327929	0.254357
0.3296	0.328437	0.25475
0.33	0.328727	0.254976
0.3304	0.329242	0.255374
0.3308	0.32964	0.255683
0.3312	0.330108	0.256046
0.3316	0.33026	0.256164
0.332	0.330664	0.256477
0.3324	0.331057	0.256782
0.3328	0.331525	0.257145
0.3332	0.331898	0.257434
0.3336	0.332199	0.257668
0.334	0.332699	0.258055
0.3344	0.333037	0.258317
0.3348	0.333485	0.258665
0.3352	0.334018	0.259077
0.3356	0.33428	0.259281
0.336	0.334781	0.259669
0.3364	0.335138	0.259946
0.3368	0.335727	0.260403
0.3372	0.336011	0.260623
0.3376	0.336185	0.260758
0.338	0.336774	0.261215
0.3384	0.337147	0.261504
0.3388	0.337366	0.261674
0.3392	0.337737	0.261961
0.3396	0.338218	0.262334
0.34	0.338746	0.262743
0.3404	0.339137	0.263047
0.3408	0.339346	0.263209
0.3412	0.339896	0.263635
0.3416	0.340161	0.263841
0.342	0.340475	0.264084
0.3424	0.341017	0.264505
0.3428	0.341418	0.264815
0.3432	0.341722	0.265051
0.3436	0.342211	0.26543
0.344	0.342453	0.265618
0.3444	0.342922	0.265981
0.3448	0.343451	0.266392
0.3452	0.343738	0.266614
0.3456	0.344184	0.26696
0.346	0.344775	0.267418
0.3464	0.345045	0.267628
0.3468	0.345635	0.268084
0.3472	0.345621	0.268074
0.3476	0.346211	0.268531
0.348	0.346492	0.268749
0.3484	0.347081	0.269206
0.3488	0.347483	0.269518
0.3492	0.347608	0.269615
0.3496	0.348099	0.269995
0.35	0.348476	0.270288
0.3504	0.348807	0.270544
0.3508	0.349356	0.27097
0.3512	0.349861	0.271361
0.3516	0.349962	0.27144
0.352	0.35046	0.271825
0.3524	0.350996	0.272241
0.3528	0.351129	0.272344
0.3532	0.351526	0.272652
0.3536	0.351999	0.273019
0.354	0.352525	0.273427
0.3544	0.352711	0.273571
0.3548	0.353211	0.273959
0.3552	0.353726	0.274358
0.3556	0.353919	0.274508
0.356	0.354461	0.274928
0.3564	0.354634	0.275062
0.3568	0.355224	0.27552
0.3572	0.355649	0.275849
0.3576	0.355919	0.276059
0.358	0.356509	0.276516
0.3584	0.356685	0.276652
0.3588	0.357275	0.27711
0.3592	0.357448	0.277244
0.3596	0.357923	0.277612
0.36	0.357964	0.277644
0.3604	0.35841	0.277989
0.3608	0.358951	0.278409
0.3612	0.35945	0.278796
0.3616	0.359847	0.279104
0.362	0.360348	0.279492
0.3624	0.360547	0.279646
0.3628	0.361136	0.280104
0.3632	0.357274	0.277109
0.3632	0.357274	0.277109
0.3628	0.357378	0.27719
0.3624	0.357171	0.277029
0.362	0.356966	0.27687
0.3616	0.356634	0.276613
0.3612	0.35603	0.276144
0.3608	0.355495	0.27573
0.3604	0.354553	0.274999
0.36	0.353833	0.274441
0.3596	0.353583	0.274247
0.3592	0.353284	0.274015
0.3588	0.353603	0.274262
0.3584	0.353195	0.273947
0.358	0.352926	0.273738
0.3576	0.352576	0.273466
0.3572	0.351908	0.272949
0.3568	0.351034	0.272271
0.3564	0.3504	0.271779
0.356	0.35018	0.271609
0.3556	0.349949	0.271429
0.3552	0.349654	0.271201
0.3548	0.349345	0.270961
0.3544	0.349148	0.270809
0.354	0.34887	0.270593
0.3536	0.348435	0.270256
0.3532	0.347931	0.269865
0.3528	0.347448	0.269491
0.3524	0.346925	0.269085
0.352	0.346447	0.268715
0.3516	0.345832	0.268237
0.3512	0.345539	0.268011
0.3508	0.345439	0.267933
0.3504	0.345218	0.267762
0.35	0.344845	0.267472
0.3496	0.344428	0.267149
0.3492	0.344253	0.267014
0.3488	0.343636	0.266535
0.3484	0.343029	0.266064
0.348	0.34237	0.265553
0.3476	0.341939	0.265219
0.3472	0.341508	0.264885
0.3468	0.34133	0.264747
0.3464	0.341154	0.26461
0.346	0.340905	0.264418
0.3456	0.340507	0.264109
0.3452	0.340012	0.263725
0.3448	0.339588	0.263397
0.3444	0.339171	0.263073
0.344	0.338694	0.262703
0.3436	0.338176	0.262301
0.3432	0.337709	0.26194
0.3428	0.337414	0.261711
0.3424	0.337136	0.261495
0.342	0.336783	0.261222
0.3416	0.336379	0.260909
0.3412	0.336191	0.260762
0.3408	0.335814	0.26047
0.3404	0.335139	0.259947
0.34	0.334462	0.259422
0.3396	0.333931	0.25901
0.3392	0.333659	0.258799
0.3388	0.333335	0.258548
0.3384	0.333118	0.25838
0.338	0.332973	0.258267
0.3376	0.332691	0.258049
0.3372	0.33211	0.257598
0.3368	0.331697	0.257278
0.3364	0.331209	0.2569
0.336	0.330894	0.256656
0.3356	0.330292	0.256189
0.3352	0.329824	0.255826
0.3348	0.329635	0.255679
0.3344	0.329201	0.255343
0.334	0.328832	0.255057
0.3336	0.328509	0.254807
0.3332	0.328243	0.2546
0.3328	0.327708	0.254185
0.3324	0.327249	0.253829
0.332	0.326786	0.253471
0.3316	0.326463	0.25322
0.3312	0.325962	0.252832
0.3308	0.325674	0.252608
0.3304	0.325196	0.252238
0.33	0.324868	0.251983
0.3296	0.324597	0.251773
0.3292	0.324227	0.251486
0.3288	0.323862	0.251203
0.3284	0.323213	0.2507
0.328	0.322809	0.250387
0.3276	0.322494	0.250143
0.3272	0.32226	0.249961
0.3268	0.321754	0.249569
0.3264	0.321332	0.249241
0.326	0.321002	0.248986
0.3256	0.320701	0.248752
0.3252	0.320268	0.248417
0.3248	0.319661	0.247947
0.3244	0.31925	0.247628
0.324	0.318953	0.247397
0.3236	0.318578	0.247107
0.3232	0.318097	0.246733
0.3228	0.317765	0.246476
0.3224	0.317425	0.246212
0.322	0.317184	0.246026
0.3216	0.316332	0.245365
0.3212	0.31585	0.244992
0.3208	0.315698	0.244874
0.3204	0.315443	0.244676
0.32	0.315009	0.24434
0.3196	0.314604	0.244026
0.3192	0.314184	0.243699
0.3188	0.313713	0.243334
0.3184	0.313324	0.243033
0.318	0.313135	0.242886
0.3176	0.312752	0.24259
0.3172	0.312175	0.242142
0.3168	0.311646	0.241732
0.3164	0.311344	0.241498
0.316	0.31104	0.241262
0.3156	0.310742	0.241031
0.3152	0.310382	0.240752
0.3148	0.310091	0.240526
0.3144	0.309209	0.239843
0.314	0.30874	0.239479
0.3136	0.308319	0.239153
0.3132	0.308053	0.238946
0.3128	0.307864	0.2388
0.3124	0.307737	0.238701
0.312	0.307235	0.238312
0.3116	0.306743	0.23793
0.3112	0.306223	0.237527
0.3108	0.305719	0.237137
0.3104	0.305256	0.236777
0.31	0.304989	0.236571
0.3096	0.304557	0.236235
0.3092	0.304228	0.235981
0.3088	0.303869	0.235702
0.3084	0.30365	0.235532
0.308	0.303305	0.235265
0.3076	0.302773	0.234852
0.3072	0.302383	0.23455
0.3068	0.301876	0.234157
0.3064	0.301331	0.233735
0.306	0.300963	0.233449
0.3056	0.300617	0.233181
0.3052	0.30032	0.232951
0.3048	0.30005	0.232741
0.3044	0.299554	0.232357
0.304	0.299235	0.232109
0.3036	0.298904	0.231853
0.3032	0.298612	0.231626
0.3028	0.297877	0.231056
0.3024	0.297146	0.230489
0.302	0.296921	0.230315
0.3016	0.296596	0.230063
0.3012	0.29643	0.229935
0.3008	0.296204	0.229759
0.3004	0.295854	0.229488
0.3	0.295292	0.229052
0.2996	0.294643	0.228549
0.2992	0.294191	0.228199
0.2988	0.29352	0.227678
0.2984	0.293313	0.227518
0.298	0.292989	0.227267
0.2976	0.292845	0.227155
0.2972	0.292588	0.226955
0.2968	0.292097	0.226575
0.2964	0.291634	0.226216
0.296	0.291133	0.225828
0.2956	0.290525	0.225356
0.2952	0.290184	0.225092
0.2948	0.289804	0.224797
0.2944	0.289684	0.224704
0.294	0.289494	0.224557
0.2936	0.289139	0.224281
0.2932	0.288632	0.223888
0.2928	0.288024	0.223417
0.2924	0.287489	0.223002
0.292	0.287058	0.222668
0.2916	0.286706	0.222395
0.2912	0.28629	0.222072
0.2908	0.285939	0.221801
0.2904	0.285802	0.221694
0.29	0.28543	0.221406
0.2896	0.285017	0.221085
0.2892	0.284339	0.220559
0.2888	0.283947	0.220255
0.2884	0.283545	0.219944
0.288	0.283215	0.219688
0.2876	0.282815	0.219378
0.2872	0.282437	0.219085
0.2868	0.28202	0.218762
0.2864	0.28173	0.218537
0.286	0.281485	0.218347
0.2856	0.280935	0.21792
0.2852	0.28047	0.21756
0.2848	0.280085	0.217261
0.2844	0.279789	0.217032
0.284	0.279285	0.216641
0.2836	0.278683	0.216174
0.2832	0.278304	0.215881
0.2828	0.278116	0.215734
0.2824	0.277872	0.215545
0.282	0.277631	0.215359
0.2816	0.277174	0.215005
0.2812	0.276809	0.214722
0.2808	0.276104	0.214175
0.2804	0.275449	0.213667
0.28	0.275085	0.213385
0.2796	0.274643	0.213042
0.2792	0.274426	0.212874
0.2788	0.274311	0.212785
0.2784	0.273964	0.212516
0.278	0.273536	0.212184
0.2776	0.273168	0.211898
0.2772	0.272468	0.211356
0.2768	0.271967	0.210967
0.2764	0.271266	0.210424
0.276	0.27107	0.210272
0.2756	0.270948	0.210178
0.2752	0.270967	0.210192
0.2748	0.270427	0.209774
0.2744	0.270172	0.209576
0.274	0.269248	0.208859
0.2736	0.268687	0.208424
0.2732	0.268327	0.208145
0.2728	0.268021	0.207908
0.2724	0.267512	0.207513
0.272	0.267368	0.207401
0.2716	0.267242	0.207304
0.2712	0.266941	0.207071
0.2708	0.26639	0.206643
0.2704	0.265762	0.206156
0.27	0.26526	0.205767
0.2696	0.264845	0.205445
0.2692	0.264197	0.204943
0.2688	0.26407	0.204844
0.2684	0.263941	0.204744
0.268	0.263967	0.204765
0.2676	0.263194	0.204165
0.2672	0.262616	0.203717
0.2668	0.26217	0.203372
0.2664	0.26168	0.202992
0.266	0.261348	0.202734
0.2656	0.260842	0.202342
0.2652	0.260582	0.20214
0.2648	0.260252	0.201884
0.2644	0.259838	0.201563
0.264	0.259424	0.201242
0.2636	0.259161	0.201039
0.2632	0.2588	0.200758
0.2628	0.258568	0.200579
0.2624	0.258043	0.200172
0.262	0.257507	0.199756
0.2616	0.257008	0.199369
0.2612	0.256545	0.19901
0.2608	0.256108	0.198671
0.2604	0.255852	0.198473
0.26	0.255499	0.198199
0.2596	0.255146	0.197925
0.2592	0.254763	0.197629
0.2588	0.254373	0.197326
0.2584	0.253811	0.19689
0.258	0.25342	0.196587
0.2576	0.253015	0.196273
0.2572	0.252695	0.196025
0.2568	0.252292	0.195712
0.2564	0.251919	0.195423
0.256	0.251725	0.195273
0.2556	0.251355	0.194986
0.2552	0.250739	0.194508
0.2548	0.250338	0.194197
0.2544	0.250006	0.19394
0.254	0.249522	0.193565
0.2536	0.249081	0.193223
0.2532	0.248696	0.192925
0.2528	0.24823	0.192563
0.2524	0.247846	0.192265
0.252	0.247442	0.191952
0.2516	0.247242	0.191797
0.2512	0.246662	0.191348
0.2508	0.246407	0.19115
0.2504	0.246154	0.190953
0.25	0.245794	0.190674
0.2496	0.24534	0.190322
0.2492	0.244752	0.189867
0.2488	0.244199	0.189437
0.2484	0.243907	0.189211
0.248	0.243428	0.18884
0.2476	0.243133	0.188612
0.2472	0.242896	0.188427
0.2468	0.242668	0.188251
0.2464	0.242303	0.187968
0.246	0.241644	0.187457
0.2456	0.240969	0.186933
0.2452	0.240644	0.186682
0.2448	0.240417	0.186505
0.2444	0.240097	0.186257
0.244	0.239905	0.186108
0.2436	0.239394	0.185712
0.2432	0.239116	0.185497
0.2428	0.238502	0.18502
0.2424	0.237802	0.184478
0.242	0.237296	0.184086
0.2416	0.236895	0.183775
0.2412	0.236738	0.183653
0.2408	0.236594	0.183541
0.2404	0.236315	0.183325
0.24	0.235894	0.182999
0.2396	0.235689	0.182839
0.2392	0.234849	0.182189
0.2388	0.234205	0.181689
0.2384	0.233758	0.181342
0.238	0.233455	0.181107
0.2376	0.233315	0.180999
0.2372	0.23333	0.181011
0.2368	0.232827	0.18062
0.2364	0.232572	0.180423
0.236	0.232062	0.180027
0.2356	0.231194	0.179355
0.2352	0.230664	0.178943
0.2348	0.230178	0.178567
0.2344	0.229897	0.178349
0.234	0.229984	0.178416
0.2336	0.229918	0.178365
0.2332	0.22934	0.177917
0.2328	0.228865	0.177549
0.2324	0.227983	0.176865
0.232	0.227594	0.176563
0.2316	0.227342	0.176368
0.2312	0.226625	0.175812
0.2308	0.226896	0.176022
0.2304	0.22647	0.175692
0.23	0.226332	0.175585
0.2296	0.225773	0.175151
0.2292	0.224932	0.174499
0.2288	0.224264	0.173982
0.2284	0.223694	0.17354
0.228	0.223552	0.17343
0.2276	0.223314	0.173245
0.2272	0.223208	0.173163
0.2268	0.222854	0.172888
0.2264	0.222513	0.172624
0.226	0.222015	0.172238
0.2256	0.221388	0.171751
0.2252	0.22091	0.171381
0.2248	0.220436	0.171013
0.2244	0.21985	0.170559
0.224	0.219697	0.17044
0.2236	0.219689	0.170434
0.2232	0.219271	0.17011
0.2228	0.218848	0.169782
0.2224	0.218242	0.169312
0.222	0.217798	0.168968
0.2216	0.217301	0.168583
0.2212	0.216793	0.168189
0.2208	0.216487	0.167952
0.2204	0.216445	0.167919
0.22	0.216273	0.167785
0.2196	0.215704	0.167345
0.2192	0.215241	0.166986
0.2188	0.21473	0.166589
0.2184	0.214237	0.166207
0.218	0.213546	0.165671
0.2176	0.213333	0.165506
0.2172	0.213011	0.165256
0.2168	0.212804	0.165096
0.2164	0.212512	0.164869
0.216	0.212023	0.164491
0.2156	0.211531	0.164109
0.2152	0.21097	0.163674
0.2148	0.210625	0.163407
0.2144	0.210229	0.1631
0.214	0.209876	0.162826
0.2136	0.209517	0.162547
0.2132	0.209488	0.162525
0.2128	0.208927	0.16209
0.2124	0.208359	0.161649
0.212	0.208041	0.161403
0.2116	0.207544	0.161017
0.2112	0.207194	0.160747
0.2108	0.206767	0.160415
0.2104	0.206434	0.160157
0.21	0.206096	0.159895
0.2096	0.205511	0.159441
0.2092	0.204923	0.158986
0.2088	0.204811	0.158899
0.2084	0.204469	0.158634
0.208	0.204087	0.158338
0.2076	0.20367	0.158014
0.2072	0.203154	0.157614
0.2068	0.202845	0.157374
0.2064	0.202069	0.156773
0.206	0.201793	0.156559
0.2056	0.201526	0.156352
0.2052	0.201143	0.156055
0.2048	0.200815	0.155801
0.2044	0.200548	0.155593
0.204	0.200142	0.155279
0.2036	0.199738	0.154966
0.2032	0.19931	0.154634
0.2028	0.198777	0.154221
0.2024	0.198194	0.153768
0.202	0.197776	0.153445
0.2016	0.197414	0.153164
0.2012	0.197438	0.153182
0.2008	0.197078	0.152903
0.2004	0.196712	0.152619
0.2	0.196124	0.152163
0.1996	0.195457	0.151646
0.1992	0.19495	0.151253
0.1988	0.194728	0.151081
0.1984	0.194345	0.150784
0.198	0.194228	0.150694
0.1976	0.193967	0.150491
0.1972	0.193442	0.150084
0.1968	0.192959	0.14971
0.1964	0.192555	0.149396
0.196	0.191884	0.148876
0.1956	0.191486	0.148568
0.1952	0.191072	0.148247
0.1948	0.190822	0.148053
0.1944	0.190674	0.147938
0.194	0.190348	0.147685
0.1936	0.19009	0.147485
0.1932	0.189482	0.147014
0.1928	0.188822	0.146502
0.1924	0.188294	0.146093
0.192	0.187749	0.14567
0.1916	0.187635	0.145582
0.1912	0.187524	0.145496
0.1908	0.187227	0.145265
0.1904	0.186674	0.144837
0.19	0.186083	0.144379
0.1896	0.185509	0.143933
0.1892	0.185177	0.143676
0.1888	0.184757	0.14335
0.1884	0.184523	0.143169
0.188	0.184233	0.142944
0.1876	0.183833	0.142633
0.1872	0.183419	0.142312
0.1868	0.183025	0.142007
0.1864	0.182617	0.141691
0.186	0.18217	0.141345
0.1856	0.181905	0.141139
0.1852	0.181239	0.140623
0.1848	0.180917	0.140373
0.1844	0.180445	0.140007
0.184	0.180219	0.139832
0.1836	0.179926	0.139605
0.1832	0.179508	0.13928
0.1828	0.179171	0.139019
0.1824	0.178599	0.138576
0.182	0.178004	0.138115
0.1816	0.177567	0.137776
0.1812	0.177262	0.137539
0.1808	0.176956	0.137302
0.1804	0.176599	0.137025
0.18	0.176142	0.13667
0.1796	0.175889	0.136475
0.1792	0.175506	0.136178
0.1788	0.175049	0.135823
0.1784	0.174541	0.135429
0.178	0.174172	0.135143
0.1776	0.173658	0.134745
0.1772	0.17329	0.134459
0.1768	0.173044	0.134269
0.1764	0.172802	0.134081
0.176	0.172429	0.133792
0.1756	0.172178	0.133597
0.1752	0.1716	0.133149
0.1748	0.170862	0.132577
0.1744	0.170467	0.132271
0.174	0.169965	0.131882
0.1736	0.169818	0.131767
0.1732	0.169561	0.131568
0.1728	0.169226	0.131308
0.1724	0.168783	0.130965
0.172	0.168335	0.130617
0.1716	0.167807	0.130208
0.1712	0.167369	0.129868
0.1708	0.166887	0.129495
0.1704	0.166434	0.129144
0.17	0.166213	0.128972
0.1696	0.165906	0.128734
0.1692	0.165608	0.128503
0.1688	0.165219	0.128201
0.1684	0.164737	0.127828
0.168	0.164242	0.127444
0.1676	0.163665	0.126996
0.1672	0.163188	0.126627
0.1668	0.162859	0.126372
0.1664	0.162772	0.126304
0.166	0.162446	0.126052
0.1656	0.161902	0.12563
0.1652	0.161652	0.125436
0.1648	0.160974	0.12491
0.1644	0.16042	0.12448
0.164	0.160009	0.124162
0.1636	0.159838	0.12403
0.1632	0.159621	0.123861
0.1628	0.159206	0.12354
0.1624	0.158681	0.123133
0.162	0.158422	0.122932
0.1616	0.157922	0.122544
0.1612	0.157373	0.122118
0.1608	0.156978	0.121812
0.1604	0.156592	0.121513
0.16	0.156369	0.12134
0.1596	0.155977	0.121036
0.1592	0.155603	0.120746
0.1588	0.155149	0.120394
0.1584	0.154775	0.120104
0.158	0.154235	0.119685
0.1576	0.153927	0.119446
0.1572	0.153607	0.119199
0.1568	0.15318	0.118867
0.1564	0.152774	0.118553
0.156	0.152399	0.118262
0.1556	0.151992	0.117946
0.1552	0.151475	0.117545
0.1548	0.150916	0.117112
0.1544	0.15064	0.116898
0.154	0.150184	0.116544
0.1536	0.1498	0.116246
0.1532	0.149701	0.11617
0.1528	0.14937	0.115913
0.1524	0.148747	0.11543
0.152	0.148115	0.11494
0.1516	0.147799	0.114695
0.1512	0.14746	0.114433
0.1508	0.147058	0.114121
0.1504	0.1468	0.113921
0.15	0.146379	0.113594
0.1496	0.145954	0.113265
0.1492	0.145332	0.112783
0.1488	0.145106	0.112607
0.1484	0.14467	0.112269
0.148	0.144342	0.112015
0.1476	0.143957	0.111717
0.1472	0.143638	0.111469
0.1468	0.143212	0.111139
0.1464	0.142773	0.110799
0.146	0.142502	0.110589
0.1456	0.142157	0.110321
0.1452	0.14157	0.109866
0.1448	0.141041	0.109456
0.1444	0.140656	0.109157
0.144	0.140428	0.108981
0.1436	0.140128	0.108748
0.1432	0.139764	0.108466
0.1428	0.139157	0.107995
0.1424	0.13862	0.107578
0.142	0.138374	0.107388
0.1416	0.137803	0.106945
0.1412	0.137421	0.106649
0.1408	0.137406	0.106638
0.1404	0.137	0.106322
0.14	0.136575	0.105993
0.1396	0.135947	0.105506
0.1392	0.13525	0.104966
0.1388	0.135134	0.104876
0.1384	0.134693	0.104534
0.138	0.134575	0.104442
0.1376	0.134264	0.104201
0.1372	0.133823	0.103859
0.1368	0.133234	0.103403
0.1364	0.132727	0.103009
0.136	0.132192	0.102595
0.1356	0.131819	0.102306
0.1352	0.131768	0.102266
0.1348	0.131309	0.10191
0.1344	0.130818	0.101529
0.134	0.130508	0.101289
0.1336	0.130068	0.100948
0.1332	0.129493	0.100502
0.1328	0.129131	0.100221
0.1324	0.128825	0.0999843
0.132	0.128474	0.0997121
0.1316	0.128097	0.0994197
0.1312	0.127642	0.099067
0.1308	0.127334	0.0988279
0.1304	0.126982	0.0985553
0.13	0.126388	0.0980949
0.1296	0.125805	0.0976429
0.1292	0.125529	0.0974282
0.1288	0.125217	0.0971867
0.1284	0.124945	0.096976
0.128	0.124549	0.0966684
0.1276	0.124207	0.0964036
0.1272	0.123601	0.0959339
0.1268	0.123177	0.095605
0.1264	0.122807	0.0953184
0.126	0.122303	0.0949272
0.1256	0.122147	0.0948066
0.1252	0.121778	0.0945204
0.1248	0.121391	0.0942199
0.1244	0.120773	0.093741
0.124	0.120448	0.093489
0.1236	0.119963	0.0931132
0.1232	0.11964	0.0928627
0.1228	0.11929	0.0925909
0.1224	0.118981	0.0923517
0.122	0.118583	0.092043
0.1216	0.117921	0.0915297
0.1212	0.117608	0.0912871
0.1208	0.117184	0.0909582
0.1204	0.11686	0.0907072
0.12	0.116452	0.0903906
0.1196	0.116081	0.0901035
0.1192	0.115748	0.0898446
0.1188	0.115306	0.0895025
0.1184	0.114881	0.0891729
0.118	0.114389	0.0887912
0.1176	0.114068	0.0885426
0.1172	0.113722	0.0882738
0.1168	0.113312	0.0879564
0.1164	0.112831	0.0875834
0.116	0.112641	0.0874362
0.1156	0.112289	0.0871628
0.1152	0.111838	0.0868135
0.1148	0.111229	0.0863409
0.1144	0.110677	0.0859133
0.114	0.11055	0.0858149
0.1136	0.110277	0.0856029
0.1132	0.109955	0.0853535
0.1128	0.109352	0.0848857
0.1124	0.10902	0.0846288
0.112	0.108633	0.0843282
0.1116	0.108113	0.0839251
0.1112	0.107622	0.0835448
0.1108	0.107419	0.0833869
0.1104	0.107035	0.0830895
0.11	0.106522	0.0826914
0.1096	0.106178	0.0824254
0.1092	0.105541	0.0819315
0.1088	0.105257	0.0817108
0.1084	0.105055	0.0815544
0.108	0.104716	0.0812917
0.1076	0.104269	0.0809447
0.1072	0.103822	0.0805987
0.1068	0.10335	0.0802321
0.1064	0.103079	0.0800225
0.106	0.102601	0.0796515
0.1056	0.102148	0.0793003
0.1052	0.101882	0.0790938
0.1048	0.101563	0.0788468
0.1044	0.101073	0.0784669
0.104	0.100417	0.0779587
0.1036	0.1001	0.0777126
0.1032	0.0996479	0.077362
0.1028	0.099371	0.0771473
0.1024	0.0990466	0.0768958
0.102	0.0986512	0.0765892
0.1016	0.0983537	0.0763586
0.1012	0.0978078	0.0759353
0.1008	0.0972975	0.0755396
0.1004	0.097079	0.0753702
0.1	0.0966105	0.075007
0.0996	0.0961924	0.0746828
0.0992	0.0957365	0.0743293
0.0988	0.0955011	0.0741468
0.0984	0.095176	0.0738948
0.098	0.0946699	0.0735023
0.0976	0.0942083	0.0731444
0.0972	0.0939145	0.0729166
0.0968	0.0935777	0.0726555
0.0964	0.0931348	0.0723121
0.096	0.092846	0.0720882
0.0956	0.0923671	0.0717169
0.0952	0.0918642	0.071327
0.0948	0.0913517	0.0709296
0.0944	0.0909939	0.0706522
0.094	0.0905952	0.0703431
0.0936	0.0902138	0.0700473
0.0932	0.0898471	0.0697631
0.0928	0.0895559	0.0695372
0.0924	0.0890377	0.0691355
0.092	0.0884339	0.0686674
0.0916	0.0881525	0.0684492
0.0912	0.0878051	0.0681798
0.0908	0.0873507	0.0678275
0.0904	0.086836	0.0674285
0.09	0.0871224	0.0676505
0.0896	0.0864232	0.0671084
0.0892	0.0860722	0.0668362
0.0888	0.085433	0.0663406
0.0884	0.0852073	0.0661657
0.088	0.0849255	0.0659472
0.0876	0.0843838	0.0655271
0.0872	0.0839102	0.0651599
0.0868	0.0836213	0.064936
0.0864	0.0831582	0.0645769
0.086	0.0826412	0.0641761
0.0856	0.0822331	0.0638597
0.0852	0.0820683	0.0637319
0.0848	0.0815294	0.063314
0.0844	0.0809199	0.0628415
0.084	0.0805888	0.0625848
0.0836	0.0803629	0.0624096
0.0832	0.0799342	0.0620773
0.0828	0.0796477	0.0618551
0.0824	0.079156	0.0614738
0.082	0.0786535	0.0610843
0.0816	0.0782178	0.0607464
0.0812	0.0779702	0.0605545
0.0808	0.0775942	0.0602629
0.0804	0.077232	0.0599821
0.08	0.076864	0.0596968
0.0796	0.0763628	0.0593082
0.0792	0.0758805	0.0589342
0.0788	0.075579	0.0587005
0.0784	0.0753639	0.0585338
0.078	0.0747339	0.0580453
0.0776	0.074318	0.0577228
0.0772	0.0740398	0.0575071
0.0768	0.0735747	0.0571465
0.0764	0.0731604	0.0568253
0.076	0.0726169	0.0564038
0.0756	0.0723584	0.0562034
0.0752	0.0720527	0.0559664
0.0748	0.0714358	0.0554881
0.0744	0.0708722	0.0550511
0.074	0.0706483	0.0548776
0.0736	0.0703757	0.0546662
0.0732	0.0698871	0.0542873
0.0728	0.0695814	0.0540503
0.0724	0.069277	0.0538143
0.072	0.0687206	0.0533829
0.0716	0.0683232	0.0530748
0.0712	0.0680552	0.052867
0.0708	0.0675684	0.0524896
0.0704	0.0672823	0.0522677
0.07	0.0668072	0.0518994
0.0696	0.0663446	0.0515407
0.0692	0.0658501	0.0511573
0.0688	0.0656152	0.0509752
0.0684	0.064978	0.0504812
0.068	0.0649226	0.0504382
0.0676	0.0645517	0.0501506
0.0672	0.0641247	0.0498196
0.0668	0.0635217	0.049352
0.0664	0.0631063	0.0490299
0.066	0.0626161	0.0486499
0.0656	0.0623004	0.0484051
0.0652	0.0621534	0.0482911
0.0648	0.0616876	0.04793
0.0644	0.0610972	0.0474722
0.064	0.0606631	0.0471356
0.0636	0.0602613	0.0468241
0.0632	0.0603102	0.046862
0.0628	0.059871	0.0465215
0.0624	0.0591995	0.0460009
0.062	0.0587962	0.0456882
0.0616	0.058382	0.045367
0.0612	0.0580142	0.0450818
0.0608	0.0576051	0.0447646
0.0604	0.0573544	0.0445703
0.06	0.0568745	0.0441982
0.0596	0.0564714	0.0438857
0.0592	0.0559924	0.0435143
0.0588	0.0557108	0.043296
0.0584	0.0551736	0.0428794
0.058	0.0546695	0.0424886
0.0576	0.0544137	0.0422903
0.0572	0.0542302	0.042148
0.0568	0.0537617	0.0417847
0.0564	0.0531822	0.0413354
0.056	0.0528937	0.0411117
0.0556	0.0527637	0.0410109
0.0552	0.0520449	0.0404536
0.0548	0.0516395	0.0401393
0.0544	0.0510843	0.0397088
0.054	0.0509837	0.0396309
0.0536	0.0504874	0.0392461
0.0532	0.0499232	0.0388086
0.0528	0.0496104	0.0385661
0.0524	0.0492609	0.0382951
0.052	0.048851	0.0379773
0.0516	0.0484797	0.0376894
0.0512	0.048146	0.0374307
0.0508	0.047732	0.0371097
0.0504	0.0471931	0.0366918
0.05	0.0466756	0.0362906
0.0496	0.0464113	0.0360857
0.0492	0.0460582	0.035812
0.0488	0.0456969	0.0355318
0.0484	0.0451147	0.0350804
0.048	0.0446967	0.0347563
0.0476	0.0444499	0.034565
0.0472	0.044144	0.0343277
0.0468	0.0436027	0.0339081
0.0464	0.0432946	0.0336692
0.046	0.0429154	0.0333752
0.0456	0.0425498	0.0330918
0.0452	0.0420093	0.0326726
0.0448	0.0416481	0.0323926
0.0444	0.0412922	0.0321167
0.044	0.0408774	0.031795
0.0436	0.0405989	0.0315792
0.0432	0.0401696	0.0312462
0.0428	0.039762	0.0309302
0.0424	0.0392463	0.0305304
0.042	0.0387665	0.0301584
0.0416	0.0385197	0.029967
0.0412	0.0381713	0.0296969
0.0408	0.0377636	0.0293809
0.0404	0.0373567	0.0290653
0.04	0.0368952	0.0287075
0.0396	0.0365254	0.0284208
0.0392	0.0360731	0.0280701
0.0388	0.0355622	0.027674
0.0384	0.0353026	0.0274727
0.038	0.0350054	0.0272423
0.0376	0.0346763	0.0269871
0.0372	0.0343194	0.0267104
0.0368	0.0338842	0.0263729
0.0364	0.0332981	0.0259185
0.036	0.032853	0.0255735
0.0356	0.0326791	0.0254386
0.0352	0.0322957	0.0251414
0.0348	0.0319579	0.0248795
0.0344	0.0312796	0.0243535
0.034	0.0309682	0.0241121
0.0336	0.0306462	0.0238625
0.0332	0.0301646	0.0234891
0.0328	0.0296254	0.0230709
0.0324	0.0292284	0.0227632
0.032	0.0290086	0.0225928
0.0316	0.0288886	0.0224997
0.0312	0.0283653	0.022094
0.0308	0.0276609	0.0215478
0.0304	0.0270536	0.021077
0.03	0.0268157	0.0208925
0.0296	0.0266932	0.0207975
0.0292	0.0262163	0.0204278
0.0288	0.0256942	0.020023
0.0284	0.0253188	0.0197319
0.028	0.0249124	0.0194168
0.0276	0.0245407	0.0191286
0.0272	0.0241689	0.0188403
0.0268	0.0237518	0.018517
0.0264	0.023356	0.0182101
0.026	0.0230415	0.0179662
0.0256	0.0226142	0.017635
0.0252	0.0222062	0.0173186
0.0248	0.0217796	0.0169878
0.0244	0.0213617	0.0166638
0.024	0.0210368	0.0164119
0.0236	0.0207047	0.0161544
0.0232	0.0201796	0.0157473
0.0228	0.0197317	0.0154001
0.0224	0.0192017	0.0149891
0.022	0.0189322	0.0147801
0.0216	0.0187675	0.0146525
0.0212	0.0182654	0.0142632
0.0208	0.0182792	0.0142738
0.0204	0.0176967	0.0138222
0.02	0.0171982	0.0134357
0.0196	0.0167391	0.0130798
0.0192	0.0161851	0.0126502
0.0188	0.0157355	0.0123016
0.0184	0.015334	0.0119904
0.018	0.0152023	0.0118882
0.0176	0.0148715	0.0116317
0.0172	0.0142618	0.011159
0.0168	0.0137269	0.0107443
0.0164	0.0133887	0.010482
0.016	0.0130811	0.0102436
0.0156	0.0128315	0.0100501
0.0152	0.0126531	0.00991176
0.0148	0.0118795	0.00931192
0.0144	0.0113808	0.0089253
0.014	0.010876	0.00853388
0.0136	0.0106307	0.00834371
0.0132	0.0101839	0.00799725
0.0128	0.0100723	0.00791072
0.0124	0.00973555	0.00764965
0.012	0.00923914	0.00726476
0.0116	0.00852384	0.00671016
0.0112	0.0080574	0.00634852
0.0108	0.00771757	0.00608504
0.0104	0.00748473	0.00590451
0.01	0.00718763	0.00567415
0.0096	0.00681167	0.00538266
0.0092	0.00644199	0.00509603
0.0088	0.005886	0.00466495
0.0084	0.00542468	0.00430727
0.008	0.00503564	0.00400563
0.0076	0.00477522	0.00380372
0.0072	0.00429982	0.00343512
0.0068	0.00402482	0.0032219
0.0064	0.0035309	0.00283896
0.006	0.0031343	0.00253146
0.0056	0.00258414	0.0021049
0.0052	0.00214379	0.00176348
0.0048	0.00188559	0.00156329
0.0044	0.00154878	0.00130214
0.004	0.00137045	0.00116388
