# Supplementary material for: Anomalous temperature dependence of elastic limit in metallic glasses
Source: Nat Commun. 2024 Jan 2;15:171. doi: 10.1038/s41467-023-44048-7 (PMC10761975; doi:10.1038/s41467-023-44048-7)
Supplement: Supplementary file 2 — Source Data Files [file 41467_2023_44048_MOESM2_ESM.zip › Figure2-2K.xlsx]

## Sheet: Sheet1
# strain(%)	strain_el(%)	stress(GPa)
0	-0.00013066	1e-08
0.0004	0.00041218	0.00042089
0.0008	0.0008132	0.00073182
0.0012	0.00073968	0.00067482
0.0016	0.00085832	0.0007668
0.002	0.00144074	0.00121837
0.0024	0.00223782	0.00183638
0.0028	0.00273387	0.00222099
0.0032	0.00307467	0.00248522
0.0036	0.00343385	0.00276371
0.004	0.00404272	0.00323579
0.0044	0.00483567	0.00385059
0.0048	0.00569457	0.00451653
0.0052	0.0061807	0.00489344
0.0056	0.00674172	0.00532842
0.006	0.00709919	0.00560558
0.0064	0.00692773	0.00547264
0.0068	0.00702659	0.00554929
0.0072	0.00695487	0.00549368
0.0076	0.00746129	0.00588633
0.008	0.00796747	0.00627879
0.0084	0.00845981	0.00666052
0.0088	0.00836301	0.00658547
0.0092	0.00858165	0.00675498
0.0096	0.00923937	0.00726494
0.01	0.00983672	0.00772809
0.0104	0.0102815	0.00807294
0.0108	0.0107626	0.00844599
0.0112	0.0110132	0.00864027
0.0116	0.0111796	0.00876926
0.012	0.0115639	0.00906726
0.0124	0.0117241	0.00919147
0.0128	0.0126897	0.00994015
0.0132	0.0132228	0.0103535
0.0136	0.013408	0.010497
0.014	0.013607	0.0106513
0.0144	0.0137968	0.0107985
0.0148	0.0143725	0.0112448
0.0152	0.0148418	0.0116087
0.0156	0.0155202	0.0121347
0.016	0.0158823	0.0124154
0.0164	0.0162696	0.0127158
0.0168	0.0164816	0.0128801
0.0172	0.0167268	0.0130702
0.0176	0.0169228	0.0132222
0.018	0.017651	0.0137868
0.0184	0.0181829	0.0141992
0.0188	0.0186303	0.0145461
0.0192	0.0190704	0.0148873
0.0196	0.0194907	0.0152132
0.02	0.0197609	0.0154227
0.0204	0.0199619	0.0155785
0.0208	0.0201761	0.0157446
0.0212	0.0208444	0.0162627
0.0216	0.0213207	0.0166321
0.022	0.0218548	0.0170462
0.0224	0.0222274	0.0173351
0.0228	0.0224408	0.0175005
0.0232	0.0229118	0.0178657
0.0236	0.0232054	0.0180933
0.024	0.0234678	0.0182968
0.0244	0.0241951	0.0188606
0.0248	0.024752	0.0192924
0.0252	0.0252222	0.019657
0.0256	0.0253299	0.0197405
0.026	0.0256378	0.0199793
0.0264	0.0258951	0.0201787
0.0268	0.0263949	0.0205663
0.0272	0.0269794	0.0210194
0.0276	0.0274899	0.0214152
0.028	0.0278338	0.0216819
0.0284	0.0280377	0.02184
0.0288	0.028748	0.0223907
0.0292	0.0291016	0.0226648
0.0296	0.0300362	0.0233895
0.03	0.0306975	0.0239022
0.0304	0.0315192	0.0245393
0.0308	0.0317118	0.0246886
0.0312	0.0319518	0.0248747
0.0316	0.0321245	0.0250087
0.032	0.0321634	0.0250388
0.0324	0.0324089	0.0252291
0.0328	0.0327445	0.0254893
0.0332	0.0331555	0.025808
0.0336	0.0334032	0.0260001
0.034	0.0335376	0.0261042
0.0344	0.0339842	0.0264505
0.0348	0.0344358	0.0268006
0.0352	0.0348806	0.0271456
0.0356	0.0356373	0.0277322
0.036	0.0368116	0.0286427
0.0364	0.0370276	0.0288101
0.0368	0.0372482	0.0289812
0.0372	0.0375236	0.0291948
0.0376	0.0379626	0.0295351
0.038	0.0383047	0.0298003
0.0384	0.0382856	0.0297855
0.0388	0.0386175	0.0300429
0.0392	0.0388786	0.0302454
0.0396	0.0390748	0.0303974
0.04	0.0395794	0.0307886
0.0404	0.0401395	0.0312229
0.0408	0.0406683	0.0316329
0.0412	0.0410536	0.0319317
0.0416	0.0414824	0.0322641
0.042	0.0417952	0.0325066
0.0424	0.0418657	0.0325613
0.0428	0.0423721	0.0329539
0.0432	0.0430489	0.0334787
0.0436	0.0433879	0.0337415
0.044	0.0439535	0.0341801
0.0444	0.0441967	0.0343687
0.0448	0.0446163	0.034694
0.0452	0.0448696	0.0348904
0.0456	0.0452132	0.0351568
0.046	0.0457203	0.03555
0.0464	0.0465517	0.0361946
0.0468	0.0467018	0.0363109
0.0472	0.0470726	0.0365984
0.0476	0.0473549	0.0368173
0.048	0.0475903	0.0369998
0.0484	0.0480525	0.0373582
0.0488	0.0485216	0.0377219
0.0492	0.0489067	0.0380205
0.0496	0.0494825	0.0384669
0.05	0.0494434	0.0384366
0.0504	0.0500643	0.038918
0.0508	0.0504203	0.039194
0.0512	0.0509929	0.039638
0.0516	0.0514234	0.0399718
0.052	0.0518719	0.0403195
0.0524	0.0521142	0.0405073
0.0528	0.0524019	0.0407305
0.0532	0.0528745	0.0410969
0.0536	0.0533976	0.0415024
0.054	0.0538148	0.0418259
0.0544	0.0539679	0.0419446
0.0548	0.054572	0.042413
0.0552	0.0549961	0.0427418
0.0556	0.0552684	0.0429529
0.056	0.0555054	0.0431367
0.0564	0.0561119	0.0436069
0.0568	0.0566381	0.0440149
0.0572	0.0569132	0.0442282
0.0576	0.0574288	0.044628
0.058	0.0578344	0.0449424
0.0584	0.058163	0.0451972
0.0588	0.0585226	0.045476
0.0592	0.0589701	0.045823
0.0596	0.0593666	0.0461305
0.06	0.0598323	0.0464915
0.0604	0.0601418	0.0467315
0.0608	0.0605608	0.0470563
0.0612	0.0609493	0.0473576
0.0616	0.0613778	0.0476898
0.062	0.0616226	0.0478796
0.0624	0.0621382	0.0482794
0.0628	0.0626815	0.0487006
0.0632	0.0629598	0.0489163
0.0636	0.0633464	0.0492161
0.064	0.0637504	0.0495293
0.0644	0.0640893	0.0497921
0.0648	0.0645598	0.0501569
0.0652	0.0649492	0.0504588
0.0656	0.0654231	0.0508262
0.066	0.0658227	0.051136
0.0664	0.0659992	0.0512729
0.0668	0.0663364	0.0515343
0.0672	0.066984	0.0520365
0.0676	0.0674618	0.052407
0.068	0.0677987	0.0526681
0.0684	0.0681666	0.0529533
0.0688	0.0686096	0.0532968
0.0692	0.0686962	0.053364
0.0696	0.0693149	0.0538437
0.07	0.0695989	0.0540639
0.0704	0.0703646	0.0546576
0.0708	0.0708377	0.0550244
0.0712	0.0710119	0.0551595
0.0716	0.0712783	0.055366
0.072	0.0716509	0.0556549
0.0724	0.0720772	0.0559854
0.0728	0.072582	0.0563768
0.0732	0.0730308	0.0567248
0.0736	0.0734917	0.0570821
0.074	0.0739625	0.0574471
0.0744	0.0745622	0.0579121
0.0748	0.0751556	0.0583722
0.0752	0.0756362	0.0587449
0.0756	0.0760499	0.0590656
0.076	0.0762831	0.0592464
0.0764	0.0765299	0.0594377
0.0768	0.0765871	0.0594821
0.0772	0.0768604	0.059694
0.0776	0.0772318	0.0599819
0.078	0.0777123	0.0603545
0.0784	0.0782101	0.0607404
0.0788	0.0785736	0.0610223
0.0792	0.0790604	0.0613997
0.0796	0.0796707	0.061873
0.08	0.080142	0.0622383
0.0804	0.0807312	0.0626952
0.0808	0.0811118	0.0629903
0.0812	0.0815508	0.0633307
0.0816	0.0816869	0.0634361
0.082	0.0817384	0.0634761
0.0824	0.0820741	0.0637364
0.0828	0.0824873	0.0640568
0.0832	0.0828385	0.064329
0.0836	0.0833716	0.0647424
0.084	0.0838272	0.0650956
0.0844	0.0843187	0.0654767
0.0848	0.0847448	0.065807
0.0852	0.0849529	0.0659684
0.0856	0.0853224	0.0662549
0.086	0.0857193	0.0665626
0.0864	0.0862716	0.0669909
0.0868	0.0866776	0.0673056
0.0872	0.0870127	0.0675655
0.0876	0.0872961	0.0677852
0.088	0.0877614	0.0681459
0.0884	0.0881533	0.0684498
0.0888	0.0887494	0.068912
0.0892	0.0892121	0.0692707
0.0896	0.0893893	0.0694081
0.09	0.0898866	0.0697937
0.0904	0.0900101	0.0698894
0.0908	0.0904363	0.0702199
0.0912	0.0909211	0.0705958
0.0916	0.0913461	0.0709253
0.092	0.0920264	0.0714527
0.0924	0.0928578	0.0720974
0.0928	0.0930562	0.0722512
0.0932	0.0938539	0.0728696
0.0936	0.0941802	0.0731227
0.094	0.0942232	0.073156
0.0944	0.0944049	0.0732969
0.0948	0.0947281	0.0735475
0.0952	0.0950699	0.0738125
0.0956	0.0954425	0.0741014
0.096	0.0957465	0.0743371
0.0964	0.0961334	0.0746371
0.0968	0.0965845	0.0749868
0.0972	0.0971041	0.0753897
0.0976	0.0974485	0.0756567
0.098	0.0976968	0.0758492
0.0984	0.0981709	0.0762168
0.0988	0.0985231	0.0764898
0.0992	0.0989041	0.0767853
0.0996	0.0993163	0.0771049
0.1	0.0998157	0.0774921
0.1004	0.100263	0.0778387
0.1008	0.100842	0.0782874
0.1012	0.101413	0.0787304
0.1016	0.102242	0.0793736
0.102	0.102835	0.0798331
0.1024	0.103195	0.0801121
0.1028	0.103381	0.080256
0.1032	0.103241	0.0801481
0.1036	0.103339	0.080224
0.104	0.103612	0.0804351
0.1044	0.104097	0.0808114
0.1048	0.104765	0.0813296
0.1052	0.104924	0.0814524
0.1056	0.105678	0.0820372
0.106	0.106154	0.0824067
0.1064	0.106391	0.0825901
0.1068	0.106737	0.0828582
0.1072	0.107233	0.0832428
0.1076	0.107779	0.0836666
0.108	0.107858	0.0837276
0.1084	0.10808	0.0838995
0.1088	0.108498	0.0842239
0.1092	0.108998	0.0846115
0.1096	0.109346	0.0848812
0.11	0.109646	0.0851141
0.1104	0.11023	0.085567
0.1108	0.110727	0.0859522
0.1112	0.111042	0.086196
0.1116	0.111319	0.0864113
0.112	0.111682	0.0866928
0.1124	0.112149	0.0870547
0.1128	0.112604	0.0874074
0.1132	0.113052	0.0877549
0.1136	0.113312	0.0879565
0.114	0.114246	0.0886806
0.1144	0.114245	0.0886798
0.1148	0.114599	0.0889541
0.1152	0.114894	0.0891825
0.1156	0.115434	0.0896012
0.116	0.115938	0.0899924
0.1164	0.116243	0.0902288
0.1168	0.116576	0.0904869
0.1172	0.116814	0.0906713
0.1176	0.117334	0.0910749
0.118	0.117749	0.0913964
0.1184	0.118302	0.0918253
0.1188	0.118691	0.0921267
0.1192	0.118949	0.0923266
0.1196	0.119114	0.0924547
0.12	0.119633	0.0928569
0.1204	0.120232	0.0933213
0.1208	0.120657	0.0936513
0.1212	0.12105	0.0939561
0.1216	0.121375	0.094208
0.122	0.121755	0.0945025
0.1224	0.122169	0.0948238
0.1228	0.122517	0.0950936
0.1232	0.123031	0.0954918
0.1236	0.123437	0.0958062
0.124	0.123851	0.0961276
0.1244	0.124179	0.0963821
0.1248	0.124518	0.0966443
0.1252	0.125037	0.0970469
0.1256	0.125292	0.0972447
0.126	0.125662	0.0975316
0.1264	0.125997	0.0977916
0.1268	0.126607	0.0982641
0.1272	0.127025	0.0985888
0.1276	0.12737	0.0988558
0.128	0.127695	0.0991078
0.1284	0.128134	0.0994485
0.1288	0.128586	0.0997988
0.1292	0.128951	0.100081
0.1296	0.129357	0.100396
0.13	0.129924	0.100836
0.1304	0.130225	0.101069
0.1308	0.130457	0.101249
0.1312	0.130898	0.101592
0.1316	0.131401	0.101982
0.132	0.131981	0.102431
0.1324	0.132213	0.102611
0.1328	0.132584	0.102899
0.1332	0.132923	0.103161
0.1336	0.133315	0.103465
0.134	0.133829	0.103864
0.1344	0.134499	0.104383
0.1348	0.134615	0.104474
0.1352	0.134771	0.104594
0.1356	0.135379	0.105065
0.136	0.135776	0.105373
0.1364	0.136197	0.1057
0.1368	0.136651	0.106051
0.1372	0.137137	0.106429
0.1376	0.137387	0.106622
0.138	0.137683	0.106852
0.1384	0.138142	0.107208
0.1388	0.138699	0.10764
0.1392	0.139013	0.107883
0.1396	0.139152	0.107991
0.14	0.139694	0.108411
0.1404	0.140151	0.108765
0.1408	0.140542	0.109068
0.1412	0.141006	0.109429
0.1416	0.141375	0.109714
0.142	0.141831	0.110068
0.1424	0.142052	0.110239
0.1428	0.142289	0.110423
0.1432	0.142928	0.110918
0.1436	0.143622	0.111457
0.144	0.143864	0.111644
0.1444	0.144217	0.111918
0.1448	0.144647	0.112251
0.1452	0.145047	0.112562
0.1456	0.145361	0.112805
0.146	0.145814	0.113156
0.1464	0.146218	0.113469
0.1468	0.146496	0.113685
0.1472	0.146872	0.113976
0.1476	0.147329	0.114331
0.148	0.148199	0.115006
0.1484	0.148033	0.114877
0.1488	0.148496	0.115235
0.1492	0.148867	0.115523
0.1496	0.149757	0.116213
0.15	0.14975	0.116208
0.1504	0.150105	0.116483
0.1508	0.150668	0.11692
0.1512	0.150959	0.117145
0.1516	0.151299	0.117409
0.152	0.151769	0.117773
0.1524	0.152201	0.118108
0.1528	0.152682	0.118482
0.1532	0.152996	0.118724
0.1536	0.153327	0.118981
0.154	0.153783	0.119335
0.1544	0.154222	0.119675
0.1548	0.154563	0.119939
0.1552	0.154916	0.120214
0.1556	0.155346	0.120547
0.156	0.155751	0.120861
0.1564	0.156236	0.121237
0.1568	0.156622	0.121536
0.1572	0.156997	0.121827
0.1576	0.157291	0.122055
0.158	0.157627	0.122315
0.1584	0.158091	0.122675
0.1588	0.158604	0.123073
0.1592	0.159259	0.12358
0.1596	0.159402	0.123691
0.16	0.159786	0.123989
0.1604	0.160083	0.124219
0.1608	0.160488	0.124534
0.1612	0.16085	0.124814
0.1616	0.161431	0.125264
0.162	0.161885	0.125617
0.1624	0.162286	0.125928
0.1628	0.162746	0.126284
0.1632	0.163079	0.126543
0.1636	0.163419	0.126806
0.164	0.164156	0.127378
0.1644	0.16443	0.12759
0.1648	0.164552	0.127684
0.1652	0.164842	0.127909
0.1656	0.165339	0.128295
0.166	0.165694	0.12857
0.1664	0.166128	0.128907
0.1668	0.166395	0.129114
0.1672	0.167303	0.129818
0.1676	0.167852	0.130243
0.168	0.167845	0.130238
0.1684	0.168484	0.130733
0.1688	0.168618	0.130837
0.1692	0.169124	0.13123
0.1696	0.169402	0.131445
0.17	0.169706	0.131681
0.1704	0.170012	0.131918
0.1708	0.170623	0.132392
0.1712	0.171256	0.132882
0.1716	0.171521	0.133088
0.172	0.171574	0.133129
0.1724	0.172187	0.133604
0.1728	0.172449	0.133807
0.1732	0.172827	0.1341
0.1736	0.173354	0.134509
0.174	0.173861	0.134903
0.1744	0.174241	0.135197
0.1748	0.174473	0.135377
0.1752	0.175643	0.136284
0.1756	0.175	0.135785
0.176	0.175645	0.136286
0.1764	0.176109	0.136645
0.1768	0.176579	0.137009
0.1772	0.177136	0.137441
0.1776	0.177305	0.137572
0.178	0.17778	0.137941
0.1784	0.178155	0.138231
0.1788	0.178818	0.138745
0.1792	0.179127	0.138985
0.1796	0.179249	0.13908
0.18	0.179648	0.139389
0.1804	0.180088	0.13973
0.1808	0.180588	0.140118
0.1812	0.181026	0.140457
0.1816	0.181587	0.140893
0.182	0.181889	0.141127
0.1824	0.18209	0.141283
0.1828	0.182375	0.141503
0.1832	0.182804	0.141836
0.1836	0.183459	0.142344
0.184	0.183931	0.14271
0.1844	0.184191	0.142911
0.1848	0.184545	0.143186
0.1852	0.184855	0.143426
0.1856	0.185237	0.143723
0.186	0.185494	0.143921
0.1864	0.186263	0.144518
0.1868	0.186848	0.144971
0.1872	0.187008	0.145095
0.1876	0.187352	0.145362
0.188	0.18768	0.145616
0.1884	0.188034	0.145891
0.1888	0.188459	0.14622
0.1892	0.188894	0.146558
0.1896	0.189445	0.146985
0.19	0.189829	0.147282
0.1904	0.190132	0.147517
0.1908	0.190543	0.147836
0.1912	0.191082	0.148254
0.1916	0.191308	0.148429
0.192	0.191545	0.148613
0.1924	0.192032	0.148991
0.1928	0.192499	0.149353
0.1932	0.192958	0.149709
0.1936	0.193439	0.150081
0.194	0.193903	0.150442
0.1944	0.194102	0.150596
0.1948	0.193521	0.150145
0.1952	0.191246	0.148381
0.1952	0.191246	0.148381
0.1948	0.190996	0.148187
0.1944	0.190847	0.148072
0.194	0.190522	0.14782
0.1936	0.190263	0.14762
0.1932	0.189656	0.147148
0.1928	0.188996	0.146637
0.1924	0.188468	0.146227
0.192	0.187923	0.145805
0.1916	0.187809	0.145716
0.1912	0.187698	0.14563
0.1908	0.1874	0.1454
0.1904	0.186848	0.144971
0.19	0.186257	0.144513
0.1896	0.185683	0.144068
0.1892	0.185351	0.14381
0.1888	0.184931	0.143485
0.1884	0.184697	0.143304
0.188	0.184406	0.143078
0.1876	0.184006	0.142768
0.1872	0.183592	0.142447
0.1868	0.183198	0.142142
0.1864	0.182791	0.141826
0.186	0.182344	0.141479
0.1856	0.182078	0.141273
0.1852	0.181413	0.140757
0.1848	0.18109	0.140507
0.1844	0.180618	0.140141
0.184	0.180393	0.139966
0.1836	0.1801	0.139739
0.1832	0.179681	0.139415
0.1828	0.179344	0.139153
0.1824	0.178773	0.13871
0.182	0.178178	0.138249
0.1816	0.177741	0.13791
0.1812	0.177435	0.137673
0.1808	0.177129	0.137436
0.1804	0.176773	0.13716
0.18	0.176315	0.136805
0.1796	0.176063	0.136609
0.1792	0.17568	0.136312
0.1788	0.175223	0.135958
0.1784	0.174714	0.135564
0.178	0.174345	0.135278
0.1776	0.173832	0.13488
0.1772	0.173464	0.134594
0.1768	0.173218	0.134403
0.1764	0.172976	0.134216
0.176	0.172603	0.133927
0.1756	0.172352	0.133732
0.1752	0.171773	0.133283
0.1748	0.171036	0.132712
0.1744	0.170641	0.132405
0.174	0.170139	0.132016
0.1736	0.169991	0.131902
0.1732	0.169734	0.131702
0.1728	0.1694	0.131443
0.1724	0.168956	0.131099
0.172	0.168508	0.130752
0.1716	0.167981	0.130343
0.1712	0.167542	0.130003
0.1708	0.16706	0.129629
0.1704	0.166608	0.129278
0.17	0.166386	0.129107
0.1696	0.166079	0.128869
0.1692	0.165782	0.128638
0.1688	0.165392	0.128336
0.1684	0.164911	0.127962
0.168	0.164415	0.127579
0.1676	0.163838	0.127131
0.1672	0.163361	0.126761
0.1668	0.163033	0.126507
0.1664	0.162945	0.126439
0.166	0.162619	0.126186
0.1656	0.162075	0.125764
0.1652	0.161825	0.12557
0.1648	0.161147	0.125045
0.1644	0.160593	0.124615
0.164	0.160183	0.124297
0.1636	0.160012	0.124164
0.1632	0.159794	0.123996
0.1628	0.15938	0.123674
0.1624	0.158855	0.123267
0.162	0.158595	0.123066
0.1616	0.158095	0.122678
0.1612	0.157546	0.122253
0.1608	0.157151	0.121946
0.1604	0.156766	0.121647
0.16	0.156543	0.121475
0.1596	0.156151	0.121171
0.1592	0.155777	0.120881
0.1588	0.155322	0.120528
0.1584	0.154948	0.120238
0.158	0.154408	0.11982
0.1576	0.1541	0.119581
0.1572	0.153781	0.119333
0.1568	0.153353	0.119002
0.1564	0.152948	0.118687
0.156	0.152573	0.118396
0.1556	0.152166	0.118081
0.1552	0.151648	0.11768
0.1548	0.151089	0.117246
0.1544	0.150813	0.117032
0.154	0.150357	0.116679
0.1536	0.149973	0.116381
0.1532	0.149875	0.116305
0.1528	0.149543	0.116048
0.1524	0.14892	0.115565
0.152	0.148289	0.115075
0.1516	0.147973	0.11483
0.1512	0.147634	0.114567
0.1508	0.147231	0.114255
0.1504	0.146974	0.114056
0.15	0.146552	0.113729
0.1496	0.146127	0.113399
0.1492	0.145506	0.112917
0.1488	0.14528	0.112742
0.1484	0.144844	0.112404
0.148	0.144516	0.11215
0.1476	0.144131	0.111851
0.1472	0.143811	0.111603
0.1468	0.143386	0.111273
0.1464	0.142947	0.110933
0.146	0.142676	0.110723
0.1456	0.14233	0.110455
0.1452	0.141743	0.11
0.1448	0.141215	0.10959
0.1444	0.14083	0.109292
0.144	0.140602	0.109115
0.1436	0.140302	0.108882
0.1432	0.139938	0.1086
0.1428	0.13933	0.108129
0.1424	0.138793	0.107713
0.142	0.138547	0.107522
0.1416	0.137977	0.10708
0.1412	0.137595	0.106784
0.1408	0.13758	0.106772
0.1404	0.137173	0.106457
0.14	0.136748	0.106127
0.1396	0.136121	0.105641
0.1392	0.135424	0.1051
0.1388	0.135308	0.105011
0.1384	0.134866	0.104668
0.138	0.134748	0.104577
0.1376	0.134438	0.104336
0.1372	0.133996	0.103994
0.1368	0.133408	0.103537
0.1364	0.1329	0.103144
0.136	0.132366	0.102729
0.1356	0.131993	0.10244
0.1352	0.131941	0.1024
0.1348	0.131483	0.102045
0.1344	0.130992	0.101664
0.134	0.130682	0.101424
0.1336	0.130242	0.101082
0.1332	0.129667	0.100637
0.1328	0.129304	0.100356
0.1324	0.128999	0.100119
0.132	0.128648	0.0998466
0.1316	0.128271	0.0995542
0.1312	0.127816	0.0992015
0.1308	0.127507	0.0989624
0.1304	0.127156	0.0986899
0.13	0.126562	0.0982294
0.1296	0.125979	0.0977775
0.1292	0.125702	0.0975627
0.1288	0.125391	0.0973212
0.1284	0.125119	0.0971105
0.128	0.124722	0.0968029
0.1276	0.124381	0.0965381
0.1272	0.123775	0.0960684
0.1268	0.123351	0.0957396
0.1264	0.122981	0.0954529
0.126	0.122476	0.0950617
0.1256	0.122321	0.0949411
0.1252	0.121952	0.0946549
0.1248	0.121564	0.0943544
0.1244	0.120946	0.0938756
0.124	0.120621	0.0936235
0.1236	0.120137	0.0932477
0.1232	0.119814	0.0929972
0.1228	0.119463	0.0927254
0.1224	0.119155	0.0924862
0.122	0.118756	0.0921775
0.1216	0.118094	0.0916643
0.1212	0.117782	0.0914216
0.1208	0.117357	0.0910928
0.1204	0.117034	0.0908417
0.12	0.116625	0.0905252
0.1196	0.116255	0.090238
0.1192	0.115921	0.0899791
0.1188	0.11548	0.0896371
0.1184	0.115055	0.0893075
0.118	0.114562	0.0889257
0.1176	0.114242	0.0886772
0.1172	0.113895	0.0884083
0.1168	0.113486	0.0880909
0.1164	0.113005	0.0877179
0.116	0.112815	0.0875708
0.1156	0.112462	0.0872973
0.1152	0.112012	0.0869481
0.1148	0.111402	0.0864755
0.1144	0.110851	0.0860479
0.114	0.110724	0.0859494
0.1136	0.11045	0.0857374
0.1132	0.110129	0.085488
0.1128	0.109525	0.0850203
0.1124	0.109194	0.0847633
0.112	0.108806	0.0844627
0.1116	0.108286	0.0840596
0.1112	0.107796	0.0836793
0.1108	0.107592	0.0835214
0.1104	0.107209	0.0832241
0.11	0.106695	0.0828259
0.1096	0.106352	0.0825599
0.1092	0.105715	0.082066
0.1088	0.10543	0.0818453
0.1084	0.105229	0.0816889
0.108	0.10489	0.0814262
0.1076	0.104442	0.0810793
0.1072	0.103996	0.0807332
0.1068	0.103523	0.0803666
0.1064	0.103253	0.080157
0.106	0.102774	0.079786
0.1056	0.102321	0.0794348
0.1052	0.102055	0.0792284
0.1048	0.101736	0.0789813
0.1044	0.101247	0.0786015
0.104	0.100591	0.0780932
0.1036	0.100274	0.0778472
0.1032	0.0998214	0.0774965
0.1028	0.0995446	0.0772819
0.1024	0.0992201	0.0770303
0.102	0.0988247	0.0767237
0.1016	0.0985272	0.0764931
0.1012	0.0979813	0.0760698
0.1008	0.097471	0.0756742
0.1004	0.0972525	0.0755047
0.1	0.096784	0.0751415
0.0996	0.0963659	0.0748173
0.0992	0.09591	0.0744638
0.0988	0.0956746	0.0742813
0.0984	0.0953496	0.0740293
0.098	0.0948434	0.0736369
0.0976	0.0943818	0.073279
0.0972	0.094088	0.0730512
0.0968	0.0937512	0.0727901
0.0964	0.0933083	0.0724466
0.096	0.0930195	0.0722228
0.0956	0.0925406	0.0718514
0.0952	0.0920377	0.0714615
0.0948	0.0915252	0.0710641
0.0944	0.0911674	0.0707867
0.094	0.0907687	0.0704776
0.0936	0.0903873	0.0701819
0.0932	0.0900206	0.0698976
0.0928	0.0897294	0.0696718
0.0924	0.0892112	0.0692701
0.092	0.0886074	0.0688019
0.0916	0.088326	0.0685837
0.0912	0.0879786	0.0683143
0.0908	0.0875242	0.067962
0.0904	0.0870096	0.067563
0.09	0.0872959	0.067785
0.0896	0.0865968	0.0672429
0.0892	0.0862457	0.0669708
0.0888	0.0856065	0.0664752
0.0884	0.0853808	0.0663002
0.088	0.085099	0.0660817
0.0876	0.0845573	0.0656617
0.0872	0.0840837	0.0652945
0.0868	0.0837949	0.0650705
0.0864	0.0833317	0.0647114
0.086	0.0828148	0.0643106
0.0856	0.0824066	0.0639942
0.0852	0.0822418	0.0638664
0.0848	0.0817029	0.0634486
0.0844	0.0810934	0.062976
0.084	0.0807623	0.0627193
0.0836	0.0805364	0.0625441
0.0832	0.0801078	0.0622118
0.0828	0.0798212	0.0619896
0.0824	0.0793295	0.0616084
0.082	0.078827	0.0612188
0.0816	0.0783913	0.0608809
0.0812	0.0781437	0.060689
0.0808	0.0777677	0.0603975
0.0804	0.0774055	0.0601167
0.08	0.0770375	0.0598313
0.0796	0.0765363	0.0594427
0.0792	0.076054	0.0590688
0.0788	0.0757526	0.058835
0.0784	0.0755375	0.0586683
0.078	0.0749074	0.0581798
0.0776	0.0744916	0.0578574
0.0772	0.0742133	0.0576416
0.0768	0.0737483	0.0572811
0.0764	0.073334	0.0569598
0.076	0.0727904	0.0565384
0.0756	0.0725319	0.056338
0.0752	0.0722263	0.056101
0.0748	0.0716094	0.0556227
0.0744	0.0710457	0.0551857
0.074	0.0708219	0.0550121
0.0736	0.0705492	0.0548007
0.0732	0.0700606	0.0544219
0.0728	0.0697549	0.0541848
0.0724	0.0694505	0.0539489
0.072	0.0688941	0.0535175
0.0716	0.0684967	0.0532094
0.0712	0.0682287	0.0530015
0.0708	0.0677419	0.0526241
0.0704	0.0674558	0.0524023
0.07	0.0669808	0.0520339
0.0696	0.0665181	0.0516752
0.0692	0.0660236	0.0512919
0.0688	0.0657887	0.0511097
0.0684	0.0651516	0.0506157
0.068	0.0650961	0.0505727
0.0676	0.0647252	0.0502852
0.0672	0.0642983	0.0499541
0.0668	0.0636952	0.0494866
0.0664	0.0632798	0.0491645
0.066	0.0627896	0.0487844
0.0656	0.0624739	0.0485396
0.0652	0.0623269	0.0484257
0.0648	0.0618611	0.0480645
0.0644	0.0612707	0.0476068
0.064	0.0608366	0.0472702
0.0636	0.0604348	0.0469586
0.0632	0.0604837	0.0469965
0.0628	0.0600445	0.046656
0.0624	0.059373	0.0461354
0.062	0.0589698	0.0458227
0.0616	0.0585555	0.0455015
0.0612	0.0581877	0.0452164
0.0608	0.0577786	0.0448992
0.0604	0.0575279	0.0447048
0.06	0.057048	0.0443327
0.0596	0.056645	0.0440202
0.0592	0.056166	0.0436489
0.0588	0.0558844	0.0434305
0.0584	0.0553471	0.0430139
0.058	0.054843	0.0426231
0.0576	0.0545872	0.0424248
0.0572	0.0544038	0.0422826
0.0568	0.0539352	0.0419192
0.0564	0.0533557	0.04147
0.056	0.0530672	0.0412462
0.0556	0.0529372	0.0411455
0.0552	0.0522184	0.0405882
0.0548	0.051813	0.0402739
0.0544	0.0512578	0.0398434
0.054	0.0511572	0.0397654
0.0536	0.0506609	0.0393806
0.0532	0.0500967	0.0389431
0.0528	0.0497839	0.0387006
0.0524	0.0494344	0.0384297
0.052	0.0490246	0.0381119
0.0516	0.0486532	0.0378239
0.0512	0.0483195	0.0375652
0.0508	0.0479055	0.0372442
0.0504	0.0473666	0.0368264
0.05	0.0468491	0.0364251
0.0496	0.0465848	0.0362202
0.0492	0.0462318	0.0359465
0.0488	0.0458704	0.0356663
0.0484	0.0452882	0.0352149
0.048	0.0448703	0.0348909
0.0476	0.0446235	0.0346995
0.0472	0.0443175	0.0344623
0.0468	0.0437763	0.0340427
0.0464	0.0434681	0.0338037
0.046	0.0430889	0.0335097
0.0456	0.0427234	0.0332263
0.0452	0.0421828	0.0328072
0.0448	0.0418216	0.0325271
0.0444	0.0414658	0.0322512
0.044	0.0410509	0.0319296
0.0436	0.0407725	0.0317137
0.0432	0.0403431	0.0313808
0.0428	0.0399355	0.0310648
0.0424	0.0394198	0.0306649
0.042	0.03894	0.0302929
0.0416	0.0386932	0.0301016
0.0412	0.0383448	0.0298315
0.0408	0.0379372	0.0295154
0.0404	0.0375302	0.0291999
0.04	0.0370687	0.028842
0.0396	0.0366989	0.0285553
0.0392	0.0362466	0.0282047
0.0388	0.0357357	0.0278086
0.0384	0.0354761	0.0276073
0.038	0.035179	0.0273769
0.0376	0.0348498	0.0271216
0.0372	0.034493	0.026845
0.0368	0.0340577	0.0265075
0.0364	0.0334716	0.0260531
0.036	0.0330265	0.025708
0.0356	0.0328526	0.0255732
0.0352	0.0324693	0.0252759
0.0348	0.0321315	0.025014
0.0344	0.0314531	0.0244881
0.034	0.0311417	0.0242466
0.0336	0.0308198	0.023997
0.0332	0.0303382	0.0236236
0.0328	0.0297989	0.0232055
0.0324	0.0294019	0.0228977
0.032	0.0291821	0.0227273
0.0316	0.0290622	0.0226343
0.0312	0.0285388	0.0222285
0.0308	0.0278344	0.0216824
0.0304	0.0272271	0.0212115
0.03	0.0269892	0.0210271
0.0296	0.0268667	0.0209321
0.0292	0.0263898	0.0205623
0.0288	0.0258677	0.0201575
0.0284	0.0254923	0.0198665
0.028	0.0250859	0.0195513
0.0276	0.0247142	0.0192632
0.0272	0.0243424	0.0189749
0.0268	0.0239253	0.0186515
0.0264	0.0235296	0.0183447
0.026	0.023215	0.0181008
0.0256	0.0227878	0.0177695
0.0252	0.0223797	0.0174532
0.0248	0.0219531	0.0171224
0.0244	0.0215352	0.0167983
0.024	0.0212103	0.0165465
0.0236	0.0208782	0.0162889
0.0232	0.0203531	0.0158818
0.0228	0.0199053	0.0155346
0.0224	0.0193752	0.0151236
0.022	0.0191057	0.0149147
0.0216	0.018941	0.014787
0.0212	0.018439	0.0143977
0.0208	0.0184527	0.0144084
0.0204	0.0178702	0.0139567
0.02	0.0173717	0.0135703
0.0196	0.0169127	0.0132143
0.0192	0.0163586	0.0127848
0.0188	0.015909	0.0124361
0.0184	0.0155076	0.0121249
0.018	0.0153758	0.0120228
0.0176	0.015045	0.0117663
0.0172	0.0144353	0.0112935
0.0168	0.0139005	0.0108789
0.0164	0.0135622	0.0106166
0.016	0.0132547	0.0103781
0.0156	0.013005	0.0101846
0.0152	0.0128267	0.0100463
0.0148	0.012053	0.00944645
0.0144	0.0115543	0.00905983
0.014	0.0110495	0.00866841
0.0136	0.0108042	0.00847824
0.0132	0.0103574	0.00813179
0.0128	0.0102458	0.00804526
0.0124	0.00990907	0.00778418
0.012	0.00941265	0.00739929
0.0116	0.00869736	0.0068447
0.0112	0.00823092	0.00648305
0.0108	0.00789109	0.00621957
0.0104	0.00765825	0.00603904
0.01	0.00736115	0.00580868
0.0096	0.00698519	0.00551719
0.0092	0.0066155	0.00523056
0.0088	0.00605952	0.00479949
0.0084	0.0055982	0.00444181
0.008	0.00520915	0.00414017
0.0076	0.00494873	0.00393825
0.0072	0.00447334	0.00356966
0.0068	0.00419833	0.00335644
0.0064	0.00370442	0.00297349
0.006	0.00330782	0.00266599
0.0056	0.00275766	0.00223943
0.0052	0.00231731	0.00189801
0.0048	0.00205911	0.00169782
0.0044	0.0017223	0.00143668
0.004	0.00154397	0.00129841
