# Supplementary material for: Anomalous temperature dependence of elastic limit in metallic glasses
Source: Nat Commun. 2024 Jan 2;15:171. doi: 10.1038/s41467-023-44048-7 (PMC10761975; doi:10.1038/s41467-023-44048-7)
Supplement: Supplementary file 2 — Source Data Files [file 41467_2023_44048_MOESM2_ESM.zip › Figure2-5K-1.xlsx]

## Sheet: Sheet1
# strain(%)	strain_el(%)	stress(GPa)
0	-0.00013068	0
0.0004	8.442e-05	0.00016677
0.0008	0.00014433	0.00021322
0.0012	0.00078012	0.00070618
0.0016	0.00152414	0.00128304
0.002	0.00217125	0.00178477
0.0024	0.00220467	0.00181068
0.0028	0.00266577	0.00216818
0.0032	0.00272637	0.00221517
0.0036	0.00324995	0.00262112
0.004	0.00389262	0.00311941
0.0044	0.00442427	0.00353162
0.0048	0.00478356	0.00381019
0.0052	0.00506057	0.00402497
0.0056	0.00492943	0.00392328
0.006	0.00542384	0.00430662
0.0064	0.00660682	0.00522382
0.0068	0.00712303	0.00562406
0.0072	0.00713398	0.00563256
0.0076	0.00736615	0.00581257
0.008	0.00792894	0.00624892
0.0084	0.00875906	0.00689254
0.0088	0.00938043	0.00737431
0.0092	0.00991309	0.0077873
0.0096	0.0103024	0.00808915
0.01	0.0106818	0.00838331
0.0104	0.0108855	0.00854123
0.0108	0.0110057	0.00863447
0.0112	0.0109596	0.00859867
0.0116	0.0113626	0.00891117
0.012	0.011887	0.00931772
0.0124	0.0123511	0.00967756
0.0128	0.0126167	0.00988348
0.0132	0.0130519	0.0102209
0.0136	0.0134827	0.0105549
0.014	0.0140554	0.010999
0.0144	0.0145873	0.0114114
0.0148	0.0151238	0.0118274
0.0152	0.0155141	0.01213
0.0156	0.015893	0.0124238
0.016	0.0163759	0.0127981
0.0164	0.016457	0.0128611
0.0168	0.0167008	0.0130501
0.0172	0.0169616	0.0132523
0.0176	0.0173608	0.0135618
0.018	0.0178039	0.0139053
0.0184	0.0182123	0.014222
0.0188	0.0184597	0.0144138
0.0192	0.0190428	0.0148659
0.0196	0.0193564	0.015109
0.02	0.0200794	0.0156696
0.0204	0.0206554	0.0161162
0.0208	0.0213157	0.0166282
0.0212	0.0218433	0.0170373
0.0216	0.022083	0.0172231
0.022	0.0223976	0.017467
0.0224	0.0228047	0.0177826
0.0228	0.0230991	0.0180109
0.0232	0.0234126	0.018254
0.0236	0.0239935	0.0187044
0.024	0.0243444	0.0189764
0.0244	0.0246882	0.019243
0.0248	0.0248655	0.0193805
0.0252	0.0250678	0.0195373
0.0256	0.0255147	0.0198838
0.026	0.0260304	0.0202836
0.0264	0.026353	0.0205338
0.0268	0.0268841	0.0209456
0.0272	0.0271883	0.0211814
0.0276	0.0273691	0.0213216
0.028	0.0277106	0.0215864
0.0284	0.0280776	0.0218709
0.0288	0.0287436	0.0223873
0.0292	0.0290849	0.0226519
0.0296	0.0296818	0.0231147
0.03	0.0304806	0.023734
0.0304	0.031247	0.0243282
0.0308	0.0318601	0.0248036
0.0312	0.0322902	0.0251371
0.0316	0.0323615	0.0251924
0.032	0.0324401	0.0252533
0.0324	0.0326713	0.0254326
0.0328	0.0328072	0.0255379
0.0332	0.0332059	0.0258471
0.0336	0.0334317	0.0260222
0.034	0.033957	0.0264294
0.0344	0.0342323	0.0266429
0.0348	0.0342674	0.0266701
0.0352	0.0349848	0.0272263
0.0356	0.0357142	0.0277918
0.036	0.0360331	0.0280391
0.0364	0.0364337	0.0283497
0.0368	0.0369282	0.0287331
0.0372	0.0377907	0.0294018
0.0376	0.0384159	0.0298866
0.038	0.0390003	0.0303397
0.0384	0.0392852	0.0305606
0.0388	0.0392993	0.0305715
0.0392	0.039288	0.0305627
0.0396	0.0394953	0.0307235
0.04	0.0397773	0.0309421
0.0404	0.0401791	0.0312536
0.0408	0.0406086	0.0315866
0.0412	0.0411254	0.0319873
0.0416	0.0415653	0.0323284
0.042	0.0423127	0.0329079
0.0424	0.0427717	0.0332638
0.0428	0.0433368	0.033702
0.0432	0.0439963	0.0342133
0.0436	0.044533	0.0346294
0.044	0.0450075	0.0349973
0.0444	0.0450062	0.0349963
0.0448	0.0447545	0.0348011
0.0452	0.045164	0.0351186
0.0456	0.0453707	0.0352789
0.046	0.045743	0.0355676
0.0464	0.0434598	0.0337973
0.0468	0.0438634	0.0341102
0.0472	0.0439341	0.0341651
0.0476	0.044512	0.0346131
0.048	0.045965	0.0357397
0.0484	0.0460859	0.0358334
0.0488	0.0457293	0.0355569
0.0492	0.0461323	0.0358694
0.0496	0.0468086	0.0363937
0.05	0.0468796	0.0364488
0.0504	0.0474525	0.036893
0.0508	0.0478175	0.0371759
0.0512	0.0482042	0.0374758
0.0516	0.0484006	0.0376281
0.052	0.0489209	0.0380315
0.0524	0.0494887	0.0384717
0.0528	0.0496349	0.0385851
0.0532	0.051252	0.0398389
0.0536	0.050409	0.0391852
0.054	0.0503153	0.0391126
0.0544	0.0516914	0.0401795
0.0548	0.0515026	0.0400331
0.0552	0.0518639	0.0403133
0.0556	0.055192	0.0428937
0.056	0.0559971	0.0435179
0.0564	0.0564479	0.0438674
0.0568	0.0572156	0.0444627
0.0572	0.0578368	0.0449443
0.0576	0.05849	0.0454507
0.058	0.058769	0.0456671
0.0584	0.0592111	0.0460098
0.0588	0.0593912	0.0461495
0.0592	0.0594574	0.0462008
0.0596	0.059651	0.0463509
0.06	0.0599674	0.0465963
0.0604	0.0603029	0.0468564
0.0608	0.060584	0.0470743
0.0612	0.0611835	0.0475391
0.0616	0.0614747	0.0477649
0.062	0.061774	0.0479969
0.0624	0.0623591	0.0484506
0.0628	0.0631496	0.0490635
0.0632	0.0638684	0.0496208
0.0636	0.0644957	0.0501072
0.064	0.0649221	0.0504378
0.0644	0.0648157	0.0503553
0.0648	0.0645766	0.0501699
0.0652	0.0648245	0.0503621
0.0656	0.0654622	0.0508566
0.066	0.0660572	0.0513179
0.0664	0.0664284	0.0516057
0.0668	0.0679418	0.0527791
0.0672	0.0682548	0.0530217
0.0676	0.0685103	0.0532199
0.068	0.0683108	0.0530652
0.0684	0.0683839	0.0531218
0.0688	0.0688047	0.0534481
0.0692	0.0691185	0.0536914
0.0696	0.0692482	0.053792
0.07	0.0695316	0.0540117
0.0704	0.070373	0.054664
0.0708	0.0711127	0.0552376
0.0712	0.0718638	0.05582
0.0716	0.0723405	0.0561895
0.072	0.0728228	0.0565635
0.0724	0.0729648	0.0566736
0.0728	0.0730919	0.0567722
0.0732	0.073095	0.0567746
0.0736	0.0736878	0.0572341
0.074	0.0739298	0.0574218
0.0744	0.0740647	0.0575264
0.0748	0.0744771	0.0578461
0.0752	0.0750261	0.0582718
0.0756	0.0754852	0.0586278
0.076	0.0760071	0.0590324
0.0764	0.0763367	0.0592879
0.0768	0.0766774	0.0595521
0.0772	0.0769193	0.0597397
0.0776	0.0773248	0.0600541
0.078	0.0777809	0.0604077
0.0784	0.0784293	0.0609105
0.0788	0.0789113	0.0612842
0.0792	0.0790868	0.0614202
0.0796	0.0794071	0.0616686
0.08	0.0797007	0.0618962
0.0804	0.0801921	0.0622772
0.0808	0.0807107	0.0626793
0.0812	0.0811013	0.0629821
0.0816	0.0814556	0.0632568
0.082	0.0818598	0.0635702
0.0824	0.0821563	0.0638001
0.0828	0.0825293	0.0640893
0.0832	0.0832493	0.0646475
0.0836	0.0835803	0.0649042
0.084	0.0840068	0.0652349
0.0844	0.0841494	0.0653454
0.0848	0.0846169	0.0657079
0.0852	0.0850735	0.0660619
0.0856	0.0855531	0.0664337
0.086	0.0858629	0.0666739
0.0864	0.0862072	0.0669409
0.0868	0.0864389	0.0671206
0.0872	0.0869648	0.0675283
0.0876	0.087391	0.0678588
0.088	0.0880689	0.0683844
0.0884	0.088055	0.0683736
0.0888	0.0852591	0.0662058
0.0892	0.0860898	0.0668499
0.0896	0.0864978	0.0671662
0.09	0.0864391	0.0671207
0.0904	0.0870547	0.067598
0.0908	0.0875549	0.0679858
0.0912	0.0880766	0.0683903
0.0916	0.0884033	0.0686436
0.092	0.0887963	0.0689483
0.0924	0.0892319	0.0692861
0.0928	0.0894208	0.0694326
0.0932	0.089658	0.0696164
0.0936	0.0899928	0.069876
0.094	0.0906518	0.070387
0.0944	0.0910504	0.070696
0.0948	0.0912711	0.0708672
0.0952	0.0916783	0.0711829
0.0956	0.0921258	0.0715298
0.096	0.0926272	0.0719186
0.0964	0.0929931	0.0722023
0.0968	0.0934685	0.0725708
0.0972	0.0940335	0.073009
0.0976	0.0942785	0.0731989
0.098	0.094434	0.0733195
0.0984	0.0949842	0.073746
0.0988	0.0953559	0.0740343
0.0992	0.095651	0.074263
0.0996	0.0962067	0.0746939
0.1	0.09665	0.0750376
0.1004	0.0969745	0.0752892
0.1008	0.0977511	0.0758914
0.1012	0.0985903	0.076542
0.1016	0.0982222	0.0762566
0.102	0.0989648	0.0768324
0.1024	0.0992674	0.077067
0.1028	0.0993546	0.0771346
0.1032	0.0998656	0.0775308
0.1036	0.100199	0.0777892
0.104	0.100759	0.0782231
0.1044	0.100915	0.0783443
0.1048	0.101336	0.0786707
0.1052	0.101831	0.0790547
0.1056	0.10231	0.0794259
0.106	0.102573	0.0796299
0.1064	0.103078	0.0800216
0.1068	0.103527	0.0803699
0.1072	0.103878	0.0806418
0.1076	0.104266	0.0809424
0.108	0.10444	0.0810777
0.1084	0.105106	0.0815941
0.1088	0.105558	0.0819442
0.1092	0.10588	0.0821939
0.1096	0.106022	0.0823042
0.11	0.106796	0.0829042
0.1104	0.106893	0.0829792
0.1108	0.107398	0.0833713
0.1112	0.107784	0.0836702
0.1116	0.108228	0.0840141
0.112	0.108525	0.0842445
0.1124	0.109018	0.0846266
0.1128	0.109596	0.0850751
0.1132	0.109694	0.0851512
0.1136	0.110063	0.0854374
0.114	0.110686	0.0859203
0.1144	0.111083	0.0862284
0.1148	0.111443	0.0865074
0.1152	0.111734	0.0867325
0.1156	0.112131	0.0870403
0.116	0.112664	0.087454
0.1164	0.112814	0.08757
0.1168	0.11357	0.088156
0.1172	0.113851	0.0883738
0.1176	0.114143	0.0886006
0.118	0.114647	0.0889911
0.1184	0.114979	0.0892484
0.1188	0.115363	0.0895466
0.1192	0.115683	0.0897943
0.1196	0.115996	0.0900372
0.12	0.116591	0.0904986
0.1204	0.116768	0.0906357
0.1208	0.117499	0.0912025
0.1212	0.117868	0.091489
0.1216	0.118056	0.0916342
0.122	0.118379	0.0918845
0.1224	0.118876	0.0922704
0.1228	0.119484	0.0927418
0.1232	0.119795	0.0929825
0.1236	0.119933	0.0930897
0.124	0.120452	0.0934919
0.1244	0.120959	0.093885
0.1248	0.121405	0.094231
0.1252	0.121712	0.0944694
0.1256	0.122231	0.0948711
0.126	0.122586	0.095147
0.1264	0.123048	0.0955047
0.1268	0.123448	0.0958154
0.1272	0.12367	0.0959871
0.1276	0.124323	0.0964936
0.128	0.124375	0.0965339
0.1284	0.124971	0.0969955
0.1288	0.12532	0.0972666
0.1292	0.125699	0.0975601
0.1296	0.12609	0.0978633
0.13	0.126623	0.0982771
0.1304	0.12717	0.0987009
0.1308	0.127249	0.0987624
0.1312	0.127689	0.0991032
0.1316	0.128096	0.0994192
0.132	0.128554	0.099774
0.1324	0.128832	0.0999898
0.1328	0.129294	0.100348
0.1332	0.129781	0.100726
0.1336	0.1302	0.10105
0.134	0.130588	0.101351
0.1344	0.13065	0.101399
0.1348	0.131328	0.101924
0.1352	0.131992	0.10244
0.1356	0.13238	0.10274
0.136	0.132423	0.102774
0.1364	0.132661	0.102958
0.1368	0.1332	0.103376
0.1372	0.133728	0.103786
0.1376	0.134263	0.1042
0.138	0.134444	0.10434
0.1384	0.134863	0.104666
0.1388	0.135336	0.105032
0.1392	0.135643	0.10527
0.1396	0.136035	0.105574
0.14	0.136383	0.105844
0.1404	0.136981	0.106307
0.1408	0.137458	0.106677
0.1412	0.1378	0.106943
0.1416	0.138162	0.107224
0.142	0.138307	0.107336
0.1424	0.13849	0.107478
0.1428	0.139082	0.107937
0.1432	0.139779	0.108477
0.1436	0.140259	0.108849
0.144	0.140418	0.108972
0.1444	0.140897	0.109344
0.1448	0.145026	0.112546
0.1452	0.145771	0.113123
0.1456	0.145615	0.113002
0.146	0.14632	0.113549
0.1464	0.14621	0.113463
0.1468	0.146717	0.113856
0.1472	0.147107	0.114159
0.1476	0.147384	0.114373
0.148	0.147772	0.114674
0.1484	0.148236	0.115034
0.1488	0.148851	0.115511
0.1492	0.149388	0.115928
0.1496	0.149083	0.115691
0.15	0.149832	0.116272
0.1504	0.150421	0.116728
0.1508	0.150624	0.116885
0.1512	0.151014	0.117188
0.1516	0.151289	0.117401
0.152	0.151529	0.117588
0.1524	0.152196	0.118104
0.1528	0.152774	0.118552
0.1532	0.153118	0.11882
0.1536	0.153455	0.11908
0.154	0.153646	0.119229
0.1544	0.154282	0.119722
0.1548	0.154616	0.119981
0.1552	0.154927	0.120222
0.1556	0.155517	0.12068
0.156	0.155974	0.121033
0.1564	0.156484	0.121429
0.1568	0.156579	0.121503
0.1572	0.157264	0.122034
0.1576	0.153917	0.119439
0.158	0.154217	0.119672
0.1584	0.154835	0.120151
0.1588	0.155345	0.120546
0.1592	0.155729	0.120844
0.1596	0.155903	0.120978
0.16	0.156083	0.121118
0.1604	0.156586	0.121508
0.1608	0.15702	0.121845
0.1612	0.157687	0.122361
0.1616	0.158046	0.12264
0.162	0.158435	0.122942
0.1624	0.158829	0.123247
0.1628	0.159254	0.123577
0.1632	0.159568	0.12382
0.1636	0.15991	0.124085
0.164	0.160296	0.124384
0.1644	0.160706	0.124703
0.1648	0.160959	0.124898
0.1652	0.161542	0.125351
0.1656	0.162068	0.125759
0.166	0.162426	0.126037
0.1664	0.162772	0.126304
0.1668	0.163122	0.126576
0.1672	0.163456	0.126835
0.1676	0.163864	0.127151
0.168	0.16448	0.127629
0.1684	0.164854	0.127918
0.1688	0.165233	0.128213
0.1692	0.165393	0.128337
0.1696	0.165695	0.12857
0.17	0.166271	0.129018
0.1704	0.166524	0.129214
0.1708	0.166963	0.129554
0.1712	0.167535	0.129997
0.1716	0.168078	0.130418
0.172	0.168435	0.130695
0.1724	0.168604	0.130826
0.1728	0.168959	0.131101
0.1732	0.169275	0.131347
0.1736	0.1699	0.131831
0.174	0.170292	0.132135
0.1744	0.170653	0.132415
0.1748	0.170954	0.132648
0.1752	0.171521	0.133088
0.1756	0.171657	0.133193
0.176	0.172115	0.133549
0.1764	0.172425	0.133789
0.1768	0.17321	0.134398
0.1772	0.173613	0.13471
0.1776	0.174023	0.135028
0.178	0.174116	0.1351
0.1784	0.174297	0.13524
0.1788	0.174608	0.135481
0.1792	0.175134	0.135889
0.1796	0.176084	0.136626
0.18	0.176426	0.136891
0.1804	0.176844	0.137215
0.1808	0.176951	0.137298
0.1812	0.177185	0.137479
0.1816	0.177624	0.13782
0.182	0.177882	0.13802
0.1824	0.178631	0.138601
0.1828	0.179229	0.139064
0.1832	0.17965	0.139391
0.1836	0.179933	0.13961
0.184	0.180104	0.139743
0.1844	0.180221	0.139834
0.1848	0.18065	0.140166
0.1852	0.181314	0.140681
0.1856	0.181871	0.141112
0.186	0.182397	0.141521
0.1864	0.182839	0.141863
0.1868	0.183078	0.142048
0.1872	0.183361	0.142268
0.1876	0.183609	0.14246
0.188	0.183861	0.142656
0.1884	0.184302	0.142997
0.1888	0.184727	0.143327
0.1892	0.185586	0.143993
0.1896	0.186074	0.144371
0.19	0.186315	0.144558
0.1904	0.186515	0.144713
0.1908	0.186582	0.144765
0.1912	0.187266	0.145295
0.1916	0.187651	0.145594
0.192	0.188066	0.145916
0.1924	0.188651	0.146369
0.1928	0.189269	0.146848
0.1932	0.18948	0.147012
0.1936	0.189652	0.147145
0.194	0.190218	0.147585
0.1944	0.190469	0.147779
0.1948	0.190729	0.147981
0.1952	0.191489	0.14857
0.1956	0.192221	0.149137
0.196	0.192239	0.149151
0.1964	0.192576	0.149413
0.1968	0.192735	0.149536
0.1972	0.193092	0.149813
0.1976	0.193715	0.150296
0.198	0.194165	0.150645
0.1984	0.194656	0.151025
0.1988	0.194619	0.150997
0.1992	0.195184	0.151434
0.1996	0.195574	0.151737
0.2	0.195778	0.151895
0.2004	0.196233	0.152248
0.2008	0.196881	0.15275
0.2012	0.197433	0.153178
0.2016	0.19775	0.153424
0.202	0.19845	0.153967
0.2024	0.198455	0.153971
0.2028	0.198715	0.154173
0.2032	0.198954	0.154358
0.2036	0.199432	0.154728
0.204	0.200029	0.155191
0.2044	0.200556	0.1556
0.2048	0.200991	0.155937
0.2052	0.201151	0.156061
0.2056	0.201269	0.156152
0.206	0.201803	0.156567
0.2064	0.202286	0.156941
0.2068	0.202948	0.157455
0.2072	0.20327	0.157704
0.2076	0.203712	0.158046
0.208	0.204055	0.158312
0.2084	0.20434	0.158534
0.2088	0.204568	0.158711
0.2092	0.20491	0.158975
0.2096	0.20547	0.15941
0.21	0.206287	0.160043
0.2104	0.206624	0.160305
0.2108	0.206892	0.160513
0.2112	0.206952	0.160559
0.2116	0.207438	0.160936
0.212	0.207924	0.161312
0.2124	0.208202	0.161528
0.2128	0.208758	0.161959
0.2132	0.209355	0.162422
0.2136	0.209821	0.162783
0.214	0.210097	0.162997
0.2144	0.210128	0.163021
0.2148	0.210463	0.163281
0.2152	0.210881	0.163605
0.2156	0.211462	0.164055
0.216	0.211943	0.164428
0.2164	0.212493	0.164855
0.2168	0.212776	0.165075
0.2172	0.213045	0.165283
0.2176	0.213715	0.165802
0.218	0.213737	0.165819
0.2184	0.214092	0.166095
0.2188	0.214558	0.166456
0.2192	0.215051	0.166838
0.2196	0.215663	0.167313
0.22	0.216	0.167574
0.2204	0.216357	0.167851
0.2208	0.216655	0.168082
0.2212	0.217035	0.168377
0.2216	0.217414	0.16867
0.222	0.217772	0.168948
0.2224	0.218108	0.169208
0.2228	0.218552	0.169553
0.2232	0.219165	0.170028
0.2236	0.219581	0.170351
0.224	0.219802	0.170522
0.2244	0.220358	0.170953
0.2248	0.220795	0.171292
0.2252	0.22092	0.171389
0.2256	0.22135	0.171722
0.226	0.221801	0.172072
0.2264	0.222074	0.172284
0.2268	0.222528	0.172635
0.2272	0.222921	0.17294
0.2276	0.223453	0.173353
0.228	0.223887	0.173689
0.2284	0.224513	0.174174
0.2288	0.224661	0.174289
0.2292	0.224772	0.174376
0.2296	0.225129	0.174652
0.23	0.225662	0.175065
0.2304	0.226004	0.175331
0.2308	0.226534	0.175741
0.2312	0.226902	0.176027
0.2316	0.227433	0.176438
0.232	0.227888	0.176791
0.2324	0.228233	0.177059
0.2328	0.228486	0.177255
0.2332	0.228631	0.177367
0.2336	0.229271	0.177864
0.234	0.229659	0.178165
0.2344	0.230297	0.178659
0.2348	0.230486	0.178806
0.2352	0.231099	0.179281
0.2356	0.231237	0.179388
0.236	0.231759	0.179793
0.2364	0.231912	0.179911
0.2368	0.232332	0.180237
0.2372	0.232826	0.18062
0.2376	0.233433	0.181091
0.238	0.234032	0.181555
0.2384	0.234331	0.181786
0.2388	0.234276	0.181744
0.2392	0.234617	0.182009
0.2396	0.235176	0.182442
0.24	0.235644	0.182805
0.2404	0.23613	0.183181
0.2408	0.236535	0.183495
0.2412	0.237057	0.1839
0.2416	0.237492	0.184237
0.242	0.237815	0.184488
0.2424	0.238078	0.184692
0.2428	0.238333	0.18489
0.2432	0.238656	0.18514
0.2436	0.239091	0.185477
0.244	0.239762	0.185997
0.2444	0.239931	0.186128
0.2448	0.240341	0.186446
0.2452	0.240906	0.186884
0.2456	0.241274	0.18717
0.246	0.241517	0.187358
0.2464	0.241787	0.187567
0.2468	0.242438	0.188072
0.2472	0.242883	0.188417
0.2476	0.243166	0.188637
0.248	0.243557	0.18894
0.2484	0.244114	0.189372
0.2488	0.244343	0.189549
0.2492	0.244851	0.189943
0.2496	0.245162	0.190184
0.25	0.245625	0.190543
0.2504	0.245898	0.190755
0.2508	0.246384	0.191132
0.2512	0.246638	0.191329
0.2516	0.246819	0.191469
0.252	0.247452	0.19196
0.2524	0.248033	0.19241
0.2528	0.248591	0.192843
0.2532	0.249038	0.19319
0.2536	0.249303	0.193395
0.254	0.249378	0.193453
0.2544	0.249794	0.193776
0.2548	0.250141	0.194044
0.2552	0.25044	0.194277
0.2556	0.250951	0.194673
0.256	0.251488	0.195089
0.2564	0.251928	0.19543
0.2568	0.252424	0.195815
0.2572	0.252817	0.196119
0.2576	0.253126	0.196359
0.258	0.253664	0.196776
0.2584	0.253938	0.196988
0.2588	0.254418	0.197361
0.2592	0.254808	0.197664
0.2596	0.255198	0.197966
0.26	0.255454	0.198164
0.2604	0.255976	0.198569
0.2608	0.256436	0.198926
0.2612	0.256583	0.19904
0.2616	0.257017	0.199376
0.262	0.257465	0.199723
0.2624	0.257883	0.200048
0.2628	0.258282	0.200357
0.2632	0.258661	0.200651
0.2636	0.258945	0.200871
0.264	0.259604	0.201381
0.2644	0.259922	0.201628
0.2648	0.260158	0.201811
0.2652	0.260559	0.202122
0.2656	0.26109	0.202534
0.266	0.261574	0.202909
0.2664	0.261917	0.203175
0.2668	0.262209	0.203402
0.2672	0.262591	0.203697
0.2676	0.262934	0.203964
0.268	0.263533	0.204428
0.2684	0.263859	0.20468
0.2688	0.264306	0.205027
0.2692	0.26438	0.205085
0.2696	0.264602	0.205257
0.27	0.265294	0.205793
0.2704	0.265724	0.206127
0.2708	0.266267	0.206548
0.2712	0.266929	0.207061
0.2716	0.267342	0.207381
0.272	0.267778	0.207719
0.2724	0.267734	0.207685
0.2728	0.268018	0.207905
0.2732	0.268373	0.208181
0.2736	0.268896	0.208586
0.274	0.269324	0.208918
0.2744	0.270213	0.209608
0.2748	0.270616	0.20992
0.2752	0.270582	0.209894
0.2756	0.270669	0.209961
0.276	0.271272	0.210429
0.2764	0.271664	0.210732
0.2768	0.272079	0.211054
0.2772	0.272748	0.211572
0.2776	0.27332	0.212016
0.278	0.273842	0.212421
0.2784	0.273777	0.212371
0.2788	0.274033	0.212569
0.2792	0.2744	0.212853
0.2796	0.274876	0.213223
0.28	0.275639	0.213814
0.2804	0.276065	0.214144
0.2808	0.276272	0.214305
0.2812	0.276581	0.214545
0.2816	0.277005	0.214874
0.282	0.277456	0.215223
0.2824	0.277626	0.215355
0.2828	0.278045	0.21568
0.2832	0.278654	0.216152
0.2836	0.279025	0.21644
0.284	0.279267	0.216627
0.2844	0.279484	0.216796
0.2848	0.279985	0.217184
0.2852	0.28042	0.217521
0.2856	0.280921	0.21791
0.286	0.281344	0.218238
0.2864	0.281904	0.218672
0.2868	0.282067	0.218799
0.2872	0.282456	0.219099
0.2876	0.282745	0.219324
0.288	0.283223	0.219695
0.2884	0.283611	0.219995
0.2888	0.284438	0.220637
0.2892	0.284766	0.220891
0.2896	0.284984	0.22106
0.29	0.28522	0.221243
0.2904	0.285461	0.22143
0.2908	0.285913	0.22178
0.2912	0.286426	0.222178
0.2916	0.286929	0.222568
0.292	0.287476	0.222992
0.2924	0.287799	0.223243
0.2928	0.287991	0.223391
0.2932	0.288105	0.223479
0.2936	0.288647	0.2239
0.294	0.289002	0.224175
0.2944	0.289645	0.224674
0.2948	0.29041	0.225267
0.2952	0.290601	0.225415
0.2956	0.290956	0.22569
0.296	0.291269	0.225933
0.2964	0.291491	0.226105
0.2968	0.291869	0.226398
0.2972	0.29235	0.226771
0.2976	0.29277	0.227097
0.298	0.29324	0.227461
0.2984	0.293787	0.227885
0.2988	0.294469	0.228414
0.2992	0.29449	0.22843
0.2996	0.294494	0.228434
0.3	0.294928	0.22877
0.3004	0.295302	0.22906
0.3008	0.295761	0.229416
0.3012	0.296536	0.230017
0.3016	0.297	0.230376
0.302	0.297494	0.230759
0.3024	0.297654	0.230883
0.3028	0.297736	0.230947
0.3032	0.298007	0.231157
0.3036	0.298452	0.231502
0.304	0.298943	0.231883
0.3044	0.2995	0.232315
0.3048	0.30004	0.232734
0.3052	0.300551	0.23313
0.3056	0.300958	0.233445
0.306	0.301378	0.23377
0.3064	0.301312	0.23372
0.3068	0.301253	0.233674
0.3072	0.301837	0.234127
0.3076	0.302719	0.23481
0.308	0.303326	0.235281
0.3084	0.303733	0.235596
0.3088	0.304005	0.235807
0.3092	0.304301	0.236037
0.3096	0.304528	0.236213
0.31	0.304501	0.236192
0.3104	0.305197	0.236732
0.3108	0.305929	0.237299
0.3112	0.306778	0.237957
0.3116	0.306965	0.238102
0.312	0.307274	0.238342
0.3124	0.307609	0.238602
0.3128	0.307884	0.238815
0.3132	0.308226	0.23908
0.3136	0.308597	0.239368
0.314	0.308827	0.239546
0.3144	0.309098	0.239756
0.3148	0.309827	0.240321
0.3152	0.310306	0.240693
0.3156	0.310684	0.240986
0.316	0.311195	0.241383
0.3164	0.311461	0.241589
0.3168	0.311725	0.241794
0.3172	0.31161	0.241704
0.3176	0.31232	0.242254
0.318	0.312971	0.242759
0.3184	0.313441	0.243124
0.3188	0.313837	0.243431
0.3192	0.314325	0.243809
0.3196	0.314881	0.24424
0.32	0.314998	0.244331
0.3204	0.315062	0.24438
0.3208	0.315539	0.244751
0.3212	0.315987	0.245098
0.3216	0.316525	0.245515
0.322	0.316917	0.245819
0.3224	0.317475	0.246251
0.3228	0.317994	0.246654
0.3232	0.318494	0.247041
0.3236	0.318624	0.247142
0.324	0.318847	0.247315
0.3244	0.319218	0.247602
0.3248	0.319642	0.247931
0.3252	0.320296	0.248438
0.3256	0.320584	0.248662
0.326	0.321017	0.248997
0.3264	0.32126	0.249186
0.3268	0.321851	0.249644
0.3272	0.322187	0.249905
0.3276	0.322382	0.250056
0.328	0.323094	0.250608
0.3284	0.323486	0.250912
0.3288	0.323965	0.251283
0.3292	0.324113	0.251398
0.3296	0.324405	0.251624
0.33	0.324948	0.252045
0.3304	0.32551	0.252481
0.3308	0.325992	0.252855
0.3312	0.326149	0.252976
0.3316	0.326194	0.253012
0.332	0.326446	0.253207
0.3324	0.326984	0.253624
0.3328	0.327534	0.254051
0.3332	0.328057	0.254456
0.3336	0.328601	0.254878
0.334	0.329037	0.255216
0.3344	0.329397	0.255495
0.3348	0.329548	0.255612
0.3352	0.329657	0.255697
0.3356	0.329761	0.255777
0.336	0.330375	0.256253
0.3364	0.33101	0.256745
0.3368	0.331647	0.25724
0.3372	0.332124	0.257609
0.3376	0.332463	0.257872
0.338	0.332777	0.258115
0.3384	0.33326	0.25849
0.3388	0.333814	0.25892
0.3392	0.334146	0.259177
0.3396	0.334022	0.25908
0.34	0.334218	0.259232
0.3404	0.334788	0.259675
0.3408	0.335229	0.260017
0.3412	0.33584	0.26049
0.3416	0.336555	0.261045
0.342	0.336961	0.26136
0.3424	0.337068	0.261442
0.3428	0.337572	0.261833
0.3432	0.337664	0.261904
0.3436	0.337673	0.261912
0.344	0.338214	0.262331
0.3444	0.338992	0.262934
0.3448	0.339675	0.263464
0.3452	0.340014	0.263727
0.3456	0.340472	0.264082
0.346	0.340843	0.264369
0.3464	0.341036	0.264519
0.3468	0.34093	0.264437
0.3472	0.341219	0.264661
0.3476	0.341946	0.265225
0.348	0.342622	0.265749
0.3484	0.34308	0.266104
0.3488	0.34361	0.266515
0.3492	0.344089	0.266886
0.3496	0.3446	0.267282
0.35	0.344962	0.267563
0.3504	0.345093	0.267664
0.3508	0.345092	0.267664
0.3512	0.345246	0.267783
0.3516	0.345676	0.268117
0.352	0.346405	0.268682
0.3524	0.346809	0.268995
0.3528	0.347118	0.269235
0.3532	0.347383	0.26944
0.3536	0.34769	0.269678
0.354	0.348286	0.27014
0.3544	0.349288	0.270917
0.3548	0.349577	0.271141
0.3552	0.350018	0.271483
0.3556	0.350548	0.271894
0.356	0.350778	0.272072
0.3564	0.350828	0.272111
0.3568	0.350961	0.272214
0.3572	0.35138	0.272539
0.3576	0.351739	0.272817
0.358	0.352195	0.273171
0.3584	0.35252	0.273423
0.3588	0.353194	0.273946
0.3592	0.353902	0.274495
0.3596	0.354607	0.275041
0.36	0.35483	0.275214
0.3604	0.355166	0.275474
0.3608	0.355332	0.275603
0.3612	0.355412	0.275665
0.3616	0.35565	0.27585
0.362	0.356034	0.276148
0.3624	0.356631	0.27661
0.3628	0.35751	0.277292
0.3632	0.358101	0.27775
0.3636	0.35842	0.277998
0.364	0.35877	0.278269
0.3644	0.35892	0.278385
0.3648	0.359023	0.278465
0.3652	0.359226	0.278622
0.3656	0.359408	0.278763
0.366	0.359949	0.279183
0.3664	0.360319	0.27947
0.3668	0.360808	0.279849
0.3672	0.36138	0.280292
0.3676	0.362321	0.281022
0.368	0.363042	0.281581
0.3684	0.363307	0.281787
0.3688	0.363554	0.281978
0.3692	0.363529	0.281959
0.3696	0.363403	0.281861
0.37	0.364004	0.282327
0.3704	0.364335	0.282584
0.3708	0.365359	0.283378
0.3712	0.365841	0.283751
0.3716	0.366444	0.284219
0.372	0.366728	0.284439
0.3724	0.366864	0.284544
0.3728	0.366875	0.284553
0.3732	0.367036	0.284677
0.3736	0.367457	0.285004
0.374	0.36793	0.285371
0.3744	0.36829	0.28565
0.3748	0.368729	0.28599
0.3752	0.369427	0.286532
0.3756	0.370114	0.287064
0.376	0.370593	0.287436
0.3764	0.371021	0.287768
0.3768	0.37129	0.287976
0.3772	0.37138	0.288046
0.3776	0.371458	0.288107
0.378	0.371939	0.288479
0.3784	0.3723	0.288759
0.3788	0.372785	0.289135
0.3792	0.37344	0.289643
0.3796	0.374047	0.290114
0.38	0.374543	0.290498
0.3804	0.374888	0.290765
0.3808	0.375225	0.291027
0.3812	0.375517	0.291253
0.3816	0.375505	0.291244
0.382	0.3757	0.291395
0.3824	0.37639	0.29193
0.3828	0.376852	0.292288
0.3832	0.374108	0.290161
0.3836	0.374788	0.290688
0.384	0.374608	0.290549
0.3844	0.374816	0.29071
0.3848	0.375238	0.291037
0.3852	0.375559	0.291286
0.3856	0.375855	0.291516
0.386	0.379875	0.294632
0.3864	0.380147	0.294843
0.3868	0.380456	0.295083
0.3872	0.380687	0.295262
0.3876	0.381425	0.295834
0.388	0.378189	0.293325
0.3884	0.377383	0.2927
0.3888	0.377877	0.293083
0.3892	0.378407	0.293494
0.3896	0.383905	0.297757
0.39	0.383562	0.297491
0.3904	0.383967	0.297805
0.3908	0.38445	0.29818
0.3912	0.385285	0.298827
0.3916	0.381048	0.295541
0.392	0.381313	0.295747
0.3924	0.382125	0.296377
0.3928	0.387111	0.300243
0.3932	0.38722	0.300327
0.3936	0.387359	0.300435
0.394	0.387711	0.300708
0.3944	0.388121	0.301026
0.3948	0.388399	0.301241
0.3952	0.389173	0.301841
0.3956	0.389575	0.302153
0.396	0.390029	0.302505
0.3964	0.390356	0.302758
0.3968	0.390639	0.302978
0.3972	0.391091	0.303329
0.3976	0.391255	0.303456
0.398	0.391323	0.303508
0.3984	0.392077	0.304093
0.3988	0.392547	0.304457
0.3992	0.393148	0.304923
0.3996	0.393698	0.305349
0.4	0.394135	0.305689
0.4004	0.394624	0.306068
0.4008	0.395049	0.306398
0.4012	0.395293	0.306586
0.4016	0.395542	0.30678
0.402	0.396076	0.307194
0.4024	0.396171	0.307267
0.4028	0.396548	0.307559
0.4032	0.396727	0.307699
0.4036	0.397192	0.308059
0.404	0.397794	0.308526
0.4044	0.398355	0.308961
0.4048	0.399224	0.309634
0.4052	0.399316	0.309706
0.4056	0.399775	0.310062
0.406	0.395913	0.307067
0.4064	0.39488	0.306266
0.4068	0.394976	0.30634
0.4072	0.395342	0.306625
0.4076	0.395795	0.306976
0.408	0.396365	0.307417
0.4084	0.396905	0.307837
0.4088	0.397277	0.308124
0.4092	0.397782	0.308516
0.4096	0.398151	0.308802
0.41	0.398333	0.308943
0.4104	0.399149	0.309576
0.4108	0.40434	0.313601
0.4112	0.404623	0.31382
0.4116	0.405111	0.314198
0.412	0.405891	0.314803
0.4124	0.406417	0.315211
0.4128	0.406922	0.315602
0.4132	0.407197	0.315816
0.4136	0.407288	0.315887
0.414	0.407502	0.316053
0.4144	0.408042	0.316472
0.4148	0.408231	0.316618
0.4152	0.408669	0.316957
0.4156	0.409835	0.317862
0.416	0.410399	0.318298
0.4164	0.410625	0.318474
0.4168	0.411016	0.318777
0.4172	0.410807	0.318615
0.4176	0.410877	0.318669
0.418	0.411442	0.319108
0.4184	0.411874	0.319443
0.4188	0.412751	0.320122
0.4192	0.41345	0.320664
0.4196	0.413799	0.320935
0.42	0.414444	0.321435
0.4204	0.41444	0.321432
0.4208	0.414162	0.321216
0.4212	0.414542	0.321511
0.4216	0.415047	0.321903
0.422	0.41616	0.322765
0.4224	0.416732	0.323209
0.4228	0.417093	0.323489
0.4232	0.417418	0.323741
0.4236	0.417631	0.323906
0.424	0.417405	0.323731
0.4244	0.417649	0.32392
0.4248	0.417976	0.324174
0.4252	0.418604	0.32466
0.4256	0.419556	0.325399
0.426	0.420274	0.325955
0.4264	0.420557	0.326174
0.4268	0.420959	0.326486
0.4272	0.421198	0.326672
0.4276	0.421146	0.326631
0.428	0.421151	0.326635
0.4284	0.421586	0.326972
0.4288	0.422	0.327293
0.4292	0.422697	0.327834
0.4296	0.423558	0.328501
0.43	0.423921	0.328783
0.4304	0.424237	0.329027
0.4308	0.424717	0.3294
0.4312	0.42481	0.329472
0.4316	0.4248	0.329464
0.432	0.425147	0.329733
0.4324	0.425592	0.330079
0.4328	0.426443	0.330738
0.4332	0.427374	0.33146
0.4336	0.42773	0.331736
0.434	0.428079	0.332007
0.4344	0.428379	0.332239
0.4348	0.428442	0.332288
0.4352	0.428465	0.332306
0.4356	0.428453	0.332297
0.436	0.428894	0.332639
0.4364	0.430003	0.333499
0.4368	0.431156	0.334393
0.4372	0.43132	0.334519
0.4376	0.431761	0.334861
0.438	0.432053	0.335088
0.4384	0.432136	0.335152
0.4388	0.432005	0.335051
0.4392	0.432337	0.335308
0.4396	0.432677	0.335571
0.44	0.433182	0.335964
0.4404	0.433976	0.336579
0.4408	0.434629	0.337085
0.4412	0.435099	0.337449
0.4416	0.435383	0.33767
0.442	0.435716	0.337928
0.4424	0.435759	0.337961
0.4428	0.435844	0.338027
0.4432	0.436036	0.338176
0.4436	0.436379	0.338442
0.444	0.437055	0.338966
0.4444	0.43801	0.339706
0.4448	0.438512	0.340096
0.4452	0.439232	0.340654
0.4456	0.439238	0.340658
0.446	0.440067	0.341301
0.4464	0.439668	0.340992
0.4468	0.439756	0.34106
0.4472	0.440176	0.341386
0.4476	0.440757	0.341836
0.448	0.441853	0.342686
0.4484	0.442489	0.343179
0.4488	0.44224	0.342986
0.4492	0.442854	0.343462
0.4496	0.443557	0.344007
0.45	0.443225	0.34375
0.4504	0.443401	0.343887
0.4508	0.437916	0.339633
0.4512	0.43874	0.340272
0.4516	0.439365	0.340757
0.452	0.439467	0.340836
0.4524	0.439726	0.341037
0.4528	0.439868	0.341147
0.4532	0.440159	0.341373
0.4536	0.440724	0.341811
0.454	0.437168	0.339054
0.4544	0.437027	0.338945
0.4548	0.436647	0.33865
0.4552	0.437126	0.339021
0.4556	0.437785	0.339532
0.456	0.442843	0.343453
0.4564	0.443644	0.344075
0.4568	0.449774	0.348828
0.4572	0.450147	0.349117
0.4576	0.450515	0.349402
0.458	0.450819	0.349638
0.4584	0.451322	0.350028
0.4588	0.451686	0.35031
0.4592	0.452157	0.350675
0.4596	0.446905	0.346603
0.46	0.446816	0.346534
0.4604	0.44725	0.346871
0.4608	0.447713	0.34723
0.4612	0.448081	0.347515
0.4616	0.448978	0.34821
0.462	0.448674	0.347975
0.4624	0.448786	0.348061
0.4628	0.44893	0.348173
0.4632	0.450801	0.349624
0.4636	0.450509	0.349397
0.464	0.451088	0.349846
0.4644	0.451413	0.350098
0.4648	0.451632	0.350268
0.4652	0.451607	0.350248
0.4656	0.451925	0.350495
0.466	0.452395	0.350859
0.4664	0.452855	0.351217
0.4668	0.453281	0.351546
0.4672	0.453688	0.351862
0.4676	0.454266	0.35231
0.468	0.454964	0.352852
0.4684	0.455045	0.352915
0.4688	0.455179	0.353018
0.4692	0.455609	0.353352
0.4696	0.456132	0.353757
0.47	0.456474	0.354022
0.4704	0.456863	0.354324
0.4708	0.457174	0.354565
0.4712	0.457743	0.355006
0.4716	0.458006	0.35521
0.472	0.458245	0.355396
0.4724	0.458757	0.355793
0.4728	0.459271	0.356191
0.4732	0.459617	0.356459
0.4736	0.460352	0.357029
0.474	0.460214	0.356922
0.4744	0.461327	0.357785
0.4748	0.461705	0.358078
0.4752	0.461513	0.357929
0.4756	0.46206	0.358354
0.476	0.462368	0.358592
0.4764	0.46263	0.358795
0.4768	0.462859	0.358973
0.4772	0.463255	0.35928
0.4776	0.463804	0.359706
0.478	0.464185	0.360001
0.4784	0.464562	0.360293
0.4788	0.465263	0.360837
0.4792	0.46559	0.36109
0.4796	0.465809	0.36126
0.48	0.465892	0.361324
0.4804	0.466469	0.361772
0.4808	0.466958	0.362151
0.4812	0.467582	0.362635
0.4816	0.46791	0.362889
0.482	0.467999	0.362958
0.4824	0.46836	0.363238
0.4828	0.468606	0.363428
0.4832	0.469492	0.364116
0.4836	0.469772	0.364332
0.484	0.469871	0.364409
0.4844	0.471007	0.36529
0.4848	0.471361	0.365565
0.4852	0.471132	0.365387
0.4856	0.471374	0.365575
0.486	0.471615	0.365762
0.4864	0.472233	0.366241
0.4868	0.473126	0.366933
0.4872	0.473806	0.36746
0.4876	0.473757	0.367423
0.488	0.473892	0.367527
0.4884	0.474346	0.367879
0.4888	0.474365	0.367894
0.4892	0.474794	0.368226
0.4896	0.475355	0.368661
0.49	0.475814	0.369017
0.4904	0.476221	0.369333
0.4908	0.476785	0.36977
0.4912	0.477142	0.370047
0.4916	0.477601	0.370403
0.492	0.478194	0.370863
0.4924	0.47847	0.371077
0.4928	0.478772	0.371311
0.4932	0.478926	0.371431
0.4936	0.479268	0.371695
0.494	0.479901	0.372186
0.4944	0.480579	0.372712
0.4948	0.480697	0.372804
0.4952	0.481078	0.373099
0.4956	0.481648	0.373541
0.496	0.481975	0.373794
0.4964	0.481966	0.373787
0.4968	0.482763	0.374405
0.4972	0.482854	0.374476
0.4976	0.483167	0.374718
0.498	0.483671	0.375109
0.4984	0.484063	0.375413
0.4988	0.484706	0.375912
0.4992	0.484956	0.376105
0.4996	0.485173	0.376274
0.5	0.485331	0.376396
0.5004	0.485805	0.376764
0.5008	0.486151	0.377032
0.5012	0.486618	0.377394
0.5016	0.486778	0.377518
0.502	0.487494	0.378073
0.5024	0.488204	0.378624
0.5028	0.488363	0.378747
0.5032	0.488562	0.378902
0.5036	0.489057	0.379285
0.504	0.489561	0.379676
0.5044	0.489849	0.379899
0.5048	0.490356	0.380292
0.5052	0.49064	0.380512
0.5056	0.491049	0.38083
0.506	0.491157	0.380913
0.5064	0.491651	0.381297
0.5068	0.492321	0.381816
0.5072	0.493149	0.382458
0.5076	0.493486	0.382719
0.508	0.493459	0.382698
0.5084	0.4934	0.382653
0.5088	0.493913	0.38305
0.5092	0.494475	0.383486
0.5096	0.495149	0.384008
0.51	0.495426	0.384223
0.5104	0.495685	0.384424
0.5108	0.49619	0.384815
0.5112	0.496541	0.385088
0.5116	0.496784	0.385276
0.512	0.497195	0.385595
0.5124	0.497738	0.386016
0.5128	0.498379	0.386513
0.5132	0.498776	0.38682
0.5136	0.499051	0.387034
0.514	0.499176	0.387131
0.5144	0.499562	0.38743
0.5148	0.500041	0.387801
0.5152	0.500486	0.388147
0.5156	0.500939	0.388497
0.516	0.501449	0.388893
0.5164	0.501704	0.389091
0.5168	0.502029	0.389343
0.5172	0.502303	0.389555
0.5176	0.50258	0.38977
0.518	0.503064	0.390145
0.5184	0.503529	0.390506
0.5188	0.504142	0.390981
0.5192	0.504414	0.391192
0.5196	0.504822	0.391508
0.52	0.505297	0.391876
0.5204	0.505458	0.392002
0.5208	0.505786	0.392256
0.5212	0.506141	0.392531
0.5216	0.50686	0.393088
0.522	0.507264	0.393401
0.5224	0.507415	0.393518
0.5228	0.508498	0.394358
0.5232	0.508343	0.394238
0.5236	0.508683	0.394502
0.524	0.509298	0.394979
0.5244	0.509597	0.39521
0.5248	0.50994	0.395477
0.5252	0.510308	0.395762
0.5256	0.51094	0.396252
0.526	0.511195	0.39645
0.5264	0.511668	0.396816
0.5268	0.51206	0.39712
0.5272	0.512362	0.397354
0.5276	0.512503	0.397464
0.528	0.512671	0.397594
0.5284	0.513379	0.398143
0.5288	0.513815	0.398481
0.5292	0.514239	0.39881
0.5296	0.514915	0.399334
0.53	0.514853	0.399286
0.5304	0.515146	0.399513
0.5308	0.515571	0.399842
0.5312	0.515992	0.400169
0.5316	0.516664	0.40069
0.532	0.516584	0.400628
0.5324	0.517069	0.401004
0.5328	0.517982	0.401712
0.5332	0.518009	0.401733
0.5336	0.518485	0.402102
0.534	0.518732	0.402293
0.5344	0.519047	0.402537
0.5348	0.519288	0.402724
0.5352	0.519786	0.40311
0.5356	0.520813	0.403907
0.536	0.520604	0.403745
0.5364	0.520929	0.403997
0.5368	0.521458	0.404407
0.5372	0.522017	0.40484
0.5376	0.522541	0.405247
0.538	0.522824	0.405466
0.5384	0.523357	0.405879
0.5388	0.523452	0.405952
0.5392	0.523723	0.406163
0.5396	0.524134	0.406482
0.54	0.524826	0.407018
0.5404	0.525305	0.40739
0.5408	0.52553	0.407564
0.5412	0.52597	0.407905
0.5416	0.526174	0.408063
0.542	0.526474	0.408296
0.5424	0.526916	0.408638
0.5428	0.52746	0.409061
0.5432	0.527943	0.409435
0.5436	0.528295	0.409708
0.544	0.52864	0.409975
0.5444	0.528836	0.410127
0.5448	0.529137	0.410361
0.5452	0.5298	0.410875
0.5456	0.530395	0.411336
0.546	0.530493	0.411412
0.5464	0.530895	0.411723
0.5468	0.531159	0.411928
0.5472	0.531624	0.412289
0.5476	0.532198	0.412734
0.548	0.532617	0.413059
0.5484	0.532926	0.413298
0.5488	0.53333	0.413611
0.5492	0.533628	0.413842
0.5496	0.534062	0.414179
0.55	0.534477	0.414501
0.5504	0.5349	0.414829
0.5508	0.535283	0.415126
0.5512	0.535766	0.415501
0.5516	0.53624	0.415868
0.552	0.536606	0.416151
0.5524	0.536918	0.416394
0.5528	0.537111	0.416543
0.5532	0.537722	0.417017
0.5536	0.537773	0.417057
0.554	0.534911	0.414837
0.5544	0.533533	0.413769
0.5548	0.534261	0.414333
0.5552	0.534642	0.414629
0.5556	0.534831	0.414776
0.556	0.535239	0.415092
0.5564	0.540813	0.419413
0.5568	0.541186	0.419702
0.5572	0.541618	0.420038
0.5576	0.542044	0.420368
0.558	0.542355	0.420609
0.5584	0.542412	0.420653
0.5588	0.543039	0.42114
0.5592	0.543714	0.421662
0.5596	0.544174	0.422019
0.56	0.541609	0.420031
0.5604	0.539375	0.418298
0.5608	0.539606	0.418478
0.5612	0.539814	0.418639
0.5616	0.54063	0.419272
0.562	0.541025	0.419578
0.562	0.541025	0.419578
0.5616	0.540753	0.419367
0.5612	0.540283	0.419003
0.5608	0.539971	0.418761
0.5604	0.539629	0.418496
0.56	0.539686	0.41854
0.5596	0.538818	0.417866
0.5592	0.538551	0.417659
0.5588	0.538192	0.417381
0.5584	0.533983	0.414118
0.558	0.532124	0.412676
0.5576	0.531679	0.412331
0.5572	0.532264	0.412785
0.5568	0.532396	0.412888
0.5564	0.53172	0.412363
0.556	0.530964	0.411777
0.5556	0.530078	0.41109
0.5552	0.529904	0.410955
0.5548	0.53456	0.414566
0.5544	0.53413	0.414232
0.554	0.533772	0.413954
0.5536	0.533778	0.413959
0.5532	0.533056	0.413399
0.5528	0.525927	0.407872
0.5524	0.525565	0.407591
0.552	0.524877	0.407058
0.5516	0.524445	0.406723
0.5512	0.524096	0.406452
0.5508	0.523824	0.406241
0.5504	0.523365	0.405885
0.55	0.523056	0.405646
0.5496	0.522487	0.405205
0.5492	0.52215	0.404943
0.5488	0.521639	0.404547
0.5484	0.521428	0.404383
0.548	0.521091	0.404123
0.5476	0.52089	0.403966
0.5472	0.520099	0.403353
0.5468	0.519299	0.402733
0.5464	0.519024	0.40252
0.546	0.518731	0.402292
0.5456	0.51838	0.40202
0.5452	0.518319	0.401973
0.5448	0.522891	0.405518
0.5444	0.522967	0.405576
0.544	0.52267	0.405347
0.5436	0.52223	0.405006
0.5432	0.521817	0.404685
0.5428	0.520811	0.403905
0.5424	0.520319	0.403524
0.542	0.51975	0.403083
0.5416	0.519462	0.402859
0.5412	0.519129	0.402601
0.5408	0.519223	0.402674
0.5404	0.519216	0.402669
0.54	0.518895	0.40242
0.5396	0.518227	0.401901
0.5392	0.517554	0.40138
0.5388	0.516647	0.400677
0.5384	0.515917	0.400111
0.538	0.515809	0.400027
0.5376	0.515752	0.399983
0.5372	0.515414	0.399721
0.5368	0.515526	0.399807
0.5364	0.514841	0.399277
0.536	0.513877	0.398529
0.5356	0.513286	0.398071
0.5352	0.512847	0.397731
0.5348	0.512878	0.397754
0.5344	0.512781	0.397679
0.534	0.512501	0.397462
0.5336	0.512043	0.397107
0.5332	0.511358	0.396576
0.5328	0.511519	0.396701
0.5324	0.511402	0.39661
0.532	0.511204	0.396456
0.5316	0.510909	0.396228
0.5312	0.509769	0.395344
0.5308	0.509218	0.394917
0.5304	0.508336	0.394232
0.53	0.508372	0.394261
0.5296	0.508566	0.394411
0.5292	0.508083	0.394037
0.5288	0.507826	0.393838
0.5284	0.507013	0.393207
0.528	0.506423	0.39275
0.5276	0.505844	0.392301
0.5272	0.505395	0.391952
0.5268	0.505305	0.391883
0.5264	0.505135	0.391751
0.526	0.505092	0.391718
0.5256	0.504611	0.391345
0.5252	0.503743	0.390671
0.5248	0.503417	0.390419
0.5244	0.502514	0.389719
0.524	0.501994	0.389315
0.5236	0.501952	0.389283
0.5232	0.501837	0.389194
0.5228	0.501911	0.389251
0.5224	0.501379	0.388839
0.522	0.500658	0.38828
0.5216	0.499866	0.387666
0.5212	0.498996	0.386991
0.5208	0.498829	0.386861
0.5204	0.49857	0.386661
0.52	0.498505	0.38661
0.5196	0.498545	0.386642
0.5192	0.498448	0.386567
0.5188	0.498183	0.38636
0.5184	0.497618	0.385923
0.518	0.496633	0.385159
0.5176	0.496123	0.384764
0.5172	0.495677	0.384418
0.5168	0.49545	0.384242
0.5164	0.494916	0.383828
0.516	0.494422	0.383445
0.5156	0.494183	0.383259
0.5152	0.494151	0.383235
0.5148	0.495194	0.384043
0.5144	0.494924	0.383834
0.514	0.49477	0.383715
0.5136	0.494534	0.383532
0.5132	0.493934	0.383067
0.5128	0.493273	0.382554
0.5124	0.49303	0.382365
0.512	0.492679	0.382093
0.5116	0.492082	0.381631
0.5112	0.491624	0.381276
0.5108	0.49113	0.380892
0.5104	0.490861	0.380684
0.51	0.489387	0.379541
0.5096	0.488567	0.378905
0.5092	0.488364	0.378748
0.5088	0.488176	0.378602
0.5084	0.487684	0.378221
0.508	0.487816	0.378323
0.5076	0.487817	0.378324
0.5072	0.487291	0.377916
0.5068	0.48693	0.377636
0.5064	0.486687	0.377448
0.506	0.487159	0.377814
0.5056	0.487178	0.377829
0.5052	0.486678	0.37744
0.5048	0.486407	0.37723
0.5044	0.485435	0.376477
0.504	0.484327	0.375618
0.5036	0.483836	0.375237
0.5032	0.483514	0.374987
0.5028	0.483184	0.374732
0.5024	0.483445	0.374934
0.502	0.483402	0.374901
0.5016	0.482913	0.374521
0.5012	0.482484	0.374189
0.5008	0.48196	0.373782
0.5004	0.481184	0.373181
0.5	0.480525	0.37267
0.4996	0.480221	0.372434
0.4992	0.47998	0.372248
0.4988	0.479248	0.37168
0.4984	0.478553	0.371141
0.498	0.477638	0.370431
0.4976	0.476929	0.369882
0.4972	0.476149	0.369277
0.4968	0.475565	0.368824
0.4964	0.475122	0.368481
0.496	0.475003	0.368388
0.4956	0.47463	0.368099
0.4952	0.474515	0.36801
0.4948	0.474266	0.367817
0.4944	0.473738	0.367407
0.494	0.473786	0.367445
0.4936	0.47448	0.367983
0.4932	0.473971	0.367588
0.4928	0.473393	0.36714
0.4924	0.473084	0.366901
0.492	0.472664	0.366575
0.4916	0.472593	0.36652
0.4912	0.472493	0.366443
0.4908	0.472322	0.36631
0.4904	0.472041	0.366092
0.49	0.47145	0.365634
0.4896	0.470595	0.364971
0.4892	0.469597	0.364197
0.4888	0.469819	0.364369
0.4884	0.467449	0.362531
0.488	0.467094	0.362256
0.4876	0.466725	0.36197
0.4872	0.466446	0.361754
0.4868	0.466257	0.361608
0.4864	0.467676	0.362708
0.486	0.467113	0.362271
0.4856	0.466771	0.362006
0.4852	0.466385	0.361707
0.4848	0.465973	0.361387
0.4844	0.465287	0.360856
0.484	0.463225	0.359256
0.4836	0.46251	0.358702
0.4832	0.462512	0.358704
0.4828	0.462573	0.358751
0.4824	0.462202	0.358464
0.482	0.462385	0.358606
0.4816	0.4629	0.359005
0.4812	0.462445	0.358652
0.4808	0.461754	0.358116
0.4804	0.46155	0.357958
0.48	0.461566	0.35797
0.4796	0.461235	0.357713
0.4792	0.459341	0.356246
0.4788	0.45839	0.355508
0.4784	0.457795	0.355047
0.478	0.457145	0.354543
0.4776	0.456616	0.354133
0.4772	0.456581	0.354106
0.4768	0.458241	0.355392
0.4764	0.458056	0.355249
0.476	0.457954	0.35517
0.4756	0.462565	0.358745
0.4752	0.462275	0.35852
0.4748	0.461846	0.358187
0.4744	0.461248	0.357724
0.474	0.460205	0.356915
0.4736	0.460036	0.356784
0.4732	0.454768	0.3527
0.4728	0.454362	0.352385
0.4724	0.453903	0.352029
0.472	0.453309	0.351569
0.4716	0.453005	0.351333
0.4712	0.452917	0.351265
0.4708	0.457787	0.35504
0.4704	0.457418	0.354755
0.47	0.456765	0.354248
0.4696	0.456147	0.353769
0.4692	0.455963	0.353626
0.4688	0.455684	0.35341
0.4684	0.455584	0.353332
0.468	0.449927	0.348946
0.4676	0.449491	0.348608
0.4672	0.448873	0.348129
0.4668	0.448062	0.3475
0.4664	0.447826	0.347317
0.466	0.447466	0.347038
0.4656	0.447309	0.346917
0.4652	0.447203	0.346834
0.4648	0.451348	0.350048
0.4644	0.451241	0.349965
0.464	0.450766	0.349596
0.4636	0.450332	0.349261
0.4632	0.450073	0.34906
0.4628	0.449927	0.348946
0.4624	0.44962	0.348708
0.462	0.449194	0.348378
0.4616	0.44874	0.348026
0.4612	0.447915	0.347386
0.4608	0.447255	0.346874
0.4604	0.446856	0.346565
0.46	0.446836	0.346549
0.4596	0.446544	0.346323
0.4592	0.446465	0.346262
0.4588	0.446102	0.345981
0.4584	0.445736	0.345697
0.458	0.445087	0.345193
0.4576	0.444453	0.344702
0.4572	0.443712	0.344127
0.4568	0.443144	0.343687
0.4564	0.443041	0.343607
0.456	0.443045	0.34361
0.4556	0.442932	0.343523
0.4552	0.442376	0.343092
0.4548	0.442027	0.342821
0.4544	0.441528	0.342434
0.454	0.441026	0.342045
0.4536	0.440561	0.341685
0.4532	0.437449	0.339271
0.4528	0.436999	0.338923
0.4524	0.436818	0.338782
0.452	0.436826	0.338789
0.4516	0.436788	0.338759
0.4512	0.436849	0.338806
0.4508	0.43794	0.339652
0.4504	0.437629	0.339411
0.45	0.436809	0.338776
0.4496	0.435728	0.337938
0.4492	0.435788	0.337983
0.4488	0.434269	0.336806
0.4484	0.433523	0.336227
0.448	0.433106	0.335904
0.4476	0.432724	0.335608
0.4472	0.432275	0.33526
0.4468	0.431737	0.334843
0.4464	0.433667	0.336339
0.446	0.43263	0.335535
0.4456	0.432095	0.335121
0.4452	0.431946	0.335005
0.4448	0.431671	0.334791
0.4444	0.427604	0.331638
0.444	0.426169	0.330525
0.4436	0.42562	0.3301
0.4432	0.42511	0.329705
0.4428	0.424698	0.329385
0.4424	0.424023	0.328862
0.442	0.423946	0.328802
0.4416	0.428142	0.332055
0.4412	0.428191	0.332094
0.4408	0.428105	0.332027
0.4404	0.427846	0.331826
0.44	0.42731	0.33141
0.4396	0.42674	0.330968
0.4392	0.426213	0.33056
0.4388	0.425645	0.33012
0.4384	0.425019	0.329634
0.438	0.424451	0.329193
0.4376	0.424205	0.329003
0.4372	0.424147	0.328958
0.4368	0.423792	0.328683
0.4364	0.423334	0.328327
0.436	0.423159	0.328192
0.4356	0.42306	0.328115
0.4352	0.422654	0.3278
0.4348	0.422028	0.327315
0.4344	0.421272	0.326729
0.434	0.420731	0.32631
0.4336	0.420526	0.326151
0.4332	0.420013	0.325753
0.4328	0.420012	0.325752
0.4324	0.419668	0.325485
0.432	0.419402	0.325279
0.4316	0.418791	0.324805
0.4312	0.418292	0.324419
0.4308	0.417848	0.324074
0.4304	0.417418	0.323741
0.43	0.417123	0.323512
0.4296	0.416716	0.323196
0.4292	0.416189	0.322788
0.4288	0.415798	0.322485
0.4284	0.415539	0.322284
0.428	0.415143	0.321977
0.4276	0.414874	0.321768
0.4272	0.414494	0.321473
0.4268	0.413939	0.321044
0.4264	0.413444	0.320659
0.426	0.412892	0.320232
0.4256	0.41266	0.320052
0.4252	0.412418	0.319864
0.4248	0.412004	0.319543
0.4244	0.411703	0.31931
0.424	0.410957	0.318731
0.4236	0.40914	0.317323
0.4232	0.40841	0.316756
0.4228	0.407538	0.316081
0.4224	0.407027	0.315684
0.422	0.406496	0.315273
0.4216	0.40658	0.315337
0.4212	0.406382	0.315184
0.4208	0.406221	0.315059
0.4204	0.407574	0.316108
0.42	0.407069	0.315717
0.4196	0.406816	0.315521
0.4192	0.406267	0.315095
0.4188	0.405757	0.3147
0.4184	0.405375	0.314403
0.418	0.404809	0.313965
0.4176	0.404699	0.313879
0.4172	0.404407	0.313653
0.4168	0.404216	0.313505
0.4164	0.403794	0.313178
0.416	0.403337	0.312823
0.4156	0.402737	0.312358
0.4152	0.402111	0.311873
0.4148	0.401485	0.311388
0.4144	0.401221	0.311182
0.414	0.401137	0.311117
0.4136	0.401078	0.311072
0.4132	0.400712	0.310788
0.4128	0.400133	0.310339
0.4124	0.399517	0.309862
0.412	0.398976	0.309442
0.4116	0.398728	0.30925
0.4112	0.398208	0.308847
0.4108	0.397972	0.308664
0.4104	0.397615	0.308387
0.41	0.397344	0.308177
0.4096	0.396854	0.307797
0.4092	0.396438	0.307474
0.4088	0.396044	0.307169
0.4084	0.395603	0.306827
0.408	0.395145	0.306472
0.4076	0.394747	0.306163
0.4072	0.394399	0.305893
0.4068	0.393972	0.305563
0.4064	0.393659	0.30532
0.406	0.393287	0.305032
0.4056	0.392962	0.304779
0.4052	0.39251	0.304429
0.4048	0.391912	0.303965
0.4044	0.391439	0.303598
0.404	0.390815	0.303115
0.4036	0.39022	0.302653
0.4032	0.390364	0.302765
0.4028	0.390078	0.302543
0.4024	0.389718	0.302264
0.402	0.389379	0.302001
0.4016	0.388871	0.301607
0.4012	0.388121	0.301026
0.4008	0.38763	0.300645
0.4004	0.387583	0.300609
0.4	0.387218	0.300326
0.3996	0.386947	0.300115
0.3992	0.386592	0.29984
0.3988	0.386277	0.299596
0.3984	0.385665	0.299121
0.398	0.385159	0.298729
0.3976	0.384795	0.298447
0.3972	0.384356	0.298107
0.3968	0.383994	0.297826
0.3964	0.383716	0.297611
0.396	0.383582	0.297507
0.3956	0.383102	0.297135
0.3952	0.38239	0.296582
0.3948	0.381796	0.296122
0.3944	0.381521	0.295908
0.394	0.381046	0.29554
0.3936	0.380795	0.295346
0.3932	0.380707	0.295278
0.3928	0.379967	0.294704
0.3924	0.379549	0.294379
0.392	0.379219	0.294124
0.3916	0.378809	0.293806
0.3912	0.378241	0.293366
0.3908	0.377788	0.293015
0.3904	0.377582	0.292855
0.39	0.377368	0.292689
0.3896	0.376884	0.292314
0.3892	0.376461	0.291985
0.3888	0.375986	0.291617
0.3884	0.37546	0.291209
0.388	0.375028	0.290874
0.3876	0.374719	0.290635
0.3872	0.374433	0.290413
0.3868	0.374036	0.290105
0.3864	0.373725	0.289864
0.386	0.373302	0.289536
0.3856	0.373005	0.289306
0.3852	0.372495	0.288911
0.3848	0.367795	0.285266
0.3844	0.367426	0.28498
0.384	0.367135	0.284755
0.3836	0.367504	0.28504
0.3832	0.370593	0.287436
0.3828	0.370187	0.287121
0.3824	0.369819	0.286836
0.382	0.369356	0.286476
0.3816	0.368866	0.286097
0.3812	0.36829	0.28565
0.3808	0.367776	0.285252
0.3804	0.367537	0.285066
0.38	0.36745	0.284999
0.3796	0.366975	0.284631
0.3792	0.366668	0.284392
0.3788	0.366104	0.283955
0.3784	0.365676	0.283624
0.378	0.365254	0.283296
0.3776	0.36474	0.282898
0.3772	0.364342	0.282589
0.3768	0.363996	0.28232
0.3764	0.363673	0.28207
0.376	0.363224	0.281722
0.3756	0.362931	0.281495
0.3752	0.362635	0.281266
0.3748	0.362146	0.280887
0.3744	0.36173	0.280564
0.374	0.361397	0.280306
0.3736	0.360865	0.279893
0.3732	0.360195	0.279373
0.3728	0.360074	0.27928
0.3724	0.359865	0.279118
0.372	0.35938	0.278742
0.3716	0.358841	0.278324
0.3712	0.358611	0.278145
0.3708	0.358202	0.277828
0.3704	0.357655	0.277404
0.37	0.357163	0.277023
0.3696	0.356691	0.276657
0.3692	0.356447	0.276468
0.3688	0.356208	0.276282
0.3684	0.35563	0.275835
0.368	0.354739	0.275144
0.3676	0.354577	0.275018
0.3672	0.354493	0.274953
0.3668	0.354102	0.274649
0.3664	0.353457	0.27415
0.366	0.353023	0.273813
0.3656	0.352582	0.273471
0.3652	0.352388	0.27332
0.3648	0.352046	0.273055
0.3644	0.351738	0.272817
0.364	0.351357	0.272521
0.3636	0.351023	0.272262
0.3632	0.350394	0.271775
0.3628	0.350092	0.27154
0.3624	0.349718	0.27125
0.362	0.349106	0.270776
0.3616	0.348976	0.270675
0.3612	0.348729	0.270484
0.3608	0.348564	0.270355
0.3604	0.347525	0.26955
0.36	0.347303	0.269378
0.3596	0.346915	0.269077
0.3592	0.346536	0.268783
0.3588	0.346255	0.268566
0.3584	0.345772	0.268191
0.358	0.345579	0.268042
0.3576	0.344813	0.267447
0.3572	0.344271	0.267027
0.3568	0.344078	0.266878
0.3564	0.343826	0.266682
0.356	0.343313	0.266284
0.3556	0.342794	0.265882
0.3552	0.342534	0.265681
0.3548	0.342217	0.265434
0.3544	0.341607	0.264962
0.354	0.34109	0.264561
0.3536	0.340921	0.26443
0.3532	0.340565	0.264154
0.3528	0.340079	0.263777
0.3524	0.339536	0.263356
0.352	0.33913	0.263041
0.3516	0.338845	0.26282
0.3512	0.338612	0.26264
0.3508	0.338186	0.262309
0.3504	0.337725	0.261952
0.35	0.337217	0.261558
0.3496	0.336876	0.261293
0.3492	0.336471	0.260979
0.3488	0.336175	0.26075
0.3484	0.335716	0.260394
0.348	0.335133	0.259942
0.3476	0.334949	0.2598
0.3472	0.334682	0.259593
0.3468	0.334046	0.2591
0.3464	0.333351	0.25856
0.346	0.333282	0.258507
0.3456	0.33294	0.258242
0.3452	0.332563	0.257949
0.3448	0.332115	0.257602
0.3444	0.331594	0.257198
0.344	0.331211	0.256902
0.3436	0.330895	0.256656
0.3432	0.330619	0.256442
0.3428	0.330571	0.256405
0.3424	0.329904	0.255888
0.342	0.329172	0.255321
0.3416	0.328576	0.254858
0.3412	0.328518	0.254813
0.3408	0.328126	0.254509
0.3404	0.327517	0.254037
0.34	0.327132	0.253739
0.3396	0.326859	0.253527
0.3392	0.326317	0.253107
0.3388	0.325986	0.25285
0.3384	0.325656	0.252594
0.338	0.325436	0.252424
0.3376	0.325072	0.252142
0.3372	0.324595	0.251772
0.3368	0.32416	0.251435
0.3364	0.323542	0.250955
0.336	0.323252	0.250731
0.3356	0.322811	0.250389
0.3352	0.322855	0.250422
0.3348	0.322486	0.250136
0.3344	0.321853	0.249646
0.334	0.321369	0.249271
0.3336	0.320761	0.248799
0.3332	0.320471	0.248574
0.3328	0.320105	0.24829
0.3324	0.320015	0.24822
0.332	0.319633	0.247925
0.3316	0.31948	0.247806
0.3312	0.318621	0.24714
0.3308	0.318008	0.246665
0.3304	0.317276	0.246097
0.33	0.31731	0.246124
0.3296	0.317243	0.246071
0.3292	0.31666	0.245619
0.3288	0.316265	0.245313
0.3284	0.315725	0.244894
0.328	0.315202	0.244489
0.3276	0.31471	0.244108
0.3272	0.314559	0.243991
0.3268	0.314534	0.243971
0.3264	0.313877	0.243461
0.326	0.313609	0.243254
0.3256	0.31288	0.242688
0.3252	0.312355	0.242281
[truncated: 809 more rows]
