# Supplementary material for: Anomalous temperature dependence of elastic limit in metallic glasses
Source: Nat Commun. 2024 Jan 2;15:171. doi: 10.1038/s41467-023-44048-7 (PMC10761975; doi:10.1038/s41467-023-44048-7)
Supplement: Supplementary file 2 — Source Data Files [file 41467_2023_44048_MOESM2_ESM.zip › Figure2-5K-2.xlsx]

## Sheet: Sheet1
# strain(%)	strain_el(%)	stress(GPa)
0	-0.00013068	0
0.0004	8.442e-05	0.00016677
0.0008	0.00014433	0.00021322
0.0012	0.00078012	0.00070618
0.0016	0.00152414	0.00128304
0.002	0.00217125	0.00178477
0.0024	0.00220467	0.00181068
0.0028	0.00266577	0.00216818
0.0032	0.00272637	0.00221517
0.0036	0.00324995	0.00262112
0.004	0.00389262	0.00311941
0.0044	0.00442427	0.00353162
0.0048	0.00478356	0.00381019
0.0052	0.00506057	0.00402497
0.0056	0.00492943	0.00392328
0.006	0.00542384	0.00430662
0.0064	0.00660682	0.00522382
0.0068	0.00712303	0.00562406
0.0072	0.00713398	0.00563256
0.0076	0.00736615	0.00581257
0.008	0.00792894	0.00624892
0.0084	0.00875906	0.00689254
0.0088	0.00938043	0.00737431
0.0092	0.00991309	0.0077873
0.0096	0.0103024	0.00808915
0.01	0.0106818	0.00838331
0.0104	0.0108855	0.00854123
0.0108	0.0110057	0.00863447
0.0112	0.0109596	0.00859867
0.0116	0.0113626	0.00891117
0.012	0.011887	0.00931772
0.0124	0.0123511	0.00967756
0.0128	0.0126167	0.00988348
0.0132	0.0130519	0.0102209
0.0136	0.0134827	0.0105549
0.014	0.0140554	0.010999
0.0144	0.0145873	0.0114114
0.0148	0.0151238	0.0118274
0.0152	0.0155141	0.01213
0.0156	0.015893	0.0124238
0.016	0.0163759	0.0127981
0.0164	0.016457	0.0128611
0.0168	0.0167008	0.0130501
0.0172	0.0169616	0.0132523
0.0176	0.0173608	0.0135618
0.018	0.0178039	0.0139053
0.0184	0.0182123	0.014222
0.0188	0.0184597	0.0144138
0.0192	0.0190428	0.0148659
0.0196	0.0193564	0.015109
0.02	0.0200794	0.0156696
0.0204	0.0206554	0.0161162
0.0208	0.0213157	0.0166282
0.0212	0.0218433	0.0170373
0.0216	0.022083	0.0172231
0.022	0.0223976	0.017467
0.0224	0.0228047	0.0177826
0.0228	0.0230991	0.0180109
0.0232	0.0234126	0.018254
0.0236	0.0239935	0.0187044
0.024	0.0243444	0.0189764
0.0244	0.0246882	0.019243
0.0248	0.0248655	0.0193805
0.0252	0.0250678	0.0195373
0.0256	0.0255147	0.0198838
0.026	0.0260304	0.0202836
0.0264	0.026353	0.0205338
0.0268	0.0268841	0.0209456
0.0272	0.0271883	0.0211814
0.0276	0.0273691	0.0213216
0.028	0.0277106	0.0215864
0.0284	0.0280776	0.0218709
0.0288	0.0287436	0.0223873
0.0292	0.0290849	0.0226519
0.0296	0.0296818	0.0231147
0.03	0.0304806	0.023734
0.0304	0.031247	0.0243282
0.0308	0.0318601	0.0248036
0.0312	0.0322902	0.0251371
0.0316	0.0323615	0.0251924
0.032	0.0324401	0.0252533
0.0324	0.0326713	0.0254326
0.0328	0.0328072	0.0255379
0.0332	0.0332059	0.0258471
0.0336	0.0334317	0.0260222
0.034	0.033957	0.0264294
0.0344	0.0342323	0.0266429
0.0348	0.0342674	0.0266701
0.0352	0.0349848	0.0272263
0.0356	0.0357142	0.0277918
0.036	0.0360331	0.0280391
0.0364	0.0364337	0.0283497
0.0368	0.0369282	0.0287331
0.0372	0.0377907	0.0294018
0.0376	0.0384159	0.0298866
0.038	0.0390003	0.0303397
0.0384	0.0392852	0.0305606
0.0388	0.0392993	0.0305715
0.0392	0.039288	0.0305627
0.0396	0.0394953	0.0307235
0.04	0.0397773	0.0309421
0.0404	0.0401791	0.0312536
0.0408	0.0406086	0.0315866
0.0412	0.0411254	0.0319873
0.0416	0.0415653	0.0323284
0.042	0.0423127	0.0329079
0.0424	0.0427717	0.0332638
0.0428	0.0433368	0.033702
0.0432	0.0439963	0.0342133
0.0436	0.044533	0.0346294
0.044	0.0450075	0.0349973
0.0444	0.0450062	0.0349963
0.0448	0.0447545	0.0348011
0.0452	0.045164	0.0351186
0.0456	0.0453707	0.0352789
0.046	0.045743	0.0355676
0.0464	0.0434598	0.0337973
0.0468	0.0438634	0.0341102
0.0472	0.0439341	0.0341651
0.0476	0.044512	0.0346131
0.048	0.045965	0.0357397
0.0484	0.0460859	0.0358334
0.0488	0.0457293	0.0355569
0.0492	0.0461323	0.0358694
0.0496	0.0468086	0.0363937
0.05	0.0468796	0.0364488
0.0504	0.0474525	0.036893
0.0508	0.0478175	0.0371759
0.0512	0.0482042	0.0374758
0.0516	0.0484006	0.0376281
0.052	0.0489209	0.0380315
0.0524	0.0494887	0.0384717
0.0528	0.0496349	0.0385851
0.0532	0.051252	0.0398389
0.0536	0.050409	0.0391852
0.054	0.0503153	0.0391126
0.0544	0.0516914	0.0401795
0.0548	0.0515026	0.0400331
0.0552	0.0518639	0.0403133
0.0556	0.055192	0.0428937
0.056	0.0559971	0.0435179
0.0564	0.0564479	0.0438674
0.0568	0.0572156	0.0444627
0.0572	0.0578368	0.0449443
0.0576	0.05849	0.0454507
0.058	0.058769	0.0456671
0.0584	0.0592111	0.0460098
0.0588	0.0593912	0.0461495
0.0592	0.0594574	0.0462008
0.0596	0.059651	0.0463509
0.06	0.0599674	0.0465963
0.0604	0.0603029	0.0468564
0.0608	0.060584	0.0470743
0.0612	0.0611835	0.0475391
0.0616	0.0614747	0.0477649
0.062	0.061774	0.0479969
0.0624	0.0623591	0.0484506
0.0628	0.0631496	0.0490635
0.0632	0.0638684	0.0496208
0.0636	0.0644957	0.0501072
0.064	0.0649221	0.0504378
0.0644	0.0648157	0.0503553
0.0648	0.0645766	0.0501699
0.0652	0.0648245	0.0503621
0.0656	0.0654622	0.0508566
0.066	0.0660572	0.0513179
0.0664	0.0664284	0.0516057
0.0668	0.0679418	0.0527791
0.0672	0.0682548	0.0530217
0.0676	0.0685103	0.0532199
0.068	0.0683108	0.0530652
0.0684	0.0683839	0.0531218
0.0688	0.0688047	0.0534481
0.0692	0.0691185	0.0536914
0.0696	0.0692482	0.053792
0.07	0.0695316	0.0540117
0.0704	0.070373	0.054664
0.0708	0.0711127	0.0552376
0.0712	0.0718638	0.05582
0.0716	0.0723405	0.0561895
0.072	0.0728228	0.0565635
0.0724	0.0729648	0.0566736
0.0728	0.0730919	0.0567722
0.0732	0.073095	0.0567746
0.0736	0.0736878	0.0572341
0.074	0.0739298	0.0574218
0.0744	0.0740647	0.0575264
0.0748	0.0744771	0.0578461
0.0752	0.0750261	0.0582718
0.0756	0.0754852	0.0586278
0.076	0.0760071	0.0590324
0.0764	0.0763367	0.0592879
0.0768	0.0766774	0.0595521
0.0772	0.0769193	0.0597397
0.0776	0.0773248	0.0600541
0.078	0.0777809	0.0604077
0.0784	0.0784293	0.0609105
0.0788	0.0789113	0.0612842
0.0792	0.0790868	0.0614202
0.0796	0.0794071	0.0616686
0.08	0.0797007	0.0618962
0.0804	0.0801921	0.0622772
0.0808	0.0807107	0.0626793
0.0812	0.0811013	0.0629821
0.0816	0.0814556	0.0632568
0.082	0.0818598	0.0635702
0.0824	0.0821563	0.0638001
0.0828	0.0825293	0.0640893
0.0832	0.0832493	0.0646475
0.0836	0.0835803	0.0649042
0.084	0.0840068	0.0652349
0.0844	0.0841494	0.0653454
0.0848	0.0846169	0.0657079
0.0852	0.0850735	0.0660619
0.0856	0.0855531	0.0664337
0.086	0.0858629	0.0666739
0.0864	0.0862072	0.0669409
0.0868	0.0864389	0.0671206
0.0872	0.0869648	0.0675283
0.0876	0.087391	0.0678588
0.088	0.0880689	0.0683844
0.0884	0.088055	0.0683736
0.0888	0.0852591	0.0662058
0.0892	0.0860898	0.0668499
0.0896	0.0864978	0.0671662
0.09	0.0864391	0.0671207
0.0904	0.0870547	0.067598
0.0908	0.0875549	0.0679858
0.0912	0.0880766	0.0683903
0.0916	0.0884033	0.0686436
0.092	0.0887963	0.0689483
0.0924	0.0892319	0.0692861
0.0928	0.0894208	0.0694326
0.0932	0.089658	0.0696164
0.0936	0.0899928	0.069876
0.094	0.0906518	0.070387
0.0944	0.0910504	0.070696
0.0948	0.0912711	0.0708672
0.0952	0.0916783	0.0711829
0.0956	0.0921258	0.0715298
0.096	0.0926272	0.0719186
0.0964	0.0929931	0.0722023
0.0968	0.0934685	0.0725708
0.0972	0.0940335	0.073009
0.0976	0.0942785	0.0731989
0.098	0.094434	0.0733195
0.0984	0.0949842	0.073746
0.0988	0.0953559	0.0740343
0.0992	0.095651	0.074263
0.0996	0.0962067	0.0746939
0.1	0.09665	0.0750376
0.1004	0.0969745	0.0752892
0.1008	0.0977511	0.0758914
0.1012	0.0985903	0.076542
0.1016	0.0982222	0.0762566
0.102	0.0989648	0.0768324
0.1024	0.0992674	0.077067
0.1028	0.0993546	0.0771346
0.1032	0.0998656	0.0775308
0.1036	0.100199	0.0777892
0.104	0.100759	0.0782231
0.1044	0.100915	0.0783443
0.1048	0.101336	0.0786707
0.1052	0.101831	0.0790547
0.1056	0.10231	0.0794259
0.106	0.102573	0.0796299
0.1064	0.103078	0.0800216
0.1068	0.103527	0.0803699
0.1072	0.103878	0.0806418
0.1076	0.104266	0.0809424
0.108	0.10444	0.0810777
0.1084	0.105106	0.0815941
0.1088	0.105558	0.0819442
0.1092	0.10588	0.0821939
0.1096	0.106022	0.0823042
0.11	0.106796	0.0829042
0.1104	0.106893	0.0829792
0.1108	0.107398	0.0833713
0.1112	0.107784	0.0836702
0.1116	0.108228	0.0840141
0.112	0.108525	0.0842445
0.1124	0.109018	0.0846266
0.1128	0.109596	0.0850751
0.1132	0.109694	0.0851512
0.1136	0.110063	0.0854374
0.114	0.110686	0.0859203
0.1144	0.111083	0.0862284
0.1148	0.111443	0.0865074
0.1152	0.111734	0.0867325
0.1156	0.112131	0.0870403
0.116	0.112664	0.087454
0.1164	0.112814	0.08757
0.1168	0.11357	0.088156
0.1172	0.113851	0.0883738
0.1176	0.114143	0.0886006
0.118	0.114647	0.0889911
0.1184	0.114979	0.0892484
0.1188	0.115363	0.0895466
0.1192	0.115683	0.0897943
0.1196	0.115996	0.0900372
0.12	0.116591	0.0904986
0.1204	0.116768	0.0906357
0.1208	0.117499	0.0912025
0.1212	0.117868	0.091489
0.1216	0.118056	0.0916342
0.122	0.118379	0.0918845
0.1224	0.118876	0.0922704
0.1228	0.119484	0.0927418
0.1232	0.119795	0.0929825
0.1236	0.119933	0.0930897
0.124	0.120452	0.0934919
0.1244	0.120959	0.093885
0.1248	0.121405	0.094231
0.1252	0.121712	0.0944694
0.1256	0.122231	0.0948711
0.126	0.122586	0.095147
0.1264	0.123048	0.0955047
0.1268	0.123448	0.0958154
0.1272	0.12367	0.0959871
0.1276	0.124323	0.0964936
0.128	0.124375	0.0965339
0.1284	0.124971	0.0969955
0.1288	0.12532	0.0972666
0.1292	0.125699	0.0975601
0.1296	0.12609	0.0978633
0.13	0.126623	0.0982771
0.1304	0.12717	0.0987009
0.1308	0.127249	0.0987624
0.1312	0.127689	0.0991032
0.1316	0.128096	0.0994192
0.132	0.128554	0.099774
0.1324	0.128832	0.0999898
0.1328	0.129294	0.100348
0.1332	0.129781	0.100726
0.1336	0.1302	0.10105
0.134	0.130588	0.101351
0.1344	0.13065	0.101399
0.1348	0.131328	0.101924
0.1352	0.131992	0.10244
0.1356	0.13238	0.10274
0.136	0.132423	0.102774
0.1364	0.132661	0.102958
0.1368	0.1332	0.103376
0.1372	0.133728	0.103786
0.1376	0.134263	0.1042
0.138	0.134444	0.10434
0.1384	0.134863	0.104666
0.1388	0.135336	0.105032
0.1392	0.135643	0.10527
0.1396	0.136035	0.105574
0.14	0.136383	0.105844
0.1404	0.136981	0.106307
0.1408	0.137458	0.106677
0.1412	0.1378	0.106943
0.1416	0.138162	0.107224
0.142	0.138307	0.107336
0.1424	0.13849	0.107478
0.1428	0.139082	0.107937
0.1432	0.139779	0.108477
0.1436	0.140259	0.108849
0.144	0.140418	0.108972
0.1444	0.140897	0.109344
0.1448	0.145026	0.112546
0.1452	0.145771	0.113123
0.1456	0.145615	0.113002
0.146	0.14632	0.113549
0.1464	0.14621	0.113463
0.1468	0.146717	0.113856
0.1472	0.147107	0.114159
0.1476	0.147384	0.114373
0.148	0.147772	0.114674
0.1484	0.148236	0.115034
0.1488	0.148851	0.115511
0.1492	0.149388	0.115928
0.1496	0.149083	0.115691
0.15	0.149832	0.116272
0.1504	0.150421	0.116728
0.1508	0.150624	0.116885
0.1512	0.151014	0.117188
0.1516	0.151289	0.117401
0.152	0.151529	0.117588
0.1524	0.152196	0.118104
0.1528	0.152774	0.118552
0.1532	0.153118	0.11882
0.1536	0.153455	0.11908
0.154	0.153646	0.119229
0.1544	0.154282	0.119722
0.1548	0.154616	0.119981
0.1552	0.154927	0.120222
0.1556	0.155517	0.12068
0.156	0.155974	0.121033
0.1564	0.156484	0.121429
0.1568	0.156579	0.121503
0.1572	0.157264	0.122034
0.1576	0.153917	0.119439
0.158	0.154217	0.119672
0.1584	0.154835	0.120151
0.1588	0.155345	0.120546
0.1592	0.155729	0.120844
0.1596	0.155903	0.120978
0.16	0.156083	0.121118
0.1604	0.156586	0.121508
0.1608	0.15702	0.121845
0.1612	0.157687	0.122361
0.1616	0.158046	0.12264
0.162	0.158435	0.122942
0.1624	0.158829	0.123247
0.1628	0.159254	0.123577
0.1632	0.159568	0.12382
0.1636	0.15991	0.124085
0.164	0.160296	0.124384
0.1644	0.160706	0.124703
0.1648	0.160959	0.124898
0.1652	0.161542	0.125351
0.1656	0.162068	0.125759
0.166	0.162426	0.126037
0.1664	0.162772	0.126304
0.1668	0.163122	0.126576
0.1672	0.163456	0.126835
0.1676	0.163864	0.127151
0.168	0.16448	0.127629
0.1684	0.164854	0.127918
0.1688	0.165233	0.128213
0.1692	0.165393	0.128337
0.1696	0.165695	0.12857
0.17	0.166271	0.129018
0.1704	0.166524	0.129214
0.1708	0.166963	0.129554
0.1712	0.167535	0.129997
0.1716	0.168078	0.130418
0.172	0.168435	0.130695
0.1724	0.168604	0.130826
0.1728	0.168959	0.131101
0.1732	0.169275	0.131347
0.1736	0.1699	0.131831
0.174	0.170292	0.132135
0.1744	0.170653	0.132415
0.1748	0.170954	0.132648
0.1752	0.171521	0.133088
0.1756	0.171657	0.133193
0.176	0.172115	0.133549
0.1764	0.172425	0.133789
0.1768	0.17321	0.134398
0.1772	0.173613	0.13471
0.1776	0.174023	0.135028
0.178	0.174116	0.1351
0.1784	0.174297	0.13524
0.1788	0.174608	0.135481
0.1792	0.175134	0.135889
0.1796	0.176084	0.136626
0.18	0.176426	0.136891
0.1804	0.176844	0.137215
0.1808	0.176951	0.137298
0.1812	0.177185	0.137479
0.1816	0.177624	0.13782
0.182	0.177882	0.13802
0.1824	0.178631	0.138601
0.1828	0.179229	0.139064
0.1832	0.17965	0.139391
0.1836	0.179933	0.13961
0.184	0.180104	0.139743
0.1844	0.180221	0.139834
0.1848	0.18065	0.140166
0.1852	0.181314	0.140681
0.1856	0.181871	0.141112
0.186	0.182397	0.141521
0.1864	0.182839	0.141863
0.1868	0.183078	0.142048
0.1872	0.183361	0.142268
0.1876	0.183609	0.14246
0.188	0.183861	0.142656
0.1884	0.184302	0.142997
0.1888	0.184727	0.143327
0.1892	0.185586	0.143993
0.1896	0.186074	0.144371
0.19	0.186315	0.144558
0.1904	0.186515	0.144713
0.1908	0.186582	0.144765
0.1912	0.187266	0.145295
0.1916	0.187651	0.145594
0.192	0.188066	0.145916
0.1924	0.188651	0.146369
0.1928	0.189269	0.146848
0.1932	0.18948	0.147012
0.1936	0.189652	0.147145
0.194	0.190218	0.147585
0.1944	0.190469	0.147779
0.1948	0.190729	0.147981
0.1952	0.191489	0.14857
0.1956	0.192221	0.149137
0.196	0.192239	0.149151
0.1964	0.192576	0.149413
0.1968	0.192735	0.149536
0.1972	0.193092	0.149813
0.1976	0.193715	0.150296
0.198	0.194165	0.150645
0.1984	0.194656	0.151025
0.1988	0.194619	0.150997
0.1992	0.195184	0.151434
0.1996	0.195574	0.151737
0.2	0.195778	0.151895
0.2004	0.196233	0.152248
0.2008	0.196881	0.15275
0.2012	0.197433	0.153178
0.2016	0.19775	0.153424
0.202	0.19845	0.153967
0.2024	0.198455	0.153971
0.2028	0.198715	0.154173
0.2032	0.198954	0.154358
0.2036	0.199432	0.154728
0.204	0.200029	0.155191
0.2044	0.200556	0.1556
0.2048	0.200991	0.155937
0.2052	0.201151	0.156061
0.2056	0.201269	0.156152
0.206	0.201803	0.156567
0.2064	0.202286	0.156941
0.2068	0.202948	0.157455
0.2072	0.20327	0.157704
0.2076	0.203712	0.158046
0.208	0.204055	0.158312
0.2084	0.20434	0.158534
0.2088	0.204568	0.158711
0.2092	0.20491	0.158975
0.2096	0.20547	0.15941
0.21	0.206287	0.160043
0.2104	0.206624	0.160305
0.2108	0.206892	0.160513
0.2112	0.206952	0.160559
0.2116	0.207438	0.160936
0.212	0.207924	0.161312
0.2124	0.208202	0.161528
0.2128	0.208758	0.161959
0.2132	0.209355	0.162422
0.2136	0.209821	0.162783
0.214	0.210097	0.162997
0.2144	0.210128	0.163021
0.2148	0.210463	0.163281
0.2152	0.210881	0.163605
0.2156	0.211462	0.164055
0.216	0.211943	0.164428
0.2164	0.212493	0.164855
0.2168	0.212776	0.165075
0.2172	0.213045	0.165283
0.2176	0.213715	0.165802
0.218	0.213737	0.165819
0.2184	0.214092	0.166095
0.2188	0.214558	0.166456
0.2192	0.215051	0.166838
0.2196	0.215663	0.167313
0.22	0.216	0.167574
0.2204	0.216357	0.167851
0.2208	0.216655	0.168082
0.2212	0.217035	0.168377
0.2216	0.217414	0.16867
0.222	0.217772	0.168948
0.2224	0.218108	0.169208
0.2228	0.218552	0.169553
0.2232	0.219165	0.170028
0.2236	0.219581	0.170351
0.224	0.219802	0.170522
0.2244	0.220358	0.170953
0.2248	0.220795	0.171292
0.2252	0.22092	0.171389
0.2256	0.22135	0.171722
0.226	0.221801	0.172072
0.2264	0.222074	0.172284
0.2268	0.222528	0.172635
0.2272	0.222921	0.17294
0.2276	0.223453	0.173353
0.228	0.223887	0.173689
0.2284	0.224513	0.174174
0.2288	0.224661	0.174289
0.2292	0.224772	0.174376
0.2296	0.225129	0.174652
0.23	0.225662	0.175065
0.2304	0.226004	0.175331
0.2308	0.226534	0.175741
0.2312	0.226902	0.176027
0.2316	0.227433	0.176438
0.232	0.227888	0.176791
0.2324	0.228233	0.177059
0.2328	0.228486	0.177255
0.2332	0.228631	0.177367
0.2336	0.229271	0.177864
0.234	0.229659	0.178165
0.2344	0.230297	0.178659
0.2348	0.230486	0.178806
0.2352	0.231099	0.179281
0.2356	0.231237	0.179388
0.236	0.231759	0.179793
0.2364	0.231912	0.179911
0.2368	0.232332	0.180237
0.2372	0.232826	0.18062
0.2376	0.233433	0.181091
0.238	0.234032	0.181555
0.2384	0.234331	0.181786
0.2388	0.234276	0.181744
0.2392	0.234617	0.182009
0.2396	0.235176	0.182442
0.24	0.235644	0.182805
0.2404	0.23613	0.183181
0.2408	0.236535	0.183495
0.2412	0.237057	0.1839
0.2416	0.237492	0.184237
0.242	0.237815	0.184488
0.2424	0.238078	0.184692
0.2428	0.238333	0.18489
0.2432	0.238656	0.18514
0.2436	0.239091	0.185477
0.244	0.239762	0.185997
0.2444	0.239931	0.186128
0.2448	0.240341	0.186446
0.2452	0.240906	0.186884
0.2456	0.241274	0.18717
0.246	0.241517	0.187358
0.2464	0.241787	0.187567
0.2468	0.242438	0.188072
0.2472	0.242883	0.188417
0.2476	0.243166	0.188637
0.248	0.243557	0.18894
0.2484	0.244114	0.189372
0.2488	0.244343	0.189549
0.2492	0.244851	0.189943
0.2496	0.245162	0.190184
0.25	0.245625	0.190543
0.2504	0.245898	0.190755
0.2508	0.246384	0.191132
0.2512	0.246638	0.191329
0.2516	0.246819	0.191469
0.252	0.247452	0.19196
0.2524	0.248033	0.19241
0.2528	0.248591	0.192843
0.2532	0.249038	0.19319
0.2536	0.249303	0.193395
0.254	0.249378	0.193453
0.2544	0.249794	0.193776
0.2548	0.250141	0.194044
0.2552	0.25044	0.194277
0.2556	0.250951	0.194673
0.256	0.251488	0.195089
0.2564	0.251928	0.19543
0.2568	0.252424	0.195815
0.2572	0.252817	0.196119
0.2576	0.253126	0.196359
0.258	0.253664	0.196776
0.2584	0.253938	0.196988
0.2588	0.254418	0.197361
0.2592	0.254808	0.197664
0.2596	0.255198	0.197966
0.26	0.255454	0.198164
0.2604	0.255976	0.198569
0.2608	0.256436	0.198926
0.2612	0.256583	0.19904
0.2616	0.257017	0.199376
0.262	0.257465	0.199723
0.2624	0.257883	0.200048
0.2628	0.258282	0.200357
0.2632	0.258661	0.200651
0.2636	0.258945	0.200871
0.264	0.259604	0.201381
0.2644	0.259922	0.201628
0.2648	0.260158	0.201811
0.2652	0.260559	0.202122
0.2656	0.26109	0.202534
0.266	0.261574	0.202909
0.2664	0.261917	0.203175
0.2668	0.262209	0.203402
0.2672	0.262591	0.203697
0.2676	0.262934	0.203964
0.268	0.263533	0.204428
0.2684	0.263859	0.20468
0.2688	0.264306	0.205027
0.2692	0.26438	0.205085
0.2696	0.264602	0.205257
0.27	0.265294	0.205793
0.2704	0.265724	0.206127
0.2708	0.266267	0.206548
0.2712	0.266929	0.207061
0.2716	0.267342	0.207381
0.272	0.267778	0.207719
0.2724	0.267734	0.207685
0.2728	0.268018	0.207905
0.2732	0.268373	0.208181
0.2736	0.268896	0.208586
0.274	0.269324	0.208918
0.2744	0.270213	0.209608
0.2748	0.270616	0.20992
0.2752	0.270582	0.209894
0.2756	0.270669	0.209961
0.276	0.271272	0.210429
0.2764	0.271664	0.210732
0.2768	0.272079	0.211054
0.2772	0.272748	0.211572
0.2776	0.27332	0.212016
0.278	0.273842	0.212421
0.2784	0.273777	0.212371
0.2788	0.274033	0.212569
0.2792	0.2744	0.212853
0.2796	0.274876	0.213223
0.28	0.275639	0.213814
0.2804	0.276065	0.214144
0.2808	0.276272	0.214305
0.2812	0.276581	0.214545
0.2816	0.277005	0.214874
0.282	0.277456	0.215223
0.2824	0.277626	0.215355
0.2828	0.278045	0.21568
0.2832	0.278654	0.216152
0.2836	0.279025	0.21644
0.284	0.279267	0.216627
0.2844	0.279484	0.216796
0.2848	0.279985	0.217184
0.2852	0.28042	0.217521
0.2856	0.280921	0.21791
0.286	0.281344	0.218238
0.2864	0.281904	0.218672
0.2868	0.282067	0.218799
0.2872	0.282456	0.219099
0.2876	0.282745	0.219324
0.288	0.283223	0.219695
0.2884	0.283611	0.219995
0.2888	0.284438	0.220637
0.2892	0.284766	0.220891
0.2896	0.284984	0.22106
0.29	0.28522	0.221243
0.2904	0.285461	0.22143
0.2908	0.285913	0.22178
0.2912	0.286426	0.222178
0.2916	0.286929	0.222568
0.292	0.287476	0.222992
0.2924	0.287799	0.223243
0.2928	0.287991	0.223391
0.2932	0.288105	0.223479
0.2936	0.288647	0.2239
0.294	0.289002	0.224175
0.2944	0.289645	0.224674
0.2948	0.29041	0.225267
0.2952	0.290601	0.225415
0.2956	0.290956	0.22569
0.296	0.291269	0.225933
0.2964	0.291491	0.226105
0.2968	0.291869	0.226398
0.2972	0.29235	0.226771
0.2976	0.29277	0.227097
0.298	0.29324	0.227461
0.2984	0.293787	0.227885
0.2988	0.294469	0.228414
0.2992	0.29449	0.22843
0.2996	0.294494	0.228434
0.2996	0.294494	0.228434
0.2992	0.294091	0.228121
0.2988	0.293738	0.227847
0.2984	0.293716	0.22783
0.298	0.293574	0.22772
0.2976	0.293083	0.227339
0.2972	0.292426	0.22683
0.2968	0.291816	0.226357
0.2964	0.291216	0.225892
0.296	0.290795	0.225566
0.2956	0.290608	0.22542
0.2952	0.290344	0.225216
0.2948	0.290107	0.225032
0.2944	0.289818	0.224808
0.294	0.289498	0.22456
0.2936	0.289025	0.224193
0.2932	0.288152	0.223516
0.2928	0.287868	0.223296
0.2924	0.287225	0.222797
0.292	0.287255	0.222821
0.2916	0.286995	0.222619
0.2912	0.286691	0.222384
0.2908	0.286122	0.221942
0.2904	0.285515	0.221472
0.29	0.28489	0.220987
0.2896	0.284748	0.220877
0.2892	0.284221	0.220468
0.2888	0.284197	0.22045
0.2884	0.283842	0.220174
0.288	0.283795	0.220138
0.2876	0.283019	0.219536
0.2872	0.282484	0.219121
0.2868	0.281923	0.218686
0.2864	0.281607	0.218442
0.286	0.281276	0.218185
0.2856	0.280828	0.217838
0.2852	0.280232	0.217375
0.2848	0.279992	0.217189
0.2844	0.279653	0.216926
0.284	0.279244	0.216609
0.2836	0.278825	0.216285
0.2832	0.278477	0.216014
0.2828	0.278176	0.215781
0.2824	0.277718	0.215426
0.282	0.277174	0.215004
0.2816	0.27688	0.214776
0.2812	0.276419	0.214419
0.2808	0.276013	0.214104
0.2804	0.275873	0.213996
0.28	0.275741	0.213893
0.2796	0.275083	0.213383
0.2792	0.274436	0.212882
0.2788	0.273816	0.212401
0.2784	0.273516	0.212168
0.278	0.273185	0.211912
0.2776	0.272718	0.211549
0.2772	0.272624	0.211477
0.2768	0.272441	0.211335
0.2764	0.272058	0.211038
0.276	0.271513	0.210616
0.2756	0.2707	0.209985
0.2752	0.270315	0.209687
0.2748	0.269985	0.20943
0.2744	0.269861	0.209335
0.274	0.269559	0.2091
0.2736	0.26917	0.208799
0.2732	0.269052	0.208707
0.2728	0.268155	0.208012
0.2724	0.26751	0.207511
0.272	0.267115	0.207206
0.2716	0.266787	0.206951
0.2712	0.266615	0.206817
0.2708	0.266686	0.206873
0.2704	0.266033	0.206366
0.27	0.265476	0.205934
0.2696	0.264886	0.205477
0.2692	0.264502	0.20518
0.2688	0.264123	0.204886
0.2684	0.263603	0.204482
0.268	0.263221	0.204186
0.2676	0.263031	0.204039
0.2672	0.262743	0.203816
0.2668	0.262269	0.203448
0.2664	0.261748	0.203044
0.266	0.2614	0.202775
0.2656	0.261116	0.202554
0.2652	0.260635	0.202181
0.2648	0.260138	0.201795
0.2644	0.259585	0.201367
0.264	0.25932	0.201161
0.2636	0.259129	0.201013
0.2632	0.258872	0.200814
0.2628	0.258222	0.20031
0.2624	0.257766	0.199957
0.262	0.257357	0.19964
0.2616	0.256832	0.199233
0.2612	0.256241	0.198774
0.2608	0.256266	0.198794
0.2604	0.255946	0.198545
0.26	0.255604	0.198281
0.2596	0.255212	0.197976
0.2592	0.254794	0.197652
0.2588	0.254196	0.197189
0.2584	0.253742	0.196837
0.258	0.253533	0.196675
0.2576	0.253107	0.196344
0.2572	0.252807	0.196112
0.2568	0.25222	0.195657
0.2564	0.25164	0.195207
0.256	0.251443	0.195054
0.2556	0.251282	0.19493
0.2552	0.251088	0.194779
0.2548	0.25053	0.194346
0.2544	0.2501	0.194013
0.254	0.249552	0.193588
0.2536	0.248999	0.193159
0.2532	0.248436	0.192723
0.2528	0.248086	0.192452
0.2524	0.247692	0.192146
0.252	0.247515	0.192009
0.2516	0.247212	0.191774
0.2512	0.246766	0.191428
0.2508	0.246387	0.191134
0.2504	0.24612	0.190927
0.25	0.245515	0.190458
0.2496	0.244969	0.190035
0.2492	0.24453	0.189694
0.2488	0.244217	0.189452
0.2484	0.243763	0.1891
0.248	0.243732	0.189076
0.2476	0.243447	0.188855
0.2472	0.242858	0.188398
0.2468	0.242293	0.18796
0.2464	0.24176	0.187547
0.246	0.241329	0.187213
0.2456	0.240948	0.186917
0.2452	0.240724	0.186743
0.2448	0.240466	0.186543
0.2444	0.240271	0.186392
0.244	0.239925	0.186124
0.2436	0.23924	0.185593
0.2432	0.238608	0.185103
0.2428	0.237884	0.184541
0.2424	0.237563	0.184293
0.242	0.237414	0.184177
0.2416	0.237323	0.184107
0.2412	0.23691	0.183786
0.2408	0.236529	0.183491
0.2404	0.236217	0.183249
0.24	0.23583	0.182949
0.2396	0.235243	0.182494
0.2392	0.234577	0.181978
0.2388	0.2341	0.181608
0.2384	0.23362	0.181236
0.238	0.233615	0.181232
0.2376	0.233716	0.18131
0.2372	0.233195	0.180906
0.2368	0.232797	0.180597
0.2364	0.232266	0.180186
0.236	0.231392	0.179508
0.2356	0.231029	0.179227
0.2352	0.230512	0.178826
0.2348	0.230603	0.178896
0.2344	0.230323	0.178679
0.234	0.23004	0.17846
0.2336	0.22934	0.177917
0.2332	0.228717	0.177434
0.2328	0.228355	0.177153
0.2324	0.228167	0.177007
0.232	0.227885	0.176789
0.2316	0.227346	0.176371
0.2312	0.226976	0.176084
0.2308	0.226577	0.175775
0.2304	0.226126	0.175425
0.23	0.225738	0.175124
0.2296	0.22522	0.174723
0.2292	0.224754	0.174361
0.2288	0.224508	0.174171
0.2284	0.224117	0.173868
0.228	0.223792	0.173615
0.2276	0.223204	0.17316
0.2272	0.222957	0.172968
0.2268	0.222616	0.172704
0.2264	0.222391	0.172529
0.226	0.221822	0.172088
0.2256	0.221543	0.171872
0.2252	0.220868	0.171349
0.2248	0.22056	0.171109
0.2244	0.219973	0.170655
0.224	0.219582	0.170351
0.2236	0.219353	0.170174
0.2232	0.219042	0.169932
0.2228	0.218735	0.169694
0.2224	0.21836	0.169404
0.222	0.217978	0.169108
0.2216	0.21742	0.168675
0.2212	0.216973	0.168329
0.2208	0.216533	0.167987
0.2204	0.215909	0.167503
0.22	0.215906	0.167501
0.2196	0.215607	0.16727
0.2192	0.215462	0.167157
0.2188	0.214953	0.166762
0.2184	0.214189	0.16617
0.218	0.213645	0.165748
0.2176	0.213474	0.165616
0.2172	0.213157	0.165369
0.2168	0.212908	0.165177
0.2164	0.212206	0.164632
0.216	0.211812	0.164327
0.2156	0.211362	0.163978
0.2152	0.211031	0.163722
0.2148	0.210503	0.163312
0.2144	0.21024	0.163108
0.214	0.210009	0.162929
0.2136	0.209666	0.162663
0.2132	0.209175	0.162283
0.2128	0.208738	0.161943
0.2124	0.208027	0.161392
0.212	0.207696	0.161136
0.2116	0.207555	0.161026
0.2112	0.207031	0.16062
0.2108	0.206578	0.160269
0.2104	0.206295	0.160049
0.21	0.205814	0.159677
0.2096	0.205176	0.159182
0.2092	0.204828	0.158912
0.2088	0.204585	0.158724
0.2084	0.204438	0.15861
0.208	0.203854	0.158157
0.2076	0.203643	0.157993
0.2072	0.203296	0.157724
0.2068	0.202712	0.157271
0.2064	0.20201	0.156727
0.206	0.201726	0.156507
0.2056	0.201485	0.15632
0.2052	0.201123	0.156039
0.2048	0.200897	0.155864
0.2044	0.200567	0.155608
0.204	0.199991	0.155162
0.2036	0.199431	0.154728
0.2032	0.199097	0.154468
0.2028	0.198637	0.154112
0.2024	0.198349	0.153888
0.202	0.198241	0.153805
0.2016	0.197854	0.153505
0.2012	0.19731	0.153083
0.2008	0.196714	0.152621
0.2004	0.196179	0.152206
0.2	0.195844	0.151946
0.1996	0.195363	0.151573
0.1992	0.195097	0.151367
0.1988	0.194762	0.151108
0.1984	0.194601	0.150983
0.198	0.194218	0.150686
0.1976	0.193776	0.150343
0.1972	0.193185	0.149885
0.1968	0.192554	0.149395
0.1964	0.192218	0.149135
0.196	0.191861	0.148858
0.1956	0.191511	0.148587
0.1952	0.191463	0.148549
0.1948	0.190965	0.148164
0.1944	0.190316	0.14766
0.194	0.189878	0.147321
0.1936	0.189718	0.147197
0.1932	0.189266	0.146846
0.1928	0.188774	0.146465
0.1924	0.188628	0.146351
0.192	0.188355	0.14614
0.1916	0.187712	0.145641
0.1912	0.187367	0.145374
0.1908	0.186809	0.144941
0.1904	0.186543	0.144735
0.19	0.18613	0.144415
0.1896	0.185548	0.143963
0.1892	0.185445	0.143884
0.1888	0.185136	0.143644
0.1884	0.18471	0.143314
0.188	0.184054	0.142805
0.1876	0.183868	0.142661
0.1872	0.183498	0.142374
0.1868	0.183044	0.142022
0.1864	0.182543	0.141633
0.186	0.1823	0.141445
0.1856	0.182032	0.141237
0.1852	0.181428	0.140769
0.1848	0.180771	0.140259
0.1844	0.18038	0.139957
0.184	0.180005	0.139666
0.1836	0.179667	0.139403
0.1832	0.179387	0.139186
0.1828	0.179099	0.138963
0.1824	0.178687	0.138644
0.182	0.178147	0.138225
0.1816	0.177497	0.137721
0.1812	0.177062	0.137384
0.1808	0.176684	0.137091
0.1804	0.176489	0.13694
0.18	0.176312	0.136802
0.1796	0.175925	0.136503
0.1792	0.175595	0.136247
0.1788	0.174952	0.135748
0.1784	0.174294	0.135238
0.178	0.173848	0.134892
0.1776	0.173598	0.134698
0.1772	0.17341	0.134553
0.1768	0.173196	0.134386
0.1764	0.172866	0.134131
0.176	0.172232	0.133639
0.1756	0.171542	0.133104
0.1752	0.170968	0.132659
0.1748	0.170743	0.132485
0.1744	0.170404	0.132221
0.174	0.1704	0.132218
0.1736	0.169958	0.131876
0.1732	0.169667	0.131651
0.1728	0.168789	0.13097
0.1724	0.16846	0.130715
0.172	0.168001	0.130359
0.1716	0.168008	0.130364
0.1712	0.167567	0.130022
0.1708	0.167121	0.129676
0.1704	0.166529	0.129217
0.17	0.165452	0.128383
0.1696	0.165591	0.12849
0.1692	0.165239	0.128217
0.1688	0.165034	0.128058
0.1684	0.164738	0.127829
0.168	0.164313	0.127499
0.1676	0.164009	0.127264
0.1672	0.163509	0.126876
0.1668	0.162744	0.126283
0.1664	0.162419	0.126031
0.166	0.16221	0.125869
0.1656	0.162143	0.125817
0.1652	0.161461	0.125288
0.1648	0.161036	0.124958
0.1644	0.160708	0.124704
0.164	0.160221	0.124327
0.1636	0.159677	0.123905
0.1632	0.159355	0.123655
0.1628	0.159152	0.123498
0.1624	0.162255	0.125903
0.162	0.161852	0.125591
0.1616	0.161414	0.125251
0.1612	0.160931	0.124877
0.1608	0.160598	0.124619
0.1604	0.159937	0.124107
0.16	0.159575	0.123826
0.1596	0.159395	0.123686
0.1592	0.159122	0.123474
0.1588	0.158602	0.123071
0.1584	0.158244	0.122794
0.158	0.157891	0.12252
0.1576	0.157218	0.121998
0.1572	0.157211	0.121993
0.1568	0.156545	0.121476
0.1564	0.155925	0.120996
0.156	0.155538	0.120695
0.1556	0.155607	0.120749
0.1552	0.155075	0.120337
0.1548	0.154546	0.119926
0.1544	0.154125	0.1196
0.154	0.153797	0.119346
0.1536	0.153611	0.119202
0.1532	0.153435	0.119065
0.1528	0.153221	0.118899
0.1524	0.152635	0.118445
0.152	0.152168	0.118083
0.1516	0.15154	0.117596
0.1512	0.150967	0.117152
0.1508	0.15073	0.116968
0.1504	0.150385	0.116701
0.15	0.149808	0.116253
0.1496	0.14937	0.115913
0.1492	0.148922	0.115566
0.1488	0.148438	0.115191
0.1484	0.148254	0.115048
0.148	0.147718	0.114632
0.1476	0.147317	0.114321
0.1472	0.146359	0.113579
0.1468	0.146593	0.113761
0.1464	0.146134	0.113405
0.146	0.145647	0.113027
0.1456	0.145505	0.112917
0.1452	0.145248	0.112718
0.1448	0.144804	0.112373
0.1444	0.144358	0.112027
0.144	0.143882	0.111658
0.1436	0.143391	0.111278
0.1432	0.142946	0.110933
0.1428	0.142722	0.110759
0.1424	0.14214	0.110308
0.142	0.14208	0.110261
0.1416	0.141775	0.110025
0.1412	0.141738	0.109996
0.1408	0.141107	0.109507
0.1404	0.140574	0.109094
0.14	0.136346	0.105815
0.1396	0.135857	0.105436
0.1392	0.135943	0.105503
0.1388	0.13536	0.105051
0.1384	0.134904	0.104697
0.138	0.134389	0.104298
0.1376	0.13396	0.103965
0.1372	0.133547	0.103645
0.1368	0.133173	0.103355
0.1364	0.132805	0.10307
0.136	0.132459	0.102802
0.1356	0.132085	0.102512
0.1352	0.131728	0.102235
0.1348	0.131293	0.101898
0.1344	0.130781	0.101501
0.134	0.130249	0.101088
0.1336	0.129877	0.1008
0.1332	0.129678	0.100646
0.1328	0.12928	0.100336
0.1324	0.128825	0.0999838
0.132	0.128489	0.0997233
0.1316	0.128056	0.0993881
0.1312	0.127387	0.0988689
0.1308	0.127139	0.0986772
0.1304	0.126704	0.0983399
0.13	0.126459	0.0981495
0.1296	0.125897	0.097714
0.1292	0.125631	0.0975079
0.1288	0.125164	0.0971459
0.1284	0.124903	0.0969434
0.128	0.124396	0.0965504
0.1276	0.124033	0.0962685
0.1272	0.123572	0.0959114
0.1268	0.123348	0.0957375
0.1264	0.12297	0.0954448
0.126	0.122586	0.095147
0.1256	0.122197	0.0948451
0.1252	0.121639	0.0944127
0.1248	0.121264	0.094122
0.1244	0.120657	0.0936508
0.124	0.120523	0.0935468
0.1236	0.120137	0.0932477
0.1232	0.119912	0.0930733
0.1228	0.119329	0.0926212
0.1224	0.119146	0.0924797
0.122	0.118672	0.0921124
0.1216	0.118233	0.0917715
0.1212	0.117917	0.0915265
0.1208	0.11716	0.09094
0.1204	0.117357	0.0910927
0.12	0.116671	0.0905606
0.1196	0.116047	0.0900771
0.1192	0.115359	0.0895431
0.1188	0.115205	0.0894241
0.1184	0.114957	0.0892318
0.118	0.114565	0.088928
0.1176	0.113952	0.0884524
0.1172	0.114052	0.0885303
0.1168	0.113209	0.0878767
0.1164	0.112859	0.0876047
0.116	0.112518	0.0873408
0.1156	0.11221	0.0871016
0.1152	0.111549	0.0865892
0.1148	0.111376	0.0864553
0.1144	0.111663	0.0866781
0.114	0.110448	0.0857357
0.1136	0.110769	0.0859846
0.1132	0.109859	0.0852789
0.1128	0.109186	0.0847575
0.1124	0.108863	0.0845069
0.112	0.108493	0.0842203
0.1116	0.108118	0.0839289
0.1112	0.107684	0.0835927
0.1108	0.107664	0.0835771
0.1104	0.107711	0.0836135
0.11	0.10661	0.0827602
0.1096	0.10656	0.082721
0.1092	0.106132	0.082389
0.1088	0.10535	0.0817829
0.1084	0.104974	0.0814918
0.108	0.104759	0.0813249
0.1076	0.104239	0.0809217
0.1072	0.103601	0.0804272
0.1068	0.103562	0.0803966
0.1064	0.103019	0.079976
0.106	0.102606	0.0796552
0.1056	0.102195	0.0793365
0.1052	0.101897	0.0791058
0.1048	0.101397	0.078718
0.1044	0.100955	0.0783752
0.104	0.10052	0.0780383
0.1036	0.100189	0.0777815
0.1032	0.0999109	0.0775659
0.1028	0.0995594	0.0772934
0.1024	0.0990564	0.0769034
0.102	0.0985984	0.0765482
0.1016	0.0982105	0.0762475
0.1012	0.0979203	0.0760225
0.1008	0.0975184	0.0757109
0.1004	0.0970581	0.0753541
0.1	0.0965514	0.0749612
0.0996	0.096206	0.0746933
0.0992	0.0959074	0.0744618
0.0988	0.0955038	0.0741489
0.0984	0.0949746	0.0737386
0.098	0.09462	0.0734637
0.0976	0.0941969	0.0731356
0.0972	0.093837	0.0728565
0.0968	0.0933206	0.0724562
0.0964	0.0928673	0.0721048
0.096	0.0926209	0.0719137
0.0956	0.0924188	0.071757
0.0952	0.0918445	0.0713117
0.0948	0.0914935	0.0710396
0.0944	0.0910788	0.0707181
0.094	0.0905001	0.0702694
0.0936	0.0902874	0.0701044
0.0932	0.0900135	0.0698921
0.0928	0.0895741	0.0695514
0.0924	0.0890431	0.0691397
0.092	0.0887972	0.0689491
0.0916	0.0885129	0.0687286
0.0912	0.0883849	0.0686294
0.0908	0.0878332	0.0682016
0.0904	0.0868941	0.0674735
0.09	0.0866474	0.0672823
0.0896	0.0863135	0.0670233
0.0892	0.085907	0.0667082
0.0888	0.0853017	0.0662389
0.0884	0.084942	0.06596
0.088	0.0841967	0.0653821
0.0876	0.0854625	0.0663635
0.0872	0.085109	0.0660894
0.0868	0.0843479	0.0654993
0.0864	0.0828329	0.0643247
0.086	0.0825681	0.0641194
0.0856	0.0824066	0.0639942
0.0852	0.0819835	0.0636661
0.0848	0.0812904	0.0631287
0.0844	0.0809957	0.0629003
0.084	0.0807437	0.0627049
0.0836	0.0803993	0.0624379
0.0832	0.0797469	0.061932
0.0828	0.0793687	0.0616388
0.0824	0.07923	0.0615313
0.082	0.0787444	0.0611547
0.0816	0.0783236	0.0608285
0.0812	0.0778698	0.0604766
0.0808	0.0787124	0.0611299
0.0804	0.0783782	0.0608708
0.08	0.0765138	0.0594252
0.0796	0.0763247	0.0592787
0.0792	0.0757653	0.0588449
0.0788	0.078613	0.0610528
0.0784	0.0782598	0.060779
0.078	0.0778156	0.0604346
0.0776	0.0774456	0.0601477
0.0772	0.0770529	0.0598432
0.0768	0.0766045	0.0594956
0.0764	0.0761475	0.0591412
0.076	0.0756965	0.0587916
0.0756	0.0754784	0.0586224
0.0752	0.0751148	0.0583406
0.0748	0.0747488	0.0580568
0.0744	0.0743318	0.0577335
0.074	0.0740045	0.0574797
0.0736	0.073613	0.0571761
0.0732	0.07307	0.0567551
0.0728	0.0694334	0.0539356
0.0724	0.0693035	0.0538348
0.072	0.0687848	0.0534327
0.0716	0.0684339	0.0531606
0.0712	0.0679653	0.0527973
0.0708	0.067509	0.0524435
0.0704	0.0671968	0.0522014
0.07	0.0668679	0.0519465
0.0696	0.066641	0.0517705
0.0692	0.0660464	0.0513095
0.0688	0.0655125	0.0508956
0.0684	0.0650601	0.0505448
0.068	0.0647088	0.0502725
0.0676	0.0644439	0.0500671
0.0672	0.064155	0.049843
0.0668	0.0635879	0.0494033
0.0664	0.063033	0.0489731
0.066	0.0628834	0.0488571
0.0656	0.0624206	0.0484983
0.0652	0.0618949	0.0480907
0.0648	0.0615571	0.0478288
0.0644	0.0610517	0.047437
0.064	0.0629299	0.0488932
0.0636	0.0634132	0.0492679
0.0632	0.0629757	0.0489287
0.0628	0.0626729	0.0486939
0.0624	0.0622702	0.0483817
0.062	0.0618913	0.0480879
0.0616	0.0614922	0.0477785
0.0612	0.0610495	0.0474352
0.0608	0.060608	0.0470929
0.0604	0.0603436	0.0468879
0.06	0.0598691	0.0465201
0.0596	0.0594178	0.0461701
0.0592	0.0588875	0.045759
0.0588	0.058508	0.0454647
0.0584	0.0581078	0.0451544
0.058	0.0578401	0.0449469
0.0576	0.0574393	0.0446361
0.0572	0.0570278	0.044317
0.0568	0.0566067	0.0439906
0.0564	0.0561858	0.0436642
0.056	0.0558662	0.0434165
0.0556	0.0552712	0.0429551
0.0552	0.0550086	0.0427515
0.0548	0.0545786	0.0424181
0.0544	0.0542071	0.0421301
0.054	0.0538467	0.0418507
0.0536	0.0534885	0.0415729
0.0532	0.0531409	0.0413034
0.0528	0.0523633	0.0407005
0.0524	0.052063	0.0404677
0.052	0.0518384	0.0402936
0.0516	0.0514195	0.0399688
0.0512	0.0479705	0.0372946
0.0508	0.0477501	0.0371237
0.0504	0.0472934	0.0367697
0.05	0.0480491	0.0373556
0.0496	0.0476198	0.0370227
0.0492	0.0472509	0.0367367
0.0488	0.0456255	0.0354764
0.0484	0.045268	0.0351993
0.048	0.0448818	0.0348998
0.0476	0.0444207	0.0345423
0.0472	0.0439507	0.0341779
0.0468	0.04354	0.0338595
0.0464	0.0443253	0.0344684
0.046	0.0429339	0.0333895
0.0456	0.0423986	0.0329745
0.0452	0.0431176	0.033532
0.0448	0.0418152	0.0325221
0.0444	0.0412771	0.032105
0.044	0.0437977	0.0340593
0.0436	0.0434743	0.0338085
0.0432	0.0431449	0.0335531
0.0428	0.0426911	0.0332013
0.0424	0.0421746	0.0328008
0.042	0.0420685	0.0327186
0.0416	0.0421508	0.0327823
0.0412	0.0421653	0.0327937
0.0408	0.0418522	0.0325508
0.0404	0.0413136	0.0321332
0.04	0.0408565	0.0317788
0.0396	0.0399808	0.0310999
0.0392	0.0387936	0.0301794
0.0388	0.0383384	0.0298265
0.0384	0.0382169	0.0297323
0.038	0.0380099	0.0295718
0.0376	0.0375917	0.0292476
0.0372	0.0375988	0.029253
0.0368	0.037555	0.0292191
0.0364	0.0375608	0.0292236
0.036	0.037136	0.0288942
0.0356	0.0359562	0.0279795
0.0352	0.0350717	0.0272937
0.0348	0.0344433	0.0268065
0.0344	0.0340969	0.0265379
0.034	0.033671	0.0262077
0.0336	0.0335059	0.0260796
0.0332	0.0338935	0.0263802
0.0328	0.0339545	0.0264275
0.0324	0.0337422	0.0262629
0.032	0.0331885	0.0258336
0.0316	0.0322159	0.0250795
0.0312	0.0313872	0.024437
0.0308	0.0305592	0.023795
0.0304	0.0303398	0.0236249
0.03	0.0298056	0.0232107
0.0296	0.0294206	0.0229122
0.0292	0.029209	0.0227481
0.0288	0.0292181	0.0227552
0.0284	0.0290748	0.0226441
0.028	0.0289214	0.0225251
0.0276	0.0285323	0.0222235
0.0272	0.0278545	0.0216979
0.0268	0.0268844	0.0209458
0.0264	0.0260757	0.0203188
0.026	0.0256769	0.0200096
0.0256	0.0254168	0.0198079
0.0252	0.0250081	0.019491
0.0248	0.0245819	0.0191605
0.0244	0.0241219	0.0188039
0.024	0.0237556	0.0185199
0.0236	0.0235611	0.0183691
0.0232	0.0232371	0.0181179
0.0228	0.0229323	0.0178815
0.0224	0.0225388	0.0175765
0.022	0.0219904	0.0171513
0.0216	0.0216116	0.0168576
0.0212	0.0210904	0.0164535
0.0208	0.0205659	0.0160468
0.0204	0.0203248	0.0158599
0.02	0.019972	0.0155864
0.0196	0.0193469	0.0151017
0.0192	0.0186644	0.0145725
0.0188	0.0184563	0.0144111
0.0184	0.0185012	0.014446
0.018	0.0189932	0.0148274
0.0176	0.0185547	0.0144874
0.0172	0.0184792	0.0144289
0.0168	0.0176172	0.0137606
0.0164	0.0163319	0.012764
0.016	0.0157132	0.0122843
0.0156	0.0154465	0.0120775
0.0152	0.0150323	0.0117564
0.0148	0.0146446	0.0114558
0.0144	0.014601	0.011422
0.014	0.0144437	0.0113001
0.0136	0.0143679	0.0112413
0.0132	0.0143122	0.0111981
0.0128	0.0140257	0.010976
0.0124	0.0136192	0.0106608
0.012	0.0130081	0.010187
0.0116	0.0120424	0.00943824
0.0112	0.0111115	0.00871647
0.0108	0.0106977	0.00839561
0.0104	0.0103073	0.00809291
0.01	0.0099977	0.0078529
0.0096	0.00953911	0.00749734
0.0092	0.00905355	0.00712086
0.0088	0.00847926	0.0066756
0.0084	0.00822034	0.00647485
0.008	0.00852549	0.00671144
0.0076	0.00867323	0.00682599
0.0072	0.00868174	0.00683259
0.0068	0.0079992	0.00630339
0.0064	0.00712003	0.00562174
0.006	0.00611904	0.00484563
0.0056	0.00546532	0.00433878
0.0052	0.00519976	0.00413288
0.0048	0.00480831	0.00382938
0.0044	0.00437538	0.00349371
0.004	0.00370549	0.00297432
0.0036	0.0036474	0.00292928
0.0032	0.00383774	0.00307686
0.0028	0.00117581	0.00101296
0.0024	0.00013074	0.00020269
0.002	0.00150384	0.0012673
0.0016	0.00041911	0.00042627
0.0012	-0.00046971	-0.00026287
0.0008	-0.00086176	-0.00056684
0.0004	-0.0012023	-0.00083087
0	-0.00192943	-0.00139464
