# Supplementary material for: Anomalous temperature dependence of elastic limit in metallic glasses
Source: Nat Commun. 2024 Jan 2;15:171. doi: 10.1038/s41467-023-44048-7 (PMC10761975; doi:10.1038/s41467-023-44048-7)
Supplement: Supplementary file 2 — Source Data Files [file 41467_2023_44048_MOESM2_ESM.zip › Figure2-10K.xlsx]

## Sheet: Sheet1
# strain(%)	strain_el(%)	stress(GPa)
0	-0.00013068	0
0.0004	0.00066506	0.00061696
0.0008	0.00380554	0.00305189
0.0012	0.00441496	0.00352439
0.0016	0.00497062	0.00395522
0.002	0.00563441	0.00446988
0.0024	0.00564692	0.00447958
0.0028	0.00532438	0.00422951
0.0032	0.00553051	0.00438933
0.0036	0.00586861	0.00465147
0.004	0.00646032	0.00511024
0.0044	0.0067598	0.00534244
0.0048	0.00721308	0.00569388
0.0052	0.00734924	0.00579945
0.0056	0.00772833	0.00609337
0.006	0.00801212	0.00631341
0.0064	0.00865893	0.0068149
0.0068	0.00634464	0.00502055
0.0072	0.00682507	0.00539304
0.0076	0.00695724	0.00549552
0.008	0.00875284	0.00688772
0.0084	0.00896395	0.0070514
0.0088	0.00917663	0.0072163
0.0092	0.00970539	0.00762626
0.0096	0.00925063	0.00727367
0.01	0.0097734	0.00767899
0.0104	0.00971253	0.00763179
0.0108	0.0101355	0.00795976
0.0112	0.0116251	0.0091147
0.0116	0.010995	0.00862618
0.012	0.0147574	0.0115433
0.0124	0.0157403	0.0123053
0.0128	0.0162673	0.0127139
0.0132	0.0162414	0.0126939
0.0136	0.0159161	0.0124417
0.014	0.0161769	0.0126439
0.0144	0.016533	0.0129199
0.0148	0.0170418	0.0133145
0.0152	0.0174582	0.0136373
0.0156	0.017749	0.0138628
0.016	0.0183707	0.0143448
0.0164	0.0191356	0.0149379
0.0168	0.0200341	0.0156345
0.0172	0.0202716	0.0158187
0.0176	0.0205943	0.0160688
0.018	0.0173665	0.0135662
0.0184	0.0178356	0.0139299
0.0188	0.018254	0.0142543
0.0192	0.0184902	0.0144374
0.0196	0.0188953	0.0147515
0.02	0.0199396	0.0155612
0.0204	0.0205078	0.0160018
0.0208	0.0212675	0.0165908
0.0212	0.0235658	0.0183727
0.0216	0.0238869	0.0186217
0.022	0.0239978	0.0187077
0.0224	0.0243881	0.0190103
0.0228	0.025471	0.01985
0.0232	0.0265753	0.0207061
0.0236	0.0265255	0.0206675
0.024	0.026404	0.0205733
0.0244	0.0264155	0.0205822
0.0248	0.0268327	0.0209057
0.0252	0.0274209	0.0213617
0.0256	0.027794	0.021651
0.026	0.028283	0.0220301
0.0264	0.0292593	0.0227871
0.0268	0.0301888	0.0235078
0.0272	0.030664	0.0238762
0.0276	0.0307905	0.0239743
0.028	0.0305658	0.0238001
0.0284	0.030547	0.0237856
0.0288	0.0309775	0.0241193
0.0292	0.031369	0.0244228
0.0296	0.031744	0.0247136
0.03	0.0321897	0.0250592
0.0304	0.0326302	0.0254007
0.0308	0.0332308	0.0258664
0.0312	0.03383	0.026331
0.0316	0.0345549	0.026893
0.032	0.035644	0.0277374
0.0324	0.0359117	0.027945
0.0328	0.0361914	0.0281618
0.0332	0.0363207	0.0282621
0.0336	0.0361308	0.0281149
0.034	0.0361391	0.0281213
0.0344	0.0364396	0.0283543
0.0348	0.0368843	0.0286991
0.0352	0.0374163	0.0291116
0.0356	0.0383193	0.0298117
0.036	0.0393684	0.0306251
0.0364	0.0400419	0.0311473
0.0368	0.0399435	0.0310709
0.0372	0.0397588	0.0309278
0.0376	0.0398287	0.030982
0.038	0.040336	0.0313753
0.0384	0.0406554	0.0316229
0.0388	0.0410235	0.0319084
0.0392	0.0413684	0.0321758
0.0396	0.0417156	0.032445
0.04	0.0420753	0.0327239
0.0404	0.0425551	0.0330958
0.0408	0.0430767	0.0335003
0.0412	0.0434432	0.0337844
0.0416	0.0437761	0.0340425
0.042	0.0439823	0.0342024
0.0424	0.041751	0.0324724
0.0428	0.042166	0.0327942
0.0432	0.0423833	0.0329627
0.0436	0.0429356	0.0333909
0.044	0.0430122	0.0334503
0.0444	0.0447703	0.0348133
0.0448	0.0452632	0.0351955
0.0452	0.0456236	0.035475
0.0456	0.0459077	0.0356952
0.046	0.0453341	0.0352505
0.0464	0.0457834	0.0355989
0.0468	0.0461264	0.0358648
0.0472	0.0462183	0.035936
0.0476	0.0468371	0.0364158
0.048	0.0471659	0.0366708
0.0484	0.0482908	0.0375429
0.0488	0.0480356	0.0373451
0.0492	0.0523065	0.0406565
0.0496	0.0525166	0.0408194
0.05	0.0527337	0.0409877
0.0504	0.0526528	0.040925
0.0508	0.0530039	0.0411972
0.0512	0.0533156	0.0414389
0.0516	0.0537641	0.0417865
0.052	0.0541937	0.0421197
0.0524	0.0552198	0.0429153
0.0528	0.0561166	0.0436106
0.0532	0.0563913	0.0438236
0.0536	0.0566031	0.0439878
0.054	0.0568528	0.0441814
0.0544	0.0570531	0.0443366
0.0548	0.057332	0.0445529
0.0552	0.0574058	0.0446102
0.0556	0.0578225	0.0449333
0.056	0.055074	0.0428022
0.0564	0.0557761	0.0433466
0.0568	0.0560827	0.0435843
0.0572	0.0564803	0.0438926
0.0576	0.0606375	0.0471158
0.058	0.061413	0.0477171
0.0584	0.0617404	0.0479709
0.0588	0.0617419	0.0479721
0.0592	0.0616151	0.0478738
0.0596	0.0618388	0.0480472
0.06	0.062188	0.0483179
0.0604	0.0625571	0.0486041
0.0608	0.0632263	0.049123
0.0612	0.0641537	0.0498421
0.0616	0.0646549	0.0502307
0.062	0.0656296	0.0509863
0.0624	0.0654996	0.0508855
0.0628	0.0659254	0.0512157
0.0632	0.0656203	0.0509791
0.0636	0.0657836	0.0511058
0.064	0.0661767	0.0514105
0.0644	0.0666811	0.0518016
0.0648	0.0673181	0.0522955
0.0652	0.0672579	0.0522488
0.0656	0.0688529	0.0534855
0.066	0.0679406	0.0527782
0.0664	0.0654553	0.0508512
0.0668	0.0657727	0.0510973
0.0672	0.0664402	0.0516149
0.0676	0.0667487	0.051854
0.068	0.0669966	0.0520462
0.0684	0.0675466	0.0524727
0.0688	0.0677859	0.0526582
0.0692	0.0678986	0.0527456
0.0696	0.0687365	0.0533953
0.07	0.0690925	0.0536712
0.0704	0.0734042	0.0570143
0.0708	0.0734816	0.0570743
0.0712	0.073585	0.0571544
0.0716	0.0739361	0.0574267
0.072	0.0738295	0.0573441
0.0724	0.0714498	0.0554989
0.0728	0.0720304	0.0559491
0.0732	0.0722719	0.0561364
0.0736	0.0726844	0.0564562
0.074	0.0730191	0.0567157
0.0744	0.0736754	0.0572245
0.0748	0.0741481	0.0575911
0.0752	0.0745732	0.0579207
0.0756	0.0745811	0.0579268
0.076	0.0751307	0.0583529
0.0764	0.0755028	0.0586414
0.0768	0.0771694	0.0599336
0.0772	0.0772446	0.0599919
0.0776	0.0768424	0.05968
0.078	0.0772878	0.0600254
0.0784	0.077371	0.0600899
0.0788	0.0777542	0.060387
0.0792	0.0781067	0.0606603
0.0796	0.0790748	0.0614109
0.08	0.0792188	0.0615226
0.0804	0.0795383	0.0617703
0.0808	0.0797472	0.0619323
0.0812	0.0803677	0.0624133
0.0816	0.0807051	0.062675
0.082	0.0811005	0.0629815
0.0824	0.0815702	0.0633457
0.0828	0.0819517	0.0636414
0.0832	0.0822844	0.0638994
0.0836	0.0827145	0.0642329
0.084	0.0861684	0.0669108
0.0844	0.086459	0.0671361
0.0848	0.0870335	0.0675816
0.0852	0.0874186	0.0678802
0.0856	0.0878084	0.0681824
0.086	0.0849094	0.0659347
0.0864	0.0854667	0.0663668
0.0868	0.0859552	0.0667456
0.0872	0.0863895	0.0670823
0.0876	0.0867505	0.0673622
0.088	0.0881084	0.068415
0.0884	0.0873547	0.0678306
0.0888	0.0879096	0.0682609
0.0892	0.0882079	0.0684921
0.0896	0.0885485	0.0687562
0.09	0.0888379	0.0689806
0.0904	0.0891877	0.0692518
0.0908	0.0900673	0.0699338
0.0912	0.0901923	0.0700307
0.0916	0.0905713	0.0703245
0.092	0.09115	0.0707732
0.0924	0.0914208	0.0709832
0.0928	0.0918272	0.0712983
0.0932	0.0961495	0.0746495
0.0936	0.0966651	0.0750493
0.094	0.0970877	0.0753769
0.0944	0.0973229	0.0755593
0.0948	0.0970005	0.0753093
0.0952	0.0973958	0.0756158
0.0956	0.0978857	0.0759957
0.096	0.0983185	0.0763312
0.0964	0.0954859	0.0741351
0.0968	0.0958337	0.0744047
0.0972	0.0962677	0.0747412
0.0976	0.0966169	0.0750119
0.098	0.10032	0.077883
0.0984	0.100685	0.0781664
0.0988	0.100964	0.0783824
0.0992	0.0981708	0.0762168
0.0996	0.098618	0.0765635
0.1	0.0989021	0.0767838
0.1004	0.0993162	0.0771048
0.1008	0.0999291	0.07758
0.1012	0.100292	0.0778614
0.1016	0.100539	0.0780527
0.102	0.100853	0.0782964
0.1024	0.101417	0.0787333
0.1028	0.101797	0.0790279
0.1032	0.102101	0.0792639
0.1036	0.102568	0.0796263
0.104	0.10294	0.0799142
0.1044	0.10328	0.0801784
0.1048	0.103813	0.0805911
0.1052	0.104231	0.0809152
0.1056	0.104539	0.081154
0.106	0.105162	0.081637
0.1064	0.105463	0.081871
0.1068	0.10577	0.0821086
0.1072	0.106167	0.0824167
0.1076	0.106575	0.0827329
0.108	0.106928	0.0830066
0.1084	0.107031	0.0830863
0.1088	0.107603	0.0835299
0.1092	0.108177	0.0839748
0.1096	0.108568	0.084278
0.11	0.109083	0.0846775
0.1104	0.109208	0.0847744
0.1108	0.109718	0.0851695
0.1112	0.110133	0.0854917
0.1116	0.110656	0.0858966
0.112	0.110988	0.0861546
0.1124	0.111482	0.0865371
0.1128	0.111665	0.0866792
0.1132	0.112229	0.0871163
0.1136	0.112523	0.0873442
0.114	0.112949	0.087675
0.1144	0.11334	0.0879781
0.1148	0.113588	0.0881703
0.1152	0.11424	0.0886758
0.1156	0.114485	0.0888658
0.116	0.114766	0.0890835
0.1164	0.115161	0.0893897
0.1168	0.115746	0.0898432
0.1172	0.116214	0.0902061
0.1176	0.119899	0.0930631
0.118	0.120112	0.0932286
0.1184	0.120612	0.0936159
0.1188	0.121003	0.0939197
0.1192	0.121463	0.0942759
0.1196	0.121939	0.0946448
0.12	0.122408	0.0950086
0.1204	0.12306	0.0955141
0.1208	0.123622	0.0959503
0.1212	0.123975	0.0962235
0.1216	0.124525	0.0966504
0.122	0.124866	0.0969145
0.1224	0.125119	0.0971104
0.1228	0.125218	0.0971871
0.1232	0.125435	0.0973558
0.1236	0.126034	0.0978203
0.124	0.126279	0.0980101
0.1244	0.126486	0.0981703
0.1248	0.123756	0.0960542
0.1252	0.124088	0.0963115
0.1256	0.124482	0.0966166
0.126	0.124768	0.0968382
0.1264	0.125989	0.0977855
0.1268	0.125691	0.0975545
0.1272	0.126072	0.0978492
0.1276	0.126363	0.0980754
0.128	0.126552	0.0982215
0.1284	0.127315	0.0988134
0.1288	0.127913	0.0992769
0.1292	0.12816	0.0994681
0.1296	0.128186	0.099489
0.13	0.128568	0.0997846
0.1304	0.129235	0.100302
0.1308	0.129596	0.100582
0.1312	0.130246	0.101086
0.1316	0.130464	0.101255
0.132	0.130717	0.101451
0.1324	0.131475	0.102039
0.1328	0.131798	0.102289
0.1332	0.13177	0.102268
0.1336	0.132413	0.102766
0.134	0.132882	0.10313
0.1344	0.13324	0.103407
0.1348	0.133768	0.103816
0.1352	0.134249	0.104189
0.1356	0.134623	0.104479
0.136	0.135012	0.104781
0.1364	0.135185	0.104915
0.1368	0.135694	0.10531
0.1372	0.136051	0.105587
0.1376	0.136281	0.105765
0.138	0.136509	0.105942
0.1384	0.137415	0.106645
0.1388	0.13779	0.106935
0.1392	0.138156	0.107218
0.1396	0.138195	0.107249
0.14	0.138839	0.107748
0.1404	0.13898	0.107858
0.1408	0.139248	0.108065
0.1412	0.139866	0.108544
0.1416	0.140447	0.108995
0.142	0.140768	0.109244
0.1424	0.141172	0.109557
0.1428	0.14164	0.10992
0.1432	0.142042	0.110232
0.1436	0.142427	0.11053
0.144	0.142922	0.110914
0.1444	0.143114	0.111063
0.1448	0.143529	0.111385
0.1452	0.143861	0.111642
0.1456	0.144389	0.112052
0.146	0.14478	0.112354
0.1464	0.145202	0.112681
0.1468	0.145503	0.112915
0.1472	0.145814	0.113156
0.1476	0.146377	0.113593
0.148	0.146801	0.113922
0.1484	0.147089	0.114144
0.1488	0.147474	0.114443
0.1492	0.148053	0.114892
0.1496	0.148476	0.11522
0.15	0.148743	0.115427
0.1504	0.149086	0.115693
0.1508	0.149515	0.116026
0.1512	0.149801	0.116248
0.1516	0.150267	0.116609
0.152	0.150663	0.116916
0.1524	0.151287	0.1174
0.1528	0.151527	0.117586
0.1532	0.151968	0.117927
0.1536	0.152486	0.118329
0.154	0.152855	0.118615
0.1544	0.152984	0.118716
0.1548	0.153484	0.119103
0.1552	0.154112	0.11959
0.1556	0.154229	0.119681
0.156	0.15456	0.119938
0.1564	0.155081	0.120342
0.1568	0.155362	0.120559
0.1572	0.155563	0.120715
0.1576	0.15617	0.121186
0.158	0.156612	0.121529
0.1584	0.157075	0.121887
0.1588	0.157432	0.122164
0.1592	0.157864	0.122499
0.1596	0.157965	0.122577
0.16	0.158489	0.122984
0.1604	0.159112	0.123467
0.1608	0.159491	0.123761
0.1612	0.159993	0.124149
0.1616	0.16043	0.124489
0.162	0.160704	0.124701
0.1624	0.161177	0.125068
0.1628	0.161465	0.125291
0.1632	0.161896	0.125625
0.1636	0.165799	0.128651
0.164	0.166209	0.128969
0.1644	0.166684	0.129338
0.1648	0.167067	0.129635
0.1652	0.167829	0.130225
0.1656	0.167666	0.130099
0.166	0.169169	0.131264
0.1664	0.168547	0.130782
0.1668	0.168996	0.13113
0.1672	0.169211	0.131297
0.1676	0.169765	0.131726
0.168	0.170289	0.132133
0.1684	0.167509	0.129977
0.1688	0.167184	0.129725
0.1692	0.167954	0.130322
0.1696	0.168128	0.130457
0.17	0.168809	0.130985
0.1704	0.172536	0.133875
0.1708	0.172877	0.13414
0.1712	0.173439	0.134575
0.1716	0.173742	0.13481
0.172	0.170615	0.132385
0.1724	0.171132	0.132787
0.1728	0.171561	0.133118
0.1732	0.171798	0.133303
0.1736	0.172061	0.133506
0.174	0.172333	0.133718
0.1744	0.172784	0.134067
0.1748	0.173389	0.134536
0.1752	0.173794	0.13485
0.1756	0.174452	0.13536
0.176	0.174629	0.135497
0.1764	0.17837	0.138398
0.1768	0.178854	0.138773
0.1772	0.175755	0.13637
0.1776	0.176023	0.136578
0.178	0.176284	0.13678
0.1784	0.176744	0.137138
0.1788	0.177283	0.137556
0.1792	0.177405	0.13765
0.1796	0.177893	0.138029
0.18	0.178576	0.138558
0.1804	0.179179	0.139025
0.1808	0.179464	0.139246
0.1812	0.17988	0.139569
0.1816	0.180192	0.139811
0.182	0.180532	0.140075
0.1824	0.180942	0.140392
0.1828	0.184914	0.143472
0.1832	0.185301	0.143772
0.1836	0.185921	0.144253
0.184	0.182725	0.141775
0.1844	0.182971	0.141966
0.1848	0.183378	0.142281
0.1852	0.183829	0.142631
0.1856	0.18382	0.142623
0.186	0.184259	0.142964
0.1864	0.187756	0.145675
0.1868	0.188732	0.146432
0.1872	0.189149	0.146756
0.1876	0.189556	0.147071
0.188	0.190191	0.147563
0.1884	0.190593	0.147875
0.1888	0.190813	0.148046
0.1892	0.187511	0.145486
0.1896	0.187883	0.145774
0.19	0.188587	0.14632
0.1904	0.188879	0.146546
0.1908	0.18946	0.146996
0.1912	0.189687	0.147172
0.1916	0.189891	0.147331
0.192	0.190258	0.147615
0.1924	0.19096	0.14816
0.1928	0.191506	0.148583
0.1932	0.191743	0.148767
0.1936	0.192025	0.148985
0.194	0.192377	0.149259
0.1944	0.19262	0.149447
0.1948	0.193171	0.149874
0.1952	0.193721	0.1503
0.1956	0.19413	0.150617
0.196	0.194347	0.150786
0.1964	0.194788	0.151128
0.1968	0.195404	0.151606
0.1972	0.19548	0.151664
0.1976	0.195928	0.152012
0.198	0.19639	0.15237
0.1984	0.196567	0.152507
0.1988	0.197288	0.153066
0.1992	0.197611	0.153316
0.1996	0.197828	0.153485
0.2	0.19846	0.153975
0.2004	0.198881	0.154301
0.2008	0.199277	0.154608
0.2012	0.199712	0.154946
0.2016	0.20004	0.1552
0.202	0.200145	0.155281
0.2024	0.200657	0.155678
0.2028	0.201182	0.156085
0.2032	0.201608	0.156415
0.2036	0.202209	0.156881
0.204	0.202601	0.157185
0.2044	0.202804	0.157342
0.2048	0.20323	0.157673
0.2052	0.203728	0.158059
0.2056	0.204105	0.158352
0.206	0.204154	0.158389
0.2064	0.204501	0.158658
0.2068	0.204964	0.159018
0.2072	0.205804	0.159669
0.2076	0.206267	0.160028
0.208	0.206522	0.160226
0.2084	0.206599	0.160285
0.2088	0.206899	0.160518
0.2092	0.20752	0.160999
0.2096	0.208104	0.161452
0.21	0.208497	0.161757
0.2104	0.208762	0.161962
0.2108	0.209011	0.162156
0.2112	0.209393	0.162451
0.2116	0.209744	0.162723
0.212	0.210186	0.163066
0.2124	0.210747	0.163501
0.2128	0.211215	0.163864
0.2132	0.211395	0.164004
0.2136	0.211396	0.164004
0.214	0.211794	0.164313
0.2144	0.212431	0.164807
0.2148	0.213164	0.165375
0.2152	0.213648	0.16575
0.2156	0.213843	0.165902
0.216	0.214145	0.166136
0.2164	0.214349	0.166294
0.2168	0.214967	0.166773
0.2172	0.215312	0.167041
0.2176	0.215652	0.167304
0.218	0.215873	0.167475
0.2184	0.21673	0.16814
0.2188	0.216853	0.168236
0.2192	0.217422	0.168677
0.2196	0.217988	0.169115
0.22	0.218398	0.169433
0.2204	0.218587	0.16958
0.2208	0.222203	0.172384
0.2212	0.223212	0.173165
0.2216	0.223872	0.173677
0.222	0.22416	0.1739
0.2224	0.224532	0.174189
0.2228	0.224889	0.174466
0.2232	0.225561	0.174987
0.2236	0.225888	0.175241
0.224	0.225883	0.175237
0.2244	0.226644	0.175827
0.2248	0.226971	0.17608
0.2252	0.227396	0.17641
0.2256	0.227497	0.176488
0.226	0.227562	0.176539
0.2264	0.22414	0.173885
0.2268	0.224781	0.174382
0.2272	0.225357	0.174829
0.2276	0.225716	0.175107
0.228	0.226338	0.175589
0.2284	0.22697	0.17608
0.2288	0.227187	0.176248
0.2292	0.22735	0.176374
0.2296	0.227514	0.176502
0.23	0.227734	0.176672
0.2304	0.228566	0.177317
0.2308	0.229204	0.177811
0.2312	0.229591	0.178112
0.2316	0.229799	0.178273
0.232	0.229856	0.178317
0.2324	0.230316	0.178674
0.2328	0.230837	0.179078
0.2332	0.231497	0.179589
0.2336	0.231509	0.179599
0.234	0.232171	0.180112
0.2344	0.232385	0.180278
0.2348	0.232901	0.180678
0.2352	0.233264	0.18096
0.2356	0.233655	0.181263
0.236	0.23406	0.181577
0.2364	0.234339	0.181793
0.2368	0.234689	0.182064
0.2372	0.235147	0.182419
0.2376	0.235447	0.182652
0.238	0.235867	0.182978
0.2384	0.236249	0.183274
0.2388	0.236923	0.183796
0.2392	0.237359	0.184134
0.2396	0.237854	0.184518
0.24	0.238231	0.18481
0.2404	0.238464	0.184991
0.2408	0.238666	0.185148
0.2412	0.238957	0.185373
0.2416	0.239048	0.185444
0.242	0.239803	0.186029
0.2424	0.244234	0.189465
0.2428	0.244728	0.189848
0.2432	0.24517	0.19019
0.2436	0.245591	0.190517
0.244	0.245681	0.190587
0.2444	0.246066	0.190885
0.2448	0.246281	0.191052
0.2452	0.246946	0.191568
0.2456	0.247529	0.192019
0.246	0.248058	0.19243
0.2464	0.248326	0.192637
0.2468	0.247925	0.192327
0.2472	0.248092	0.192456
0.2476	0.248853	0.193046
0.248	0.249868	0.193833
0.2484	0.250139	0.194043
0.2488	0.25076	0.194525
0.2492	0.251286	0.194932
0.2496	0.247618	0.192088
0.25	0.247691	0.192145
0.2504	0.248513	0.192783
0.2508	0.248612	0.19286
0.2512	0.24877	0.192982
0.2516	0.24932	0.193408
0.252	0.249764	0.193753
0.2524	0.250358	0.194213
0.2528	0.250729	0.194501
0.2532	0.251082	0.194775
0.2536	0.251403	0.195023
0.254	0.251997	0.195484
0.2544	0.252334	0.195745
0.2548	0.252736	0.196057
0.2552	0.253194	0.196412
0.2556	0.253759	0.19685
0.256	0.253809	0.196889
0.2564	0.254442	0.19738
0.2568	0.254819	0.197672
0.2572	0.25506	0.197859
0.2576	0.255488	0.198191
0.258	0.256117	0.198678
0.2584	0.256513	0.198985
0.2588	0.256874	0.199265
0.2592	0.257121	0.199456
0.2596	0.257351	0.199635
0.26	0.257738	0.199935
0.2604	0.258292	0.200364
0.2608	0.258689	0.200673
0.2612	0.259199	0.201068
0.2616	0.259571	0.201357
0.262	0.259737	0.201485
0.2624	0.26013	0.201789
0.2628	0.260489	0.202068
0.2632	0.260921	0.202403
0.2636	0.261563	0.2029
0.264	0.262078	0.2033
0.2644	0.262021	0.203256
0.2648	0.262216	0.203407
0.2652	0.26283	0.203883
0.2656	0.263275	0.204228
0.266	0.263993	0.204785
0.2664	0.264313	0.205033
0.2668	0.2648	0.20541
0.2672	0.264963	0.205537
0.2676	0.265067	0.205618
0.268	0.26562	0.206046
0.2684	0.265592	0.206025
0.2688	0.266462	0.206699
0.2692	0.266935	0.207066
0.2696	0.267323	0.207367
0.27	0.267745	0.207694
0.2704	0.268315	0.208136
0.2708	0.268107	0.207974
0.2712	0.268759	0.20848
0.2716	0.269333	0.208925
0.272	0.269717	0.209223
0.2724	0.269934	0.209391
0.2728	0.274261	0.212746
0.2732	0.274987	0.213309
0.2736	0.2752	0.213474
0.274	0.271582	0.210668
0.2744	0.271512	0.210615
0.2748	0.272072	0.211049
0.2752	0.272809	0.21162
0.2756	0.273371	0.212056
0.276	0.273579	0.212218
0.2764	0.273949	0.212504
0.2768	0.274235	0.212726
0.2772	0.274659	0.213055
0.2776	0.275049	0.213357
0.278	0.275627	0.213805
0.2784	0.276187	0.214239
0.2788	0.276652	0.214599
0.2792	0.276923	0.21481
0.2796	0.277215	0.215036
0.28	0.27743	0.215203
0.2804	0.27802	0.21566
0.2808	0.278473	0.216011
0.2812	0.278685	0.216176
0.2816	0.27905	0.216459
0.282	0.279583	0.216872
0.2824	0.280224	0.217369
0.2828	0.280483	0.21757
0.2832	0.28079	0.217808
0.2836	0.281024	0.217989
0.284	0.281312	0.218213
0.2844	0.281965	0.218719
0.2848	0.282587	0.219202
0.2852	0.282963	0.219493
0.2856	0.283296	0.219751
0.286	0.283723	0.220082
0.2864	0.283925	0.220239
0.2868	0.284261	0.220499
0.2872	0.284832	0.220942
0.2876	0.285175	0.221208
0.288	0.28544	0.221413
0.2884	0.285888	0.221761
0.2888	0.286422	0.222175
0.2892	0.286749	0.222428
0.2896	0.287316	0.222868
0.29	0.287682	0.223151
0.2904	0.288055	0.223441
0.2908	0.288352	0.223672
0.2912	0.288729	0.223964
0.2916	0.28923	0.224352
0.292	0.289531	0.224585
0.2924	0.290129	0.225049
0.2928	0.290397	0.225256
0.2932	0.290983	0.225711
0.2936	0.291327	0.225977
0.294	0.291327	0.225978
0.2944	0.291758	0.226312
0.2948	0.291824	0.226363
0.2952	0.292578	0.226948
0.2956	0.293331	0.227531
0.296	0.293924	0.227991
0.2964	0.294313	0.228293
0.2968	0.294367	0.228334
0.2972	0.294731	0.228617
0.2976	0.29507	0.22888
0.298	0.295172	0.228959
0.2984	0.295672	0.229347
0.2988	0.296359	0.229879
0.2992	0.296817	0.230235
0.2996	0.29718	0.230516
0.3	0.297517	0.230777
0.3004	0.297989	0.231143
0.3008	0.298445	0.231497
0.3012	0.299033	0.231952
0.3016	0.299126	0.232024
0.302	0.299342	0.232192
0.3024	0.299666	0.232443
0.3028	0.300156	0.232823
0.3032	0.300484	0.233078
0.3036	0.30092	0.233416
0.304	0.301421	0.233804
0.3044	0.301863	0.234147
0.3048	0.302119	0.234346
0.3052	0.302658	0.234763
0.3056	0.30317	0.23516
0.306	0.303452	0.235379
0.3064	0.303874	0.235706
0.3068	0.304111	0.23589
0.3072	0.304553	0.236233
0.3076	0.30493	0.236525
0.308	0.305317	0.236825
0.3084	0.305885	0.237265
0.3088	0.306065	0.237405
0.3092	0.306838	0.238004
0.3096	0.307043	0.238163
0.31	0.306828	0.237996
0.3104	0.307449	0.238478
0.3108	0.308164	0.239032
0.3112	0.308731	0.239472
0.3116	0.309358	0.239958
0.312	0.309597	0.240143
0.3124	0.309877	0.24036
0.3128	0.309637	0.240174
0.3132	0.310213	0.240621
0.3136	0.310602	0.240922
0.314	0.311245	0.241421
0.3144	0.311928	0.241951
0.3148	0.312662	0.242519
0.3152	0.312783	0.242614
0.3156	0.31296	0.24275
0.316	0.313138	0.242888
0.3164	0.313635	0.243274
0.3168	0.313974	0.243537
0.3172	0.314439	0.243897
0.3176	0.315206	0.244492
0.318	0.315461	0.24469
0.3184	0.315904	0.245033
0.3188	0.316154	0.245227
0.3192	0.31637	0.245395
0.3196	0.316422	0.245435
0.32	0.317007	0.245889
0.3204	0.317852	0.246543
0.3208	0.318477	0.247028
0.3212	0.318843	0.247312
0.3216	0.319034	0.24746
0.322	0.319686	0.247965
0.3224	0.319817	0.248067
0.3228	0.319805	0.248058
0.3232	0.320314	0.248453
0.3236	0.320746	0.248787
0.324	0.321137	0.249091
0.3244	0.321663	0.249498
0.3248	0.321922	0.2497
0.3252	0.322347	0.250029
0.3256	0.322834	0.250407
0.326	0.323115	0.250625
0.3264	0.323416	0.250858
0.3268	0.323667	0.251052
0.3272	0.324178	0.251448
0.3276	0.324888	0.251999
0.328	0.32537	0.252373
0.3284	0.325811	0.252715
0.3288	0.326198	0.253014
0.3292	0.326476	0.25323
0.3296	0.326956	0.253603
0.33	0.327444	0.253981
0.3304	0.327832	0.254281
0.3308	0.32807	0.254466
0.3312	0.328403	0.254724
0.3316	0.328711	0.254963
0.332	0.329278	0.255403
0.3324	0.329762	0.255778
0.3328	0.329982	0.255949
0.3332	0.33012	0.256055
0.3336	0.330486	0.25634
0.334	0.33089	0.256653
0.3344	0.331433	0.257074
0.3348	0.332003	0.257516
0.3352	0.332428	0.257845
0.3356	0.332989	0.25828
0.336	0.33314	0.258397
0.3364	0.332899	0.25821
0.3368	0.333098	0.258364
0.3372	0.33385	0.258948
0.3376	0.334881	0.259747
0.338	0.335481	0.260212
0.3384	0.33569	0.260374
0.3388	0.336054	0.260656
0.3392	0.336276	0.260829
0.3396	0.336367	0.260899
0.34	0.336729	0.26118
0.3404	0.337324	0.261641
0.3408	0.337682	0.261918
0.3412	0.338193	0.262315
0.3416	0.3391	0.263018
0.342	0.339301	0.263174
0.3424	0.339225	0.263115
0.3428	0.339371	0.263228
0.3432	0.339775	0.263542
0.3436	0.340222	0.263888
0.344	0.341416	0.264813
0.3444	0.341703	0.265036
0.3448	0.342103	0.265346
0.3452	0.342515	0.265666
0.3456	0.342951	0.266004
0.346	0.343028	0.266064
0.3464	0.343048	0.266079
0.3468	0.343268	0.266249
0.3472	0.343988	0.266808
0.3476	0.34818	0.270058
0.348	0.348767	0.270513
0.3484	0.349189	0.27084
0.3488	0.349325	0.270946
0.3492	0.346054	0.268409
0.3496	0.346538	0.268785
0.35	0.346915	0.269078
0.3504	0.347061	0.26919
0.3508	0.34762	0.269624
0.3512	0.348249	0.270111
0.3516	0.348263	0.270122
0.352	0.348677	0.270444
0.3524	0.348797	0.270536
0.3528	0.349677	0.271219
0.3532	0.350408	0.271785
0.3536	0.350908	0.272173
0.354	0.351011	0.272253
0.3544	0.351371	0.272532
0.3548	0.351782	0.272851
0.3552	0.351619	0.272725
0.3556	0.35193	0.272966
0.356	0.352489	0.273399
0.3564	0.352963	0.273767
0.3568	0.353809	0.274422
0.3572	0.349895	0.271388
0.3576	0.349791	0.271307
0.358	0.350062	0.271517
0.3584	0.350775	0.27207
0.3588	0.352842	0.273672
0.3592	0.356373	0.27641
0.3596	0.35678	0.276726
0.36	0.356987	0.276887
0.3604	0.357104	0.276977
0.3608	0.357507	0.277289
0.3612	0.358362	0.277952
0.3616	0.354473	0.274937
0.362	0.354306	0.274808
0.3624	0.354476	0.27494
0.3628	0.355638	0.27584
0.3632	0.360045	0.279257
0.3636	0.360597	0.279685
0.364	0.360932	0.279945
0.3644	0.361342	0.280263
0.3648	0.361932	0.28072
0.3652	0.362218	0.280942
0.3656	0.362374	0.281063
0.366	0.362512	0.28117
0.3664	0.363033	0.281574
0.3668	0.363667	0.282065
0.3672	0.36396	0.282293
0.3676	0.364367	0.282609
0.368	0.364847	0.28298
0.3684	0.365652	0.283604
0.3688	0.365825	0.283739
0.3692	0.366167	0.284004
0.3696	0.366653	0.284381
0.37	0.367159	0.284773
0.3704	0.367427	0.284981
0.3708	0.367314	0.284893
0.3712	0.367328	0.284905
0.3716	0.367869	0.285324
0.372	0.36839	0.285727
0.3724	0.36919	0.286348
0.3728	0.369656	0.286709
0.3732	0.369972	0.286954
0.3736	0.370429	0.287309
0.374	0.371015	0.287763
0.3744	0.371512	0.288149
0.3748	0.371572	0.288195
0.3752	0.371608	0.288223
0.3756	0.372019	0.288541
0.376	0.372601	0.288993
0.3764	0.372982	0.289288
0.3768	0.373628	0.289789
0.3772	0.374202	0.290234
0.3776	0.374534	0.290492
0.378	0.374778	0.290681
0.3784	0.375086	0.290919
0.3788	0.37509	0.290923
0.3792	0.375428	0.291185
0.3796	0.376179	0.291767
0.38	0.376798	0.292247
0.3804	0.377331	0.29266
0.3808	0.377437	0.292742
0.3812	0.378047	0.293215
0.3816	0.378309	0.293418
0.382	0.378141	0.293288
0.3824	0.37835	0.29345
0.3828	0.37889	0.293869
0.3832	0.379773	0.294554
0.3836	0.380561	0.295164
0.384	0.381189	0.295651
0.3844	0.381431	0.295839
0.3848	0.381591	0.295963
0.3852	0.38093	0.29545
0.3856	0.381249	0.295697
0.386	0.381995	0.296276
0.3864	0.38296	0.297024
0.3868	0.383902	0.297755
0.3872	0.383919	0.297768
0.3876	0.384268	0.298038
0.388	0.384355	0.298106
0.3884	0.384535	0.298246
0.3888	0.384764	0.298423
0.3892	0.385764	0.299198
0.3896	0.386414	0.299703
0.39	0.386902	0.300081
0.3904	0.387443	0.3005
0.3908	0.387015	0.300168
0.3912	0.387176	0.300293
0.3916	0.387441	0.300499
0.392	0.387785	0.300765
0.3924	0.388833	0.301578
0.3928	0.389288	0.301931
0.3932	0.389694	0.302245
0.3936	0.389943	0.302438
0.394	0.39	0.302483
0.3944	0.390346	0.302751
0.3948	0.390871	0.303158
0.3952	0.39112	0.303351
0.3956	0.392118	0.304125
0.396	0.392982	0.304794
0.3964	0.393244	0.304998
0.3968	0.392863	0.304703
0.3972	0.387965	0.300905
0.3976	0.387462	0.300515
0.398	0.388077	0.300992
0.3984	0.389007	0.301712
0.3988	0.395789	0.306971
0.3992	0.395966	0.307108
0.3996	0.396665	0.30765
0.4	0.396598	0.307598
0.4004	0.396523	0.30754
0.4008	0.391048	0.303295
0.4012	0.391289	0.303482
0.4016	0.39166	0.30377
0.402	0.392735	0.304603
0.4024	0.393207	0.304969
0.4028	0.393087	0.304876
0.4032	0.399582	0.309912
0.4036	0.400136	0.310342
0.404	0.400495	0.31062
0.4044	0.40041	0.310554
0.4048	0.400668	0.310754
0.4052	0.40089	0.310926
0.4056	0.4015	0.311399
0.406	0.40246	0.312143
0.4064	0.402809	0.312414
0.4068	0.403436	0.3129
0.4072	0.404118	0.313429
0.4076	0.40389	0.313252
0.408	0.403783	0.313169
0.4084	0.404283	0.313557
0.4088	0.401034	0.311038
0.4092	0.400404	0.310549
0.4096	0.400292	0.310462
0.41	0.400625	0.310721
0.4104	0.401326	0.311264
0.4108	0.402011	0.311795
0.4112	0.407474	0.316031
0.4116	0.407443	0.316007
0.412	0.407608	0.316135
0.4124	0.407956	0.316405
0.4128	0.405697	0.314653
0.4132	0.403659	0.313073
0.4136	0.404057	0.313381
0.414	0.404663	0.313851
0.4144	0.404552	0.313766
0.4148	0.410953	0.318728
0.4152	0.411113	0.318852
0.4156	0.411306	0.319002
0.416	0.411673	0.319287
0.4164	0.412337	0.319801
0.4168	0.413157	0.320437
0.4172	0.407548	0.316088
0.4176	0.408237	0.316622
0.418	0.40871	0.316989
0.4184	0.411379	0.319059
0.4188	0.414499	0.321478
0.4192	0.415051	0.321906
0.4196	0.415792	0.32248
0.42	0.416154	0.32276
0.4204	0.410606	0.318459
0.4208	0.411921	0.319478
0.4212	0.411326	0.319018
0.4216	0.410996	0.318761
0.422	0.411331	0.319021
0.4224	0.411971	0.319518
0.4228	0.412601	0.320006
0.4232	0.414027	0.321112
0.4236	0.419927	0.325686
0.424	0.420512	0.326139
0.4244	0.420083	0.325807
0.4248	0.420315	0.325987
0.4252	0.415006	0.321871
0.4256	0.415811	0.322495
0.426	0.416152	0.322759
0.4264	0.416377	0.322934
0.4268	0.416967	0.323391
0.4272	0.417471	0.323782
0.4276	0.417581	0.323867
0.428	0.417799	0.324036
0.4284	0.418136	0.324298
0.4288	0.418355	0.324467
0.4292	0.418758	0.32478
0.4296	0.419404	0.325281
0.43	0.419562	0.325403
0.4304	0.420062	0.325791
0.4308	0.42026	0.325944
0.4312	0.420551	0.32617
0.4316	0.421149	0.326633
0.432	0.422229	0.327471
0.4324	0.428628	0.332432
0.4328	0.42923	0.332899
0.4332	0.429658	0.333231
0.4336	0.430068	0.333549
0.434	0.430119	0.333588
0.4344	0.429931	0.333442
0.4348	0.43026	0.333698
0.4352	0.430681	0.334024
0.4356	0.431061	0.334319
0.436	0.43174	0.334845
0.4364	0.432484	0.335422
0.4368	0.432971	0.3358
0.4372	0.433294	0.33605
0.4376	0.433686	0.336354
0.438	0.428048	0.331983
0.4384	0.428436	0.332284
0.4388	0.422456	0.327647
0.4388	0.422456	0.327647
0.4384	0.422289	0.327517
0.438	0.422473	0.32766
0.4376	0.421791	0.327132
0.4372	0.421273	0.326729
0.4368	0.423053	0.32811
0.4364	0.422499	0.327681
0.436	0.421937	0.327244
0.4356	0.41644	0.322982
0.4352	0.416321	0.32289
0.4348	0.415712	0.322418
0.4344	0.415772	0.322465
0.434	0.415464	0.322226
0.4336	0.415124	0.321962
0.4332	0.419449	0.325315
0.4328	0.418311	0.324433
0.4324	0.418254	0.324389
0.432	0.413074	0.320372
0.4316	0.412337	0.319801
0.4312	0.412248	0.319733
0.4308	0.412086	0.319606
0.4304	0.412135	0.319644
0.43	0.416269	0.32285
0.4296	0.415759	0.322455
0.4292	0.415286	0.322088
0.4288	0.40975	0.317796
0.4284	0.409317	0.31746
0.428	0.409111	0.3173
0.4276	0.409021	0.31723
0.4272	0.413386	0.320615
0.4268	0.412993	0.32031
0.4264	0.410904	0.31869
0.426	0.406097	0.314963
0.4256	0.405028	0.314135
0.4252	0.404634	0.313829
0.4248	0.4063	0.31512
0.4244	0.405797	0.31473
0.424	0.410032	0.318014
0.4236	0.410041	0.318021
0.4232	0.409639	0.317709
0.4228	0.408911	0.317145
0.4224	0.40709	0.315733
0.422	0.401975	0.311767
0.4216	0.40367	0.313082
0.4212	0.402921	0.312501
0.4208	0.402083	0.311851
0.4204	0.402091	0.311858
0.42	0.40402	0.313353
0.4196	0.406119	0.31498
0.4192	0.405376	0.314404
0.4188	0.40498	0.314097
0.4184	0.404616	0.313815
0.418	0.404049	0.313375
0.4176	0.399307	0.309699
0.4172	0.399291	0.309686
0.4168	0.399048	0.309497
0.4164	0.398219	0.308855
0.416	0.397824	0.308549
0.4156	0.401901	0.31171
0.4152	0.401316	0.311256
0.4148	0.400685	0.310767
0.4144	0.39996	0.310205
0.414	0.399926	0.310178
0.4136	0.395285	0.306581
0.4132	0.395043	0.306393
0.4128	0.394882	0.306268
0.4124	0.398736	0.309256
0.412	0.398085	0.308751
0.4116	0.397463	0.308269
0.4112	0.397406	0.308225
0.4108	0.397206	0.30807
0.4104	0.392004	0.304036
0.41	0.391662	0.303771
0.4096	0.391773	0.303857
0.4092	0.392482	0.304407
0.4088	0.395276	0.306573
0.4084	0.394735	0.306153
0.408	0.394407	0.305899
0.4076	0.3939	0.305506
0.4072	0.393236	0.304992
0.4068	0.39302	0.304824
0.4064	0.392521	0.304438
0.406	0.392284	0.304253
0.4056	0.392377	0.304326
0.4052	0.391789	0.30387
0.4048	0.391253	0.303454
0.4044	0.390774	0.303083
0.404	0.390287	0.302705
0.4036	0.389799	0.302326
0.4032	0.389408	0.302024
0.4028	0.389148	0.301822
0.4024	0.388586	0.301386
0.402	0.388345	0.3012
0.4016	0.387944	0.300889
0.4012	0.387474	0.300524
0.4008	0.38695	0.300118
0.4004	0.386432	0.299716
0.4	0.38621	0.299544
0.3996	0.385789	0.299218
0.3992	0.385267	0.298813
0.3988	0.38501	0.298614
0.3984	0.381541	0.295924
0.398	0.378334	0.293438
0.3976	0.378356	0.293454
0.3972	0.383592	0.297514
0.3968	0.383451	0.297405
0.3964	0.382981	0.29704
0.396	0.38219	0.296428
0.3956	0.381853	0.296166
0.3952	0.381398	0.295813
0.3948	0.381309	0.295744
0.3944	0.381014	0.295515
0.394	0.380351	0.295001
0.3936	0.380037	0.294758
0.3932	0.379527	0.294363
0.3928	0.378982	0.29394
0.3924	0.378702	0.293722
0.392	0.378228	0.293355
0.3916	0.377905	0.293105
0.3912	0.377646	0.292904
0.3908	0.377161	0.292528
0.3904	0.376817	0.292261
0.39	0.376571	0.292071
0.3896	0.375823	0.291491
0.3892	0.375819	0.291487
0.3888	0.371345	0.288018
0.3884	0.370882	0.287659
0.388	0.370181	0.287116
0.3876	0.369626	0.286686
0.3872	0.370275	0.287189
0.3868	0.373398	0.28961
0.3864	0.373125	0.289399
0.386	0.372272	0.288737
0.3856	0.372	0.288526
0.3852	0.371373	0.288041
0.3848	0.371049	0.28779
0.3844	0.370773	0.287575
0.384	0.370706	0.287523
0.3836	0.370098	0.287052
0.3832	0.369654	0.286708
0.3828	0.365339	0.283362
0.3824	0.364947	0.283058
0.382	0.364728	0.282888
0.3816	0.368169	0.285557
0.3812	0.36759	0.285107
0.3808	0.367219	0.28482
0.3804	0.366775	0.284476
0.38	0.366427	0.284205
0.3796	0.365945	0.283832
0.3792	0.365615	0.283576
0.3788	0.365256	0.283298
0.3784	0.364873	0.283001
0.378	0.364537	0.28274
0.3776	0.360311	0.279463
0.3772	0.359561	0.278882
0.3768	0.359583	0.278899
0.3764	0.359299	0.278679
0.376	0.358962	0.278418
0.3756	0.362066	0.280824
0.3752	0.361556	0.280429
0.3748	0.361162	0.280123
0.3744	0.360885	0.279908
0.374	0.360243	0.279411
0.3736	0.359901	0.279146
0.3732	0.359598	0.278911
0.3728	0.359053	0.278488
0.3724	0.358719	0.278229
0.372	0.358405	0.277986
0.3716	0.358103	0.277751
0.3712	0.358122	0.277767
0.3708	0.357368	0.277181
0.3704	0.353742	0.274371
0.37	0.356578	0.276569
0.3696	0.356135	0.276225
0.3692	0.355758	0.275933
0.3688	0.355277	0.275561
0.3684	0.355081	0.275409
0.368	0.354387	0.274871
0.3676	0.354333	0.274829
0.3672	0.3542	0.274725
0.3668	0.353371	0.274083
0.3664	0.352987	0.273785
0.366	0.352577	0.273467
0.3656	0.352207	0.27318
0.3652	0.351392	0.272549
0.3648	0.351116	0.272334
0.3644	0.351049	0.272283
0.364	0.346564	0.268805
0.3636	0.346648	0.26887
0.3632	0.345876	0.268272
0.3628	0.349397	0.271001
0.3624	0.348779	0.270522
0.362	0.348327	0.270172
0.3616	0.347874	0.269821
0.3612	0.347834	0.26979
0.3608	0.347488	0.269521
0.3604	0.347135	0.269248
0.36	0.346249	0.268561
0.3596	0.345889	0.268282
0.3592	0.345539	0.26801
0.3588	0.3454	0.267903
0.3584	0.345052	0.267633
0.358	0.344509	0.267212
0.3576	0.343999	0.266816
0.3572	0.343853	0.266703
0.3568	0.343441	0.266384
0.3564	0.342919	0.265979
0.356	0.342493	0.265649
0.3556	0.34196	0.265235
0.3552	0.341493	0.264873
0.3548	0.340988	0.264482
0.3544	0.34075	0.264297
0.354	0.340554	0.264146
0.3536	0.339982	0.263702
0.3532	0.336225	0.260789
0.3528	0.339161	0.263065
0.3524	0.338911	0.262872
0.352	0.338339	0.262428
0.3516	0.338041	0.262197
0.3512	0.337644	0.261889
0.3508	0.337208	0.261551
0.3504	0.333245	0.258478
0.35	0.335903	0.260539
0.3496	0.336113	0.260702
0.3492	0.335461	0.260196
0.3488	0.335262	0.260042
0.3484	0.33478	0.259668
0.348	0.334512	0.259461
0.3476	0.333866	0.25896
0.3472	0.330885	0.256649
0.3468	0.333376	0.25858
0.3464	0.332916	0.258223
0.346	0.332341	0.257777
0.3456	0.332014	0.257524
0.3452	0.331739	0.25731
0.3448	0.331207	0.256898
0.3444	0.331015	0.25675
0.344	0.330524	0.256368
0.3436	0.330271	0.256173
0.3432	0.329621	0.255669
0.3428	0.329235	0.255369
0.3424	0.328769	0.255008
0.342	0.329032	0.255212
0.3416	0.328431	0.254746
0.3412	0.327975	0.254392
0.3408	0.327615	0.254113
0.3404	0.327047	0.253673
0.34	0.326418	0.253185
0.3396	0.325986	0.25285
0.3392	0.325701	0.252629
0.3388	0.325248	0.252278
0.3384	0.324852	0.251971
0.338	0.32435	0.251582
0.3376	0.32415	0.251427
0.3372	0.323856	0.251199
0.3368	0.323585	0.250989
0.3364	0.323279	0.250751
0.336	0.322307	0.249998
0.3356	0.322243	0.249948
0.3352	0.321819	0.24962
0.3348	0.321109	0.249068
0.3344	0.321258	0.249184
0.334	0.320756	0.248795
0.3336	0.320226	0.248385
0.3332	0.319769	0.24803
0.3328	0.319354	0.247708
0.3324	0.318841	0.24731
0.332	0.31854	0.247077
0.3316	0.318202	0.246815
0.3312	0.317634	0.246374
0.3308	0.317332	0.246141
0.3304	0.317009	0.24589
0.33	0.316694	0.245645
0.3296	0.316122	0.245203
0.3292	0.315822	0.244969
0.3288	0.31537	0.244619
0.3284	0.315125	0.244429
0.328	0.314609	0.24403
0.3276	0.314151	0.243674
0.3272	0.31395	0.243518
0.3268	0.313671	0.243302
0.3264	0.313032	0.242807
0.326	0.312529	0.242416
0.3256	0.312019	0.242021
0.3252	0.311713	0.241784
0.3248	0.311295	0.24146
0.3244	0.310801	0.241077
0.324	0.310138	0.240563
0.3236	0.310287	0.240678
0.3232	0.309641	0.240177
0.3228	0.309299	0.239912
0.3224	0.308941	0.239635
0.322	0.308755	0.23949
0.3216	0.308069	0.238959
0.3212	0.307514	0.238528
0.3208	0.307561	0.238565
0.3204	0.30715	0.238246
0.32	0.306415	0.237676
0.3196	0.305896	0.237274
0.3192	0.305761	0.237169
0.3188	0.305218	0.236748
0.3184	0.304985	0.236567
0.318	0.305109	0.236664
0.3176	0.304246	0.235994
0.3172	0.303383	0.235325
0.3168	0.30322	0.235199
0.3164	0.302989	0.23502
0.316	0.302531	0.234665
0.3156	0.302222	0.234425
0.3152	0.30205	0.234291
0.3148	0.301764	0.23407
0.3144	0.301335	0.233737
0.314	0.300437	0.233041
0.3136	0.300177	0.232839
0.3132	0.299596	0.232389
0.3128	0.299411	0.232246
0.3124	0.299567	0.232366
0.312	0.299146	0.23204
0.3116	0.298336	0.231412
0.3112	0.29746	0.230733
0.3108	0.297277	0.230591
0.3104	0.296975	0.230357
0.31	0.296747	0.23018
0.3096	0.296591	0.230059
0.3092	0.295985	0.229589
0.3088	0.295239	0.229011
0.3084	0.294752	0.228633
0.308	0.294404	0.228363
0.3076	0.294289	0.228275
0.3072	0.294007	0.228056
0.3068	0.293507	0.227668
0.3064	0.29295	0.227237
0.306	0.292757	0.227087
0.3056	0.292576	0.226946
0.3052	0.291919	0.226437
0.3048	0.291331	0.225981
0.3044	0.290973	0.225703
0.304	0.290655	0.225457
0.3036	0.290364	0.225231
0.3032	0.289831	0.224818
0.3028	0.289297	0.224404
0.3024	0.28886	0.224065
0.302	0.28851	0.223794
0.3016	0.288088	0.223467
0.3012	0.287897	0.223318
0.3008	0.287567	0.223063
0.3004	0.287063	0.222671
0.3	0.286597	0.22231
0.2996	0.286268	0.222055
0.2992	0.285862	0.22174
0.2988	0.285568	0.221513
0.2984	0.285028	0.221094
0.298	0.284304	0.220532
0.2976	0.284072	0.220353
0.2972	0.283818	0.220156
0.2968	0.283408	0.219838
0.2964	0.283019	0.219536
0.296	0.28286	0.219413
0.2956	0.282549	0.219172
0.2952	0.282074	0.218804
0.2948	0.281547	0.218395
0.2944	0.281009	0.217978
0.294	0.280703	0.21774
0.2936	0.280411	0.217514
0.2932	0.279994	0.217191
0.2928	0.27958	0.21687
0.2924	0.279209	0.216582
0.292	0.278499	0.216031
0.2916	0.278101	0.215724
0.2912	0.277451	0.21522
0.2908	0.277247	0.215061
0.2904	0.27708	0.214931
0.29	0.276837	0.214744
0.2896	0.276603	0.214562
0.2892	0.275988	0.214085
0.2888	0.275273	0.21353
0.2884	0.274772	0.213142
0.288	0.274515	0.212943
0.2876	0.274138	0.212651
0.2872	0.273806	0.212393
0.2868	0.273424	0.212097
0.2864	0.272999	0.211767
0.286	0.272438	0.211332
0.2856	0.272113	0.211081
0.2852	0.27188	0.2109
0.2848	0.271532	0.21063
0.2844	0.271075	0.210276
0.284	0.270774	0.210042
0.2836	0.270302	0.209676
0.2832	0.270141	0.209551
0.2828	0.269281	0.208885
0.2824	0.268804	0.208515
0.282	0.268398	0.2082
0.2816	0.26819	0.208039
0.2812	0.268195	0.208043
0.2808	0.267656	0.207625
0.2804	0.267118	0.207208
0.28	0.266685	0.206872
0.2796	0.266162	0.206467
0.2792	0.265633	0.206057
0.2788	0.265309	0.205805
0.2784	0.265203	0.205723
0.278	0.26496	0.205535
0.2776	0.264833	0.205436
0.2772	0.264182	0.204931
0.2768	0.263308	0.204254
0.2764	0.262909	0.203944
0.276	0.26219	0.203387
0.2756	0.262219	0.20341
0.2752	0.262085	0.203305
0.2748	0.261707	0.203012
0.2744	0.261423	0.202792
0.274	0.260537	0.202105
0.2736	0.26017	0.201821
0.2732	0.25991	0.201619
0.2728	0.259474	0.201281
0.2724	0.259104	0.200994
0.272	0.258841	0.20079
0.2716	0.258146	0.200252
0.2712	0.257564	0.1998
0.2708	0.257139	0.199471
0.2704	0.257026	0.199383
0.27	0.256626	0.199073
0.2696	0.256147	0.198701
0.2692	0.255897	0.198508
0.2688	0.255682	0.198341
0.2684	0.255446	0.198158
0.268	0.254755	0.197622
0.2676	0.254107	0.19712
0.2672	0.253682	0.19679
0.2668	0.253381	0.196557
0.2664	0.253142	0.196372
0.266	0.252967	0.196236
0.2656	0.252679	0.196013
0.2652	0.252088	0.195555
0.2648	0.251322	0.194961
0.2644	0.251076	0.19477
0.264	0.250713	0.194489
0.2636	0.250249	0.194129
0.2632	0.249693	0.193698
0.2628	0.249543	0.193581
0.2624	0.249214	0.193326
0.262	0.24882	0.193021
0.2616	0.24842	0.19271
0.2612	0.247868	0.192282
0.2608	0.247464	0.191969
0.2604	0.247162	0.191735
0.26	0.246685	0.191365
0.2596	0.246419	0.191159
0.2592	0.246057	0.190878
0.2588	0.245754	0.190644
0.2584	0.245374	0.190349
0.258	0.244648	0.189786
0.2576	0.24424	0.189469
0.2572	0.243662	0.189022
0.2568	0.243361	0.188788
0.2564	0.243112	0.188595
0.256	0.242901	0.188431
0.2556	0.242542	0.188153
0.2552	0.242079	0.187794
0.2548	0.241421	0.187284
0.2544	0.241065	0.187008
0.254	0.24061	0.186655
0.2536	0.240297	0.186413
0.2532	0.239944	0.186139
0.2528	0.239754	0.185991
0.2524	0.239237	0.185591
0.252	0.238697	0.185172
0.2516	0.238485	0.185007
0.2512	0.237803	0.184478
0.2508	0.23748	0.184228
0.2504	0.237308	0.184095
0.25	0.236923	0.183796
0.2496	0.23648	0.183453
0.2492	0.236003	0.183083
0.2488	0.235371	0.182593
0.2484	0.234966	0.182279
0.248	0.234848	0.182187
0.2476	0.234433	0.181866
0.2472	0.233999	0.181529
0.2468	0.233809	0.181382
0.2464	0.23319	0.180902
0.246	0.232655	0.180487
0.2456	0.232356	0.180255
0.2452	0.232032	0.180004
0.2448	0.231212	0.179368
0.2444	0.231266	0.17941
0.244	0.230827	0.17907
0.2436	0.230311	0.17867
0.2432	0.229946	0.178387
0.2428	0.229364	0.177936
0.2424	0.229087	0.177721
0.242	0.228936	0.177604
0.2416	0.228839	0.177529
0.2412	0.228356	0.177154
0.2408	0.227671	0.176623
0.2404	0.226883	0.176012
0.24	0.226508	0.175721
0.2396	0.226343	0.175593
0.2392	0.226366	0.175611
0.2388	0.225981	0.175313
0.2384	0.225423	0.17488
0.238	0.224715	0.174331
0.2376	0.224288	0.174
0.2372	0.223816	0.173634
0.2368	0.223802	0.173623
0.2364	0.223525	0.173408
0.236	0.223081	0.173064
0.2356	0.222262	0.172429
0.2352	0.221882	0.172135
0.2348	0.22132	0.171699
0.2344	0.221118	0.171542
0.234	0.220702	0.17122
0.2336	0.220318	0.170922
0.2332	0.220091	0.170746
0.2328	0.219476	0.170269
0.2324	0.218902	0.169824
0.232	0.21874	0.169699
0.2316	0.218605	0.169594
0.2312	0.217961	0.169094
0.2308	0.217712	0.168901
0.2304	0.217234	0.168531
0.23	0.216593	0.168034
0.2296	0.216308	0.167813
0.2292	0.216162	0.1677
0.2288	0.21587	0.167473
0.2284	0.215365	0.167082
0.228	0.214923	0.166739
0.2276	0.214228	0.1662
0.2272	0.213787	0.165858
0.2268	0.213479	0.165619
0.2264	0.2132	0.165403
0.226	0.21329	0.165473
0.2256	0.212485	0.164849
0.2252	0.211981	0.164458
0.2248	0.211942	0.164427
0.2244	0.211412	0.164017
0.224	0.210802	0.163544
0.2236	0.2107	0.163465
0.2232	0.210367	0.163206
0.2228	0.209457	0.162501
0.2224	0.209162	0.162272
0.222	0.208581	0.161822
0.2216	0.208503	0.161761
0.2212	0.208213	0.161536
0.2208	0.207913	0.161304
0.2204	0.20711	0.160682
0.22	0.207041	0.160628
0.2196	0.206335	0.16008
0.2192	0.20608	0.159882
0.2188	0.205786	0.159654
0.2184	0.205221	0.159217
0.218	0.204908	0.158974
0.2176	0.204587	0.158725
0.2172	0.204015	0.158282
0.2168	0.203779	0.158099
0.2164	0.203246	0.157685
0.216	0.202815	0.157351
0.2156	0.202438	0.157059
0.2152	0.202229	0.156897
0.2148	0.20192	0.156657
0.2144	0.201355	0.156219
0.214	0.200901	0.155867
0.2136	0.200355	0.155444
0.2132	0.200022	0.155186
0.2128	0.19965	0.154897
0.2124	0.199362	0.154674
0.212	0.199145	0.154505
0.2116	0.198853	0.15428
0.2112	0.198084	0.153683
0.2108	0.197457	0.153197
0.2104	0.197382	0.153139
0.21	0.196783	0.152674
0.2096	0.196552	0.152495
0.2092	0.196129	0.152168
0.2088	0.19578	0.151896
0.2084	0.19532	0.15154
0.208	0.194727	0.15108
0.2076	0.194318	0.150763
0.2072	0.193954	0.150481
0.2068	0.193699	0.150283
0.2064	0.193463	0.1501
0.206	0.193132	0.149844
0.2056	0.192426	0.149296
0.2052	0.192109	0.149051
0.2048	0.191858	0.148856
0.2044	0.191161	0.148315
0.204	0.191056	0.148234
0.2036	0.190604	0.147884
0.2032	0.190125	0.147512
0.2028	0.189633	0.14713
0.2024	0.189271	0.14685
0.202	0.18889	0.146555
0.2016	0.188494	0.146248
0.2012	0.188323	0.146115
0.2008	0.187786	0.145699
0.2004	0.187374	0.145379
0.2	0.186998	0.145087
0.1996	0.186431	0.144648
0.1992	0.186052	0.144354
0.1988	0.185702	0.144083
0.1984	0.185287	0.143761
0.198	0.185113	0.143626
0.1976	0.184681	0.143291
0.1972	0.184158	0.142886
0.1968	0.183757	0.142575
0.1964	0.183316	0.142233
0.196	0.183026	0.142008
0.1956	0.182407	0.141528
0.1952	0.181971	0.14119
0.1948	0.181742	0.141012
0.1944	0.181408	0.140753
0.194	0.181066	0.140489
0.1936	0.180586	0.140116
0.1932	0.180167	0.139791
0.1928	0.179614	0.139363
0.1924	0.179025	0.138906
0.192	0.179147	0.139001
0.1916	0.179324	0.139138
0.1912	0.178371	0.138399
0.1908	0.177947	0.13807
0.1904	0.177303	0.137571
0.19	0.176781	0.137166
0.1896	0.180387	0.139962
0.1892	0.179736	0.139457
0.1888	0.179103	0.138967
0.1884	0.178261	0.138314
0.188	0.174908	0.135714
0.1876	0.174499	0.135397
0.1872	0.174134	0.135114
0.1868	0.173643	0.134733
0.1864	0.173387	0.134535
0.186	0.173087	0.134302
0.1856	0.172654	0.133967
0.1852	0.172084	0.133525
0.1848	0.171715	0.133238
0.1844	0.171495	0.133068
0.184	0.171204	0.132842
0.1836	0.170602	0.132375
0.1832	0.170062	0.131957
0.1828	0.169549	0.131559
0.1824	0.169694	0.131671
0.182	0.169087	0.131201
0.1816	0.168795	0.130974
0.1812	0.168384	0.130656
0.1808	0.167778	0.130186
0.1804	0.167356	0.129859
0.18	0.16686	0.129474
0.1796	0.166457	0.129162
0.1792	0.166265	0.129013
0.1788	0.165857	0.128696
0.1784	0.165508	0.128426
0.178	0.165124	0.128128
0.1776	0.164709	0.127806
0.1772	0.164166	0.127385
0.1768	0.163564	0.126918
0.1764	0.163344	0.126748
0.176	0.163003	0.126484
0.1756	0.162647	0.126208
0.1752	0.162358	0.125983
0.1748	0.165388	0.128333
0.1744	0.164989	0.128023
0.174	0.16442	0.127582
0.1736	0.160562	0.124591
0.1732	0.160276	0.124369
0.1728	0.159732	0.123948
0.1724	0.159463	0.123739
0.172	0.15904	0.123411
0.1716	0.158449	0.122953
0.1712	0.158262	0.122807
0.1708	0.157748	0.122409
0.1704	0.160153	0.124274
0.17	0.160459	0.124511
0.1696	0.15994	0.124108
0.1692	0.15981	0.124008
0.1688	0.159428	0.123712
0.1684	0.155149	0.120394
0.168	0.155193	0.120428
0.1676	0.154516	0.119903
0.1672	0.1542	0.119658
0.1668	0.153819	0.119363
0.1664	0.153295	0.118957
0.166	0.152856	0.118616
0.1656	0.152466	0.118313
0.1652	0.152212	0.118117
0.1648	0.151828	0.117819
0.1644	0.151369	0.117463
0.164	0.150997	0.117175
0.1636	0.15063	0.11689
0.1632	0.15036	0.116681
0.1628	0.149968	0.116377
0.1624	0.149405	0.115941
0.162	0.14889	0.115541
0.1616	0.148568	0.115291
0.1612	0.148141	0.11496
0.1608	0.147911	0.114782
0.1604	0.147528	0.114485
0.16	0.147234	0.114257
0.1596	0.146941	0.11403
0.1592	0.146226	0.113476
0.1588	0.14571	0.113075
0.1584	0.145531	0.112937
0.158	0.144984	0.112512
0.1576	0.144739	0.112323
0.1572	0.144017	0.111763
0.1568	0.143834	0.111621
0.1564	0.143424	0.111303
0.156	0.143001	0.110975
0.1556	0.142734	0.110768
0.1552	0.142345	0.110467
0.1548	0.141701	0.109967
0.1544	0.141286	0.109645
0.154	0.140766	0.109242
0.1536	0.140745	0.109226
0.1532	0.140369	0.108935
0.1528	0.139951	0.108611
0.1524	0.13936	0.108152
0.152	0.139117	0.107964
0.1516	0.138727	0.107661
0.1512	0.138145	0.10721
0.1508	0.137891	0.107014
0.1504	0.137349	0.106593
0.15	0.136947	0.106281
0.1496	0.136575	0.105993
0.1492	0.136195	0.105699
0.1488	0.135772	0.105371
0.1484	0.135393	0.105077
0.148	0.13514	0.10488
0.1476	0.134505	0.104388
0.1472	0.134488	0.104375
0.1468	0.133749	0.103802
0.1464	0.133462	0.103579
0.146	0.133026	0.103241
0.1456	0.132624	0.102929
0.1452	0.131998	0.102444
0.1448	0.131998	0.102444
0.1444	0.131371	0.101958
0.144	0.131048	0.101707
0.1436	0.130609	0.101367
0.1432	0.130266	0.101101
0.1428	0.129893	0.100812
0.1424	0.13266	0.102957
0.142	0.132461	0.102803
0.1416	0.132119	0.102538
0.1412	0.131729	0.102236
0.1408	0.131166	0.101799
0.1404	0.127496	0.0989534
0.14	0.127092	0.0986401
0.1396	0.126584	0.0982467
0.1392	0.126192	0.0979425
0.1388	0.125676	0.0975426
0.1384	0.125488	0.0973966
0.138	0.125168	0.0971488
0.1376	0.124622	0.0967252
0.1372	0.124013	0.0962535
0.1368	0.123459	0.095824
0.1364	0.123362	0.0957487
0.136	0.123011	0.0954759
0.1356	0.122603	0.0951601
0.1352	0.122354	0.0949669
0.1348	0.121925	0.0946342
0.1344	0.121332	0.0941743
0.134	0.120778	0.093745
0.1336	0.120588	0.0935975
0.1332	0.120164	0.0932685
0.1328	0.119929	0.0930866
0.1324	0.119537	0.0927827
0.132	0.11912	0.0924594
0.1316	0.118545	0.0920133
0.1312	0.118038	0.0916208
0.1308	0.117273	0.0910272
0.1304	0.117506	0.0912082
0.13	0.116811	0.0906692
0.1296	0.116275	0.0902539
0.1292	0.116117	0.090131
0.1288	0.115775	0.0898659
0.1284	0.115567	0.0897045
0.128	0.115282	0.0894836
0.1276	0.11463	0.0889782
0.1272	0.114278	0.0887051
0.1268	0.114007	0.088495
0.1264	0.113554	0.0881442
0.126	0.112959	0.0876824
0.1256	0.112325	0.0871907
0.1252	0.111946	0.0868975
0.1248	0.1118	0.0867842
0.1244	0.111367	0.0864481
0.124	0.110439	0.0857286
0.1236	0.110502	0.0857778
0.1232	0.110555	0.0858189
0.1228	0.10979	0.0852252
0.1224	0.109478	0.0849834
0.122	0.109498	0.084999
0.1216	0.108894	0.0845307
0.1212	0.108249	0.0840306
0.1208	0.107629	0.0835503
0.1204	0.107329	0.0833175
0.12	0.107034	0.0830885
0.1196	0.107166	0.083191
0.1192	0.105849	0.0821696
0.1188	0.105653	0.0820176
0.1184	0.105546	0.0819347
0.118	0.105249	0.0817044
0.1176	0.104739	0.0813091
0.1172	0.104456	0.0810897
0.1168	0.104085	0.0808021
0.1164	0.103607	0.0804317
0.116	0.103088	0.0800292
0.1156	0.102501	0.079574
0.1152	0.10239	0.079488
0.1148	0.101803	0.0790332
0.1144	0.101833	0.0790561
0.114	0.101982	0.0791713
0.1136	0.10028	0.0778524
0.1132	0.10056	0.0780692
0.1128	0.0997895	0.0774718
0.1124	0.0994502	0.0772087
0.112	0.0991293	0.0769599
0.1116	0.0987664	0.0766785
0.1112	0.0983683	0.0763699
0.1108	0.0979386	0.0760367
0.1104	0.0974072	0.0756247
0.11	0.0971469	0.0754229
0.1096	0.0968303	0.0751774
0.1092	0.0993852	0.0771583
0.1088	0.0992809	0.0770775
0.1084	0.0987544	0.0766692
0.108	0.0947824	0.0735896
0.1076	0.0945567	0.0734146
0.1072	0.0942085	0.0731446
0.1068	0.0936592	0.0727187
0.1064	0.0934671	0.0725698
0.106	0.0930883	0.0722761
0.1056	0.0926576	0.0719421
0.1052	0.0955015	0.0741472
0.1048	0.0954114	0.0740772
0.1044	0.095526	0.0741661
0.104	0.0951718	0.0738915
0.1036	0.0941102	0.0730684
0.1032	0.0933574	0.0724847
0.1028	0.093038	0.0722371
0.1024	0.0925008	0.0718206
0.102	0.0891086	0.0691905
0.1016	0.0886738	0.0688534
0.1012	0.0881704	0.0684631
0.1008	0.0878748	0.0682339
0.1004	0.0873725	0.0678444
0.1	0.0868501	0.0674393
0.0996	0.08642	0.0671059
0.0992	0.0861664	0.0669093
0.0988	0.0855996	0.0664698
0.0984	0.0853636	0.0662868
0.098	0.0847327	0.0657977
0.0976	0.084761	0.0658196
0.0972	0.0878291	0.0681985
0.0968	0.0870285	0.0675777
0.0964	0.0866498	0.0672841
0.096	0.0861622	0.0669061
0.0956	0.0825081	0.0640728
0.0952	0.0824502	0.064028
0.0948	0.0819286	0.0636236
0.0944	0.0813028	0.0631383
0.094	0.0809437	0.0628599
0.0936	0.0805651	0.0625664
0.0932	0.0802769	0.0623429
0.0928	0.0799211	0.0620671
0.0924	0.0794784	0.0617239
0.092	0.0789911	0.061346
0.0916	0.0785992	0.0610422
0.0912	0.0795603	0.0617873
0.0908	0.0795135	0.061751
0.0904	0.0774235	0.0601306
0.09	0.0768958	0.0597215
0.0896	0.0766222	0.0595094
0.0892	0.0762072	0.0591876
0.0888	0.0759377	0.0589786
0.0884	0.0755092	0.0586464
0.088	0.0751721	0.058385
0.0876	0.0748084	0.058103
0.0872	0.0742802	0.0576935
0.0868	0.0739197	0.0574139
0.0864	0.0733816	0.0569968
0.086	0.0729772	0.0566832
0.0856	0.072684	0.0564559
0.0852	0.0721632	0.0560521
0.0848	0.0718244	0.0557894
0.0844	0.0714658	0.0555114
0.084	0.0712446	0.0553399
0.0836	0.0707241	0.0549363
0.0832	0.070248	0.0545672
0.0828	0.0742778	0.0576916
0.0824	0.0730359	0.0567288
0.082	0.0727992	0.0565452
0.0816	0.0720304	0.0559491
0.0812	0.0683826	0.0531208
0.0808	0.0678573	0.0527135
0.0804	0.0677715	0.0526471
0.08	0.0664808	0.0516463
0.0796	0.0664379	0.051613
0.0792	0.0674974	0.0524345
0.0788	0.0658575	0.0511631
[truncated: 197 more rows]
