# Supplementary material for: Anomalous temperature dependence of elastic limit in metallic glasses
Source: Nat Commun. 2024 Jan 2;15:171. doi: 10.1038/s41467-023-44048-7 (PMC10761975; doi:10.1038/s41467-023-44048-7)
Supplement: Supplementary file 2 — Source Data Files [file 41467_2023_44048_MOESM2_ESM.zip › Figure2-15K.xlsx]

## Sheet: Sheet1
# strain(%)	strain_el(%)	stress(GPa)
0	-0.00013068	0
0.0004	0.00097307	0.00085578
0.0008	0.00196821	0.00162734
0.0012	0.00224822	0.00184445
0.0016	0.00263076	0.00214104
0.002	0.00306031	0.00247408
0.0024	0.00223484	0.00183407
0.0028	0.00260392	0.00212023
0.0032	0.00571427	0.0045318
0.0036	0.00642604	0.00508366
0.004	0.00679829	0.00537228
0.0044	0.00446281	0.0035615
0.0048	0.0046735	0.00372485
0.0052	0.00515217	0.00409598
0.0056	0.00669569	0.00529273
0.006	0.00680486	0.00537737
0.0064	0.00731186	0.00577047
0.0068	0.00772566	0.00609131
0.0072	0.00819381	0.00645428
0.0076	0.00873899	0.00687697
0.008	0.00894183	0.00703425
0.0084	0.00815596	0.00642493
0.0088	0.00844749	0.00665097
0.0092	0.012254	0.00960229
0.0096	0.0128274	0.0100468
0.01	0.0133581	0.0104583
0.0104	0.00990405	0.00778029
0.0108	0.0120774	0.00946539
0.0112	0.0122906	0.00963067
0.0116	0.0138305	0.0108246
0.012	0.0145598	0.0113901
0.0124	0.0150438	0.0117654
0.0128	0.0160625	0.0125552
0.0132	0.0133494	0.0104516
0.0136	0.0140387	0.010986
0.014	0.0145555	0.0113867
0.0144	0.0143007	0.0111892
0.0148	0.0145753	0.0114021
0.0152	0.014913	0.0116639
0.0156	0.0155305	0.0121426
0.016	0.0186591	0.0145684
0.0164	0.0189681	0.014808
0.0168	0.0199835	0.0155953
0.0172	0.0205159	0.0160081
0.0176	0.020805	0.0162322
0.018	0.02103	0.0164066
0.0184	0.0212548	0.0165809
0.0188	0.0217267	0.0169468
0.0192	0.0190804	0.014895
0.0196	0.0194933	0.0152152
0.02	0.019581	0.0152832
0.0204	0.0201935	0.0157581
0.0208	0.0233144	0.0181778
0.0212	0.0236964	0.018474
0.0216	0.0250663	0.0195361
0.022	0.0259224	0.0201999
0.0224	0.0249878	0.0194753
0.0228	0.0230058	0.0179386
0.0232	0.0239565	0.0186757
0.0236	0.024995	0.0194809
0.024	0.0250905	0.0195549
0.0244	0.023968	0.0186846
0.0248	0.0272674	0.0212427
0.0252	0.0279219	0.0217502
0.0256	0.0287033	0.022356
0.026	0.0298947	0.0232798
0.0264	0.0299547	0.0233263
0.0268	0.0303346	0.0236209
0.0272	0.030648	0.0238638
0.0276	0.0309411	0.0240911
0.028	0.0310402	0.024168
0.0284	0.0309554	0.0241022
0.0288	0.0314945	0.0245202
0.0292	0.0319064	0.0248395
0.0296	0.0321202	0.0250053
0.03	0.0323436	0.0251785
0.0304	0.0330086	0.0256941
0.0308	0.0340867	0.02653
0.0312	0.0348349	0.0271101
0.0316	0.0354022	0.0275499
0.032	0.0350235	0.0272563
0.0324	0.0353897	0.0275402
0.0328	0.0354536	0.0275898
0.0332	0.0359935	0.0280084
0.0336	0.0363998	0.0283234
0.034	0.0337284	0.0262522
0.0344	0.0339906	0.0264555
0.0348	0.0354498	0.0275868
0.0352	0.034901	0.0271613
0.0356	0.0373445	0.0290559
0.036	0.0365478	0.0284382
0.0364	0.0360629	0.0280622
0.0368	0.0364985	0.0284
0.0372	0.0367524	0.0285968
0.0376	0.0385157	0.029964
0.038	0.039325	0.0305915
0.0384	0.0381097	0.0296492
0.0388	0.038742	0.0301394
0.0392	0.0422485	0.0328581
0.0396	0.0421462	0.0327788
0.04	0.0425045	0.0330566
0.0404	0.0428573	0.0333302
0.0408	0.0433516	0.0337134
0.0412	0.0409173	0.031826
0.0416	0.0422456	0.0328558
0.042	0.0418383	0.0325401
0.0424	0.042092	0.0327368
0.0428	0.0424644	0.0330255
0.0432	0.0438572	0.0341054
0.0436	0.0433869	0.0337407
0.044	0.0436277	0.0339275
0.0444	0.0439199	0.034154
0.0448	0.0443443	0.0344831
0.0452	0.0447339	0.0347851
0.0456	0.0450655	0.0350422
0.046	0.0455932	0.0354514
0.0464	0.0489661	0.0380665
0.0468	0.0492008	0.0382485
0.0472	0.0497006	0.038636
0.0476	0.0503099	0.0391084
0.048	0.047462	0.0369004
0.0484	0.0477226	0.0371024
0.0488	0.0484926	0.0376994
0.0492	0.0487305	0.0378839
0.0496	0.0492032	0.0382503
0.05	0.0494466	0.0384391
0.0504	0.0500323	0.0388932
0.0508	0.0507938	0.0394836
0.0512	0.0506983	0.0394096
0.0516	0.0515248	0.0400504
0.052	0.0517691	0.0402398
0.0524	0.051849	0.0403018
0.0528	0.0522775	0.040634
0.0532	0.052788	0.0410297
0.0536	0.056328	0.0437744
0.054	0.0566764	0.0440446
0.0544	0.0573945	0.0446014
0.0548	0.057966	0.0450445
0.0552	0.0585403	0.0454897
0.0556	0.0586511	0.0455756
0.056	0.0590652	0.0458968
0.0564	0.0594252	0.0461758
0.0568	0.0600163	0.0466342
0.0572	0.0606531	0.0471279
0.0576	0.0573331	0.0445538
0.058	0.057347	0.0445646
0.0584	0.0583992	0.0453803
0.0588	0.0584029	0.0453832
0.0592	0.0587229	0.0456313
0.0596	0.0591577	0.0459685
0.06	0.0595506	0.046273
0.0604	0.059995	0.0466177
0.0608	0.0603569	0.0468982
0.0612	0.0608207	0.0472578
0.0616	0.0612085	0.0475585
0.062	0.0618069	0.0480225
0.0624	0.0619175	0.0481082
0.0628	0.0622664	0.0483788
0.0632	0.06276	0.0487614
0.0636	0.0629929	0.048942
0.064	0.0672548	0.0522465
0.0644	0.0680545	0.0528665
0.0648	0.0688265	0.053465
0.0652	0.0687294	0.0533897
0.0656	0.0652293	0.050676
0.066	0.0668311	0.0519179
0.0664	0.0668877	0.0519618
0.0668	0.066367	0.0515581
0.0672	0.0667891	0.0518853
0.0676	0.0705822	0.0548263
0.068	0.0714519	0.0555006
0.0684	0.0715807	0.0556005
0.0688	0.0726126	0.0564005
0.0692	0.07252	0.0563287
0.0696	0.0723466	0.0561943
0.07	0.0726279	0.0564124
0.0704	0.0729793	0.0566848
0.0708	0.0735622	0.0571368
0.0712	0.0736923	0.0572377
0.0716	0.0745308	0.0578878
0.072	0.0750797	0.0583133
0.0724	0.0757146	0.0588056
0.0728	0.0760871	0.0590945
0.0732	0.0765963	0.0594892
0.0736	0.0769513	0.0597644
0.074	0.076908	0.0597309
0.0744	0.0770141	0.0598132
0.0748	0.0740316	0.0575007
0.0752	0.0779631	0.060549
0.0756	0.0781819	0.0607186
0.076	0.078835	0.061225
0.0764	0.0791102	0.0614383
0.0768	0.0796144	0.0618293
0.0772	0.0798644	0.0620231
0.0776	0.0801237	0.0622241
0.078	0.080636	0.0626213
0.0784	0.0810491	0.0629417
0.0788	0.0814416	0.063246
0.0792	0.0818138	0.0635345
0.0796	0.0822305	0.0638576
0.08	0.0825307	0.0640904
0.0804	0.0829178	0.0643905
0.0808	0.0835047	0.0648456
0.0812	0.0839587	0.0651976
0.0816	0.0811205	0.062997
0.082	0.0813995	0.0632133
0.0824	0.0820035	0.0636817
0.0828	0.0822467	0.0638702
0.0832	0.0825105	0.0640747
0.0836	0.0831285	0.0645539
0.084	0.0871242	0.0676519
0.0844	0.0880657	0.0683819
0.0848	0.0873135	0.0677987
0.0852	0.0881384	0.0684382
0.0856	0.0884963	0.0687157
0.086	0.0853871	0.0663051
0.0864	0.085784	0.0666128
0.0868	0.0863175	0.0670265
0.0872	0.0866073	0.0672511
0.0876	0.0870899	0.0676253
0.088	0.0908975	0.0705774
0.0884	0.0914826	0.0710311
0.0888	0.0922673	0.0716395
0.0892	0.0888453	0.0689863
0.0896	0.0889533	0.0690701
0.09	0.0894121	0.0694257
0.0904	0.0898005	0.0697269
0.0908	0.090402	0.0701933
0.0912	0.0933263	0.0724606
0.0916	0.0949243	0.0736996
0.092	0.0957564	0.0743447
0.0924	0.0950503	0.0737973
0.0928	0.0921369	0.0715384
0.0932	0.0924549	0.071785
0.0936	0.0928885	0.0721211
0.094	0.0933363	0.0724684
0.0944	0.0937693	0.0728041
0.0948	0.0941341	0.0730869
0.0952	0.0952011	0.0739142
0.0956	0.094956	0.0737242
0.096	0.0951966	0.0739107
0.0964	0.0989651	0.0768325
0.0968	0.0993947	0.0771656
0.0972	0.100212	0.0777994
0.0976	0.101411	0.0787288
0.098	0.100957	0.0783769
0.0984	0.101381	0.078706
0.0988	0.101316	0.0786551
0.0992	0.101825	0.0790502
0.0996	0.102236	0.0793683
0.1	0.102666	0.0797021
0.1004	0.102986	0.0799505
0.1008	0.103884	0.0806461
0.1012	0.104704	0.0812818
0.1016	0.104946	0.0814698
0.102	0.104933	0.0814596
0.1024	0.105008	0.0815178
0.1028	0.105502	0.0819009
0.1032	0.105824	0.0821509
0.1036	0.106225	0.0824612
0.104	0.106616	0.0827646
0.1044	0.107259	0.083263
0.1048	0.108076	0.0838963
0.1052	0.108304	0.0840732
0.1056	0.108736	0.084408
0.106	0.109165	0.084741
0.1064	0.109502	0.0850025
0.1068	0.109335	0.0848729
0.1072	0.109781	0.0852186
0.1076	0.110316	0.0856334
0.108	0.107167	0.0831922
0.1084	0.107757	0.0836492
0.1088	0.108141	0.0839466
0.1092	0.108508	0.0842312
0.1096	0.109327	0.0848666
0.11	0.109284	0.0848333
0.1104	0.109552	0.0850412
0.1108	0.110033	0.085414
0.1112	0.110459	0.0857441
0.1116	0.111044	0.0861978
0.112	0.111327	0.0864172
0.1124	0.111284	0.0863836
0.1128	0.115441	0.089607
0.1132	0.115611	0.0897385
0.1136	0.116183	0.0901826
0.114	0.113266	0.0879205
0.1144	0.113737	0.088286
0.1148	0.114004	0.0884927
0.1152	0.114437	0.0888283
0.1156	0.114681	0.0890176
0.116	0.11857	0.0920332
0.1164	0.11901	0.0923743
0.1168	0.119528	0.0927759
0.1172	0.119758	0.0929544
0.1176	0.116796	0.0906576
0.118	0.117124	0.0909119
0.1184	0.118046	0.0916266
0.1188	0.118204	0.091749
0.1192	0.118522	0.0919956
0.1196	0.11911	0.0924518
0.12	0.119128	0.0924659
0.1204	0.119562	0.0928019
0.1208	0.119996	0.0931389
0.1212	0.120436	0.0934796
0.1216	0.120804	0.093765
0.122	0.121105	0.0939987
0.1224	0.121681	0.094445
0.1228	0.121981	0.0946773
0.1232	0.122556	0.0951236
0.1236	0.122846	0.0953485
0.124	0.123492	0.0958496
0.1244	0.123455	0.0958208
0.1248	0.123854	0.0961296
0.1252	0.124566	0.0966819
0.1256	0.12488	0.0969253
0.126	0.125072	0.0970743
0.1264	0.125732	0.0975857
0.1268	0.126291	0.098019
0.1272	0.126701	0.0983375
0.1276	0.127067	0.0986209
0.128	0.127277	0.0987842
0.1284	0.127691	0.0991052
0.1288	0.128037	0.0993732
0.1292	0.128314	0.0995875
0.1296	0.128898	0.10004
0.13	0.129494	0.100503
0.1304	0.129833	0.100766
0.1308	0.133719	0.103778
0.1312	0.134215	0.104163
0.1316	0.134161	0.104121
0.132	0.134684	0.104527
0.1324	0.131443	0.102014
0.1328	0.131872	0.102346
0.1332	0.132206	0.102606
0.1336	0.132429	0.102778
0.134	0.132853	0.103107
0.1344	0.133569	0.103662
0.1348	0.13402	0.104012
0.1352	0.134271	0.104207
0.1356	0.134503	0.104387
0.136	0.134985	0.10476
0.1364	0.135601	0.105238
0.1368	0.13606	0.105594
0.1372	0.136369	0.105833
0.1376	0.136483	0.105922
0.138	0.137197	0.106475
0.1384	0.137719	0.10688
0.1388	0.137775	0.106923
0.1392	0.138317	0.107343
0.1396	0.138602	0.107564
0.14	0.138997	0.107871
0.1404	0.139476	0.108242
0.1408	0.139936	0.108599
0.1412	0.14038	0.108943
0.1416	0.144221	0.111921
0.142	0.144771	0.112348
0.1424	0.14488	0.112432
0.1428	0.141731	0.109991
0.1432	0.142271	0.11041
0.1436	0.142923	0.110915
0.144	0.143371	0.111262
0.1444	0.143715	0.111529
0.1448	0.147668	0.114594
0.1452	0.147796	0.114693
0.1456	0.148203	0.115008
0.146	0.144776	0.112351
0.1464	0.145505	0.112917
0.1468	0.145787	0.113135
0.1472	0.146052	0.113341
0.1476	0.150362	0.116682
0.148	0.150504	0.116792
0.1484	0.150744	0.116979
0.1488	0.151614	0.117653
0.1492	0.148171	0.114984
0.1496	0.14855	0.115278
0.15	0.149162	0.115752
0.1504	0.149602	0.116093
0.1508	0.149928	0.116346
0.1512	0.150409	0.116719
0.1516	0.150422	0.116729
0.152	0.151181	0.117317
0.1524	0.155566	0.120717
0.1528	0.155445	0.120624
0.1532	0.155876	0.120958
0.1536	0.156025	0.121073
0.154	0.153163	0.118854
0.1544	0.153439	0.119068
0.1548	0.153813	0.119358
0.1552	0.154047	0.11954
0.1556	0.154561	0.119938
0.156	0.155254	0.120476
0.1564	0.15557	0.12072
0.1568	0.155793	0.120893
0.1572	0.156415	0.121375
0.1576	0.157115	0.121918
0.158	0.157372	0.122117
0.1584	0.157433	0.122165
0.1588	0.15786	0.122496
0.1592	0.158224	0.122778
0.1596	0.158191	0.122753
0.16	0.158975	0.123361
0.1604	0.159336	0.12364
0.1608	0.159823	0.124018
0.1612	0.16393	0.127202
0.1616	0.164269	0.127465
0.162	0.161076	0.124989
0.1624	0.161393	0.125235
0.1628	0.161651	0.125435
0.1632	0.162321	0.125955
0.1636	0.166247	0.128998
0.164	0.166552	0.129235
0.1644	0.167019	0.129598
0.1648	0.16741	0.129901
0.1652	0.167761	0.130173
0.1656	0.168082	0.130421
0.166	0.168816	0.130991
0.1664	0.165381	0.128327
0.1668	0.16586	0.128698
0.1672	0.166084	0.128872
0.1676	0.166364	0.129089
0.168	0.166744	0.129384
0.1684	0.167213	0.129748
0.1688	0.167825	0.130222
0.1692	0.168304	0.130593
0.1696	0.168669	0.130877
0.17	0.168792	0.130972
0.1704	0.169177	0.13127
0.1708	0.169514	0.131532
0.1712	0.173761	0.134824
0.1716	0.174062	0.135058
0.172	0.174643	0.135508
0.1724	0.175025	0.135805
0.1728	0.171722	0.133244
0.1732	0.172044	0.133493
0.1736	0.172366	0.133743
0.174	0.172657	0.133969
0.1744	0.173204	0.134392
0.1748	0.173941	0.134964
0.1752	0.174364	0.135292
0.1756	0.174587	0.135465
0.176	0.175033	0.135811
0.1764	0.175332	0.136043
0.1768	0.175656	0.136294
0.1772	0.176354	0.136835
0.1776	0.176788	0.137172
0.178	0.176966	0.137309
0.1784	0.177174	0.137471
0.1788	0.181209	0.140599
0.1792	0.181427	0.140768
0.1796	0.182352	0.141485
0.18	0.182539	0.141631
0.1804	0.182916	0.141923
0.1808	0.179887	0.139574
0.1812	0.180032	0.139687
0.1816	0.180517	0.140062
0.182	0.180967	0.140411
0.1824	0.18153	0.140848
0.1828	0.181548	0.140862
0.1832	0.182148	0.141327
0.1836	0.18257	0.141655
0.184	0.182774	0.141813
0.1844	0.183182	0.142129
0.1848	0.183779	0.142592
0.1852	0.187856	0.145753
0.1856	0.188209	0.146027
0.186	0.188586	0.146319
0.1864	0.185249	0.143732
0.1868	0.185284	0.143759
0.1872	0.185843	0.144192
0.1876	0.186704	0.14486
0.188	0.186752	0.144897
0.1884	0.191053	0.148232
0.1888	0.191897	0.148886
0.1892	0.191588	0.148647
0.1896	0.192052	0.149007
0.19	0.189047	0.146676
0.1904	0.189187	0.146785
0.1908	0.189306	0.146877
0.1912	0.189832	0.147285
0.1916	0.194131	0.150618
0.192	0.19455	0.150943
0.1924	0.194916	0.151227
0.1928	0.195412	0.151611
0.1932	0.191651	0.148695
0.1936	0.192084	0.149031
0.194	0.19243	0.149299
0.1944	0.193194	0.149892
0.1948	0.193658	0.150252
0.1952	0.19448	0.150888
0.1956	0.19434	0.15078
0.196	0.194632	0.151007
0.1964	0.194654	0.151024
0.1968	0.195552	0.15172
0.1972	0.196057	0.152112
0.1976	0.196603	0.152535
0.198	0.1968	0.152687
0.1984	0.197019	0.152858
0.1988	0.197636	0.153336
0.1992	0.19811	0.153703
0.1996	0.198196	0.15377
0.2	0.20251	0.157115
0.2004	0.202779	0.157323
0.2008	0.199603	0.15486
0.2012	0.199708	0.154942
0.2016	0.200209	0.15533
0.202	0.200813	0.155799
0.2024	0.201746	0.156522
0.2028	0.201205	0.156103
0.2032	0.201819	0.156579
0.2036	0.202692	0.157256
0.204	0.202957	0.157461
0.2044	0.203196	0.157646
0.2048	0.203376	0.157786
0.2052	0.207613	0.161071
0.2056	0.208193	0.161521
0.206	0.208574	0.161817
0.2064	0.209031	0.162171
0.2068	0.205675	0.159569
0.2072	0.20601	0.159828
0.2076	0.206467	0.160183
0.208	0.206494	0.160204
0.2084	0.210632	0.163412
0.2088	0.21143	0.164031
0.2092	0.21178	0.164302
0.2096	0.208393	0.161676
0.21	0.208705	0.161918
0.2104	0.20918	0.162286
0.2108	0.209375	0.162438
0.2112	0.209891	0.162838
0.2116	0.210141	0.163031
0.212	0.210622	0.163404
0.2124	0.21096	0.163667
0.2128	0.215081	0.166861
0.2132	0.215506	0.167191
0.2136	0.216287	0.167796
0.214	0.216564	0.168012
0.2144	0.212926	0.165191
0.2148	0.213237	0.165432
0.2152	0.21344	0.16559
0.2156	0.213901	0.165947
0.216	0.214304	0.166259
0.2164	0.21449	0.166403
0.2168	0.215523	0.167204
0.2172	0.215577	0.167246
0.2176	0.216302	0.167808
0.218	0.216462	0.167932
0.2184	0.21712	0.168442
0.2188	0.21775	0.168931
0.2192	0.218212	0.169289
0.2196	0.218164	0.169252
0.22	0.218408	0.169441
0.2204	0.218982	0.169886
0.2208	0.219368	0.170186
0.2212	0.219862	0.170568
0.2216	0.220376	0.170967
0.222	0.220854	0.171338
0.2224	0.221128	0.17155
0.2228	0.221197	0.171604
0.2232	0.22159	0.171908
0.2236	0.222265	0.172431
0.224	0.222754	0.172811
0.2244	0.22333	0.173257
0.2248	0.223403	0.173314
0.2252	0.223653	0.173508
0.2256	0.227418	0.176427
0.226	0.227771	0.1767
0.2264	0.228724	0.17744
0.2268	0.225215	0.174719
0.2272	0.225667	0.175069
0.2276	0.226082	0.175391
0.228	0.226285	0.175548
0.2284	0.229794	0.178269
0.2288	0.230637	0.178922
0.2292	0.231445	0.179549
0.2296	0.231851	0.179864
0.23	0.23234	0.180243
0.2304	0.232679	0.180506
0.2308	0.232856	0.180643
0.2312	0.233101	0.180833
0.2316	0.229848	0.178311
0.232	0.230408	0.178745
0.2324	0.230643	0.178928
0.2328	0.231115	0.179293
0.2332	0.231544	0.179626
0.2336	0.235942	0.183036
0.234	0.235937	0.183032
0.2344	0.236327	0.183335
0.2348	0.237066	0.183907
0.2352	0.233978	0.181513
0.2356	0.234419	0.181855
0.236	0.234324	0.181781
0.2364	0.234768	0.182125
0.2368	0.239039	0.185437
0.2372	0.239353	0.185681
0.2376	0.240129	0.186282
0.238	0.240596	0.186645
0.2384	0.236965	0.183829
0.2388	0.237199	0.18401
0.2392	0.237356	0.184132
0.2396	0.237847	0.184513
0.24	0.238128	0.18473
0.2404	0.239099	0.185484
0.2408	0.239525	0.185814
0.2412	0.240014	0.186193
0.2416	0.240284	0.186402
0.242	0.240131	0.186284
0.2424	0.244386	0.189583
0.2428	0.244734	0.189852
0.2432	0.245613	0.190534
0.2436	0.2454	0.190369
0.244	0.242631	0.188222
0.2444	0.24262	0.188213
0.2448	0.243039	0.188538
0.2452	0.2435	0.188896
0.2456	0.244226	0.189458
0.246	0.244397	0.189591
0.2464	0.244984	0.190046
0.2468	0.245516	0.190459
0.2472	0.245909	0.190764
0.2476	0.245784	0.190667
0.248	0.249781	0.193766
0.2484	0.250313	0.194178
0.2488	0.251075	0.194769
0.2492	0.247277	0.191824
0.2496	0.248171	0.192518
0.25	0.248576	0.192831
0.2504	0.248411	0.192703
0.2508	0.248811	0.193013
0.2512	0.249285	0.193381
0.2516	0.249643	0.193659
0.252	0.250285	0.194157
0.2524	0.250704	0.194481
0.2528	0.251067	0.194763
0.2532	0.251184	0.194853
0.2536	0.251664	0.195225
0.254	0.251996	0.195483
0.2544	0.252635	0.195978
0.2548	0.252908	0.19619
0.2552	0.253157	0.196383
0.2556	0.254189	0.197184
0.256	0.254443	0.19738
0.2564	0.254111	0.197123
0.2568	0.255072	0.197868
0.2572	0.255215	0.197979
0.2576	0.255641	0.198309
0.258	0.256528	0.198997
0.2584	0.256897	0.199283
0.2588	0.257275	0.199576
0.2592	0.257093	0.199435
0.2596	0.257824	0.200001
0.26	0.2583	0.20037
0.2604	0.258905	0.20084
0.2608	0.25903	0.200937
0.2612	0.259428	0.201246
0.2616	0.259867	0.201586
0.262	0.260281	0.201906
0.2624	0.260614	0.202165
0.2628	0.260868	0.202362
0.2632	0.261122	0.202559
0.2636	0.261759	0.203052
0.264	0.262392	0.203544
0.2644	0.262857	0.203904
0.2648	0.263042	0.204047
0.2652	0.26326	0.204216
0.2656	0.263724	0.204577
0.266	0.264085	0.204856
0.2664	0.264615	0.205267
0.2668	0.265107	0.205649
0.2672	0.265464	0.205925
0.2676	0.265813	0.206196
0.268	0.265828	0.206207
0.2684	0.26626	0.206542
0.2688	0.270355	0.209717
0.2692	0.271315	0.210462
0.2696	0.271932	0.21094
0.27	0.271816	0.21085
0.2704	0.272158	0.211115
0.2708	0.272566	0.211432
0.2712	0.269404	0.20898
0.2716	0.269367	0.208952
0.272	0.269867	0.209339
0.2724	0.270765	0.210036
0.2728	0.271095	0.210291
0.2732	0.271532	0.21063
0.2736	0.271779	0.210822
0.274	0.272165	0.21112
0.2744	0.272511	0.211389
0.2748	0.272886	0.21168
0.2752	0.273357	0.212045
0.2756	0.273707	0.212317
0.276	0.273907	0.212472
0.2764	0.274336	0.212804
0.2768	0.274721	0.213103
0.2772	0.274893	0.213236
0.2776	0.275482	0.213693
0.278	0.276157	0.214216
0.2784	0.276188	0.21424
0.2788	0.276552	0.214522
0.2792	0.277003	0.214872
0.2796	0.277715	0.215424
0.28	0.277851	0.215529
0.2804	0.278259	0.215846
0.2808	0.278776	0.216246
0.2812	0.279206	0.21658
0.2816	0.279388	0.216721
0.282	0.2797	0.216963
0.2824	0.28013	0.217297
0.2828	0.2807	0.217738
0.2832	0.281272	0.218182
0.2836	0.281582	0.218422
0.284	0.282062	0.218794
0.2844	0.286034	0.221874
0.2848	0.286321	0.222097
0.2852	0.286761	0.222438
0.2856	0.283506	0.219914
0.286	0.284048	0.220334
0.2864	0.284493	0.220679
0.2868	0.284773	0.220896
0.2872	0.288876	0.224077
0.2876	0.28909	0.224243
0.288	0.289435	0.224511
0.2884	0.286188	0.221993
0.2888	0.287008	0.222629
0.2892	0.287153	0.222742
0.2896	0.28737	0.22291
0.29	0.291843	0.226378
0.2904	0.291766	0.226318
0.2908	0.28898	0.224158
0.2912	0.288985	0.224162
0.2916	0.289306	0.224411
0.292	0.290024	0.224967
0.2924	0.29039	0.225252
0.2928	0.290709	0.225498
0.2932	0.291413	0.226045
0.2936	0.291529	0.226134
0.294	0.291838	0.226374
0.2944	0.292311	0.226741
0.2948	0.292865	0.227171
0.2952	0.292962	0.227245
0.2956	0.293094	0.227348
0.296	0.293813	0.227906
0.2964	0.293987	0.22804
0.2968	0.29464	0.228546
0.2972	0.295421	0.229152
0.2976	0.295491	0.229206
0.298	0.295393	0.229131
0.2984	0.296116	0.229691
0.2988	0.296511	0.229997
0.2992	0.296954	0.230341
0.2996	0.29725	0.23057
0.3	0.297777	0.230979
0.3004	0.297951	0.231114
0.3008	0.298855	0.231815
0.3012	0.299003	0.231929
0.3016	0.29944	0.232268
0.302	0.299786	0.232536
0.3024	0.300116	0.232792
0.3028	0.300453	0.233054
0.3032	0.300939	0.23343
0.3036	0.301271	0.233688
0.304	0.301629	0.233965
0.3044	0.302159	0.234376
0.3048	0.302201	0.234409
0.3052	0.302881	0.234936
0.3056	0.3033	0.235261
0.306	0.303766	0.235623
0.3064	0.304126	0.235901
0.3068	0.304326	0.236057
0.3072	0.305453	0.23693
0.3076	0.305458	0.236934
0.308	0.309543	0.240101
0.3084	0.310538	0.240873
0.3088	0.310229	0.240634
0.3092	0.30682	0.23799
0.3096	0.307142	0.23824
0.31	0.307334	0.238389
0.3104	0.307865	0.2388
0.3108	0.308224	0.239079
0.3112	0.308742	0.23948
0.3116	0.308954	0.239645
0.312	0.309215	0.239847
0.3124	0.310067	0.240507
0.3128	0.310705	0.241003
0.3132	0.31093	0.241177
0.3136	0.311031	0.241255
0.314	0.311321	0.24148
0.3144	0.31184	0.241883
0.3148	0.3123	0.242239
0.3152	0.312895	0.2427
0.3156	0.313544	0.243203
0.316	0.313933	0.243505
0.3164	0.314193	0.243707
0.3168	0.314046	0.243593
0.3172	0.314297	0.243787
0.3176	0.314955	0.244297
0.318	0.3159	0.24503
0.3184	0.316147	0.245222
0.3188	0.316473	0.245474
0.3192	0.3169	0.245805
0.3196	0.317353	0.246157
0.32	0.317532	0.246295
0.3204	0.317767	0.246478
0.3208	0.318039	0.246688
0.3212	0.318625	0.247143
0.3216	0.319638	0.247928
0.322	0.319833	0.248079
0.3224	0.31999	0.248201
0.3228	0.320183	0.248351
0.3232	0.320472	0.248575
0.3236	0.321376	0.249276
0.324	0.321689	0.249519
0.3244	0.321958	0.249727
0.3248	0.322455	0.250112
0.3252	0.32307	0.250589
0.3256	0.323125	0.250632
0.326	0.32706	0.253683
0.3264	0.327589	0.254093
0.3268	0.328342	0.254677
0.3272	0.324957	0.252053
0.3276	0.325123	0.252181
0.328	0.326023	0.252879
0.3284	0.325512	0.252483
0.3288	0.32604	0.252892
0.3292	0.326657	0.25337
0.3296	0.327497	0.254021
0.33	0.327791	0.25425
0.3304	0.327831	0.254281
0.3308	0.323975	0.251291
0.3312	0.328912	0.255119
0.3316	0.329047	0.255224
0.332	0.329232	0.255367
0.3324	0.329748	0.255767
0.3328	0.33055	0.256389
0.3332	0.326443	0.253205
0.3336	0.326373	0.25315
0.334	0.327321	0.253886
0.3344	0.33188	0.25742
0.3348	0.332233	0.257694
0.3352	0.332441	0.257855
0.3356	0.332823	0.258151
0.336	0.333316	0.258533
0.3364	0.329951	0.255925
0.3368	0.33026	0.256164
0.3372	0.334758	0.259652
0.3376	0.335305	0.260075
0.338	0.335501	0.260228
0.3384	0.335527	0.260248
0.3388	0.335939	0.260567
0.3392	0.336819	0.261249
0.3396	0.33244	0.257854
0.34	0.33254	0.257932
0.3404	0.3379	0.262087
0.3408	0.338114	0.262254
0.3412	0.338547	0.262589
0.3416	0.339213	0.263106
0.342	0.339521	0.263344
0.3424	0.339608	0.263412
0.3428	0.339737	0.263512
0.3432	0.340144	0.263828
0.3436	0.340468	0.264079
0.344	0.341277	0.264706
0.3444	0.341935	0.265216
0.3448	0.34231	0.265507
0.3452	0.342869	0.26594
0.3456	0.342918	0.265978
0.346	0.342923	0.265982
0.3464	0.343375	0.266333
0.3468	0.344181	0.266957
0.3472	0.344627	0.267303
0.3476	0.345193	0.267742
0.348	0.345537	0.268009
0.3484	0.345838	0.268242
0.3488	0.346168	0.268498
0.3492	0.346183	0.26851
0.3496	0.346499	0.268754
0.35	0.346863	0.269037
0.3504	0.34792	0.269856
0.3508	0.343437	0.26638
0.3512	0.344203	0.266975
0.3516	0.344635	0.26731
0.352	0.346012	0.268377
0.3524	0.349873	0.271371
0.3528	0.350039	0.271499
0.3532	0.35026	0.271671
0.3536	0.350536	0.271885
0.354	0.35114	0.272353
0.3544	0.351332	0.272502
0.3548	0.35163	0.272733
0.3552	0.352472	0.273386
0.3556	0.353107	0.273878
0.356	0.35341	0.274113
0.3564	0.349454	0.271046
0.3568	0.349569	0.271135
0.3572	0.349523	0.271099
0.3576	0.349371	0.270982
0.358	0.349735	0.271263
0.3584	0.356029	0.276144
0.3588	0.355791	0.275959
0.3592	0.356691	0.276657
0.3596	0.357017	0.27691
0.36	0.357338	0.277159
0.3604	0.353383	0.274092
0.3608	0.352689	0.273554
0.3612	0.352898	0.273716
0.3616	0.353646	0.274296
0.362	0.354021	0.274587
0.3624	0.355407	0.275661
0.3628	0.359821	0.279084
0.3632	0.360028	0.279244
0.3636	0.360399	0.279532
0.364	0.360812	0.279852
0.3644	0.361254	0.280195
0.3648	0.358663	0.278186
0.3652	0.358256	0.27787
0.3656	0.358068	0.277724
0.366	0.358745	0.278249
0.3664	0.363757	0.282135
0.3668	0.363879	0.28223
0.3672	0.364397	0.282632
0.3676	0.364927	0.283043
0.368	0.365315	0.283343
0.3684	0.365225	0.283274
0.3688	0.361765	0.280591
0.3692	0.361002	0.279999
0.3696	0.361651	0.280502
0.37	0.361933	0.280721
0.3704	0.362125	0.28087
0.3708	0.362215	0.28094
0.3712	0.36288	0.281455
0.3716	0.364365	0.282607
0.372	0.368908	0.286129
0.3724	0.368951	0.286163
0.3728	0.369852	0.286861
0.3732	0.370165	0.287104
0.3736	0.371031	0.287775
0.374	0.371607	0.288222
0.3744	0.371785	0.28836
0.3748	0.371194	0.287901
0.3752	0.372156	0.288647
0.3756	0.372399	0.288836
0.376	0.372285	0.288747
0.3764	0.373439	0.289642
0.3768	0.374121	0.290171
0.3772	0.37461	0.29055
0.3776	0.375026	0.290873
0.378	0.374576	0.290524
0.3784	0.374651	0.290582
0.3788	0.375086	0.290919
0.3792	0.375657	0.291362
0.3796	0.376225	0.291803
0.38	0.377303	0.292638
0.3804	0.377773	0.293003
0.3808	0.378042	0.293211
0.3812	0.378359	0.293457
0.3816	0.378006	0.293183
0.382	0.378338	0.293441
0.3824	0.37876	0.293768
0.3828	0.37979	0.294566
0.3832	0.380653	0.295235
0.3836	0.380813	0.295359
0.384	0.381251	0.2957
0.3844	0.381709	0.296054
0.3848	0.381967	0.296255
0.3852	0.376556	0.292059
0.3856	0.376755	0.292214
0.386	0.377239	0.292589
0.3864	0.378363	0.29346
0.3868	0.378141	0.293288
0.3872	0.383896	0.29775
0.3876	0.384159	0.297954
0.388	0.384468	0.298194
0.3884	0.384671	0.29835
0.3888	0.380055	0.294772
0.3892	0.380477	0.295099
0.3896	0.380753	0.295313
0.39	0.381693	0.296042
0.3904	0.383022	0.297072
0.3908	0.387766	0.300751
0.3912	0.388161	0.301057
0.3916	0.388148	0.301046
0.392	0.388406	0.301247
0.3924	0.389325	0.301959
0.3928	0.389299	0.301939
0.3932	0.389827	0.302349
0.3936	0.390979	0.303241
0.394	0.39107	0.303312
0.3944	0.390642	0.30298
0.3948	0.391165	0.303386
0.3952	0.391066	0.303309
0.3956	0.388781	0.301537
0.396	0.388023	0.30095
0.3964	0.388101	0.30101
0.3968	0.388306	0.301169
0.3972	0.388288	0.301155
0.3976	0.388837	0.301581
0.398	0.389346	0.301976
0.3984	0.389798	0.302326
0.3988	0.390371	0.30277
0.3992	0.390833	0.303128
0.3996	0.390928	0.303202
0.4	0.396667	0.307652
0.4004	0.396693	0.307672
0.4008	0.397164	0.308037
0.4012	0.397609	0.308382
0.4016	0.39854	0.309104
0.402	0.398837	0.309334
0.4024	0.399183	0.309603
0.4028	0.399624	0.309945
0.4032	0.400061	0.310283
0.4036	0.40005	0.310275
0.404	0.400112	0.310323
0.4044	0.400536	0.310652
0.4048	0.401216	0.311179
0.4052	0.39534	0.306623
0.4056	0.396158	0.307257
0.406	0.397105	0.307991
0.4064	0.397537	0.308326
0.4068	0.403554	0.312992
0.4072	0.40389	0.313252
0.4076	0.403678	0.313088
0.408	0.404153	0.313456
0.4084	0.404522	0.313742
0.4088	0.405044	0.314147
0.4092	0.400567	0.310675
0.4096	0.40116	0.311136
0.41	0.401216	0.311179
0.4104	0.400664	0.310751
0.4108	0.401231	0.31119
0.4112	0.40198	0.311771
0.4116	0.402576	0.312233
0.412	0.403117	0.312653
0.4124	0.403381	0.312857
0.4128	0.40344	0.312903
0.4132	0.403455	0.312915
0.4136	0.403882	0.313246
0.414	0.40468	0.313865
0.4144	0.41082	0.318625
0.4148	0.411081	0.318827
0.4152	0.41152	0.319168
0.4156	0.41188	0.319447
0.416	0.412014	0.319551
0.4164	0.406907	0.315591
0.4168	0.407101	0.315742
0.4172	0.408359	0.316717
0.4176	0.404333	0.313596
0.418	0.407987	0.316429
0.4184	0.408091	0.316509
0.4188	0.41575	0.322448
0.4192	0.416239	0.322827
0.4196	0.415562	0.322302
0.42	0.41562	0.322347
0.4204	0.416195	0.322793
0.4208	0.411605	0.319234
0.4212	0.406086	0.314955
0.4216	0.406321	0.315137
0.422	0.406798	0.315507
0.422	0.41158	0.319214
0.4216	0.408807	0.317064
0.4212	0.408401	0.316749
0.4208	0.408315	0.316683
0.4204	0.410097	0.318064
0.42	0.40982	0.31785
0.4196	0.409496	0.317598
0.4192	0.409026	0.317234
0.4188	0.408339	0.316702
0.4184	0.405439	0.314453
0.418	0.404795	0.313953
0.4176	0.404595	0.313799
0.4172	0.407123	0.315759
0.4168	0.40621	0.315051
0.4164	0.405824	0.314752
0.416	0.405598	0.314576
0.4156	0.405312	0.314354
0.4152	0.402986	0.312551
0.4148	0.402531	0.312199
0.4144	0.402045	0.311822
0.414	0.40348	0.312934
0.4136	0.39974	0.310034
0.4132	0.402991	0.312555
0.4128	0.402101	0.311865
0.4124	0.40004	0.310267
0.412	0.399388	0.309762
0.4116	0.399141	0.30957
0.4112	0.397717	0.308466
0.4108	0.397032	0.307935
0.4104	0.400132	0.310338
0.41	0.39953	0.309872
0.4096	0.397459	0.308266
0.4092	0.396822	0.307772
0.4088	0.396537	0.307551
0.4084	0.396217	0.307303
0.408	0.397648	0.308413
0.4076	0.397195	0.308061
0.4072	0.396654	0.307642
0.4068	0.39637	0.307421
0.4064	0.395799	0.306979
0.406	0.393568	0.305249
0.4056	0.393058	0.304854
0.4052	0.392637	0.304527
0.4048	0.39426	0.305786
0.4044	0.393965	0.305557
0.404	0.393752	0.305392
0.4036	0.393219	0.304978
0.4032	0.390974	0.303238
0.4028	0.3904	0.302792
0.4024	0.389843	0.302361
0.402	0.391894	0.303951
0.4016	0.39108	0.30332
0.4012	0.39066	0.302995
0.4008	0.390243	0.302671
0.4004	0.389931	0.302429
0.4	0.389379	0.302001
0.3996	0.389036	0.301735
0.3992	0.388771	0.30153
0.3988	0.388167	0.301061
0.3984	0.387657	0.300666
0.398	0.38754	0.300575
0.3976	0.38729	0.300381
0.3972	0.386785	0.29999
0.3968	0.386486	0.299758
0.3964	0.385988	0.299372
0.396	0.385498	0.298992
0.3956	0.383186	0.2972
0.3952	0.382485	0.296656
0.3948	0.381896	0.2962
0.3944	0.382003	0.296283
0.394	0.383363	0.297337
0.3936	0.38315	0.297172
0.3932	0.382804	0.296903
0.3928	0.382144	0.296392
0.3924	0.381907	0.296207
0.392	0.379249	0.294147
0.3916	0.379282	0.294172
0.3912	0.378939	0.293906
0.3908	0.38021	0.294892
0.3904	0.379874	0.294632
0.39	0.379429	0.294286
0.3896	0.379191	0.294102
0.3892	0.377161	0.292528
0.3888	0.376519	0.29203
0.3884	0.375654	0.291359
0.388	0.375709	0.291402
0.3876	0.377396	0.29271
0.3872	0.376823	0.292266
0.3868	0.37665	0.292132
0.3864	0.376357	0.291905
0.386	0.3757	0.291395
0.3856	0.37491	0.290783
0.3852	0.374824	0.290716
0.3848	0.37433	0.290333
0.3844	0.373817	0.289935
0.384	0.373611	0.289775
0.3836	0.373283	0.289521
0.3832	0.372749	0.289107
0.3828	0.372269	0.288735
0.3824	0.372253	0.288722
0.382	0.37187	0.288426
0.3816	0.371331	0.288008
0.3812	0.370957	0.287718
0.3808	0.370442	0.287318
0.3804	0.369808	0.286827
0.38	0.369449	0.286549
0.3796	0.369078	0.286261
0.3792	0.369157	0.286322
0.3788	0.368475	0.285794
0.3784	0.368068	0.285478
0.378	0.367843	0.285303
0.3776	0.367281	0.284868
0.3772	0.366699	0.284416
0.3768	0.366298	0.284106
0.3764	0.366102	0.283953
0.376	0.365865	0.28377
0.3756	0.365204	0.283258
0.3752	0.364538	0.282741
0.3748	0.364449	0.282672
0.3744	0.363989	0.282315
0.374	0.363702	0.282093
0.3736	0.363237	0.281732
0.3732	0.363033	0.281574
0.3728	0.362771	0.281371
0.3724	0.362005	0.280777
0.372	0.36196	0.280742
0.3716	0.361304	0.280233
0.3712	0.360772	0.279821
0.3708	0.358463	0.278031
0.3704	0.357927	0.277615
0.37	0.359772	0.279046
0.3696	0.359158	0.27857
0.3692	0.358895	0.278366
0.3688	0.358633	0.278163
0.3684	0.357664	0.277412
0.368	0.357404	0.27721
0.3676	0.357159	0.27702
0.3672	0.356615	0.276598
0.3668	0.356603	0.276589
0.3664	0.356243	0.27631
0.366	0.355627	0.275832
0.3656	0.355132	0.275448
0.3652	0.354876	0.27525
0.3648	0.35447	0.274935
0.3644	0.353855	0.274458
0.364	0.353735	0.274365
0.3636	0.353391	0.274098
0.3632	0.352867	0.273692
0.3628	0.352415	0.273341
0.3624	0.351749	0.272825
0.362	0.351528	0.272654
0.3616	0.351225	0.272419
0.3612	0.350946	0.272203
0.3608	0.35137	0.272531
0.3604	0.350992	0.272238
0.36	0.350462	0.271827
0.3596	0.349821	0.27133
0.3592	0.349504	0.271085
0.3588	0.349285	0.270915
0.3584	0.348946	0.270652
0.358	0.348516	0.270318
0.3576	0.348291	0.270144
0.3572	0.347661	0.269656
0.3568	0.34734	0.269407
0.3564	0.346483	0.268742
0.356	0.346368	0.268653
0.3556	0.346297	0.268598
0.3552	0.345521	0.267997
0.3548	0.345073	0.267649
0.3544	0.344975	0.267573
0.354	0.34463	0.267306
0.3536	0.344061	0.266865
0.3532	0.343582	0.266493
0.3528	0.343173	0.266176
0.3524	0.342681	0.265795
0.352	0.342428	0.265598
0.3516	0.342124	0.265363
0.3512	0.342169	0.265398
0.3508	0.341236	0.264674
0.3504	0.340691	0.264251
0.35	0.340312	0.263958
0.3496	0.339961	0.263686
0.3492	0.339651	0.263445
0.3488	0.339346	0.263209
0.3484	0.338787	0.262775
0.348	0.338594	0.262626
0.3476	0.338154	0.262285
0.3472	0.337696	0.261929
0.3468	0.337477	0.261759
0.3464	0.336563	0.261051
0.346	0.336325	0.260866
0.3456	0.336005	0.260618
0.3452	0.335808	0.260465
0.3448	0.33535	0.26011
0.3444	0.335014	0.25985
0.344	0.334507	0.259457
0.3436	0.334038	0.259094
0.3432	0.333345	0.258556
0.3428	0.33325	0.258482
0.3424	0.333114	0.258377
0.342	0.332863	0.258182
0.3416	0.332034	0.25754
0.3412	0.331474	0.257105
0.3408	0.331275	0.256951
0.3404	0.331033	0.256764
0.34	0.330665	0.256478
0.3396	0.330234	0.256144
0.3392	0.329782	0.255793
0.3388	0.329401	0.255498
0.3384	0.329258	0.255387
0.338	0.328586	0.254866
0.3376	0.328142	0.254522
0.3372	0.327765	0.254229
0.3368	0.327534	0.254051
0.3364	0.326964	0.253608
0.336	0.326879	0.253543
0.3356	0.326415	0.253182
0.3352	0.325581	0.252537
0.3348	0.32488	0.251993
0.3344	0.324842	0.251963
0.334	0.324609	0.251783
0.3336	0.323945	0.251268
0.3332	0.323674	0.251058
0.3328	0.3231	0.250613
0.3324	0.322878	0.250441
0.332	0.322661	0.250273
0.3316	0.32211	0.249845
0.3312	0.32182	0.24962
0.3308	0.321386	0.249284
0.3304	0.32085	0.248868
0.33	0.320523	0.248615
0.3296	0.319954	0.248173
0.3292	0.319609	0.247906
0.3288	0.319601	0.247899
0.3284	0.318986	0.247423
0.328	0.318547	0.247083
0.3276	0.318025	0.246678
0.3272	0.317724	0.246444
0.3268	0.317227	0.246059
0.3264	0.316712	0.24566
0.326	0.316225	0.245282
0.3256	0.3163	0.24534
0.3252	0.313975	0.243538
0.3248	0.315154	0.244451
0.3244	0.31478	0.244162
0.324	0.314229	0.243734
0.3236	0.314057	0.243601
0.3232	0.313453	0.243133
0.3228	0.31343	0.243115
0.3224	0.313262	0.242985
0.322	0.31218	0.242146
0.3216	0.311975	0.241987
0.3212	0.312047	0.242042
0.3208	0.311401	0.241542
0.3204	0.31097	0.241208
0.32	0.310523	0.240861
0.3196	0.310046	0.240491
0.3192	0.30979	0.240293
0.3188	0.309391	0.239984
0.3184	0.308932	0.239628
0.318	0.308564	0.239343
0.3176	0.308263	0.239109
0.3172	0.307838	0.238779
0.3168	0.307365	0.238412
0.3164	0.306929	0.238075
0.316	0.306501	0.237743
0.3156	0.306131	0.237456
0.3152	0.30583	0.237222
0.3148	0.30554	0.236998
0.3144	0.305115	0.236668
0.314	0.304587	0.236259
0.3136	0.304082	0.235867
0.3132	0.307173	0.238264
0.3128	0.306885	0.23804
0.3124	0.302869	0.234927
0.312	0.302515	0.234652
0.3116	0.302234	0.234434
0.3112	0.301712	0.23403
0.3108	0.301495	0.233862
0.3104	0.301085	0.233543
0.31	0.300739	0.233275
0.3096	0.300218	0.232871
0.3092	0.299615	0.232404
0.3088	0.299371	0.232215
0.3084	0.298955	0.231892
0.308	0.298469	0.231515
0.3076	0.298287	0.231374
0.3072	0.298051	0.231191
0.3068	0.29744	0.230718
0.3064	0.29679	0.230213
0.306	0.296268	0.229809
0.3056	0.29614	0.22971
0.3052	0.29574	0.229399
0.3048	0.295349	0.229096
0.3044	0.295291	0.229051
0.304	0.294809	0.228678
0.3036	0.293907	0.227978
0.3032	0.293875	0.227954
0.3028	0.293267	0.227482
0.3024	0.292809	0.227127
0.302	0.292368	0.226785
0.3016	0.292127	0.226598
0.3012	0.29192	0.226438
0.3008	0.291727	0.226288
0.3004	0.291261	0.225927
0.3	0.290564	0.225386
0.2996	0.290003	0.224951
0.2992	0.289559	0.224607
0.2988	0.289139	0.224281
0.2984	0.289296	0.224403
0.298	0.288917	0.224109
0.2976	0.288419	0.223723
0.2972	0.287612	0.223097
0.2968	0.287274	0.222835
0.2964	0.287006	0.222628
0.296	0.286872	0.222524
0.2956	0.286529	0.222258
0.2952	0.285875	0.22175
0.2948	0.285779	0.221676
0.2944	0.28486	0.220963
0.294	0.284266	0.220503
0.2936	0.284051	0.220336
0.2932	0.28394	0.22025
0.2928	0.283536	0.219937
0.2924	0.283276	0.219735
0.292	0.282813	0.219377
0.2916	0.282038	0.218776
0.2912	0.281695	0.21851
0.2908	0.281331	0.218228
0.2904	0.281032	0.217996
0.29	0.280691	0.217731
0.2896	0.280135	0.2173
0.2892	0.279843	0.217074
0.2888	0.283118	0.219613
0.2884	0.282673	0.219268
0.288	0.278712	0.216197
0.2876	0.27822	0.215815
0.2872	0.277748	0.215449
0.2868	0.277476	0.215239
0.2864	0.277266	0.215075
0.286	0.276939	0.214822
0.2856	0.276331	0.214351
0.2852	0.275719	0.213876
0.2848	0.275242	0.213506
0.2844	0.274951	0.213281
0.284	0.274645	0.213043
0.2836	0.274677	0.213068
0.2832	0.274138	0.21265
0.2828	0.273467	0.21213
0.2824	0.272461	0.211351
0.282	0.272523	0.211398
0.2816	0.272418	0.211317
0.2812	0.271974	0.210973
0.2808	0.27171	0.210768
0.2804	0.271145	0.21033
0.28	0.27065	0.209946
0.2796	0.270103	0.209522
0.2792	0.269958	0.209409
0.2788	0.269445	0.209012
0.2784	0.268974	0.208646
0.278	0.268775	0.208493
0.2776	0.268188	0.208037
0.2772	0.267712	0.207668
0.2768	0.267253	0.207312
0.2764	0.266808	0.206967
0.276	0.266627	0.206827
0.2756	0.266413	0.206661
0.2752	0.265878	0.206246
0.2748	0.265707	0.206114
0.2744	0.265313	0.205808
0.274	0.264943	0.205522
0.2736	0.264354	0.205065
0.2732	0.263961	0.20476
0.2728	0.263654	0.204522
0.2724	0.26316	0.204139
0.272	0.262925	0.203957
0.2716	0.262427	0.203571
0.2712	0.261867	0.203136
0.2708	0.261511	0.202861
0.2704	0.261056	0.202508
0.27	0.260596	0.202151
0.2696	0.260322	0.201939
0.2692	0.260233	0.20187
0.2688	0.259583	0.201365
0.2684	0.259282	0.201132
0.268	0.258605	0.200607
0.2676	0.258094	0.200211
0.2672	0.25773	0.199929
0.2668	0.257584	0.199816
0.2664	0.257321	0.199612
0.266	0.256928	0.199307
0.2656	0.256396	0.198894
0.2652	0.259901	0.201612
0.2648	0.259305	0.20115
0.2644	0.258504	0.200529
0.264	0.254454	0.197389
0.2636	0.253933	0.196985
0.2632	0.254085	0.197103
0.2628	0.253392	0.196566
0.2624	0.25293	0.196207
0.262	0.252621	0.195968
0.2616	0.252241	0.195673
0.2612	0.252002	0.195488
0.2608	0.251206	0.194871
0.2604	0.255048	0.197849
0.26	0.254879	0.197718
0.2596	0.254231	0.197216
0.2592	0.249997	0.193934
0.2588	0.249797	0.193778
0.2584	0.249069	0.193213
0.258	0.248573	0.192829
0.2576	0.24829	0.19261
0.2572	0.247906	0.192312
0.2568	0.24754	0.192028
0.2564	0.247311	0.191851
0.256	0.246936	0.19156
0.2556	0.246357	0.191111
0.2552	0.245869	0.190732
0.2548	0.245342	0.190324
0.2544	0.245192	0.190207
0.254	0.245012	0.190068
0.2536	0.244379	0.189577
0.2532	0.244038	0.189313
0.2528	0.243783	0.189115
0.2524	0.24331	0.188748
0.252	0.242755	0.188318
0.2516	0.242683	0.188262
0.2512	0.2422	0.187888
0.2508	0.241812	0.187587
0.2504	0.241301	0.187191
0.25	0.240697	0.186723
0.2496	0.240292	0.186408
0.2492	0.239293	0.185634
0.2488	0.23909	0.185477
0.2484	0.239304	0.185642
0.248	0.239105	0.185488
0.2476	0.238689	0.185166
0.2472	0.237785	0.184465
0.2468	0.237436	0.184194
0.2464	0.237091	0.183927
0.246	0.236723	0.183641
0.2456	0.236244	0.18327
0.2452	0.236327	0.183334
0.2448	0.235806	0.182931
0.2444	0.234868	0.182203
0.244	0.234498	0.181916
0.2436	0.234028	0.181552
0.2432	0.23391	0.18146
0.2428	0.233518	0.181157
0.2424	0.233285	0.180976
0.242	0.232734	0.180548
0.2416	0.232539	0.180398
0.2412	0.231757	0.179791
0.2408	0.231606	0.179674
0.2404	0.230989	0.179196
0.24	0.23074	0.179003
0.2396	0.234058	0.181575
0.2392	0.233497	0.18114
0.2388	0.233581	0.181205
0.2384	0.232879	0.180661
0.238	0.228499	0.177265
0.2376	0.228132	0.17698
0.2372	0.227838	0.176753
0.2368	0.227532	0.176515
0.2364	0.227096	0.176177
0.236	0.226801	0.175949
0.2356	0.22659	0.175785
0.2352	0.226018	0.175342
0.2348	0.225392	0.174856
0.2344	0.225171	0.174685
0.234	0.224202	0.173933
0.2336	0.224322	0.174026
0.2332	0.224112	0.173863
0.2328	0.223811	0.17363
0.2324	0.223491	0.173382
0.232	0.223013	0.173012
0.2316	0.222351	0.172498
0.2312	0.221599	0.171915
0.2308	0.22167	0.17197
0.2304	0.221231	0.171629
0.23	0.220976	0.171432
0.2296	0.220632	0.171166
0.2292	0.219936	0.170626
0.2288	0.219342	0.170165
0.2284	0.218844	0.169779
0.228	0.21873	0.169691
0.2276	0.218495	0.169509
0.2272	0.21841	0.169443
0.2268	0.217714	0.168903
0.2264	0.217137	0.168456
0.226	0.216694	0.168112
0.2256	0.216277	0.167789
0.2252	0.215484	0.167174
0.2248	0.215498	0.167185
0.2244	0.215188	0.166945
0.224	0.218363	0.169406
0.2236	0.218129	0.169224
0.2232	0.217472	0.168715
0.2228	0.213429	0.165581
0.2224	0.213075	0.165307
0.222	0.212981	0.165233
0.2216	0.216175	0.16771
0.2212	0.215727	0.167362
0.2208	0.215448	0.167146
0.2204	0.21502	0.166815
0.22	0.210804	0.163546
0.2196	0.210467	0.163284
0.2192	0.210272	0.163133
0.2188	0.20982	0.162782
0.2184	0.209111	0.162232
0.218	0.209026	0.162167
0.2176	0.208409	0.161689
0.2172	0.208093	0.161444
0.2168	0.207723	0.161156
0.2164	0.207316	0.160841
0.216	0.206904	0.160521
0.2156	0.206339	0.160083
0.2152	0.206103	0.1599
0.2148	0.205757	0.159633
0.2144	0.205291	0.159271
0.214	0.204913	0.158978
0.2136	0.204119	0.158362
0.2132	0.203972	0.158248
0.2128	0.203638	0.157989
0.2124	0.203305	0.157731
0.212	0.202839	0.15737
0.2116	0.202549	0.157145
0.2112	0.206073	0.159877
0.2108	0.205527	0.159454
0.2104	0.205199	0.1592
0.21	0.200682	0.155697
0.2096	0.200491	0.15555
0.2092	0.200376	0.15546
0.2088	0.202895	0.157414
0.2084	0.202956	0.157461
0.208	0.202504	0.15711
0.2076	0.198512	0.154015
0.2072	0.198335	0.153878
0.2068	0.197815	0.153474
0.2064	0.197387	0.153142
0.206	0.196898	0.152763
0.2056	0.196834	0.152714
0.2052	0.196086	0.152134
0.2048	0.195737	0.151863
0.2044	0.19505	0.151331
0.204	0.194757	0.151103
0.2036	0.194201	0.150673
0.2032	0.193763	0.150333
0.2028	0.193659	0.150253
0.2024	0.193353	0.150015
0.202	0.193151	0.149858
0.2016	0.192213	0.149131
0.2012	0.192162	0.149091
0.2008	0.192017	0.148979
0.2004	0.191441	0.148533
0.2	0.190972	0.148169
0.1996	0.190768	0.148011
0.1992	0.190298	0.147646
0.1988	0.189627	0.147126
0.1984	0.189399	0.146949
0.198	0.189073	0.146696
0.1976	0.188612	0.146339
0.1972	0.188224	0.146039
0.1968	0.187683	0.145619
0.1964	0.18734	0.145353
0.196	0.187102	0.145168
0.1956	0.186597	0.144777
0.1952	0.186139	0.144422
0.1948	0.185874	0.144216
0.1944	0.185457	0.143893
0.194	0.18491	0.143469
0.1936	0.188154	0.145984
0.1932	0.187769	0.145686
0.1928	0.187314	0.145333
0.1924	0.187492	0.145471
0.192	0.182763	0.141805
0.1916	0.182841	0.141864
0.1912	0.182396	0.141519
0.1908	0.181783	0.141044
0.1904	0.185019	0.143553
0.19	0.184602	0.14323
0.1896	0.180466	0.140023
0.1892	0.180192	0.139811
0.1888	0.179864	0.139556
0.1884	0.179376	0.139178
0.188	0.178659	0.138622
0.1876	0.182375	0.141503
0.1872	0.181585	0.140891
0.1868	0.181411	0.140756
0.1864	0.177334	0.137595
0.186	0.177173	0.13747
0.1856	0.176661	0.137073
0.1852	0.176186	0.136705
0.1848	0.175565	0.136223
0.1844	0.175492	0.136167
0.184	0.178574	0.138556
0.1836	0.178308	0.13835
0.1832	0.177845	0.137991
0.1828	0.173821	0.134871
0.1824	0.173331	0.134491
0.182	0.173168	0.134365
0.1816	0.17275	0.13404
0.1812	0.17204	0.13349
0.1808	0.17183	0.133327
0.1804	0.17101	0.132692
0.18	0.170973	0.132663
0.1796	0.170352	0.132181
0.1792	0.170453	0.13226
0.1788	0.170043	0.131942
0.1784	0.169341	0.131397
0.178	0.168946	0.131091
0.1776	0.168588	0.130814
0.1772	0.168093	0.13043
0.1768	0.167863	0.130252
0.1764	0.167645	0.130083
0.176	0.166804	0.129431
0.1756	0.170084	0.131974
0.1752	0.169676	0.131658
0.1748	0.169305	0.131369
0.1744	0.165312	0.128274
0.174	0.164761	0.127847
0.1736	0.164939	0.127984
0.1732	0.163998	0.127255
0.1728	0.163894	0.127174
0.1724	0.163391	0.126784
0.172	0.162963	0.126452
0.1716	0.162436	0.126044
0.1712	0.162365	0.125989
0.1708	0.161934	0.125654
0.1704	0.161514	0.125329
0.17	0.16107	0.124985
0.1696	0.160639	0.12465
0.1692	0.160501	0.124544
0.1688	0.15966	0.123892
0.1684	0.159519	0.123782
0.168	0.159199	0.123534
0.1676	0.158558	0.123037
0.1672	0.158291	0.12283
0.1668	0.158055	0.122647
0.1664	0.157414	0.12215
0.166	0.15705	0.121868
0.1656	0.160069	0.124208
0.1652	0.159925	0.124097
0.1648	0.159257	0.123579
0.1644	0.158857	0.123269
0.164	0.158417	0.122928
0.1636	0.158052	0.122644
0.1632	0.158026	0.122625
0.1628	0.15749	0.122209
0.1624	0.157433	0.122165
0.162	0.156874	0.121732
0.1616	0.156557	0.121485
0.1612	0.155706	0.120826
0.1608	0.152032	0.117977
0.1604	0.151331	0.117434
0.16	0.150985	0.117166
0.1596	0.150892	0.117093
0.1592	0.150248	0.116594
0.1588	0.149631	0.116115
0.1584	0.149692	0.116163
0.158	0.149042	0.115659
0.1576	0.148787	0.115461
0.1572	0.148367	0.115136
0.1568	0.147923	0.114792
0.1564	0.147247	0.114268
0.156	0.14685	0.113959
0.1556	0.146441	0.113643
0.1552	0.146228	0.113478
0.1548	0.146016	0.113313
0.1544	0.14545	0.112874
0.154	0.145009	0.112532
0.1536	0.144752	0.112333
0.1532	0.144297	0.11198
0.1528	0.143862	0.111643
0.1524	0.143367	0.111259
0.152	0.14305	0.111014
0.1516	0.142495	0.110583
0.1512	0.142246	0.11039
0.1508	0.141801	0.110045
0.1504	0.141276	0.109638
0.15	0.140747	0.109228
0.1496	0.140615	0.109125
0.1492	0.140163	0.108775
0.1488	0.139715	0.108427
0.1484	0.139451	0.108223
0.148	0.138965	0.107846
0.1476	0.13852	0.107501
0.1472	0.138173	0.107232
0.1468	0.137832	0.106968
0.1464	0.137462	0.10668
0.146	0.136993	0.106317
0.1456	0.136443	0.105891
0.1452	0.136055	0.10559
0.1448	0.13589	0.105462
0.1444	0.138899	0.107795
0.144	0.138267	0.107305
0.1436	0.137848	0.10698
0.1432	0.137507	0.106716
0.1428	0.134091	0.104067
0.1424	0.133531	0.103633
0.142	0.133044	0.103256
0.1416	0.132763	0.103037
0.1412	0.132349	0.102716
0.1408	0.131568	0.102111
0.1404	0.131151	0.101788
0.14	0.131069	0.101724
0.1396	0.130541	0.101315
0.1392	0.130278	0.10111
0.1388	0.129828	0.100762
0.1384	0.129396	0.100427
0.138	0.129119	0.100212
0.1376	0.128852	0.100005
0.1372	0.128366	0.099628
0.1368	0.128079	0.099406
0.1364	0.127522	0.0989735
0.136	0.126915	0.0985028
0.1356	0.126638	0.0982886
0.1352	0.126379	0.0980873
0.1348	0.125573	0.0974626
0.1344	0.129231	0.100299
0.134	0.128481	0.0997171
0.1336	0.124623	0.096726
0.1332	0.124393	0.0965476
0.1328	0.123956	0.0962093
0.1324	0.123343	0.0957337
0.132	0.123241	0.0956545
0.1316	0.123027	0.095489
0.1312	0.122338	0.0949545
0.1308	0.1219	0.0946149
0.1304	0.121464	0.094277
0.13	0.121238	0.0941015
0.1296	0.120384	0.0934393
0.1292	0.119932	0.0930888
0.1288	0.119876	0.0930458
0.1284	0.118994	0.0923619
0.128	0.121955	0.0946577
0.1276	0.122519	0.0950946
0.1272	0.121295	0.0941455
0.1268	0.121161	0.094042
0.1264	0.117254	0.0910127
0.126	0.117105	0.0908971
0.1256	0.116554	0.0904702
0.1252	0.116285	0.0902616
0.1248	0.115863	0.0899344
0.1244	0.115457	0.0896192
0.124	0.115158	0.0893873
0.1236	0.114763	0.0890813
0.1232	0.114243	0.0886782
0.1228	0.113776	0.0883159
0.1224	0.115664	0.08978
0.122	0.113129	0.0878145
0.1216	0.112604	0.0874075
0.1212	0.112189	0.0870852
0.1208	0.112132	0.0870413
0.1204	0.111477	0.0865336
0.12	0.110967	0.086138
0.1196	0.114361	0.0887698
0.1192	0.114275	0.0887032
0.1188	0.113379	0.0880082
0.1184	0.112929	0.0876591
0.118	0.108999	0.0846122
0.1176	0.108659	0.0843489
0.1172	0.108246	0.0840282
0.1168	0.107893	0.0837548
0.1164	0.107442	0.0834049
0.116	0.107065	0.0831129
0.1156	0.106853	0.082948
0.1152	0.106359	0.0825656
0.1148	0.10572	0.0820698
0.1144	0.109032	0.084638
0.114	0.108373	0.0841272
0.1136	0.108027	0.0838583
0.1132	0.107198	0.0832158
0.1128	0.106932	0.0830096
0.1124	0.106625	0.0827713
0.112	0.106394	0.0825926
0.1116	0.106196	0.0824393
0.1112	0.105801	0.0821328
0.1108	0.101938	0.0791378
0.1104	0.101346	0.0786787
0.11	0.100967	0.0783844
0.1096	0.100706	0.0781822
0.1092	0.100071	0.0776899
0.1088	0.0998379	0.0775093
0.1084	0.0993683	0.0771452
0.108	0.0991793	0.0769986
0.1076	0.0989366	0.0768105
0.1072	0.0982753	0.0762977
0.1068	0.0977826	0.0759157
0.1064	0.097518	0.0757106
0.106	0.0982478	0.0762764
0.1056	0.0966299	0.075022
0.1052	0.0962422	0.0747214
0.1048	0.0961944	0.0746843
0.1044	0.0955524	0.0741866
0.104	0.0953281	0.0740127
0.1036	0.0946817	0.0735115
0.1032	0.0944221	0.0733102
0.1028	0.0938718	0.0728836
0.1024	0.0932781	0.0724232
0.102	0.0931436	0.0723189
0.1016	0.0925926	0.0718917
0.1012	0.0919633	0.0714038
0.1008	0.0917964	0.0712745
0.1004	0.0911312	0.0707587
0.1	0.0903898	0.0701838
0.0996	0.0903522	0.0701547
0.0992	0.0900486	0.0699193
0.0988	0.0898592	0.0697725
0.0984	0.0893441	0.0693731
0.098	0.0889065	0.0690338
0.0976	0.0887808	0.0689363
0.0972	0.0880051	0.0683349
0.0968	0.0877007	0.0680989
0.0964	0.086994	0.067551
0.096	0.0871212	0.0676496
0.0956	0.086895	0.0674742
0.0952	0.0861484	0.0668953
0.0948	0.085823	0.066643
0.0944	0.0857254	0.0665674
0.094	0.0850365	0.0660332
0.0936	0.0847701	0.0658267
0.0932	0.084303	0.0654645
0.0928	0.0837301	0.0650204
0.0924	0.0837479	0.0650341
0.092	0.0833105	0.064695
0.0916	0.0827118	0.0642308
0.0912	0.0821337	0.0637826
0.0908	0.081996	0.0636758
0.0904	0.08152	0.0633067
0.09	0.0811785	0.063042
0.0896	0.0807198	0.0626863
0.0892	0.0836062	0.0649243
0.0888	0.0831683	0.0645847
0.0884	0.0826572	0.0641885
0.088	0.0821902	0.0638264
0.0876	0.0818801	0.063586
0.0872	0.0813649	0.0631865
0.0868	0.0809138	0.0628367
0.0864	0.0806249	0.0626128
0.086	0.0803469	0.0623972
0.0856	0.0797038	0.0618986
0.0852	0.0794534	0.0617044
0.0848	0.079125	0.0614498
0.0844	0.078669	0.0610962
0.084	0.0787273	0.0611415
0.0836	0.0784152	0.0608995
0.0832	0.0779078	0.0605061
0.0828	0.0773185	0.0600492
0.0824	0.0766093	0.0594993
0.082	0.0761144	0.0591156
0.0816	0.0746947	0.0580149
0.0812	0.0722763	0.0561398
0.0808	0.0719772	0.0559078
0.0804	0.0707499	0.0549563
0.08	0.0719033	0.0558506
0.0796	0.0714035	0.0554631
0.0792	0.0700126	0.0543846
0.0788	0.0697837	0.0542072
0.0784	0.0692949	0.0538282
0.078	0.0689797	0.0535838
0.0776	0.0689105	0.0535302
0.0772	0.0688561	0.053488
0.0768	0.0714444	0.0554948
0.0764	0.0715249	0.0555572
0.076	0.0710295	0.0551731
0.0756	0.0702481	0.0545672
0.0752	0.0696577	0.0541095
0.0748	0.0661507	0.0513904
0.0744	0.065053	0.0505393
0.074	0.0644866	0.0501001
0.0736	0.0657025	0.0510428
0.0732	0.0643285	0.0499776
0.0728	0.0638003	0.049568
0.0724	0.0631703	0.0490796
0.072	0.0637246	0.0495094
0.0716	0.0625611	0.0486072
0.0712	0.0625371	0.0485886
0.0708	0.0620332	0.0481979
0.0704	0.0615304	0.0478081
0.07	0.0609432	0.0473528
0.0696	0.0611046	0.0474779
0.0692	0.0606365	0.047115
0.0688	0.0599649	0.0465943
0.0684	0.0625743	0.0486174
0.068	0.0621286	0.0482719
0.0676	0.0620398	0.0482031
0.0672	0.0621984	0.048326
0.0668	0.0614111	0.0477156
0.0664	0.061421	0.0477233
0.066	0.0611407	0.047506
0.0656	0.0606957	0.0471609
0.0652	0.0600251	0.046641
0.0648	0.0588765	0.0457504
0.0644	0.0586319	0.0455608
0.064	0.05521	0.0429077
0.0636	0.0549371	0.042696
0.0632	0.054421	0.0422959
0.0628	0.0539811	0.0419548
0.0624	0.0533913	0.0414976
0.062	0.0531115	0.0412806
0.0616	0.0555365	0.0431608
0.0612	0.0552611	0.0429473
0.0608	0.055546	0.0431682
0.0604	0.0556537	0.0432517
0.06	0.0518664	0.0403152
0.0596	0.0513852	0.0399422
0.0592	0.0503167	0.0391137
0.0588	0.0498205	0.038729
0.0584	0.0493525	0.0383661
0.058	0.0491953	0.0382442
0.0576	0.051653	0.0401498
0.0572	0.0521258	0.0405163
0.0568	0.0517101	0.0401941
0.0564	0.0512743	0.0398561
0.056	0.0504457	0.0392137
0.0556	0.0499387	0.0388206
0.0552	0.0499449	0.0388254
0.0548	0.0497788	0.0386967
0.0544	0.0499036	0.0387934
0.054	0.0491356	0.0381979
0.0536	0.0485559	0.0377485
0.0532	0.0474748	0.0369102
0.0528	0.046769	0.036363
0.0524	0.0465944	0.0362277
0.052	0.043186	0.033585
0.0516	0.0431133	0.0335286
0.0512	0.0428115	0.0332947
0.0508	0.0428487	0.0333234
0.0504	0.0422068	0.0328258
0.05	0.0409578	0.0318574
0.0496	0.0440379	0.0342455
0.0492	0.0436704	0.0339606
0.0488	0.0430874	0.0335085
0.0484	0.0425367	0.0330816
0.048	0.0420934	0.0327378
0.0476	0.0388727	0.0302407
0.0472	0.0383714	0.0298521
0.0468	0.0378358	0.0294368
0.0464	0.0374594	0.029145
0.046	0.0369334	0.0287371
0.0456	0.036639	0.0285089
0.0452	0.0368636	0.028683
[truncated: 113 more rows]
