# Supplementary material for: Anomalous temperature dependence of elastic limit in metallic glasses
Source: Nat Commun. 2024 Jan 2;15:171. doi: 10.1038/s41467-023-44048-7 (PMC10761975; doi:10.1038/s41467-023-44048-7)
Supplement: Supplementary file 2 — Source Data Files [file 41467_2023_44048_MOESM2_ESM.zip › Figure2-20K-1.xlsx]

## Sheet: Sheet1
# strain(%)	strain_el(%)	stress(GPa)
0	-0.00013068	0
0.0004	-0.00262693	-0.00193544
0.0008	-0.00208651	-0.00151643
0.0012	-0.00163262	-0.00116451
0.0016	-0.00128903	-0.00089812
0.002	0.00035187	0.00037414
0.0024	0.0004186	0.00042587
0.0028	0.00052482	0.00050823
0.0032	0.00074559	0.0006794
0.0036	0.00100699	0.00088207
0.004	0.00443941	0.00354335
0.0044	0.00426156	0.00340546
0.0048	0.00474387	0.00377942
0.0052	0.00510979	0.00406312
0.0056	0.00533208	0.00423548
0.006	0.00617445	0.0048886
0.0064	0.00678537	0.00536227
0.0068	0.00703102	0.00555272
0.0072	0.00700525	0.00553274
0.0076	0.00744782	0.00587589
0.008	0.00531886	0.00422523
0.0084	0.00562582	0.00446322
0.0088	0.00611449	0.00484211
0.0092	0.00627929	0.00496988
0.0096	0.00982439	0.00771853
0.01	0.0108905	0.00854515
0.0104	0.0113901	0.00893246
0.0108	0.0109497	0.00859106
0.0112	0.00828903	0.00652811
0.0116	0.00863932	0.0067997
0.012	0.00894566	0.00703722
0.0124	0.00930784	0.00731803
0.0128	0.0130886	0.0102494
0.0132	0.013574	0.0106257
0.0136	0.0111065	0.0087126
0.014	0.0110161	0.00864251
0.0144	0.0114218	0.00895705
0.0148	0.0118671	0.00930233
0.0152	0.0151094	0.0118161
0.0156	0.015623	0.0122144
0.016	0.0158792	0.0124131
0.0164	0.0133129	0.0104233
0.0168	0.0138485	0.0108386
0.0172	0.0142833	0.0111757
0.0176	0.0175585	0.0137151
0.018	0.0189364	0.0147834
0.0184	0.0196213	0.0153145
0.0188	0.0192821	0.0150514
0.0192	0.0160553	0.0125496
0.0196	0.0176492	0.0137854
0.02	0.0183089	0.0142969
0.0204	0.0182705	0.0142671
0.0208	0.0216333	0.0168744
0.0212	0.0222658	0.0173648
0.0216	0.0225499	0.0175851
0.022	0.0188147	0.0146891
0.0224	0.0206474	0.01611
0.0228	0.02119	0.0165307
0.0232	0.0209915	0.0163768
0.0236	0.0205559	0.016039
0.024	0.0236906	0.0184695
0.0244	0.0243009	0.0189427
0.0248	0.02522	0.0196553
0.0252	0.0237926	0.0185486
0.0256	0.0224092	0.017476
0.026	0.0241152	0.0187987
0.0264	0.023338	0.0181962
0.0268	0.0236706	0.018454
0.0272	0.0243592	0.0189879
0.0276	0.0246281	0.0191964
0.028	0.0248237	0.0193481
0.0284	0.0263066	0.0204978
0.0288	0.0270389	0.0210655
0.0292	0.0261609	0.0203848
0.0296	0.0269519	0.0209981
0.03	0.0299278	0.0233054
0.0304	0.030325	0.0236134
0.0308	0.0304883	0.02374
0.0312	0.0283351	0.0220705
0.0316	0.028654	0.0223178
0.032	0.0287526	0.0223942
0.0324	0.0303959	0.0236684
0.0328	0.0296863	0.0231182
0.0332	0.032929	0.0256324
0.0336	0.0302145	0.0235277
0.034	0.03214	0.0250206
0.0344	0.0326172	0.0253906
0.0348	0.0321076	0.0249955
0.0352	0.0321188	0.0250042
0.0356	0.036368	0.0282987
0.036	0.0366997	0.0285559
0.0364	0.0370999	0.0288662
0.0368	0.0343901	0.0267652
0.0372	0.0341296	0.0265633
0.0376	0.0345438	0.0268844
0.038	0.0381613	0.0296892
0.0384	0.0386467	0.0300655
0.0388	0.0393323	0.0305971
0.0392	0.0359926	0.0280077
0.0396	0.0365801	0.0284632
0.04	0.0387933	0.0301792
0.0404	0.0388872	0.030252
0.0408	0.0378553	0.0294519
0.0412	0.0381314	0.029666
0.0416	0.0385905	0.0300219
0.042	0.0419933	0.0326603
0.0424	0.0422525	0.0328612
0.0428	0.0425071	0.0330586
0.0432	0.0431388	0.0335484
0.0436	0.0441956	0.0343678
0.044	0.0450437	0.0350253
0.0444	0.0448905	0.0349066
0.0448	0.0448017	0.0348377
0.0452	0.0420282	0.0326873
0.0456	0.0423774	0.0329581
0.046	0.0428855	0.033352
0.0464	0.0467207	0.0363256
0.0468	0.0473621	0.0368229
0.0472	0.0481337	0.0374211
0.0476	0.0482171	0.0374858
0.048	0.0486343	0.0378093
0.0484	0.0485614	0.0377527
0.0488	0.0486238	0.0378011
0.0492	0.0489772	0.0380751
0.0496	0.0493948	0.0383989
0.05	0.0500473	0.0389048
0.0504	0.0503544	0.0391429
0.0508	0.0475538	0.0369715
0.0512	0.0488722	0.0379937
0.0516	0.0482361	0.0375005
0.052	0.048723	0.037878
0.0524	0.0526921	0.0409554
0.0528	0.0525892	0.0408757
0.0532	0.0529323	0.0411417
0.0536	0.0504502	0.0392172
0.054	0.0507126	0.0394207
0.0544	0.0513789	0.0399373
0.0548	0.0551338	0.0428486
0.0552	0.0560611	0.0435675
0.0556	0.0561972	0.043673
0.056	0.0538341	0.0418409
0.0564	0.0543421	0.0422347
0.0568	0.0547448	0.042547
0.0572	0.0541977	0.0421228
0.0576	0.0539408	0.0419236
0.058	0.0549196	0.0426825
0.0584	0.0581318	0.045173
0.0588	0.0585636	0.0455078
0.0592	0.0589442	0.0458029
0.0596	0.059497	0.0462315
0.06	0.0565455	0.0439431
0.0604	0.0580768	0.0451304
0.0608	0.0574992	0.0446825
0.0612	0.0578649	0.0449661
0.0616	0.0597192	0.0464038
0.062	0.0587731	0.0456702
0.0624	0.0592232	0.0460192
0.0628	0.0596433	0.046345
0.0632	0.0596064	0.0463163
0.0636	0.0636055	0.049417
0.064	0.0642105	0.0498861
0.0644	0.0646315	0.0502125
0.0648	0.0652005	0.0506536
0.0652	0.0659936	0.0512686
0.0656	0.0657807	0.0511035
0.066	0.0631851	0.049091
0.0664	0.0630504	0.0489866
0.0668	0.0641344	0.049827
0.0672	0.0639723	0.0497014
0.0676	0.0675131	0.0524467
0.068	0.0682788	0.0530404
0.0684	0.0684174	0.0531478
0.0688	0.0688044	0.0534479
0.0692	0.0696478	0.0541018
0.0696	0.06604	0.0513045
0.07	0.0670998	0.0521262
0.0704	0.0668835	0.0519585
0.0708	0.0688969	0.0535196
0.0712	0.0691924	0.0537487
0.0716	0.0686864	0.0533564
0.072	0.0687108	0.0533753
0.0724	0.0690324	0.0536247
0.0728	0.0690668	0.0536514
0.0732	0.0731829	0.0568427
0.0736	0.0739949	0.0574722
0.074	0.0739099	0.0574063
0.0744	0.0710964	0.055225
0.0748	0.0714959	0.0555347
0.0752	0.071948	0.0558852
0.0756	0.0759747	0.0590073
0.076	0.0766861	0.0595588
0.0764	0.0769943	0.0597978
0.0768	0.0766134	0.0595025
0.0772	0.0739925	0.0574704
0.0776	0.0742453	0.0576665
0.078	0.0748571	0.0581408
0.0784	0.0746893	0.0580107
0.0788	0.0754751	0.0586199
0.0792	0.0760748	0.0590849
0.0796	0.0764296	0.05936
0.08	0.0766654	0.0595428
0.0804	0.0769637	0.0597741
0.0808	0.077491	0.0601829
0.0812	0.0780231	0.0605955
0.0816	0.0784312	0.0609119
0.082	0.0787274	0.0611416
0.0824	0.0791344	0.0614571
0.0828	0.083075	0.0645124
0.0832	0.0831226	0.0645493
0.0836	0.0835831	0.0649064
0.084	0.0837988	0.0650736
0.0844	0.0812214	0.0630752
0.0848	0.0815042	0.0632945
0.0852	0.0819455	0.0636367
0.0856	0.0834963	0.064839
0.086	0.0839894	0.0652213
0.0864	0.0841621	0.0653553
0.0868	0.0834436	0.0647982
0.0872	0.083833	0.0651001
0.0876	0.0843349	0.0654892
0.088	0.0845026	0.0656193
0.0884	0.0849008	0.065928
0.0888	0.0857082	0.066554
0.0892	0.0860155	0.0667923
0.0896	0.086301	0.0670136
0.09	0.0867043	0.0673264
0.0904	0.0871878	0.0677012
0.0908	0.0912208	0.0708282
0.0912	0.0919309	0.0713787
0.0916	0.0913689	0.070943
0.092	0.0918196	0.0712924
0.0924	0.089178	0.0692443
0.0928	0.0895603	0.0695407
0.0932	0.0898887	0.0697953
0.0936	0.0902103	0.0700446
0.094	0.0906195	0.0703619
0.0944	0.0911218	0.0707514
0.0948	0.0916824	0.071186
0.0952	0.0919617	0.0714025
0.0956	0.0922309	0.0716113
0.096	0.0924056	0.0717467
0.0964	0.0962716	0.0747442
0.0968	0.0968012	0.0751548
0.0972	0.0971742	0.075444
0.0976	0.0975053	0.0757007
0.098	0.0947642	0.0735755
0.0984	0.0951025	0.0738378
0.0988	0.095404	0.0740715
0.0992	0.0956743	0.0742811
0.0996	0.0962342	0.0747152
0.1	0.0966228	0.0750165
0.1004	0.100306	0.0778719
0.1008	0.100638	0.0781295
0.1012	0.0978083	0.0759357
0.1016	0.0981185	0.0761762
0.102	0.101935	0.0791356
0.1024	0.102228	0.0793625
0.1028	0.0992679	0.0770674
0.1032	0.0997426	0.0774354
0.1036	0.100132	0.0777372
0.104	0.100849	0.0782932
0.1044	0.100943	0.0783664
0.1048	0.101347	0.0786796
0.1052	0.101984	0.079173
0.1056	0.102134	0.0792894
0.106	0.102761	0.0797753
0.1064	0.106492	0.0826683
0.1068	0.106913	0.0829952
0.1072	0.10763	0.0835505
0.1076	0.104238	0.080921
0.108	0.104755	0.0813216
0.1084	0.104984	0.081499
0.1088	0.105566	0.0819502
0.1092	0.105876	0.0821906
0.1096	0.10945	0.0849617
0.11	0.109934	0.085337
0.1104	0.110268	0.0855965
0.1108	0.107589	0.0835193
0.1112	0.107805	0.0836862
0.1116	0.108048	0.0838752
0.112	0.111886	0.0868505
0.1124	0.112198	0.0870923
0.1128	0.10938	0.0849078
0.1132	0.109648	0.0851157
0.1136	0.110106	0.0854707
0.114	0.110673	0.0859101
0.1144	0.110992	0.0861573
0.1148	0.11113	0.0862646
0.1152	0.111584	0.0866163
0.1156	0.112033	0.0869643
0.116	0.11323	0.0878925
0.1164	0.112792	0.0875532
0.1168	0.117013	0.0908258
0.1172	0.11707	0.09087
0.1176	0.117536	0.0912309
0.118	0.114477	0.0888597
0.1184	0.114993	0.0892599
0.1188	0.115447	0.0896114
0.1192	0.115732	0.0898326
0.1196	0.11595	0.0900015
0.12	0.116409	0.0903573
0.1204	0.116907	0.0907434
0.1208	0.117205	0.0909747
0.1212	0.117601	0.0912817
0.1216	0.118441	0.0919332
0.122	0.118561	0.0920261
0.1224	0.122712	0.0952443
0.1228	0.122682	0.0952209
0.1232	0.123108	0.0955514
0.1236	0.120125	0.0932388
0.124	0.120516	0.0935421
0.1244	0.120974	0.0938972
0.1248	0.121323	0.0941676
0.1252	0.125032	0.0970434
0.1256	0.125907	0.0977217
0.126	0.12606	0.0978403
0.1264	0.126506	0.0981859
0.1268	0.126687	0.0983267
0.1272	0.123512	0.0958648
0.1276	0.124062	0.096291
0.128	0.124573	0.0966874
0.1284	0.124905	0.0969446
0.1288	0.125117	0.0971091
0.1292	0.12536	0.0972976
0.1296	0.126032	0.0978187
0.13	0.126428	0.0981256
0.1304	0.12686	0.0984607
0.1308	0.127368	0.0988547
0.1312	0.127702	0.0991137
0.1316	0.127982	0.0993308
0.132	0.128542	0.0997649
0.1324	0.128766	0.0999383
0.1328	0.132777	0.103048
0.1332	0.13301	0.103229
0.1336	0.133515	0.103621
0.134	0.133762	0.103812
0.1344	0.13114	0.101779
0.1348	0.131566	0.102109
0.1352	0.131788	0.102281
0.1356	0.131974	0.102425
0.136	0.135885	0.105458
0.1364	0.13641	0.105865
0.1368	0.136864	0.106217
0.1372	0.133717	0.103777
0.1376	0.134144	0.104108
0.138	0.134598	0.10446
0.1384	0.138305	0.107334
0.1388	0.138641	0.107595
0.1392	0.139188	0.108019
0.1396	0.13628	0.105764
0.14	0.136464	0.105907
0.1404	0.136895	0.106241
0.1408	0.137206	0.106482
0.1412	0.146244	0.11349
0.1416	0.147426	0.114406
0.142	0.148264	0.115056
0.1424	0.148631	0.11534
0.1428	0.148965	0.115599
0.1432	0.145885	0.113211
0.1436	0.146399	0.11361
0.144	0.140365	0.108931
0.1444	0.140735	0.109218
0.1448	0.141138	0.10953
0.1452	0.141572	0.109868
0.1456	0.142029	0.110222
0.146	0.142666	0.110716
0.1464	0.142934	0.110923
0.1468	0.146611	0.113774
0.1472	0.146935	0.114025
0.1476	0.147006	0.11408
0.148	0.144384	0.112048
0.1484	0.144694	0.112288
0.1488	0.145287	0.112748
0.1492	0.14571	0.113076
0.1496	0.145796	0.113142
0.15	0.146306	0.113538
0.1504	0.146839	0.113951
0.1508	0.147068	0.114129
0.1512	0.147524	0.114482
0.1516	0.148112	0.114938
0.152	0.148224	0.115025
0.1524	0.148805	0.115475
0.1528	0.149092	0.115698
0.1532	0.14961	0.116099
0.1536	0.15013	0.116503
0.154	0.154173	0.119638
0.1544	0.15405	0.119542
0.1548	0.154984	0.120266
0.1552	0.155019	0.120293
0.1556	0.155404	0.120591
0.156	0.151948	0.117912
0.1564	0.152565	0.118391
0.1568	0.153191	0.118876
0.1572	0.153476	0.119097
0.1576	0.153664	0.119242
0.158	0.154094	0.119576
0.1584	0.154703	0.120049
0.1588	0.155102	0.120358
0.1592	0.15536	0.120558
0.1596	0.155972	0.121032
0.16	0.156529	0.121464
0.1604	0.156411	0.121372
0.1608	0.157032	0.121854
0.1612	0.161044	0.124965
0.1616	0.161325	0.125182
0.162	0.162021	0.125722
0.1624	0.158541	0.123024
0.1628	0.159168	0.12351
0.1632	0.159371	0.123667
0.1636	0.159387	0.12368
0.164	0.160166	0.124284
0.1644	0.160712	0.124707
0.1648	0.161627	0.125416
0.1652	0.161134	0.125035
0.1656	0.15304	0.118758
0.166	0.156973	0.121808
0.1664	0.157549	0.122255
0.1668	0.157664	0.122344
0.1672	0.15487	0.120178
0.1676	0.155122	0.120373
0.168	0.155483	0.120653
0.1684	0.155839	0.120929
0.1688	0.156134	0.121158
0.1692	0.156825	0.121693
0.1696	0.157278	0.122045
0.17	0.157645	0.122329
0.1704	0.158086	0.122671
0.1708	0.161737	0.125502
0.1712	0.162159	0.125829
0.1716	0.159036	0.123407
0.172	0.159504	0.123771
0.1724	0.159873	0.124057
0.1728	0.160185	0.124299
0.1732	0.160674	0.124678
0.1736	0.16112	0.125024
0.174	0.161463	0.12529
0.1744	0.162116	0.125796
0.1748	0.162391	0.126009
0.1752	0.162714	0.126259
0.1756	0.163126	0.126579
0.176	0.163352	0.126754
0.1764	0.163965	0.12723
0.1768	0.164182	0.127398
0.1772	0.16444	0.127598
0.1776	0.164959	0.128
0.178	0.165243	0.128221
0.1784	0.16595	0.128768
0.1788	0.166495	0.129191
0.1792	0.175483	0.13616
0.1796	0.175795	0.136402
0.18	0.176026	0.13658
0.1804	0.176519	0.136963
0.1808	0.180688	0.140195
0.1812	0.181028	0.140459
0.1816	0.181415	0.140759
0.182	0.178394	0.138416
0.1824	0.178463	0.13847
0.1828	0.17899	0.138879
0.1832	0.183171	0.14212
0.1836	0.183396	0.142295
0.184	0.180183	0.139804
0.1844	0.180351	0.139934
0.1848	0.180951	0.140399
0.1852	0.181143	0.140548
0.1856	0.18176	0.141027
0.186	0.182361	0.141492
0.1864	0.182385	0.141511
0.1868	0.183096	0.142063
0.1872	0.183374	0.142278
0.1876	0.183625	0.142473
0.188	0.183878	0.142669
0.1884	0.184496	0.143148
0.1888	0.188522	0.146269
0.1892	0.188911	0.146571
0.1896	0.189345	0.146907
0.19	0.189712	0.147192
0.1904	0.186405	0.144628
0.1908	0.186926	0.145032
0.1912	0.187114	0.145178
0.1916	0.187822	0.145726
0.192	0.187999	0.145864
0.1924	0.188286	0.146086
0.1928	0.188935	0.146589
0.1932	0.189161	0.146765
0.1936	0.189306	0.146877
0.194	0.189722	0.1472
0.1944	0.190312	0.147657
0.1948	0.190992	0.148184
0.1952	0.191532	0.148603
0.1956	0.191662	0.148704
0.196	0.192192	0.149115
0.1964	0.196223	0.15224
0.1968	0.196571	0.15251
0.1972	0.196855	0.152731
0.1976	0.193701	0.150285
0.198	0.19402	0.150532
0.1984	0.194375	0.150808
0.1988	0.194305	0.150753
0.1992	0.195158	0.151415
0.1996	0.195813	0.151923
0.2	0.196214	0.152233
0.2004	0.19657	0.15251
0.2008	0.196788	0.152678
0.2012	0.19728	0.153059
0.2016	0.19788	0.153525
0.202	0.19805	0.153657
0.2024	0.198254	0.153815
0.2028	0.198605	0.154087
0.2032	0.199401	0.154704
0.2036	0.199636	0.154886
0.204	0.19997	0.155145
0.2044	0.200301	0.155402
0.2048	0.200784	0.155776
0.2052	0.200933	0.155892
0.2056	0.200917	0.15588
0.206	0.201558	0.156376
0.2064	0.202143	0.15683
0.2068	0.202822	0.157356
0.2072	0.203105	0.157576
0.2076	0.207352	0.160869
0.208	0.207868	0.161269
0.2084	0.208033	0.161397
0.2088	0.208221	0.161543
0.2092	0.20499	0.159038
0.2096	0.205618	0.159524
0.21	0.205914	0.159754
0.2104	0.206276	0.160035
0.2108	0.20677	0.160417
0.2112	0.207204	0.160754
0.2116	0.207319	0.160844
0.212	0.207682	0.161125
0.2124	0.207989	0.161363
0.2128	0.208358	0.161649
0.2132	0.208769	0.161968
0.2136	0.209336	0.162407
0.214	0.20997	0.162899
0.2144	0.210656	0.163431
0.2148	0.210729	0.163487
0.2152	0.21095	0.163659
0.2156	0.211637	0.164191
0.216	0.211622	0.164179
0.2164	0.215922	0.167514
0.2168	0.216169	0.167705
0.2172	0.212986	0.165237
0.2176	0.213618	0.165727
0.218	0.213855	0.165911
0.2184	0.214043	0.166057
0.2188	0.214706	0.166571
0.2192	0.215052	0.166839
0.2196	0.219181	0.17004
0.22	0.219167	0.170029
0.2204	0.216125	0.167671
0.2208	0.216319	0.167822
0.2212	0.217003	0.168352
0.2216	0.217519	0.168752
0.222	0.21796	0.169094
0.2224	0.218128	0.169224
0.2228	0.218513	0.169522
0.2232	0.222861	0.172894
0.2236	0.223523	0.173407
0.224	0.223467	0.173364
0.2244	0.223928	0.173721
0.2248	0.220613	0.17115
0.2252	0.221014	0.171461
0.2256	0.221456	0.171804
0.226	0.221472	0.171816
0.2264	0.226188	0.175473
0.2268	0.226517	0.175728
0.2272	0.222939	0.172954
0.2276	0.223309	0.173241
0.228	0.22354	0.17342
0.2284	0.223909	0.173706
0.2288	0.22842	0.177204
0.2292	0.228817	0.177511
0.2296	0.228957	0.17762
0.23	0.229093	0.177725
0.2304	0.225942	0.175282
0.2308	0.226391	0.17563
0.2312	0.226976	0.176084
0.2316	0.227344	0.17637
0.232	0.227399	0.176412
0.2324	0.22824	0.177064
0.2328	0.228508	0.177272
0.2332	0.228751	0.17746
0.2336	0.229374	0.177944
0.234	0.229871	0.178328
0.2344	0.230044	0.178462
0.2348	0.230218	0.178598
0.2352	0.230681	0.178957
0.2356	0.231165	0.179332
0.236	0.231568	0.179645
0.2364	0.231972	0.179958
0.2368	0.232415	0.180301
0.2372	0.236681	0.183609
0.2376	0.237009	0.183863
0.238	0.237161	0.183981
0.2384	0.237544	0.184278
0.2388	0.238102	0.18471
0.2392	0.238866	0.185303
0.2396	0.235288	0.182529
0.24	0.235628	0.182792
0.2404	0.235958	0.183049
0.2408	0.236327	0.183334
0.2412	0.236842	0.183734
0.2416	0.237028	0.183878
0.242	0.237457	0.184211
0.2424	0.237947	0.18459
0.2428	0.238253	0.184827
0.2432	0.238512	0.185029
0.2436	0.239208	0.185568
0.244	0.239418	0.18573
0.2444	0.23961	0.18588
0.2448	0.240359	0.186461
0.2452	0.240612	0.186656
0.2456	0.240942	0.186912
0.246	0.241538	0.187375
0.2464	0.241837	0.187606
0.2468	0.242177	0.18787
0.2472	0.242611	0.188206
0.2476	0.243149	0.188623
0.248	0.247647	0.192111
0.2484	0.247966	0.192358
0.2488	0.244384	0.189581
0.2492	0.244639	0.189779
0.2496	0.245089	0.190128
0.25	0.245457	0.190413
0.2504	0.245828	0.190701
0.2508	0.246324	0.191086
0.2512	0.246784	0.191442
0.2516	0.247215	0.191776
0.252	0.247562	0.192045
0.2524	0.247882	0.192293
0.2528	0.248331	0.192642
0.2532	0.248676	0.192909
0.2536	0.249281	0.193378
0.254	0.249634	0.193652
0.2544	0.249985	0.193924
0.2548	0.250211	0.194099
0.2552	0.250526	0.194343
0.2556	0.250941	0.194665
0.256	0.251523	0.195116
0.2564	0.251749	0.195292
0.2568	0.252284	0.195707
0.2572	0.252763	0.196078
0.2576	0.252852	0.196147
0.258	0.252984	0.196249
0.2584	0.253829	0.196904
0.2588	0.254325	0.197289
0.2592	0.254248	0.197229
0.2596	0.25465	0.197541
0.26	0.255722	0.198372
0.2604	0.255544	0.198234
0.2608	0.256401	0.198898
0.2612	0.256683	0.199117
0.2616	0.257001	0.199364
0.262	0.257381	0.199658
0.2624	0.261793	0.203079
0.2628	0.262234	0.203421
0.2632	0.258144	0.200249
0.2636	0.25908	0.200976
0.264	0.2593	0.201146
0.2644	0.263768	0.20461
0.2648	0.26402	0.204806
0.2652	0.264473	0.205157
0.2656	0.261052	0.202505
0.266	0.261192	0.202613
0.2664	0.261518	0.202866
0.2668	0.26209	0.203309
0.2672	0.263042	0.204047
0.2676	0.263278	0.204231
0.268	0.263625	0.204499
0.2684	0.263729	0.20458
0.2688	0.264073	0.204847
0.2692	0.264552	0.205218
0.2696	0.264849	0.205448
0.27	0.265107	0.205649
0.2704	0.265451	0.205916
0.2708	0.266154	0.20646
0.2712	0.26654	0.206759
0.2716	0.266809	0.206968
0.272	0.267135	0.207221
0.2724	0.267504	0.207507
0.2728	0.267776	0.207718
0.2732	0.268628	0.208378
0.2736	0.268886	0.208578
0.274	0.269362	0.208948
0.2744	0.273916	0.212478
0.2748	0.274065	0.212594
0.2752	0.270553	0.209871
0.2756	0.27069	0.209977
0.276	0.271072	0.210273
0.2764	0.271695	0.210756
0.2768	0.271901	0.210916
0.2772	0.272632	0.211483
0.2776	0.273148	0.211883
0.278	0.2738	0.212388
0.2784	0.27376	0.212357
0.2788	0.274115	0.212633
0.2792	0.274392	0.212847
0.2796	0.279127	0.216519
0.28	0.279116	0.21651
0.2804	0.275783	0.213926
0.2808	0.276309	0.214334
0.2812	0.276745	0.214671
0.2816	0.276754	0.214679
0.282	0.276991	0.214863
0.2824	0.27733	0.215126
0.2828	0.278178	0.215783
0.2832	0.278328	0.215899
0.2836	0.278441	0.215987
0.284	0.279095	0.216494
0.2844	0.27933	0.216676
0.2848	0.279754	0.217005
0.2852	0.280016	0.217208
0.2856	0.280572	0.217639
0.286	0.281022	0.217988
0.2864	0.281103	0.218051
0.2868	0.281733	0.21854
0.2872	0.282513	0.219144
0.2876	0.282922	0.219461
0.288	0.283414	0.219842
0.2884	0.283419	0.219847
0.2888	0.283779	0.220125
0.2892	0.284274	0.22051
0.2896	0.284695	0.220836
0.29	0.285104	0.221153
0.2904	0.288941	0.224128
0.2908	0.289536	0.224589
0.2912	0.28635	0.222119
0.2916	0.286225	0.222022
0.292	0.286678	0.222373
0.2924	0.287353	0.222897
0.2928	0.288066	0.223449
0.2932	0.288594	0.223859
0.2936	0.288443	0.223742
0.294	0.288929	0.224119
0.2944	0.289506	0.224566
0.2948	0.289928	0.224893
0.2952	0.2904	0.225259
0.2956	0.290944	0.225681
0.296	0.291491	0.226105
0.2964	0.291356	0.226
0.2968	0.29504	0.228857
0.2972	0.295644	0.229325
0.2976	0.296086	0.229668
0.298	0.292602	0.226966
0.2984	0.293823	0.227913
0.2988	0.294142	0.22816
0.2992	0.294303	0.228285
0.2996	0.29519	0.228973
0.3	0.295215	0.228992
0.3004	0.295626	0.229311
0.3008	0.295645	0.229325
0.3012	0.296328	0.229856
0.3016	0.296833	0.230247
0.302	0.296681	0.230129
0.3024	0.29732	0.230624
0.3028	0.297481	0.230749
0.3032	0.298082	0.231216
0.3036	0.298643	0.23165
0.304	0.298873	0.231829
0.3044	0.29935	0.232199
0.3048	0.299809	0.232554
0.3052	0.300109	0.232787
0.3056	0.300319	0.23295
0.306	0.300598	0.233166
0.3064	0.301019	0.233492
0.3068	0.301816	0.23411
0.3072	0.30213	0.234354
0.3076	0.302416	0.234575
0.308	0.303222	0.235201
0.3084	0.303648	0.23553
0.3088	0.303575	0.235474
0.3092	0.303862	0.235697
0.3096	0.305228	0.236755
0.31	0.304904	0.236505
0.3104	0.305371	0.236867
0.3108	0.305782	0.237186
0.3112	0.306306	0.237592
0.3116	0.306991	0.238122
0.312	0.307057	0.238174
0.3124	0.307408	0.238446
0.3128	0.307735	0.2387
0.3132	0.308115	0.238994
0.3136	0.308851	0.239565
0.314	0.309024	0.239699
0.3144	0.309273	0.239892
0.3148	0.309718	0.240237
0.3152	0.310197	0.240609
0.3156	0.310442	0.240799
0.316	0.310859	0.241122
0.3164	0.31106	0.241277
0.3168	0.311534	0.241645
0.3172	0.312245	0.242196
0.3176	0.31307	0.242836
0.318	0.313032	0.242807
0.3184	0.313237	0.242966
0.3188	0.313673	0.243303
0.3192	0.313859	0.243448
0.3196	0.313949	0.243518
0.32	0.314682	0.244085
0.3204	0.314658	0.244068
0.3208	0.314966	0.244306
0.3212	0.316122	0.245202
0.3216	0.320089	0.248278
0.322	0.320724	0.24877
0.3224	0.317254	0.24608
0.3228	0.317716	0.246438
0.3232	0.318042	0.246691
0.3236	0.31865	0.247162
0.324	0.319086	0.2475
0.3244	0.319327	0.247687
0.3248	0.319322	0.247683
0.3252	0.320022	0.248226
0.3256	0.320423	0.248537
0.326	0.320974	0.248964
0.3264	0.321028	0.249006
0.3268	0.321691	0.24952
0.3272	0.321755	0.24957
0.3276	0.322134	0.249864
0.328	0.322863	0.250429
0.3284	0.323242	0.250723
0.3288	0.323405	0.250849
0.3292	0.324111	0.251396
0.3296	0.32834	0.254675
0.33	0.3245	0.251698
0.3304	0.324593	0.25177
0.3308	0.325824	0.252724
0.3312	0.326171	0.252994
0.3316	0.329906	0.255889
0.332	0.330721	0.256521
0.3324	0.330671	0.256482
0.3328	0.327253	0.253833
0.3332	0.328026	0.254432
0.3336	0.328265	0.254617
0.334	0.328487	0.25479
0.3344	0.329175	0.255323
0.3348	0.329673	0.255709
0.3352	0.329842	0.25584
0.3356	0.32596	0.25283
0.336	0.330243	0.256151
0.3364	0.330349	0.256233
0.3368	0.331331	0.256994
0.3372	0.331659	0.257249
0.3376	0.332269	0.257722
0.338	0.332934	0.258237
0.3384	0.332852	0.258173
0.3388	0.325863	0.252755
0.3392	0.322171	0.249892
0.3396	0.326763	0.253453
0.34	0.326929	0.253581
0.3404	0.327453	0.253988
0.3408	0.327821	0.254273
0.3412	0.328156	0.254533
0.3416	0.328602	0.254879
0.342	0.328906	0.255114
0.3424	0.329445	0.255532
0.3428	0.329675	0.25571
0.3432	0.330041	0.255994
0.3436	0.330448	0.25631
0.344	0.330832	0.256608
0.3444	0.331401	0.257048
0.3448	0.331813	0.257368
0.3452	0.332167	0.257642
0.3456	0.33252	0.257916
0.346	0.332931	0.258235
0.3464	0.333453	0.25864
0.3468	0.334098	0.259139
0.3472	0.334321	0.259313
0.3476	0.334762	0.259654
0.348	0.334721	0.259623
0.3484	0.3351	0.259916
0.3488	0.33586	0.260506
0.3492	0.336317	0.26086
0.3496	0.336516	0.261014
0.35	0.33713	0.26149
0.3504	0.337349	0.26166
0.3508	0.33751	0.261785
0.3512	0.337767	0.261984
0.3516	0.338274	0.262378
0.352	0.338543	0.262586
0.3524	0.339231	0.263119
0.3528	0.339871	0.263616
0.3532	0.339735	0.26351
0.3536	0.340596	0.264178
0.354	0.341043	0.264524
0.3544	0.340988	0.264482
0.3548	0.341962	0.265237
0.3552	0.342366	0.26555
0.3556	0.342443	0.26561
0.356	0.343039	0.266072
0.3564	0.34329	0.266266
0.3568	0.343669	0.26656
0.3572	0.344173	0.266951
0.3576	0.344494	0.267201
0.358	0.344816	0.26745
0.3584	0.345331	0.267849
0.3588	0.345384	0.26789
0.3592	0.345911	0.268299
0.3596	0.346655	0.268876
0.36	0.346823	0.269006
0.3604	0.347171	0.269276
0.3608	0.347597	0.269606
0.3612	0.348066	0.26997
0.3616	0.348682	0.270448
0.362	0.348292	0.270145
0.3624	0.346457	0.268722
0.3628	0.349985	0.271457
0.3632	0.34989	0.271384
0.3636	0.350422	0.271796
0.364	0.351083	0.272309
0.3644	0.35162	0.272725
0.3648	0.347928	0.269863
0.3652	0.352074	0.273077
0.3656	0.352727	0.273584
0.366	0.352748	0.2736
0.3664	0.353162	0.273921
0.3668	0.353796	0.274413
0.3672	0.354335	0.27483
0.3676	0.354614	0.275047
0.368	0.354979	0.275329
0.3684	0.353432	0.27413
0.3688	0.353751	0.274378
0.3692	0.354219	0.274741
0.3696	0.356311	0.276362
0.37	0.356877	0.276801
0.3704	0.356956	0.276863
0.3708	0.357757	0.277484
0.3712	0.356531	0.276533
0.3716	0.358407	0.277987
0.372	0.358617	0.27815
0.3724	0.359219	0.278617
0.3728	0.359495	0.278831
0.3732	0.360508	0.279616
0.3736	0.360906	0.279925
0.374	0.360642	0.279721
0.3744	0.358892	0.278363
0.3748	0.359549	0.278873
0.3752	0.360463	0.279582
0.3756	0.362642	0.281271
0.376	0.362966	0.281522
0.3764	0.36322	0.281719
0.3768	0.363571	0.281991
0.3772	0.364389	0.282625
0.3776	0.364847	0.282981
0.378	0.364663	0.282838
0.3784	0.364764	0.282916
0.3788	0.365683	0.283629
0.3792	0.366255	0.284072
0.3796	0.366598	0.284338
0.38	0.366912	0.284581
0.3804	0.367381	0.284946
0.3808	0.367738	0.285222
0.3812	0.367872	0.285326
0.3816	0.364585	0.282777
0.382	0.364967	0.283073
0.3824	0.365431	0.283433
0.3828	0.365567	0.283539
0.3832	0.366249	0.284068
0.3836	0.370333	0.287234
0.384	0.370684	0.287506
0.3844	0.371564	0.288188
0.3848	0.371638	0.288246
0.3852	0.3719	0.288449
0.3856	0.372531	0.288938
0.386	0.37289	0.289216
0.3864	0.373022	0.289319
0.3868	0.373274	0.289514
0.3872	0.373909	0.290006
0.3876	0.374286	0.290299
0.388	0.374723	0.290638
0.3884	0.375161	0.290977
0.3888	0.375733	0.291421
0.3892	0.376037	0.291656
0.3896	0.372138	0.288633
0.39	0.376727	0.292192
0.3904	0.376999	0.292403
0.3908	0.377642	0.292901
0.3912	0.377972	0.293157
0.3916	0.37808	0.29324
0.392	0.378779	0.293783
0.3924	0.379168	0.294084
0.3928	0.379531	0.294365
0.3932	0.379741	0.294528
0.3936	0.380346	0.294998
0.394	0.3805	0.295117
0.3944	0.381262	0.295708
0.3948	0.380008	0.294736
0.3952	0.382049	0.296318
0.3956	0.382595	0.296741
0.396	0.382731	0.296847
0.3964	0.383612	0.29753
0.3968	0.379159	0.294077
0.3972	0.379289	0.294178
0.3976	0.380181	0.29487
0.398	0.381614	0.295981
0.3984	0.383474	0.297423
0.3988	0.383532	0.297468
0.3992	0.383892	0.297747
0.3996	0.384022	0.297847
0.4	0.380708	0.295278
0.4004	0.382545	0.296703
0.4008	0.383152	0.297173
0.4012	0.388019	0.300947
0.4016	0.388399	0.301241
0.402	0.386883	0.300066
0.4024	0.387455	0.30051
0.4028	0.389712	0.30226
0.4032	0.386017	0.299394
0.4036	0.385902	0.299305
0.404	0.386332	0.299639
0.4044	0.386698	0.299923
0.4048	0.391665	0.303773
0.4052	0.392263	0.304237
0.4056	0.392444	0.304377
0.406	0.392741	0.304608
0.4064	0.388075	0.30099
0.4068	0.388647	0.301433
0.4072	0.389383	0.302005
0.4076	0.390323	0.302733
0.408	0.39481	0.306212
0.4084	0.395225	0.306533
0.4088	0.395877	0.307039
0.4092	0.391615	0.303735
0.4096	0.392684	0.304563
0.41	0.392651	0.304538
0.4104	0.392534	0.304448
0.4108	0.397283	0.308129
0.4112	0.397714	0.308463
0.4116	0.397715	0.308464
0.412	0.398043	0.308718
0.4124	0.394867	0.306256
0.4128	0.393546	0.305232
0.4132	0.393726	0.305372
0.4136	0.393785	0.305417
0.414	0.399122	0.309556
0.4144	0.398703	0.30923
0.4148	0.398982	0.309447
0.4152	0.400276	0.31045
0.4156	0.397721	0.308469
0.416	0.39813	0.308786
0.4164	0.398139	0.308793
0.4168	0.398602	0.309152
0.4172	0.399056	0.309504
0.4176	0.400516	0.310636
0.418	0.404732	0.313904
0.4184	0.405261	0.314315
0.4188	0.405559	0.314546
0.4192	0.400925	0.310954
0.4196	0.40144	0.311353
0.42	0.4023	0.312019
0.4204	0.402917	0.312498
0.4208	0.407656	0.316172
0.4212	0.406241	0.315075
0.4216	0.406154	0.315008
0.422	0.406772	0.315486
0.4224	0.40915	0.31733
0.4228	0.404988	0.314104
0.4232	0.404948	0.314072
0.4236	0.405827	0.314753
0.424	0.408282	0.316657
0.4244	0.408489	0.316818
0.4248	0.409223	0.317387
0.4252	0.410416	0.318312
0.4256	0.412602	0.320007
0.426	0.40844	0.31678
0.4264	0.408233	0.316619
0.4268	0.407986	0.316427
0.4272	0.408148	0.316553
0.4276	0.408841	0.317091
0.428	0.41004	0.31802
0.4284	0.415147	0.32198
0.4288	0.415684	0.322396
0.4292	0.416002	0.322643
0.4296	0.41114	0.318873
0.43	0.411085	0.318831
0.4304	0.411541	0.319184
0.4308	0.412186	0.319684
0.4312	0.41136	0.319044
0.4316	0.411845	0.31942
0.432	0.416638	0.323136
0.4324	0.417471	0.323782
0.4328	0.419259	0.325169
0.4332	0.419308	0.325206
0.4336	0.420565	0.326181
0.434	0.415616	0.322343
0.4344	0.415733	0.322434
0.4348	0.416137	0.322747
0.4352	0.417474	0.323784
0.4356	0.417549	0.323842
0.436	0.417784	0.324025
0.4364	0.418168	0.324323
0.4368	0.417296	0.323646
0.4372	0.417093	0.323489
0.4376	0.417392	0.32372
0.438	0.417706	0.323964
0.4384	0.423263	0.328272
0.4388	0.425132	0.329722
0.4392	0.425752	0.330203
0.4396	0.426193	0.330544
0.44	0.426606	0.330864
0.4404	0.427543	0.331591
0.4408	0.427564	0.331607
0.4412	0.427711	0.331722
0.4416	0.427544	0.331592
0.442	0.428011	0.331954
0.4424	0.428731	0.332512
0.4428	0.424044	0.328878
0.4432	0.424791	0.329458
0.4436	0.421362	0.326799
0.444	0.421838	0.327168
0.4444	0.426957	0.331137
0.4448	0.425561	0.330054
0.4452	0.426919	0.331107
0.4456	0.43246	0.335404
0.446	0.432247	0.335238
0.4464	0.428155	0.332065
0.4468	0.426757	0.330981
0.4472	0.427018	0.331184
0.4476	0.42758	0.331619
0.448	0.428626	0.332431
0.4484	0.435039	0.337403
0.4488	0.435708	0.337922
0.4492	0.436116	0.338238
0.4496	0.430976	0.334253
0.45	0.431369	0.334558
0.4504	0.431726	0.334835
0.4508	0.431944	0.335003
0.4512	0.432795	0.335663
0.4516	0.433123	0.335917
0.452	0.438527	0.340108
0.4524	0.43899	0.340466
0.4528	0.43944	0.340815
0.4532	0.440008	0.341256
0.4536	0.440277	0.341464
0.454	0.435091	0.337443
0.4544	0.435769	0.337969
0.4548	0.435985	0.338137
0.4552	0.436706	0.338696
0.4556	0.442487	0.343178
0.456	0.442738	0.343373
0.4564	0.443003	0.343578
0.4568	0.435942	0.338103
0.4572	0.435967	0.338122
0.4576	0.436674	0.33867
0.458	0.43899	0.340467
0.4584	0.445002	0.345128
0.4588	0.445713	0.345679
0.4592	0.446103	0.345981
0.4596	0.441364	0.342307
0.46	0.441194	0.342175
0.4604	0.441715	0.342579
0.4608	0.441779	0.342629
0.4612	0.442717	0.343356
0.4616	0.44309	0.343645
0.462	0.448923	0.348168
0.4624	0.449166	0.348356
0.4628	0.449238	0.348412
0.4632	0.440245	0.341439
0.4636	0.440487	0.341627
0.464	0.440892	0.341941
0.4644	0.445813	0.345756
0.4648	0.446133	0.346005
0.4652	0.445737	0.345697
0.4656	0.44459	0.344808
0.466	0.449339	0.34849
0.4664	0.450159	0.349126
0.4668	0.450851	0.349663
0.4672	0.45195	0.350515
0.4676	0.448927	0.348171
0.468	0.44912	0.34832
0.4684	0.450363	0.349284
0.4688	0.445189	0.345273
0.4692	0.445612	0.345601
0.4696	0.451528	0.350188
0.47	0.452133	0.350656
0.4704	0.457002	0.354431
0.4708	0.451709	0.350328
0.4712	0.452233	0.350734
0.4716	0.449014	0.348238
0.472	0.446669	0.34642
0.4724	0.448778	0.348056
0.4728	0.453858	0.351994
0.4732	0.454158	0.352227
0.4736	0.460089	0.356825
0.474	0.460667	0.357273
0.4744	0.458521	0.35561
0.4748	0.458646	0.355706
0.4752	0.453723	0.351889
0.4756	0.456114	0.353743
0.476	0.455649	0.353383
0.4764	0.456454	0.354007
0.4768	0.457605	0.354899
0.4772	0.462351	0.358579
0.4776	0.462181	0.358447
0.478	0.457719	0.354988
0.4784	0.457056	0.354473
0.4788	0.457937	0.355157
0.4792	0.459421	0.356307
0.4796	0.459254	0.356178
0.48	0.465707	0.361181
0.4804	0.466778	0.362011
0.4808	0.45969	0.356516
0.4812	0.460266	0.356962
0.4816	0.460616	0.357233
0.482	0.457078	0.35449
0.4824	0.458925	0.355923
0.4828	0.459236	0.356164
0.4832	0.464468	0.36022
0.4836	0.469079	0.363796
0.484	0.469839	0.364385
0.4844	0.470424	0.364838
0.4848	0.471173	0.365419
0.4852	0.465373	0.360922
0.4856	0.466703	0.361953
0.486	0.46683	0.362051
0.4864	0.466705	0.361955
0.4868	0.466718	0.361964
0.4872	0.467068	0.362236
0.4876	0.468344	0.363226
0.488	0.464038	0.359887
0.4884	0.468748	0.363539
0.4888	0.468261	0.363161
0.4892	0.468644	0.363458
0.4896	0.467876	0.362863
0.49	0.468339	0.363222
0.4904	0.470222	0.364682
0.4908	0.466779	0.362012
0.4912	0.467404	0.362497
0.4916	0.467893	0.362876
0.492	0.472849	0.366719
0.4924	0.4788	0.371333
0.4928	0.476543	0.369582
0.4932	0.476949	0.369897
0.4936	0.4671	0.362261
0.494	0.467913	0.362892
0.4944	0.468528	0.363368
0.4948	0.473697	0.367376
0.4952	0.474011	0.367619
0.4956	0.47377	0.367432
0.496	0.474025	0.367631
0.4964	0.470034	0.364536
0.4968	0.471984	0.366047
0.4972	0.473384	0.367133
0.4976	0.473663	0.36735
0.498	0.478618	0.371191
0.4984	0.477931	0.370659
0.4988	0.476901	0.36986
0.4992	0.483053	0.37463
0.4996	0.484246	0.375555
0.5	0.484554	0.375793
0.5004	0.48703	0.377714
0.5008	0.486316	0.37716
0.5012	0.480976	0.37302
0.5016	0.481276	0.373252
0.502	0.482128	0.373913
0.5024	0.486286	0.377137
0.5028	0.486413	0.377235
0.5032	0.486577	0.377362
0.5036	0.487071	0.377746
0.504	0.489689	0.379775
0.5044	0.484079	0.375426
0.5048	0.479969	0.372239
0.5052	0.48059	0.372721
0.5056	0.480897	0.372958
0.506	0.481241	0.373225
0.5064	0.492078	0.381628
0.5068	0.492266	0.381773
0.5072	0.487216	0.377858
0.5076	0.48305	0.374628
0.508	0.483128	0.374688
0.5084	0.483997	0.375362
0.5088	0.488264	0.37867
0.5092	0.487659	0.378201
0.5096	0.487841	0.378343
0.51	0.493648	0.382845
0.5104	0.489454	0.379593
0.5108	0.490509	0.380411
0.5112	0.486574	0.37736
0.5116	0.49114	0.3809
0.512	0.4916	0.381257
0.5124	0.49167	0.381311
0.5128	0.493056	0.382385
0.5132	0.489207	0.379401
0.5136	0.49506	0.383939
0.514	0.495354	0.384167
0.5144	0.495036	0.383921
0.5148	0.489582	0.379692
0.5152	0.490061	0.380064
0.5156	0.495084	0.383958
0.516	0.495472	0.384259
0.5164	0.495775	0.384494
0.5168	0.496495	0.385052
0.5172	0.497671	0.385964
0.5176	0.498159	0.386342
0.518	0.493375	0.382633
0.5184	0.492067	0.381619
0.5188	0.496786	0.385278
0.5192	0.499158	0.387117
0.5196	0.499655	0.387502
0.52	0.500457	0.388124
0.5204	0.50164	0.389041
0.5208	0.502031	0.389344
0.5212	0.496247	0.38486
0.5216	0.496646	0.38517
0.522	0.502121	0.389414
0.5224	0.501538	0.388962
0.5228	0.502436	0.389659
0.5232	0.500977	0.388527
0.5236	0.501164	0.388672
0.524	0.502096	0.389395
0.5244	0.502801	0.389941
0.5248	0.511036	0.396326
0.5252	0.511182	0.396439
0.5256	0.510271	0.395733
0.526	0.503738	0.390668
0.5264	0.50337	0.390382
0.5268	0.504069	0.390924
0.5272	0.505032	0.391671
0.5276	0.506299	0.392653
0.528	0.50918	0.394887
0.5284	0.503413	0.390416
0.5288	0.503285	0.390316
0.5292	0.501777	0.389147
0.5296	0.501912	0.389252
0.53	0.502707	0.389868
0.5304	0.508034	0.393999
0.5308	0.514333	0.398882
0.5312	0.515116	0.39949
0.5316	0.510142	0.395633
0.532	0.51044	0.395864
0.5324	0.510346	0.395791
0.5328	0.511547	0.396723
0.5332	0.512652	0.397579
0.5336	0.512941	0.397803
0.534	0.519694	0.403039
0.5344	0.52025	0.40347
0.5348	0.512076	0.397133
0.5352	0.513097	0.397924
0.5356	0.51283	0.397717
0.536	0.513672	0.39837
0.5364	0.509018	0.394762
0.5368	0.514893	0.399317
0.5372	0.516212	0.400339
0.5376	0.516041	0.400207
0.538	0.517965	0.401698
0.5384	0.518275	0.401939
0.5388	0.518179	0.401865
0.5392	0.513049	0.397887
0.5396	0.513454	0.398201
0.54	0.514253	0.39882
0.5404	0.51533	0.399656
0.5408	0.515912	0.400106
0.5412	0.521648	0.404554
0.5416	0.52169	0.404587
0.542	0.521452	0.404402
0.5424	0.519906	0.403204
0.5428	0.520535	0.403691
0.5432	0.526585	0.408382
0.5436	0.527111	0.40879
0.544	0.522888	0.405516
0.5444	0.523132	0.405705
0.5448	0.522725	0.405389
0.5452	0.522881	0.40551
0.5456	0.523649	0.406106
0.546	0.529469	0.410618
0.5464	0.531551	0.412232
0.5468	0.526229	0.408106
0.5472	0.526362	0.408209
0.5476	0.526906	0.408631
0.548	0.527435	0.409041
0.5484	0.525458	0.407508
0.5488	0.53257	0.413022
0.5492	0.532372	0.412869
0.5496	0.532822	0.413218
0.55	0.527028	0.408725
0.5504	0.527591	0.409162
0.5508	0.528233	0.409659
0.5512	0.529103	0.410334
0.5516	0.529615	0.410731
0.552	0.529539	0.410673
0.5524	0.530565	0.411468
0.5528	0.530936	0.411756
0.5532	0.524812	0.407008
0.5536	0.528426	0.40981
0.554	0.528282	0.409698
0.5544	0.528118	0.40957
0.5548	0.533813	0.413986
0.5552	0.532411	0.412899
0.5556	0.533331	0.413613
0.556	0.533808	0.413982
0.5564	0.533385	0.413654
0.5568	0.533824	0.413995
0.5572	0.534323	0.414382
0.5576	0.534265	0.414336
0.558	0.541481	0.419932
0.5584	0.541835	0.420206
0.5588	0.53718	0.416597
0.5592	0.538509	0.417627
0.5596	0.53688	0.416364
0.56	0.537342	0.416722
0.5604	0.537439	0.416798
0.5608	0.538064	0.417282
0.5612	0.536251	0.415877
0.5616	0.536729	0.416247
0.562	0.536969	0.416433
0.5624	0.537329	0.416712
0.5628	0.540004	0.418786
0.5632	0.542088	0.420402
0.5636	0.542429	0.420666
0.564	0.542457	0.420688
0.5644	0.543125	0.421206
0.5648	0.544578	0.422332
0.5652	0.542568	0.420774
0.5656	0.537433	0.416793
0.566	0.537498	0.416843
0.5664	0.53825	0.417426
0.5668	0.538539	0.417651
0.5672	0.538695	0.417771
0.5676	0.539031	0.418032
0.568	0.539694	0.418546
0.5684	0.540198	0.418937
0.5688	0.533019	0.413371
0.5692	0.533684	0.413886
0.5696	0.535911	0.415612
0.57	0.535937	0.415633
0.5704	0.536668	0.4162
0.5708	0.536611	0.416156
0.5712	0.541795	0.420175
0.5716	0.542267	0.42054
0.572	0.536298	0.415912
0.5724	0.53683	0.416325
0.5728	0.537046	0.416493
0.5732	0.539255	0.418205
0.5736	0.545988	0.423426
0.574	0.546217	0.423604
0.5744	0.544598	0.422348
0.5748	0.538904	0.417933
0.5752	0.539443	0.418351
0.5756	0.539711	0.418559
0.576	0.54185	0.420217
0.5764	0.542499	0.420721
0.5768	0.542804	0.420958
0.5772	0.54112	0.419652
0.5776	0.541432	0.419893
0.578	0.542197	0.420486
0.5784	0.542048	0.420371
0.5788	0.544628	0.422371
0.5792	0.545182	0.422801
0.5796	0.545391	0.422963
0.58	0.543931	0.421831
0.5804	0.54461	0.422357
0.5808	0.544905	0.422586
0.5812	0.544999	0.422659
0.5816	0.545714	0.423214
0.582	0.546229	0.423612
0.5824	0.546115	0.423524
0.5828	0.545958	0.423402
0.5832	0.548835	0.425633
0.5836	0.549466	0.426123
0.584	0.549332	0.426018
0.5844	0.549978	0.426519
0.5848	0.551103	0.427391
0.5852	0.550033	0.426562
0.5856	0.549318	0.426008
0.586	0.549926	0.426479
0.5864	0.55037	0.426823
0.5868	0.550682	0.427065
0.5872	0.548886	0.425673
0.5876	0.548876	0.425665
0.588	0.54944	0.426103
0.5884	0.552249	0.428281
0.5888	0.552645	0.428587
0.5892	0.552903	0.428788
0.5896	0.553498	0.429249
0.59	0.553722	0.429422
0.5904	0.554112	0.429725
0.5908	0.554605	0.430107
0.5912	0.55504	0.430444
0.5916	0.5558	0.431034
0.592	0.556229	0.431366
0.5924	0.555782	0.431019
0.5928	0.55647	0.431553
0.5932	0.556793	0.431804
0.5936	0.55701	0.431971
0.594	0.559164	0.433642
0.5944	0.559421	0.433841
0.5948	0.55864	0.433235
0.5952	0.558888	0.433427
0.5956	0.559305	0.433751
0.596	0.560007	0.434295
0.5964	0.56681	0.43957
0.5968	0.560743	0.434866
0.5972	0.561175	0.435201
0.5976	0.562846	0.436497
0.598	0.563381	0.436911
0.5984	0.562191	0.435989
0.5988	0.569031	0.441292
0.5992	0.569286	0.44149
0.5996	0.569578	0.441716
0.6	0.564068	0.437444
0.6004	0.564133	0.437494
0.6008	0.564601	0.437857
0.6012	0.56511	0.438252
0.6016	0.565514	0.438565
0.602	0.57212	0.443687
0.6024	0.572574	0.444039
0.6028	0.566316	0.439187
0.6032	0.566853	0.439603
0.6036	0.567423	0.440045
0.604	0.567648	0.44022
0.6044	0.569517	0.441669
0.6048	0.570524	0.44245
0.6052	0.570493	0.442425
0.6056	0.570895	0.442737
0.606	0.571443	0.443162
0.6064	0.571333	0.443076
0.6068	0.571619	0.443298
0.6072	0.570653	0.44255
0.6076	0.571125	0.442915
0.608	0.571751	0.443401
0.6084	0.572199	0.443748
0.6088	0.572356	0.44387
0.6092	0.572612	0.444068
0.6096	0.572874	0.444271
0.61	0.573263	0.444573
0.6104	0.573848	0.445027
0.6108	0.574657	0.445654
0.6112	0.574722	0.445704
0.6116	0.575071	0.445975
0.612	0.575733	0.446488
0.6124	0.575996	0.446692
0.6128	0.575935	0.446645
0.6132	0.576437	0.447034
0.6136	0.576995	0.447467
0.614	0.577312	0.447713
0.6144	0.577798	0.448089
0.6148	0.578173	0.44838
0.6152	0.5786	0.448711
0.6156	0.580537	0.450213
0.616	0.5808	0.450417
0.6164	0.581189	0.450718
0.6168	0.581242	0.450759
0.6172	0.580642	0.450294
0.6176	0.581146	0.450685
0.618	0.581525	0.450979
0.6184	0.581741	0.451146
0.6188	0.5821	0.451425
0.6192	0.582275	0.45156
0.6196	0.584849	0.453556
0.62	0.585126	0.453771
0.6204	0.58565	0.454177
0.6208	0.58532	0.453922
0.6212	0.584228	0.453075
0.6216	0.584578	0.453346
0.622	0.585382	0.453969
0.6224	0.585634	0.454165
0.6228	0.586303	0.454683
0.6232	0.586764	0.455041
0.6236	0.586824	0.455087
0.624	0.587219	0.455393
0.6244	0.58758	0.455673
0.6248	0.587999	0.455998
0.6252	0.588329	0.456255
0.6256	0.588629	0.456487
0.626	0.589225	0.456949
0.6264	0.589765	0.457368
0.6268	0.589881	0.457458
0.6272	0.590324	0.457801
0.6276	0.590897	0.458245
0.628	0.591174	0.45846
0.6284	0.591826	0.458966
0.6288	0.593433	0.460212
0.6292	0.593852	0.460536
0.6296	0.594102	0.46073
0.63	0.593023	0.459894
0.6304	0.59327	0.460085
0.6308	0.593849	0.460534
0.6312	0.594296	0.460881
0.6316	0.594776	0.461253
0.632	0.595053	0.461468
0.6324	0.59546	0.461783
0.6328	0.595789	0.462038
0.6332	0.597789	0.463589
0.6336	0.598358	0.464031
0.634	0.598939	0.464481
0.6344	0.597407	0.463293
0.6348	0.597685	0.463508
0.6352	0.598035	0.46378
0.6356	0.598626	0.464238
0.636	0.599161	0.464653
0.6364	0.599622	0.46501
0.6368	0.600116	0.465393
0.6372	0.600146	0.465416
0.6376	0.600425	0.465633
0.638	0.600789	0.465915
0.6384	0.601325	0.466331
0.6388	0.601556	0.46651
0.6392	0.602268	0.467062
0.6396	0.602654	0.467361
0.64	0.602842	0.467507
0.6404	0.603338	0.467891
0.6408	0.605138	0.469287
0.6412	0.605577	0.469628
0.6416	0.606081	0.470018
0.642	0.606074	0.470013
0.6424	0.605488	0.469559
0.6428	0.605522	0.469585
0.6432	0.605949	0.469916
0.6436	0.606692	0.470492
0.644	0.606939	0.470684
0.6444	0.607263	0.470934
0.6448	0.607334	0.47099
0.6452	0.607993	0.471501
0.6456	0.608671	0.472026
0.646	0.609079	0.472342
0.6464	0.60935	0.472552
0.6468	0.609484	0.472656
0.6472	0.61006	0.473103
0.6476	0.611992	0.474601
0.648	0.612293	0.474835
0.6484	0.612892	0.475299
0.6488	0.611114	0.473921
0.6492	0.61211	0.474693
0.6496	0.612286	0.474829
0.65	0.612649	0.475111
0.6504	0.613259	0.475583
0.6508	0.613828	0.476025
0.6512	0.615332	0.477191
0.6516	0.616093	0.477781
0.652	0.616232	0.477889
0.6524	0.61517	0.477065
0.6528	0.615489	0.477312
0.6532	0.615933	0.477656
0.6536	0.616085	0.477775
0.654	0.617095	0.478557
0.6544	0.617091	0.478555
0.6548	0.619035	0.480062
0.6552	0.619406	0.480349
0.6556	0.619733	0.480603
0.656	0.618672	0.47978
0.6564	0.619167	0.480164
0.6568	0.61969	0.48057
0.6572	0.619893	0.480727
0.6576	0.62043	0.481144
0.658	0.620918	0.481522
0.6584	0.621459	0.481941
0.6588	0.621298	0.481816
0.6592	0.623292	0.483363
0.6596	0.621977	0.482343
0.66	0.622372	0.482649
0.6604	0.622883	0.483045
0.6608	0.623385	0.483435
0.6612	0.623548	0.483561
0.6616	0.623915	0.483846
0.662	0.624271	0.484121
0.6624	0.624792	0.484525
0.6628	0.625475	0.485055
0.6632	0.626117	0.485553
0.6636	0.626319	0.48571
0.664	0.626224	0.485636
0.6644	0.626838	0.486112
0.6648	0.628668	0.48753
0.6652	0.629622	0.48827
0.6656	0.630009	0.488571
0.666	0.630123	0.488659
0.6664	0.630038	0.488593
0.6668	0.628967	0.487762
0.6672	0.629702	0.488333
0.6676	0.630165	0.488691
0.668	0.63053	0.488974
0.6684	0.630678	0.489089
0.6688	0.631096	0.489413
0.6692	0.633238	0.491074
0.6696	0.633397	0.491197
0.67	0.632275	0.490327
0.6704	0.632925	0.490831
0.6708	0.633307	0.491128
0.6712	0.631439	0.489679
0.6716	0.63168	0.489866
0.672	0.632249	0.490307
0.6724	0.632705	0.490661
0.6728	0.632901	0.490813
0.6732	0.633406	0.491204
0.6736	0.633793	0.491504
0.674	0.63411	0.49175
0.6744	0.634498	0.492051
0.6748	0.63483	0.492308
0.6752	0.634882	0.492348
0.6756	0.638119	0.494859
0.676	0.638389	0.495068
0.6764	0.638763	0.495358
0.6768	0.638967	0.495516
0.6772	0.640957	0.497059
0.6776	0.641402	0.497404
0.678	0.640099	0.496394
0.6784	0.640894	0.49701
0.6788	0.641651	0.497597
0.6792	0.641198	0.497245
0.6796	0.641587	0.497547
0.68	0.64233	0.498123
0.6804	0.643881	0.499326
0.6808	0.644563	0.499855
0.6812	0.644976	0.500175
0.6816	0.643579	0.499092
0.682	0.644101	0.499496
0.6824	0.645291	0.500419
0.6828	0.645594	0.500654
0.6832	0.645242	0.500381
0.6836	0.646048	0.501006
0.684	0.646308	0.501207
0.6844	0.646569	0.50141
0.6848	0.646736	0.50154
0.6852	0.647607	0.502215
0.6856	0.649029	0.503317
0.686	0.648246	0.50271
0.6864	0.648472	0.502885
0.6868	0.64881	0.503147
0.6872	0.649224	0.503468
0.6876	0.649736	0.503865
0.688	0.650237	0.504254
0.6884	0.650692	0.504607
0.6888	0.651144	0.504957
0.6892	0.651018	0.50486
0.6896	0.651758	0.505433
0.69	0.652188	0.505767
0.6904	0.652539	0.506039
0.6908	0.652576	0.506067
0.6912	0.653009	0.506403
0.6916	0.653387	0.506696
0.692	0.654174	0.507306
0.6924	0.654389	0.507473
0.6928	0.654993	0.507941
0.6932	0.6552	0.508102
0.6936	0.655326	0.5082
0.694	0.655349	0.508217
0.6944	0.655787	0.508557
0.6948	0.657105	0.509579
0.6952	0.65744	0.509839
0.6956	0.657639	0.509993
0.696	0.657718	0.510054
0.6964	0.658426	0.510603
0.6968	0.658674	0.510796
0.6972	0.656732	0.50929
0.6976	0.657141	0.509607
0.698	0.657535	0.509912
0.6984	0.658038	0.510303
0.6988	0.657796	0.510115
0.6992	0.658514	0.510671
0.6996	0.661351	0.512871
0.7	0.661947	0.513333
0.7004	0.662235	0.513556
0.7008	0.662618	0.513853
0.7012	0.663025	0.514169
0.7016	0.663229	0.514327
0.702	0.66369	0.514685
0.7024	0.664245	0.515115
0.7028	0.664617	0.515404
0.7032	0.665081	0.515763
0.7036	0.665675	0.516224
0.704	0.6662	0.516631
0.7044	0.666083	0.51654
0.7048	0.666609	0.516947
0.7052	0.666687	0.517008
0.7056	0.667298	0.517482
0.706	0.668002	0.518027
0.7064	0.668488	0.518405
0.7068	0.668798	0.518645
0.7072	0.668971	0.518779
0.7076	0.66942	0.519127
0.708	0.669873	0.519478
0.7084	0.669866	0.519473
0.7088	0.670516	0.519977
0.7092	0.67087	0.520251
0.7096	0.671413	0.520673
0.71	0.671658	0.520862
0.7104	0.672306	0.521364
0.7108	0.673714	0.522457
0.7112	0.672829	0.52177
0.7116	0.673044	0.521937
0.712	0.671271	0.520562
0.7124	0.671642	0.52085
0.7128	0.672369	0.521414
0.7132	0.67226	0.521329
0.7136	0.672733	0.521696
0.714	0.673177	0.52204
0.7144	0.673768	0.522499
0.7148	0.674789	0.52329
0.7152	0.674619	0.523158
0.7156	0.676912	0.524936
0.716	0.67712	0.525097
0.7164	0.677785	0.525613
0.7168	0.678176	0.525916
0.7172	0.678605	0.526249
0.7176	0.680664	0.527845
0.718	0.67952	0.526958
0.7184	0.679802	0.527177
0.7188	0.679922	0.52727
0.7192	0.680389	0.527632
0.7196	0.680802	0.527952
0.72	0.681532	0.528518
0.7204	0.681473	0.528472
0.7208	0.682027	0.528902
0.7212	0.682688	0.529414
0.7216	0.683164	0.529783
0.722	0.682889	0.52957
0.7224	0.683741	0.530231
0.7228	0.684287	0.530654
0.7232	0.684602	0.530898
0.7236	0.68502	0.531222
0.724	0.685296	0.531436
0.7244	0.685919	0.531919
0.7248	0.686324	0.532233
0.7252	0.686196	0.532134
0.7256	0.687522	0.533162
0.726	0.687561	0.533193
0.7264	0.6878	0.533378
0.7268	0.687763	0.533349
0.7272	0.688378	0.533826
0.7276	0.688977	0.53429
0.728	0.68933	0.534564
0.7284	0.689467	0.53467
0.7288	0.690026	0.535104
0.7292	0.690537	0.5355
0.7296	0.690778	0.535687
0.73	0.691471	0.536224
0.7304	0.691726	0.536422
0.7308	0.691995	0.53663
0.7312	0.692107	0.536717
0.7316	0.692673	0.537156
0.732	0.693349	0.53768
0.7324	0.693671	0.53793
0.7328	0.694006	0.538189
0.7332	0.694404	0.538498
0.7336	0.694609	0.538657
0.734	0.695495	0.539344
0.7344	0.69572	0.539519
0.7348	0.695642	0.539458
0.7352	0.696405	0.54005
0.7356	0.696778	0.540339
0.736	0.6973	0.540743
0.7364	0.697213	0.540676
0.7368	0.697623	0.540994
0.7372	0.698319	0.541534
0.7376	0.698348	0.541556
0.738	0.698673	0.541808
0.7384	0.699116	0.542152
0.7388	0.700067	0.542889
0.7392	0.700611	0.54331
0.7396	0.700419	0.543162
0.74	0.700598	0.5433
0.7404	0.701247	0.543804
0.7408	0.701641	0.544109
0.7412	0.702414	0.544708
0.7416	0.702614	0.544863
0.742	0.703242	0.545351
0.7424	0.703195	0.545314
0.7428	0.703929	0.545883
0.7432	0.704109	0.546023
0.7436	0.704072	0.545994
0.744	0.704595	0.5464
0.7444	0.705084	0.546779
0.7448	0.705756	0.5473
0.7452	0.70648	0.547861
0.7456	0.706599	0.547954
0.746	0.70695	0.548226
0.7464	0.704857	0.546602
0.7468	0.705621	0.547195
0.7472	0.705789	0.547325
0.7476	0.706156	0.54761
0.748	0.708919	0.549752
0.7484	0.709282	0.550034
0.7488	0.709837	0.550464
0.7492	0.709818	0.550449
0.7496	0.718093	0.556865
0.75	0.712469	0.552504
0.7504	0.712303	0.552376
0.7508	0.712493	0.552523
0.7512	0.713173	0.553051
0.7516	0.713354	0.553191
0.752	0.713892	0.553608
0.7524	0.714827	0.554333
0.7528	0.715105	0.554549
0.7532	0.715322	0.554717
0.7536	0.715347	0.554736
0.754	0.715634	0.554958
0.7544	0.716269	0.555451
0.7548	0.715652	0.554973
0.7552	0.716473	0.555609
0.7556	0.71634	0.555506
0.756	0.716802	0.555864
0.7564	0.716725	0.555804
0.7568	0.71699	0.55601
0.7572	0.717638	0.556512
0.7576	0.717933	0.556741
0.758	0.718666	0.557309
0.7584	0.719083	0.557633
0.7588	0.720035	0.55837
0.7592	0.719753	0.558152
0.7596	0.719657	0.558078
0.76	0.720199	0.558498
0.7604	0.720963	0.55909
0.7608	0.721551	0.559546
0.7612	0.721669	0.559637
0.7616	0.722006	0.559899
0.762	0.722423	0.560222
0.7624	0.722866	0.560566
0.7628	0.723622	0.561152
0.7632	0.723684	0.5612
0.7636	0.724173	0.561579
0.764	0.724424	0.561774
0.7644	0.724606	0.561915
0.7648	0.725417	0.562543
0.7652	0.725749	0.562801
0.7656	0.726147	0.563109
0.766	0.726696	0.563536
0.7664	0.726801	0.563617
0.7668	0.727201	0.563927
0.7672	0.727557	0.564203
0.7676	0.727765	0.564364
0.768	0.728357	0.564823
0.7684	0.729092	0.565393
0.7688	0.729416	0.565644
0.7692	0.729272	0.565532
0.7696	0.730519	0.5665
0.77	0.730093	0.56617
0.7704	0.730292	0.566324
0.7708	0.728344	0.564813
0.7712	0.728918	0.565258
0.7716	0.729278	0.565537
0.772	0.729704	0.565868
0.7724	0.730369	0.566383
0.7728	0.729931	0.566044
0.7732	0.733033	0.568449
0.7736	0.733485	0.568799
0.774	0.733953	0.569162
0.7744	0.734516	0.569599
0.7748	0.735072	0.57003
0.7752	0.735686	0.570506
0.7756	0.735777	0.570576
0.776	0.736331	0.571006
0.7764	0.736445	0.571094
0.7768	0.736674	0.571272
0.7772	0.737073	0.571581
0.7776	0.737844	0.572179
0.778	0.738132	0.572402
0.7784	0.738589	0.572757
0.7788	0.738874	0.572978
0.7792	0.739711	0.573626
0.7796	0.739907	0.573778
0.78	0.740009	0.573857
0.7804	0.740344	0.574117
0.7808	0.740996	0.574622
0.7812	0.741784	0.575234
0.7816	0.741785	0.575234
0.782	0.742512	0.575798
0.7824	0.742286	0.575623
0.7828	0.742947	0.576135
0.7832	0.743066	0.576228
0.7836	0.743563	0.576613
0.784	0.74427	0.577161
0.7844	0.744108	0.577035
0.7848	0.743986	0.576941
0.7852	0.744682	0.577481
0.7856	0.7456	0.578192
0.786	0.746111	0.578589
0.7864	0.746369	0.578789
0.7868	0.746918	0.579215
0.7872	0.746781	0.579108
0.7876	0.747102	0.579357
0.788	0.747532	0.57969
0.7884	0.748406	0.580368
0.7888	0.749037	0.580857
0.7892	0.749274	0.581041
0.7896	0.749388	0.58113
0.79	0.749561	0.581263
0.7904	0.749791	0.581441
0.7908	0.750885	0.58229
0.7912	0.750969	0.582355
0.7916	0.751504	0.58277
0.792	0.751461	0.582736
0.7924	0.751914	0.583087
0.7928	0.752679	0.583681
0.7932	0.75296	0.583899
0.7936	0.753193	0.58408
0.794	0.75346	0.584287
0.7944	0.751768	0.582974
0.7948	0.752322	0.583404
0.7952	0.752736	0.583725
0.7956	0.752799	0.583774
0.796	0.753155	0.58405
0.7964	0.756033	0.586282
0.7968	0.756222	0.586428
0.7972	0.75712	0.587124
0.7976	0.757448	0.587378
0.798	0.757623	0.587514
0.7984	0.757905	0.587733
0.7988	0.758368	0.588092
0.7992	0.758957	0.588549
[truncated: 14,143 more rows]
