# Supplementary material for: Anomalous temperature dependence of elastic limit in metallic glasses
Source: Nat Commun. 2024 Jan 2;15:171. doi: 10.1038/s41467-023-44048-7 (PMC10761975; doi:10.1038/s41467-023-44048-7)
Supplement: Supplementary file 2 — Source Data Files [file 41467_2023_44048_MOESM2_ESM.zip › Figure2-20K-2.xlsx]

## Sheet: Sheet1
# strain(%)	strain_el(%)	stress(GPa)
0	-0.00013068	0
0.0004	-0.00262693	-0.00193544
0.0008	-0.00208651	-0.00151643
0.0012	-0.00163262	-0.00116451
0.0016	-0.00128903	-0.00089812
0.002	0.00035187	0.00037414
0.0024	0.0004186	0.00042587
0.0028	0.00052482	0.00050823
0.0032	0.00074559	0.0006794
0.0036	0.00100699	0.00088207
0.004	0.00443941	0.00354335
0.0044	0.00426156	0.00340546
0.0048	0.00474387	0.00377942
0.0052	0.00510979	0.00406312
0.0056	0.00533208	0.00423548
0.006	0.00617445	0.0048886
0.0064	0.00678537	0.00536227
0.0068	0.00703102	0.00555272
0.0072	0.00700525	0.00553274
0.0076	0.00744782	0.00587589
0.008	0.00531886	0.00422523
0.0084	0.00562582	0.00446322
0.0088	0.00611449	0.00484211
0.0092	0.00627929	0.00496988
0.0096	0.00982439	0.00771853
0.01	0.0108905	0.00854515
0.0104	0.0113901	0.00893246
0.0108	0.0109497	0.00859106
0.0112	0.00828903	0.00652811
0.0116	0.00863932	0.0067997
0.012	0.00894566	0.00703722
0.0124	0.00930784	0.00731803
0.0128	0.0130886	0.0102494
0.0132	0.013574	0.0106257
0.0136	0.0111065	0.0087126
0.014	0.0110161	0.00864251
0.0144	0.0114218	0.00895705
0.0148	0.0118671	0.00930233
0.0152	0.0151094	0.0118161
0.0156	0.015623	0.0122144
0.016	0.0158792	0.0124131
0.0164	0.0133129	0.0104233
0.0168	0.0138485	0.0108386
0.0172	0.0142833	0.0111757
0.0176	0.0175585	0.0137151
0.018	0.0189364	0.0147834
0.0184	0.0196213	0.0153145
0.0188	0.0192821	0.0150514
0.0192	0.0160553	0.0125496
0.0196	0.0176492	0.0137854
0.02	0.0183089	0.0142969
0.0204	0.0182705	0.0142671
0.0208	0.0216333	0.0168744
0.0212	0.0222658	0.0173648
0.0216	0.0225499	0.0175851
0.022	0.0188147	0.0146891
0.0224	0.0206474	0.01611
0.0228	0.02119	0.0165307
0.0232	0.0209915	0.0163768
0.0236	0.0205559	0.016039
0.024	0.0236906	0.0184695
0.0244	0.0243009	0.0189427
0.0248	0.02522	0.0196553
0.0252	0.0237926	0.0185486
0.0256	0.0224092	0.017476
0.026	0.0241152	0.0187987
0.0264	0.023338	0.0181962
0.0268	0.0236706	0.018454
0.0272	0.0243592	0.0189879
0.0276	0.0246281	0.0191964
0.028	0.0248237	0.0193481
0.0284	0.0263066	0.0204978
0.0288	0.0270389	0.0210655
0.0292	0.0261609	0.0203848
0.0296	0.0269519	0.0209981
0.03	0.0299278	0.0233054
0.0304	0.030325	0.0236134
0.0308	0.0304883	0.02374
0.0312	0.0283351	0.0220705
0.0316	0.028654	0.0223178
0.032	0.0287526	0.0223942
0.0324	0.0303959	0.0236684
0.0328	0.0296863	0.0231182
0.0332	0.032929	0.0256324
0.0336	0.0302145	0.0235277
0.034	0.03214	0.0250206
0.0344	0.0326172	0.0253906
0.0348	0.0321076	0.0249955
0.0352	0.0321188	0.0250042
0.0356	0.036368	0.0282987
0.036	0.0366997	0.0285559
0.0364	0.0370999	0.0288662
0.0368	0.0343901	0.0267652
0.0372	0.0341296	0.0265633
0.0376	0.0345438	0.0268844
0.038	0.0381613	0.0296892
0.0384	0.0386467	0.0300655
0.0388	0.0393323	0.0305971
0.0392	0.0359926	0.0280077
0.0396	0.0365801	0.0284632
0.04	0.0387933	0.0301792
0.0404	0.0388872	0.030252
0.0408	0.0378553	0.0294519
0.0412	0.0381314	0.029666
0.0416	0.0385905	0.0300219
0.042	0.0419933	0.0326603
0.0424	0.0422525	0.0328612
0.0428	0.0425071	0.0330586
0.0432	0.0431388	0.0335484
0.0436	0.0441956	0.0343678
0.044	0.0450437	0.0350253
0.0444	0.0448905	0.0349066
0.0448	0.0448017	0.0348377
0.0452	0.0420282	0.0326873
0.0456	0.0423774	0.0329581
0.046	0.0428855	0.033352
0.0464	0.0467207	0.0363256
0.0468	0.0473621	0.0368229
0.0472	0.0481337	0.0374211
0.0476	0.0482171	0.0374858
0.048	0.0486343	0.0378093
0.0484	0.0485614	0.0377527
0.0488	0.0486238	0.0378011
0.0492	0.0489772	0.0380751
0.0496	0.0493948	0.0383989
0.05	0.0500473	0.0389048
0.0504	0.0503544	0.0391429
0.0508	0.0475538	0.0369715
0.0512	0.0488722	0.0379937
0.0516	0.0482361	0.0375005
0.052	0.048723	0.037878
0.0524	0.0526921	0.0409554
0.0528	0.0525892	0.0408757
0.0532	0.0529323	0.0411417
0.0536	0.0504502	0.0392172
0.054	0.0507126	0.0394207
0.0544	0.0513789	0.0399373
0.0548	0.0551338	0.0428486
0.0552	0.0560611	0.0435675
0.0556	0.0561972	0.043673
0.056	0.0538341	0.0418409
0.0564	0.0543421	0.0422347
0.0568	0.0547448	0.042547
0.0572	0.0541977	0.0421228
0.0576	0.0539408	0.0419236
0.058	0.0549196	0.0426825
0.0584	0.0581318	0.045173
0.0588	0.0585636	0.0455078
0.0592	0.0589442	0.0458029
0.0596	0.059497	0.0462315
0.06	0.0565455	0.0439431
0.0604	0.0580768	0.0451304
0.0608	0.0574992	0.0446825
0.0612	0.0578649	0.0449661
0.0616	0.0597192	0.0464038
0.062	0.0587731	0.0456702
0.0624	0.0592232	0.0460192
0.0628	0.0596433	0.046345
0.0632	0.0596064	0.0463163
0.0636	0.0636055	0.049417
0.064	0.0642105	0.0498861
0.0644	0.0646315	0.0502125
0.0648	0.0652005	0.0506536
0.0652	0.0659936	0.0512686
0.0656	0.0657807	0.0511035
0.066	0.0631851	0.049091
0.0664	0.0630504	0.0489866
0.0668	0.0641344	0.049827
0.0672	0.0639723	0.0497014
0.0676	0.0675131	0.0524467
0.068	0.0682788	0.0530404
0.0684	0.0684174	0.0531478
0.0688	0.0688044	0.0534479
0.0692	0.0696478	0.0541018
0.0696	0.06604	0.0513045
0.07	0.0670998	0.0521262
0.0704	0.0668835	0.0519585
0.0708	0.0688969	0.0535196
0.0712	0.0691924	0.0537487
0.0716	0.0686864	0.0533564
0.072	0.0687108	0.0533753
0.0724	0.0690324	0.0536247
0.0728	0.0690668	0.0536514
0.0732	0.0731829	0.0568427
0.0736	0.0739949	0.0574722
0.074	0.0739099	0.0574063
0.0744	0.0710964	0.055225
0.0748	0.0714959	0.0555347
0.0752	0.071948	0.0558852
0.0756	0.0759747	0.0590073
0.076	0.0766861	0.0595588
0.0764	0.0769943	0.0597978
0.0768	0.0766134	0.0595025
0.0772	0.0739925	0.0574704
0.0776	0.0742453	0.0576665
0.078	0.0748571	0.0581408
0.0784	0.0746893	0.0580107
0.0788	0.0754751	0.0586199
0.0792	0.0760748	0.0590849
0.0796	0.0764296	0.05936
0.08	0.0766654	0.0595428
0.0804	0.0769637	0.0597741
0.0808	0.077491	0.0601829
0.0812	0.0780231	0.0605955
0.0816	0.0784312	0.0609119
0.082	0.0787274	0.0611416
0.0824	0.0791344	0.0614571
0.0828	0.083075	0.0645124
0.0832	0.0831226	0.0645493
0.0836	0.0835831	0.0649064
0.084	0.0837988	0.0650736
0.0844	0.0812214	0.0630752
0.0848	0.0815042	0.0632945
0.0852	0.0819455	0.0636367
0.0856	0.0834963	0.064839
0.086	0.0839894	0.0652213
0.0864	0.0841621	0.0653553
0.0868	0.0834436	0.0647982
0.0872	0.083833	0.0651001
0.0876	0.0843349	0.0654892
0.088	0.0845026	0.0656193
0.0884	0.0849008	0.065928
0.0888	0.0857082	0.066554
0.0892	0.0860155	0.0667923
0.0896	0.086301	0.0670136
0.09	0.0867043	0.0673264
0.0904	0.0871878	0.0677012
0.0908	0.0912208	0.0708282
0.0912	0.0919309	0.0713787
0.0916	0.0913689	0.070943
0.092	0.0918196	0.0712924
0.0924	0.089178	0.0692443
0.0928	0.0895603	0.0695407
0.0932	0.0898887	0.0697953
0.0936	0.0902103	0.0700446
0.094	0.0906195	0.0703619
0.0944	0.0911218	0.0707514
0.0948	0.0916824	0.071186
0.0952	0.0919617	0.0714025
0.0956	0.0922309	0.0716113
0.096	0.0924056	0.0717467
0.0964	0.0962716	0.0747442
0.0968	0.0968012	0.0751548
0.0972	0.0971742	0.075444
0.0976	0.0975053	0.0757007
0.098	0.0947642	0.0735755
0.0984	0.0951025	0.0738378
0.0988	0.095404	0.0740715
0.0992	0.0956743	0.0742811
0.0996	0.0962342	0.0747152
0.1	0.0966228	0.0750165
0.1004	0.100306	0.0778719
0.1008	0.100638	0.0781295
0.1012	0.0978083	0.0759357
0.1016	0.0981185	0.0761762
0.102	0.101935	0.0791356
0.1024	0.102228	0.0793625
0.1028	0.0992679	0.0770674
0.1032	0.0997426	0.0774354
0.1036	0.100132	0.0777372
0.104	0.100849	0.0782932
0.1044	0.100943	0.0783664
0.1048	0.101347	0.0786796
0.1052	0.101984	0.079173
0.1056	0.102134	0.0792894
0.106	0.102761	0.0797753
0.1064	0.106492	0.0826683
0.1068	0.106913	0.0829952
0.1072	0.10763	0.0835505
0.1076	0.104238	0.080921
0.108	0.104755	0.0813216
0.1084	0.104984	0.081499
0.1088	0.105566	0.0819502
0.1092	0.105876	0.0821906
0.1096	0.10945	0.0849617
0.11	0.109934	0.085337
0.1104	0.110268	0.0855965
0.1108	0.107589	0.0835193
0.1112	0.107805	0.0836862
0.1116	0.108048	0.0838752
0.112	0.111886	0.0868505
0.1124	0.112198	0.0870923
0.1128	0.10938	0.0849078
0.1132	0.109648	0.0851157
0.1136	0.110106	0.0854707
0.114	0.110673	0.0859101
0.1144	0.110992	0.0861573
0.1148	0.11113	0.0862646
0.1152	0.111584	0.0866163
0.1156	0.112033	0.0869643
0.116	0.11323	0.0878925
0.1164	0.112792	0.0875532
0.1168	0.117013	0.0908258
0.1172	0.11707	0.09087
0.1176	0.117536	0.0912309
0.118	0.114477	0.0888597
0.1184	0.114993	0.0892599
0.1188	0.115447	0.0896114
0.1192	0.115732	0.0898326
0.1196	0.11595	0.0900015
0.12	0.116409	0.0903573
0.1204	0.116907	0.0907434
0.1208	0.117205	0.0909747
0.1212	0.117601	0.0912817
0.1216	0.118441	0.0919332
0.122	0.118561	0.0920261
0.1224	0.122712	0.0952443
0.1228	0.122682	0.0952209
0.1232	0.123108	0.0955514
0.1236	0.120125	0.0932388
0.124	0.120516	0.0935421
0.1244	0.120974	0.0938972
0.1248	0.121323	0.0941676
0.1252	0.125032	0.0970434
0.1256	0.125907	0.0977217
0.126	0.12606	0.0978403
0.1264	0.126506	0.0981859
0.1268	0.126687	0.0983267
0.1272	0.123512	0.0958648
0.1276	0.124062	0.096291
0.128	0.124573	0.0966874
0.1284	0.124905	0.0969446
0.1288	0.125117	0.0971091
0.1292	0.12536	0.0972976
0.1296	0.126032	0.0978187
0.13	0.126428	0.0981256
0.1304	0.12686	0.0984607
0.1308	0.127368	0.0988547
0.1312	0.127702	0.0991137
0.1316	0.127982	0.0993308
0.132	0.128542	0.0997649
0.1324	0.128766	0.0999383
0.1328	0.132777	0.103048
0.1332	0.13301	0.103229
0.1336	0.133515	0.103621
0.134	0.133762	0.103812
0.1344	0.13114	0.101779
0.1348	0.131566	0.102109
0.1352	0.131788	0.102281
0.1356	0.131974	0.102425
0.136	0.135885	0.105458
0.1364	0.13641	0.105865
0.1368	0.136864	0.106217
0.1372	0.133717	0.103777
0.1376	0.134144	0.104108
0.138	0.134598	0.10446
0.1384	0.138305	0.107334
0.1388	0.138641	0.107595
0.1392	0.139188	0.108019
0.1396	0.13628	0.105764
0.14	0.136464	0.105907
0.1404	0.136895	0.106241
0.1408	0.137206	0.106482
0.1412	0.146244	0.11349
0.1416	0.147426	0.114406
0.142	0.148264	0.115056
0.1424	0.148631	0.11534
0.1428	0.148965	0.115599
0.1432	0.145885	0.113211
0.1436	0.146399	0.11361
0.144	0.140365	0.108931
0.1444	0.140735	0.109218
0.1448	0.141138	0.10953
0.1452	0.141572	0.109868
0.1456	0.142029	0.110222
0.146	0.142666	0.110716
0.1464	0.142934	0.110923
0.1468	0.146611	0.113774
0.1472	0.146935	0.114025
0.1476	0.147006	0.11408
0.148	0.144384	0.112048
0.1484	0.144694	0.112288
0.1488	0.145287	0.112748
0.1492	0.14571	0.113076
0.1496	0.145796	0.113142
0.15	0.146306	0.113538
0.1504	0.146839	0.113951
0.1508	0.147068	0.114129
0.1512	0.147524	0.114482
0.1516	0.148112	0.114938
0.152	0.148224	0.115025
0.1524	0.148805	0.115475
0.1528	0.149092	0.115698
0.1532	0.14961	0.116099
0.1536	0.15013	0.116503
0.154	0.154173	0.119638
0.1544	0.15405	0.119542
0.1548	0.154984	0.120266
0.1552	0.155019	0.120293
0.1556	0.155404	0.120591
0.156	0.151948	0.117912
0.1564	0.152565	0.118391
0.1568	0.153191	0.118876
0.1572	0.153476	0.119097
0.1576	0.153664	0.119242
0.158	0.154094	0.119576
0.1584	0.154703	0.120049
0.1588	0.155102	0.120358
0.1592	0.15536	0.120558
0.1596	0.155972	0.121032
0.16	0.156529	0.121464
0.1604	0.156411	0.121372
0.1608	0.157032	0.121854
0.1612	0.161044	0.124965
0.1616	0.161325	0.125182
0.162	0.162021	0.125722
0.1624	0.158541	0.123024
0.1628	0.159168	0.12351
0.1632	0.159371	0.123667
0.1636	0.159387	0.12368
0.164	0.160166	0.124284
0.1644	0.160712	0.124707
0.1648	0.161627	0.125416
0.1652	0.161134	0.125035
0.1656	0.15304	0.118758
0.166	0.156973	0.121808
0.1664	0.157549	0.122255
0.1668	0.157664	0.122344
0.1672	0.15487	0.120178
0.1676	0.155122	0.120373
0.168	0.155483	0.120653
0.1684	0.155839	0.120929
0.1688	0.156134	0.121158
0.1692	0.156825	0.121693
0.1696	0.157278	0.122045
0.17	0.157645	0.122329
0.1704	0.158086	0.122671
0.1708	0.161737	0.125502
0.1712	0.162159	0.125829
0.1716	0.159036	0.123407
0.172	0.159504	0.123771
0.1724	0.159873	0.124057
0.1728	0.160185	0.124299
0.1732	0.160674	0.124678
0.1736	0.16112	0.125024
0.174	0.161463	0.12529
0.1744	0.162116	0.125796
0.1748	0.162391	0.126009
0.1752	0.162714	0.126259
0.1756	0.163126	0.126579
0.176	0.163352	0.126754
0.1764	0.163965	0.12723
0.1768	0.164182	0.127398
0.1772	0.16444	0.127598
0.1776	0.164959	0.128
0.178	0.165243	0.128221
0.1784	0.16595	0.128768
0.1788	0.166495	0.129191
0.1792	0.175483	0.13616
0.1796	0.175795	0.136402
0.18	0.176026	0.13658
0.1804	0.176519	0.136963
0.1808	0.180688	0.140195
0.1812	0.181028	0.140459
0.1816	0.181415	0.140759
0.182	0.178394	0.138416
0.1824	0.178463	0.13847
0.1828	0.17899	0.138879
0.1832	0.183171	0.14212
0.1836	0.183396	0.142295
0.184	0.180183	0.139804
0.1844	0.180351	0.139934
0.1848	0.180951	0.140399
0.1852	0.181143	0.140548
0.1856	0.18176	0.141027
0.186	0.182361	0.141492
0.1864	0.182385	0.141511
0.1868	0.183096	0.142063
0.1872	0.183374	0.142278
0.1876	0.183625	0.142473
0.188	0.183878	0.142669
0.1884	0.184496	0.143148
0.1888	0.188522	0.146269
0.1892	0.188911	0.146571
0.1896	0.189345	0.146907
0.19	0.189712	0.147192
0.1904	0.186405	0.144628
0.1908	0.186926	0.145032
0.1912	0.187114	0.145178
0.1916	0.187822	0.145726
0.192	0.187999	0.145864
0.1924	0.188286	0.146086
0.1928	0.188935	0.146589
0.1932	0.189161	0.146765
0.1936	0.189306	0.146877
0.194	0.189722	0.1472
0.1944	0.190312	0.147657
0.1948	0.190992	0.148184
0.1952	0.191532	0.148603
0.1956	0.191662	0.148704
0.196	0.192192	0.149115
0.1964	0.196223	0.15224
0.1968	0.196571	0.15251
0.1972	0.196855	0.152731
0.1976	0.193701	0.150285
0.198	0.19402	0.150532
0.1984	0.194375	0.150808
0.1988	0.194305	0.150753
0.1992	0.195158	0.151415
0.1996	0.195813	0.151923
0.2	0.196214	0.152233
0.2004	0.19657	0.15251
0.2008	0.196788	0.152678
0.2012	0.19728	0.153059
0.2016	0.19788	0.153525
0.202	0.19805	0.153657
0.2024	0.198254	0.153815
0.2028	0.198605	0.154087
0.2032	0.199401	0.154704
0.2036	0.199636	0.154886
0.204	0.19997	0.155145
0.2044	0.200301	0.155402
0.2048	0.200784	0.155776
0.2052	0.200933	0.155892
0.2056	0.200917	0.15588
0.206	0.201558	0.156376
0.2064	0.202143	0.15683
0.2068	0.202822	0.157356
0.2072	0.203105	0.157576
0.2076	0.207352	0.160869
0.208	0.207868	0.161269
0.2084	0.208033	0.161397
0.2088	0.208221	0.161543
0.2092	0.20499	0.159038
0.2096	0.205618	0.159524
0.21	0.205914	0.159754
0.2104	0.206276	0.160035
0.2108	0.20677	0.160417
0.2112	0.207204	0.160754
0.2116	0.207319	0.160844
0.212	0.207682	0.161125
0.2124	0.207989	0.161363
0.2128	0.208358	0.161649
0.2132	0.208769	0.161968
0.2136	0.209336	0.162407
0.214	0.20997	0.162899
0.2144	0.210656	0.163431
0.2148	0.210729	0.163487
0.2152	0.21095	0.163659
0.2156	0.211637	0.164191
0.216	0.211622	0.164179
0.2164	0.215922	0.167514
0.2168	0.216169	0.167705
0.2172	0.212986	0.165237
0.2176	0.213618	0.165727
0.218	0.213855	0.165911
0.2184	0.214043	0.166057
0.2188	0.214706	0.166571
0.2192	0.215052	0.166839
0.2196	0.219181	0.17004
0.22	0.219167	0.170029
0.2204	0.216125	0.167671
0.2208	0.216319	0.167822
0.2212	0.217003	0.168352
0.2216	0.217519	0.168752
0.222	0.21796	0.169094
0.2224	0.218128	0.169224
0.2228	0.218513	0.169522
0.2232	0.222861	0.172894
0.2236	0.223523	0.173407
0.224	0.223467	0.173364
0.2244	0.223928	0.173721
0.2248	0.220613	0.17115
0.2252	0.221014	0.171461
0.2256	0.221456	0.171804
0.226	0.221472	0.171816
0.2264	0.226188	0.175473
0.2268	0.226517	0.175728
0.2272	0.222939	0.172954
0.2276	0.223309	0.173241
0.228	0.22354	0.17342
0.2284	0.223909	0.173706
0.2288	0.22842	0.177204
0.2292	0.228817	0.177511
0.2296	0.228957	0.17762
0.23	0.229093	0.177725
0.2304	0.225942	0.175282
0.2308	0.226391	0.17563
0.2312	0.226976	0.176084
0.2316	0.227344	0.17637
0.232	0.227399	0.176412
0.2324	0.22824	0.177064
0.2328	0.228508	0.177272
0.2332	0.228751	0.17746
0.2336	0.229374	0.177944
0.234	0.229871	0.178328
0.2344	0.230044	0.178462
0.2348	0.230218	0.178598
0.2352	0.230681	0.178957
0.2356	0.231165	0.179332
0.236	0.231568	0.179645
0.2364	0.231972	0.179958
0.2368	0.232415	0.180301
0.2372	0.236681	0.183609
0.2376	0.237009	0.183863
0.238	0.237161	0.183981
0.2384	0.237544	0.184278
0.2388	0.238102	0.18471
0.2392	0.238866	0.185303
0.2396	0.235288	0.182529
0.24	0.235628	0.182792
0.2404	0.235958	0.183049
0.2408	0.236327	0.183334
0.2412	0.236842	0.183734
0.2416	0.237028	0.183878
0.242	0.237457	0.184211
0.2424	0.237947	0.18459
0.2428	0.238253	0.184827
0.2432	0.238512	0.185029
0.2436	0.239208	0.185568
0.244	0.239418	0.18573
0.2444	0.23961	0.18588
0.2448	0.240359	0.186461
0.2452	0.240612	0.186656
0.2456	0.240942	0.186912
0.246	0.241538	0.187375
0.2464	0.241837	0.187606
0.2468	0.242177	0.18787
0.2472	0.242611	0.188206
0.2476	0.243149	0.188623
0.248	0.247647	0.192111
0.2484	0.247966	0.192358
0.2488	0.244384	0.189581
0.2492	0.244639	0.189779
0.2496	0.245089	0.190128
0.25	0.245457	0.190413
0.2504	0.245828	0.190701
0.2508	0.246324	0.191086
0.2512	0.246784	0.191442
0.2516	0.247215	0.191776
0.252	0.247562	0.192045
0.2524	0.247882	0.192293
0.2528	0.248331	0.192642
0.2532	0.248676	0.192909
0.2536	0.249281	0.193378
0.254	0.249634	0.193652
0.2544	0.249985	0.193924
0.2548	0.250211	0.194099
0.2552	0.250526	0.194343
0.2556	0.250941	0.194665
0.256	0.251523	0.195116
0.2564	0.251749	0.195292
0.2568	0.252284	0.195707
0.2572	0.252763	0.196078
0.2576	0.252852	0.196147
0.258	0.252984	0.196249
0.2584	0.253829	0.196904
0.2588	0.254325	0.197289
0.2592	0.254248	0.197229
0.2596	0.25465	0.197541
0.26	0.255722	0.198372
0.2604	0.255544	0.198234
0.2608	0.256401	0.198898
0.2612	0.256683	0.199117
0.2616	0.257001	0.199364
0.262	0.257381	0.199658
0.2624	0.261793	0.203079
0.2628	0.262234	0.203421
0.2632	0.258144	0.200249
0.2636	0.25908	0.200976
0.264	0.2593	0.201146
0.2644	0.263768	0.20461
0.2648	0.26402	0.204806
0.2652	0.264473	0.205157
0.2656	0.261052	0.202505
0.266	0.261192	0.202613
0.2664	0.261518	0.202866
0.2668	0.26209	0.203309
0.2672	0.263042	0.204047
0.2676	0.263278	0.204231
0.268	0.263625	0.204499
0.2684	0.263729	0.20458
0.2688	0.264073	0.204847
0.2692	0.264552	0.205218
0.2696	0.264849	0.205448
0.27	0.265107	0.205649
0.2704	0.265451	0.205916
0.2708	0.266154	0.20646
0.2712	0.26654	0.206759
0.2716	0.266809	0.206968
0.272	0.267135	0.207221
0.2724	0.267504	0.207507
0.2728	0.267776	0.207718
0.2732	0.268628	0.208378
0.2736	0.268886	0.208578
0.274	0.269362	0.208948
0.2744	0.273916	0.212478
0.2748	0.274065	0.212594
0.2752	0.270553	0.209871
0.2756	0.27069	0.209977
0.276	0.271072	0.210273
0.2764	0.271695	0.210756
0.2768	0.271901	0.210916
0.2772	0.272632	0.211483
0.2776	0.273148	0.211883
0.278	0.2738	0.212388
0.2784	0.27376	0.212357
0.2788	0.274115	0.212633
0.2792	0.274392	0.212847
0.2796	0.279127	0.216519
0.28	0.279116	0.21651
0.2804	0.275783	0.213926
0.2808	0.276309	0.214334
0.2812	0.276745	0.214671
0.2816	0.276754	0.214679
0.282	0.276991	0.214863
0.2824	0.27733	0.215126
0.2828	0.278178	0.215783
0.2832	0.278328	0.215899
0.2836	0.278441	0.215987
0.284	0.279095	0.216494
0.2844	0.27933	0.216676
0.2848	0.279754	0.217005
0.2852	0.280016	0.217208
0.2856	0.280572	0.217639
0.286	0.281022	0.217988
0.2864	0.281103	0.218051
0.2868	0.281733	0.21854
0.2872	0.282513	0.219144
0.2876	0.282922	0.219461
0.288	0.283414	0.219842
0.2884	0.283419	0.219847
0.2888	0.283779	0.220125
0.2892	0.284274	0.22051
0.2896	0.284695	0.220836
0.29	0.285104	0.221153
0.2904	0.288941	0.224128
0.2908	0.289536	0.224589
0.2912	0.28635	0.222119
0.2916	0.286225	0.222022
0.292	0.286678	0.222373
0.2924	0.287353	0.222897
0.2928	0.288066	0.223449
0.2932	0.288594	0.223859
0.2936	0.288443	0.223742
0.294	0.288929	0.224119
0.2944	0.289506	0.224566
0.2948	0.289928	0.224893
0.2952	0.2904	0.225259
0.2956	0.290944	0.225681
0.296	0.291491	0.226105
0.2964	0.291356	0.226
0.2968	0.29504	0.228857
0.2972	0.295644	0.229325
0.2976	0.296086	0.229668
0.298	0.292602	0.226966
0.2984	0.293823	0.227913
0.2988	0.294142	0.22816
0.2992	0.294303	0.228285
0.2996	0.29519	0.228973
0.3	0.295215	0.228992
0.3004	0.295626	0.229311
0.3008	0.295645	0.229325
0.3012	0.296328	0.229856
0.3016	0.296833	0.230247
0.302	0.296681	0.230129
0.3024	0.29732	0.230624
0.3028	0.297481	0.230749
0.3032	0.298082	0.231216
0.3036	0.298643	0.23165
0.304	0.298873	0.231829
0.3044	0.29935	0.232199
0.3048	0.299809	0.232554
0.3052	0.300109	0.232787
0.3056	0.300319	0.23295
0.306	0.300598	0.233166
0.3064	0.301019	0.233492
0.3068	0.301816	0.23411
0.3072	0.30213	0.234354
0.3076	0.302416	0.234575
0.308	0.303222	0.235201
0.3084	0.303648	0.23553
0.3088	0.303575	0.235474
0.3092	0.303862	0.235697
0.3096	0.305228	0.236755
0.31	0.304904	0.236505
0.3104	0.305371	0.236867
0.3108	0.305782	0.237186
0.3112	0.306306	0.237592
0.3116	0.306991	0.238122
0.312	0.307057	0.238174
0.3124	0.307408	0.238446
0.3128	0.307735	0.2387
0.3132	0.308115	0.238994
0.3136	0.308851	0.239565
0.314	0.309024	0.239699
0.3144	0.309273	0.239892
0.3148	0.309718	0.240237
0.3152	0.310197	0.240609
0.3156	0.310442	0.240799
0.316	0.310859	0.241122
0.3164	0.31106	0.241277
0.3168	0.311534	0.241645
0.3172	0.312245	0.242196
0.3176	0.31307	0.242836
0.318	0.313032	0.242807
0.3184	0.313237	0.242966
0.3188	0.313673	0.243303
0.3192	0.313859	0.243448
0.3196	0.313949	0.243518
0.32	0.314682	0.244085
0.3204	0.314658	0.244068
0.3208	0.314966	0.244306
0.3212	0.316122	0.245202
0.3216	0.320089	0.248278
0.322	0.320724	0.24877
0.3224	0.317254	0.24608
0.3228	0.317716	0.246438
0.3232	0.318042	0.246691
0.3236	0.31865	0.247162
0.324	0.319086	0.2475
0.3244	0.319327	0.247687
0.3248	0.319322	0.247683
0.3252	0.320022	0.248226
0.3256	0.320423	0.248537
0.326	0.320974	0.248964
0.3264	0.321028	0.249006
0.3268	0.321691	0.24952
0.3272	0.321755	0.24957
0.3276	0.322134	0.249864
0.328	0.322863	0.250429
0.3284	0.323242	0.250723
0.3288	0.323405	0.250849
0.3292	0.324111	0.251396
0.3296	0.32834	0.254675
0.33	0.3245	0.251698
0.3304	0.324593	0.25177
0.3308	0.325824	0.252724
0.3312	0.326171	0.252994
0.3316	0.329906	0.255889
0.332	0.330721	0.256521
0.3324	0.330671	0.256482
0.3328	0.327253	0.253833
0.3332	0.328026	0.254432
0.3336	0.328265	0.254617
0.334	0.328487	0.25479
0.3344	0.329175	0.255323
0.3348	0.329673	0.255709
0.3352	0.329842	0.25584
0.3356	0.32596	0.25283
0.336	0.330243	0.256151
0.3364	0.330349	0.256233
0.3368	0.331331	0.256994
0.3372	0.331659	0.257249
0.3376	0.332269	0.257722
0.338	0.332934	0.258237
0.3384	0.332852	0.258173
0.3388	0.325863	0.252755
0.3392	0.322171	0.249892
0.3396	0.326763	0.253453
0.34	0.326929	0.253581
0.3404	0.327453	0.253988
0.3408	0.327821	0.254273
0.3412	0.328156	0.254533
0.3416	0.328602	0.254879
0.342	0.328906	0.255114
0.3424	0.329445	0.255532
0.3428	0.329675	0.25571
0.3432	0.330041	0.255994
0.3436	0.330448	0.25631
0.344	0.330832	0.256608
0.3444	0.331401	0.257048
0.3448	0.331813	0.257368
0.3452	0.332167	0.257642
0.3456	0.33252	0.257916
0.346	0.332931	0.258235
0.3464	0.333453	0.25864
0.3468	0.334098	0.259139
0.3472	0.334321	0.259313
0.3476	0.334762	0.259654
0.348	0.334721	0.259623
0.3484	0.3351	0.259916
0.3488	0.33586	0.260506
0.3492	0.336317	0.26086
0.3496	0.336516	0.261014
0.35	0.33713	0.26149
0.3504	0.337349	0.26166
0.3508	0.33751	0.261785
0.3512	0.337767	0.261984
0.3516	0.338274	0.262378
0.352	0.338543	0.262586
0.3524	0.339231	0.263119
0.3528	0.339871	0.263616
0.3532	0.339735	0.26351
0.3536	0.340596	0.264178
0.354	0.341043	0.264524
0.3544	0.340988	0.264482
0.3548	0.341962	0.265237
0.3552	0.342366	0.26555
0.3556	0.342443	0.26561
0.356	0.343039	0.266072
0.3564	0.34329	0.266266
0.3568	0.343669	0.26656
0.3572	0.344173	0.266951
0.3576	0.344494	0.267201
0.358	0.344816	0.26745
0.3584	0.345331	0.267849
0.3588	0.345384	0.26789
0.3592	0.345911	0.268299
0.3596	0.346655	0.268876
0.36	0.346823	0.269006
0.3604	0.347171	0.269276
0.3608	0.347597	0.269606
0.3612	0.348066	0.26997
0.3616	0.348682	0.270448
0.362	0.348292	0.270145
0.3624	0.346457	0.268722
0.3628	0.349985	0.271457
0.3632	0.34989	0.271384
0.3636	0.350422	0.271796
0.364	0.351083	0.272309
0.3644	0.35162	0.272725
0.3648	0.347928	0.269863
0.3652	0.352074	0.273077
0.3656	0.352727	0.273584
0.366	0.352748	0.2736
0.3664	0.353162	0.273921
0.3668	0.353796	0.274413
0.3672	0.354335	0.27483
0.3676	0.354614	0.275047
0.368	0.354979	0.275329
0.3684	0.353432	0.27413
0.3688	0.353751	0.274378
0.3692	0.354219	0.274741
0.3696	0.356311	0.276362
0.37	0.356877	0.276801
0.3704	0.356956	0.276863
0.3708	0.357757	0.277484
0.3712	0.356531	0.276533
0.3716	0.358407	0.277987
0.372	0.358617	0.27815
0.3724	0.359219	0.278617
0.3728	0.359495	0.278831
0.3732	0.360508	0.279616
0.3736	0.360906	0.279925
0.374	0.360642	0.279721
0.3744	0.358892	0.278363
0.3748	0.359549	0.278873
0.3752	0.360463	0.279582
0.3756	0.362642	0.281271
0.376	0.362966	0.281522
0.3764	0.36322	0.281719
0.3768	0.363571	0.281991
0.3772	0.364389	0.282625
0.3776	0.364847	0.282981
0.378	0.364663	0.282838
0.3784	0.364764	0.282916
0.3788	0.365683	0.283629
0.3792	0.366255	0.284072
0.3796	0.366598	0.284338
0.38	0.366912	0.284581
0.3804	0.367381	0.284946
0.3808	0.367738	0.285222
0.3812	0.367872	0.285326
0.3816	0.364585	0.282777
0.382	0.364967	0.283073
0.3824	0.365431	0.283433
0.3828	0.365567	0.283539
0.3832	0.366249	0.284068
0.3836	0.370333	0.287234
0.384	0.370684	0.287506
0.3844	0.371564	0.288188
0.3848	0.371638	0.288246
0.3852	0.3719	0.288449
0.3856	0.372531	0.288938
0.386	0.37289	0.289216
0.3864	0.373022	0.289319
0.3868	0.373274	0.289514
0.3872	0.373909	0.290006
0.3876	0.374286	0.290299
0.388	0.374723	0.290638
0.3884	0.375161	0.290977
0.3888	0.375733	0.291421
0.3892	0.376037	0.291656
0.3896	0.372138	0.288633
0.39	0.376727	0.292192
0.3904	0.376999	0.292403
0.3908	0.377642	0.292901
0.3912	0.377972	0.293157
0.3916	0.37808	0.29324
0.392	0.378779	0.293783
0.3924	0.379168	0.294084
0.3928	0.379531	0.294365
0.3932	0.379741	0.294528
0.3936	0.380346	0.294998
0.394	0.3805	0.295117
0.3944	0.381262	0.295708
0.3948	0.380008	0.294736
0.3952	0.382049	0.296318
0.3956	0.382595	0.296741
0.396	0.382731	0.296847
0.3964	0.383612	0.29753
0.3968	0.379159	0.294077
0.3972	0.379289	0.294178
0.3976	0.380181	0.29487
0.398	0.381614	0.295981
0.3984	0.383474	0.297423
0.3988	0.383532	0.297468
0.3992	0.383892	0.297747
0.3996	0.384022	0.297847
0.4	0.380708	0.295278
0.4004	0.382545	0.296703
0.4008	0.383152	0.297173
0.4012	0.388019	0.300947
0.4016	0.388399	0.301241
0.402	0.386883	0.300066
0.4024	0.387455	0.30051
0.4028	0.389712	0.30226
0.4032	0.386017	0.299394
0.4036	0.385902	0.299305
0.404	0.386332	0.299639
0.4044	0.386698	0.299923
0.4048	0.391665	0.303773
0.4052	0.392263	0.304237
0.4056	0.392444	0.304377
0.406	0.392741	0.304608
0.4064	0.388075	0.30099
0.4068	0.388647	0.301433
0.4072	0.389383	0.302005
0.4076	0.390323	0.302733
0.408	0.39481	0.306212
0.4084	0.395225	0.306533
0.4088	0.395877	0.307039
0.4092	0.391615	0.303735
0.4096	0.392684	0.304563
0.41	0.392651	0.304538
0.4104	0.392534	0.304448
0.4108	0.397283	0.308129
0.4112	0.397714	0.308463
0.4116	0.397715	0.308464
0.412	0.398043	0.308718
0.4124	0.394867	0.306256
0.4128	0.393546	0.305232
0.4132	0.393726	0.305372
0.4136	0.393785	0.305417
0.414	0.399122	0.309556
0.4144	0.398703	0.30923
0.4148	0.398982	0.309447
0.4152	0.400276	0.31045
0.4156	0.397721	0.308469
0.416	0.39813	0.308786
0.4164	0.398139	0.308793
0.4168	0.398602	0.309152
0.4172	0.399056	0.309504
0.4176	0.400516	0.310636
0.418	0.404732	0.313904
0.4184	0.405261	0.314315
0.4188	0.405559	0.314546
0.4192	0.400925	0.310954
0.4196	0.40144	0.311353
0.42	0.4023	0.312019
0.4204	0.402917	0.312498
0.4208	0.407656	0.316172
0.4212	0.406241	0.315075
0.4216	0.406154	0.315008
0.422	0.406772	0.315486
0.4224	0.40915	0.31733
0.4228	0.404988	0.314104
0.4232	0.404948	0.314072
0.4236	0.405827	0.314753
0.424	0.408282	0.316657
0.4244	0.408489	0.316818
0.4248	0.409223	0.317387
0.4252	0.410416	0.318312
0.4256	0.412602	0.320007
0.426	0.40844	0.31678
0.4264	0.408233	0.316619
0.4268	0.407986	0.316427
0.4272	0.408148	0.316553
0.4276	0.408841	0.317091
0.428	0.41004	0.31802
0.4284	0.415147	0.32198
0.4288	0.415684	0.322396
0.4292	0.416002	0.322643
0.4296	0.41114	0.318873
0.43	0.411085	0.318831
0.4304	0.411541	0.319184
0.4308	0.412186	0.319684
0.4312	0.41136	0.319044
0.4316	0.411845	0.31942
0.432	0.416638	0.323136
0.4324	0.417471	0.323782
0.4328	0.419259	0.325169
0.4332	0.419308	0.325206
0.4336	0.420565	0.326181
0.434	0.415616	0.322343
0.4344	0.415733	0.322434
0.4348	0.416137	0.322747
0.4352	0.417474	0.323784
0.4356	0.417549	0.323842
0.436	0.417784	0.324025
0.4364	0.418168	0.324323
0.4368	0.417296	0.323646
0.4372	0.417093	0.323489
0.4376	0.417392	0.32372
0.438	0.417706	0.323964
0.4384	0.423263	0.328272
0.4388	0.425132	0.329722
0.4392	0.425752	0.330203
0.4396	0.426193	0.330544
0.44	0.426606	0.330864
0.4404	0.427543	0.331591
0.4408	0.427564	0.331607
0.4412	0.427711	0.331722
0.4416	0.427544	0.331592
0.442	0.428011	0.331954
0.4424	0.428731	0.332512
0.4428	0.424044	0.328878
0.4432	0.424791	0.329458
0.4436	0.421362	0.326799
0.444	0.421838	0.327168
0.4444	0.426957	0.331137
0.4448	0.425561	0.330054
0.4452	0.426919	0.331107
0.4456	0.43246	0.335404
0.446	0.432247	0.335238
0.4464	0.428155	0.332065
0.4468	0.426757	0.330981
0.4472	0.427018	0.331184
0.4476	0.42758	0.331619
0.448	0.428626	0.332431
0.4484	0.435039	0.337403
0.4488	0.435708	0.337922
0.4492	0.436116	0.338238
0.4496	0.430976	0.334253
0.45	0.431369	0.334558
0.4504	0.431726	0.334835
0.4508	0.431944	0.335003
0.4512	0.432795	0.335663
0.4516	0.433123	0.335917
0.452	0.438527	0.340108
0.4524	0.43899	0.340466
0.4528	0.43944	0.340815
0.4532	0.440008	0.341256
0.4536	0.440277	0.341464
0.454	0.435091	0.337443
0.4544	0.435769	0.337969
0.4548	0.435985	0.338137
0.4552	0.436706	0.338696
0.4556	0.442487	0.343178
0.456	0.442738	0.343373
0.4564	0.443003	0.343578
0.4568	0.435942	0.338103
0.4572	0.435967	0.338122
0.4576	0.436674	0.33867
0.458	0.43899	0.340467
0.4584	0.445002	0.345128
0.4588	0.445713	0.345679
0.4592	0.446103	0.345981
0.4596	0.441364	0.342307
0.46	0.441194	0.342175
0.4604	0.441715	0.342579
0.4608	0.441779	0.342629
0.4612	0.442717	0.343356
0.4616	0.44309	0.343645
0.462	0.448923	0.348168
0.4624	0.449166	0.348356
0.4628	0.449238	0.348412
0.4632	0.440245	0.341439
0.4636	0.440487	0.341627
0.464	0.440892	0.341941
0.4644	0.445813	0.345756
0.4648	0.446133	0.346005
0.4652	0.445737	0.345697
0.4656	0.44459	0.344808
0.466	0.449339	0.34849
0.4664	0.450159	0.349126
0.4668	0.450851	0.349663
0.4672	0.45195	0.350515
0.4676	0.448927	0.348171
0.468	0.44912	0.34832
0.4684	0.450363	0.349284
0.4688	0.445189	0.345273
0.4692	0.445612	0.345601
0.4696	0.451528	0.350188
0.47	0.452133	0.350656
0.4704	0.457002	0.354431
0.4708	0.451709	0.350328
0.4712	0.452233	0.350734
0.4716	0.449014	0.348238
0.472	0.446669	0.34642
0.4724	0.448778	0.348056
0.4728	0.453858	0.351994
0.4732	0.454158	0.352227
0.4736	0.460089	0.356825
0.474	0.460667	0.357273
0.4744	0.458521	0.35561
0.4748	0.458646	0.355706
0.4752	0.453723	0.351889
0.4756	0.456114	0.353743
0.476	0.455649	0.353383
0.4764	0.456454	0.354007
0.4768	0.457605	0.354899
0.4772	0.462351	0.358579
0.4776	0.462181	0.358447
0.478	0.457719	0.354988
0.4784	0.457056	0.354473
0.4788	0.457937	0.355157
0.4792	0.459421	0.356307
0.4796	0.459254	0.356178
0.48	0.465707	0.361181
0.4804	0.466778	0.362011
0.4808	0.45969	0.356516
0.4812	0.460266	0.356962
0.4816	0.460616	0.357233
0.482	0.457078	0.35449
0.4824	0.458925	0.355923
0.4828	0.459236	0.356164
0.4832	0.464468	0.36022
0.4836	0.469079	0.363796
0.484	0.469839	0.364385
0.4844	0.470424	0.364838
0.4848	0.471173	0.365419
0.4852	0.465373	0.360922
0.4856	0.466703	0.361953
0.486	0.46683	0.362051
0.4864	0.466705	0.361955
0.4868	0.466718	0.361964
0.4872	0.467068	0.362236
0.4876	0.468344	0.363226
0.488	0.464038	0.359887
0.4884	0.468748	0.363539
0.4888	0.468261	0.363161
0.4892	0.468644	0.363458
0.4896	0.467876	0.362863
0.49	0.468339	0.363222
0.4904	0.470222	0.364682
0.4908	0.466779	0.362012
0.4912	0.467404	0.362497
0.4916	0.467893	0.362876
0.492	0.472849	0.366719
0.4924	0.4788	0.371333
0.4928	0.476543	0.369582
0.4932	0.476949	0.369897
0.4936	0.4671	0.362261
0.494	0.467913	0.362892
0.4944	0.468528	0.363368
0.4948	0.473697	0.367376
0.4952	0.474011	0.367619
0.4956	0.47377	0.367432
0.496	0.474025	0.367631
0.4964	0.470034	0.364536
0.4968	0.471984	0.366047
0.4972	0.473384	0.367133
0.4976	0.473663	0.36735
0.498	0.478618	0.371191
0.4984	0.477931	0.370659
0.4988	0.476901	0.36986
0.4992	0.483053	0.37463
0.4996	0.484246	0.375555
0.5	0.484554	0.375793
0.5004	0.48703	0.377714
0.5008	0.486316	0.37716
0.5012	0.480976	0.37302
0.5016	0.481276	0.373252
0.502	0.482128	0.373913
0.5024	0.486286	0.377137
0.5028	0.486413	0.377235
0.5032	0.486577	0.377362
0.5036	0.487071	0.377746
0.504	0.489689	0.379775
0.5044	0.484079	0.375426
0.5048	0.479969	0.372239
0.5052	0.48059	0.372721
0.5056	0.480897	0.372958
0.506	0.481241	0.373225
0.5064	0.492078	0.381628
0.5068	0.492266	0.381773
0.5072	0.487216	0.377858
0.5076	0.48305	0.374628
0.508	0.483128	0.374688
0.5084	0.483997	0.375362
0.5088	0.488264	0.37867
0.5092	0.487659	0.378201
0.5096	0.487841	0.378343
0.51	0.493648	0.382845
0.5104	0.489454	0.379593
0.5108	0.490509	0.380411
0.5112	0.486574	0.37736
0.5116	0.49114	0.3809
0.512	0.4916	0.381257
0.5124	0.49167	0.381311
0.5128	0.493056	0.382385
0.5132	0.489207	0.379401
0.5136	0.49506	0.383939
0.514	0.495354	0.384167
0.5144	0.495036	0.383921
0.5148	0.489582	0.379692
0.5152	0.490061	0.380064
0.5156	0.495084	0.383958
0.516	0.495472	0.384259
0.5164	0.495775	0.384494
0.5168	0.496495	0.385052
0.5172	0.497671	0.385964
0.5176	0.498159	0.386342
0.518	0.493375	0.382633
0.5184	0.492067	0.381619
0.5188	0.496786	0.385278
0.5192	0.499158	0.387117
0.5196	0.499655	0.387502
0.52	0.500457	0.388124
0.5204	0.50164	0.389041
0.5208	0.502031	0.389344
0.5212	0.496247	0.38486
0.5216	0.496646	0.38517
0.522	0.502121	0.389414
0.5224	0.501538	0.388962
0.5228	0.502436	0.389659
0.5232	0.500977	0.388527
0.5236	0.501164	0.388672
0.524	0.502096	0.389395
0.5244	0.502801	0.389941
0.5248	0.511036	0.396326
0.5252	0.511182	0.396439
0.5256	0.510271	0.395733
0.526	0.503738	0.390668
0.5264	0.50337	0.390382
0.5268	0.504069	0.390924
0.5272	0.505032	0.391671
0.5276	0.506299	0.392653
0.528	0.50918	0.394887
0.5284	0.503413	0.390416
0.5288	0.503285	0.390316
0.5292	0.501777	0.389147
0.5296	0.501912	0.389252
0.53	0.502707	0.389868
0.5304	0.508034	0.393999
0.5308	0.514333	0.398882
0.5312	0.515116	0.39949
0.5316	0.510142	0.395633
0.532	0.51044	0.395864
0.5324	0.510346	0.395791
0.5328	0.511547	0.396723
0.5332	0.512652	0.397579
0.5336	0.512941	0.397803
0.534	0.519694	0.403039
0.5344	0.52025	0.40347
0.5348	0.512076	0.397133
0.5352	0.513097	0.397924
0.5356	0.51283	0.397717
0.536	0.513672	0.39837
0.5364	0.509018	0.394762
0.5368	0.514893	0.399317
0.5372	0.516212	0.400339
0.5376	0.516041	0.400207
0.538	0.517965	0.401698
0.5384	0.518275	0.401939
0.5388	0.518179	0.401865
0.5392	0.513049	0.397887
0.5396	0.513454	0.398201
0.54	0.514253	0.39882
0.5404	0.51533	0.399656
0.5408	0.515912	0.400106
0.5412	0.521648	0.404554
0.5416	0.52169	0.404587
0.542	0.521452	0.404402
0.5424	0.519906	0.403204
0.5428	0.520535	0.403691
0.5432	0.526585	0.408382
0.5436	0.527111	0.40879
0.544	0.522888	0.405516
0.5444	0.523132	0.405705
0.5448	0.522725	0.405389
0.5452	0.522881	0.40551
0.5456	0.523649	0.406106
0.546	0.529469	0.410618
0.5464	0.531551	0.412232
0.5468	0.526229	0.408106
0.5472	0.526362	0.408209
0.5476	0.526906	0.408631
0.548	0.527435	0.409041
0.5484	0.525458	0.407508
0.5488	0.53257	0.413022
0.5492	0.532372	0.412869
0.5496	0.532822	0.413218
0.55	0.527028	0.408725
0.5504	0.527591	0.409162
0.5508	0.528233	0.409659
0.5512	0.529103	0.410334
0.5516	0.529615	0.410731
0.552	0.529539	0.410673
0.5524	0.530565	0.411468
0.5528	0.530936	0.411756
0.5532	0.524812	0.407008
0.5536	0.528426	0.40981
0.554	0.528282	0.409698
0.5544	0.528118	0.40957
0.5548	0.533813	0.413986
0.5552	0.532411	0.412899
0.5556	0.533331	0.413613
0.556	0.533808	0.413982
0.5564	0.533385	0.413654
0.5568	0.533824	0.413995
0.5572	0.534323	0.414382
0.5576	0.534265	0.414336
0.558	0.541481	0.419932
0.5584	0.541835	0.420206
0.5588	0.53718	0.416597
0.5592	0.538509	0.417627
0.5596	0.53688	0.416364
0.56	0.537342	0.416722
0.5604	0.537439	0.416798
0.5608	0.538064	0.417282
0.5612	0.536251	0.415877
0.5616	0.536729	0.416247
0.562	0.536969	0.416433
0.5624	0.537329	0.416712
0.5628	0.540004	0.418786
0.5632	0.542088	0.420402
0.5636	0.542429	0.420666
0.564	0.542457	0.420688
0.5644	0.543125	0.421206
0.5648	0.544578	0.422332
0.5652	0.542568	0.420774
0.5656	0.537433	0.416793
0.566	0.537498	0.416843
0.5664	0.53825	0.417426
0.5668	0.538539	0.417651
0.5672	0.538695	0.417771
0.5676	0.539031	0.418032
0.4	0.380708	0.295278
0.3996	0.384273	0.298042
0.3992	0.383622	0.297538
0.3988	0.38513	0.298706
0.3984	0.384648	0.298333
0.398	0.379649	0.294457
0.3976	0.379483	0.294328
0.3972	0.378802	0.2938
0.3968	0.378236	0.293362
0.3964	0.378165	0.293307
0.396	0.377932	0.293126
0.3956	0.381642	0.296003
0.3952	0.38117	0.295636
0.3948	0.380885	0.295416
0.3944	0.380352	0.295002
0.394	0.379843	0.294608
0.3936	0.374852	0.290738
0.3932	0.379375	0.294245
0.3928	0.376877	0.292308
0.3924	0.375651	0.291357
0.392	0.378173	0.293312
0.3916	0.377753	0.292987
0.3912	0.377099	0.29248
0.3908	0.376849	0.292286
0.3904	0.376609	0.2921
0.39	0.374102	0.290156
0.3896	0.373537	0.289719
0.3892	0.373427	0.289633
0.3888	0.3753	0.291085
0.3884	0.370467	0.287338
0.388	0.370046	0.287012
0.3876	0.373646	0.289803
0.3872	0.373416	0.289624
0.3868	0.373223	0.289475
0.3864	0.373177	0.289439
0.386	0.371993	0.288521
0.3856	0.371549	0.288177
0.3852	0.367305	0.284886
0.3848	0.367008	0.284656
0.3844	0.366517	0.284275
0.384	0.370339	0.287238
0.3836	0.367613	0.285125
0.3832	0.367032	0.284674
0.3828	0.366621	0.284356
0.3824	0.366867	0.284546
0.382	0.364139	0.282431
0.3816	0.365174	0.283234
0.3812	0.364264	0.282528
0.3808	0.367152	0.284768
0.3804	0.366608	0.284346
0.38	0.366174	0.28401
0.3796	0.361617	0.280476
0.3792	0.361398	0.280307
0.3788	0.361098	0.280074
0.3784	0.364655	0.282832
0.378	0.364332	0.282581
0.3776	0.363552	0.281977
0.3772	0.363168	0.281679
0.3768	0.363115	0.281638
0.3764	0.362387	0.281073
0.376	0.36213	0.280874
0.3756	0.361743	0.280574
0.3752	0.361496	0.280382
0.3748	0.361135	0.280103
0.3744	0.360827	0.279864
0.374	0.360341	0.279487
0.3736	0.359765	0.279041
0.3732	0.362914	0.281482
0.3728	0.358916	0.278382
0.3724	0.358808	0.278298
0.372	0.358244	0.277861
0.3716	0.357756	0.277483
0.3712	0.357314	0.27714
0.3708	0.356828	0.276763
0.3704	0.356833	0.276767
0.37	0.356228	0.276298
0.3696	0.355571	0.275789
0.3692	0.355137	0.275452
0.3688	0.354819	0.275206
0.3684	0.35476	0.27516
0.368	0.35119	0.272392
0.3676	0.350009	0.271476
0.3672	0.349762	0.271284
0.3668	0.352989	0.273787
0.3664	0.352362	0.2733
0.366	0.352289	0.273244
0.3656	0.351626	0.27273
0.3652	0.351547	0.272669
0.3648	0.347803	0.269765
0.3644	0.347123	0.269238
0.364	0.346382	0.268664
0.3636	0.35001	0.271477
0.3632	0.349504	0.271084
0.3628	0.349402	0.271006
0.3624	0.34874	0.270492
0.362	0.348356	0.270194
0.3616	0.344235	0.266999
0.3612	0.343844	0.266696
0.3608	0.347057	0.269187
0.3604	0.346559	0.268801
0.36	0.346028	0.268389
0.3596	0.345715	0.268147
0.3592	0.345592	0.268051
0.3588	0.341162	0.264616
0.3584	0.341041	0.264523
0.358	0.341198	0.264645
0.3576	0.34363	0.26653
0.3572	0.343657	0.266551
0.3568	0.34325	0.266236
0.3564	0.342642	0.265764
0.356	0.342257	0.265466
0.3556	0.341872	0.265167
0.3552	0.341357	0.264768
0.3548	0.341074	0.264549
0.3544	0.340464	0.264076
0.354	0.340107	0.263799
0.3536	0.339818	0.263575
0.3532	0.339734	0.26351
0.3528	0.339242	0.263128
0.3524	0.338751	0.262747
0.352	0.338241	0.262352
0.3516	0.337797	0.262008
0.3512	0.337258	0.26159
0.3508	0.337062	0.261438
0.3504	0.336892	0.261306
0.35	0.336696	0.261154
0.3496	0.335988	0.260605
0.3492	0.335545	0.260262
0.3488	0.335086	0.259906
0.3484	0.338305	0.262401
0.348	0.334446	0.25941
0.3476	0.333616	0.258766
0.3472	0.333785	0.258897
0.3468	0.333426	0.258619
0.3464	0.332712	0.258065
0.346	0.332352	0.257786
0.3456	0.331801	0.257359
0.3452	0.331226	0.256913
0.3448	0.330968	0.256713
0.3444	0.330833	0.256608
0.344	0.330276	0.256176
0.3436	0.330059	0.256008
0.3432	0.329578	0.255635
0.3428	0.32917	0.255319
0.3424	0.328557	0.254844
0.342	0.328136	0.254517
0.3416	0.327919	0.254349
0.3412	0.327782	0.254243
0.3408	0.327228	0.253813
0.3404	0.326613	0.253336
0.34	0.326222	0.253033
0.3396	0.325964	0.252833
0.3392	0.325381	0.252381
0.3388	0.325191	0.252234
0.3384	0.324707	0.251858
0.338	0.324536	0.251726
0.3376	0.324361	0.25159
0.3372	0.323888	0.251224
0.3368	0.323524	0.250941
0.3364	0.322685	0.25029
0.336	0.321995	0.249756
0.3356	0.32198	0.249744
0.3352	0.321616	0.249462
0.3348	0.321121	0.249078
0.3344	0.320904	0.24891
0.334	0.320183	0.248351
0.3336	0.319791	0.248047
0.3332	0.319479	0.247805
0.3328	0.319082	0.247498
0.3324	0.318714	0.247212
0.332	0.318248	0.246851
0.3316	0.317848	0.246541
0.3312	0.317595	0.246344
0.3308	0.31718	0.246023
0.3304	0.316631	0.245597
0.33	0.316123	0.245203
0.3296	0.315799	0.244952
0.3292	0.315603	0.2448
0.3288	0.315473	0.244699
0.3284	0.31493	0.244278
0.328	0.314269	0.243766
0.3276	0.313834	0.243429
0.3272	0.313504	0.243172
0.3268	0.31307	0.242836
0.3264	0.31254	0.242425
0.326	0.312625	0.242491
0.3256	0.312207	0.242167
0.3252	0.31148	0.241603
0.3248	0.311085	0.241297
0.3244	0.310752	0.241038
0.324	0.310608	0.240927
0.3236	0.309979	0.24044
0.3232	0.309635	0.240173
0.3228	0.309395	0.239986
0.3224	0.308877	0.239585
0.322	0.308735	0.239475
0.3216	0.308184	0.239047
0.3212	0.30774	0.238703
0.3208	0.307397	0.238437
0.3204	0.306856	0.238018
0.32	0.306374	0.237644
0.3196	0.305862	0.237247
0.3192	0.30545	0.236928
0.3188	0.305374	0.236869
0.3184	0.304979	0.236563
0.318	0.304551	0.236231
0.3176	0.303855	0.235691
0.3172	0.303559	0.235462
0.3168	0.303141	0.235137
0.3164	0.302526	0.234661
0.316	0.302379	0.234547
0.3156	0.302187	0.234398
0.3152	0.301662	0.233991
0.3148	0.301222	0.23365
0.3144	0.300572	0.233146
0.314	0.300481	0.233075
0.3136	0.299773	0.232526
0.3132	0.299863	0.232596
0.3128	0.298729	0.231717
0.3124	0.298601	0.231618
0.312	0.298061	0.231199
0.3116	0.298073	0.231209
0.3112	0.297786	0.230986
0.3108	0.297124	0.230472
0.3104	0.297184	0.230519
0.31	0.296506	0.229994
0.3096	0.296103	0.229681
0.3092	0.295262	0.229028
0.3088	0.295122	0.22892
0.3084	0.294849	0.228708
0.308	0.294764	0.228643
0.3076	0.294057	0.228095
0.3072	0.293832	0.22792
0.3068	0.293666	0.227791
0.3064	0.292509	0.226894
0.306	0.295939	0.229554
0.3056	0.291718	0.226281
0.3052	0.291582	0.226175
0.3048	0.291225	0.225899
0.3044	0.290863	0.225618
0.304	0.290501	0.225337
0.3036	0.290046	0.224985
0.3032	0.289465	0.224534
0.3028	0.289181	0.224314
0.3024	0.29227	0.226709
0.302	0.292196	0.226651
0.3016	0.288065	0.223449
0.3012	0.287822	0.22326
0.3008	0.287231	0.222802
0.3004	0.286792	0.222461
0.3	0.286294	0.222076
0.2996	0.286187	0.221992
0.2992	0.285983	0.221834
0.2988	0.285677	0.221597
0.2984	0.284951	0.221035
0.298	0.284725	0.220859
0.2976	0.283967	0.220272
0.2972	0.283498	0.219908
0.2968	0.282944	0.219478
0.2964	0.283051	0.219561
0.296	0.282622	0.219229
0.2956	0.282226	0.218921
0.2952	0.28201	0.218754
0.2948	0.281247	0.218163
0.2944	0.280815	0.217827
0.294	0.280145	0.217308
0.2936	0.279886	0.217107
0.2932	0.27978	0.217025
0.2928	0.279345	0.216687
0.2924	0.279477	0.21679
0.292	0.27846	0.216002
0.2916	0.278414	0.215966
0.2912	0.281084	0.218036
0.2908	0.281211	0.218135
0.2904	0.280768	0.217791
0.29	0.276211	0.214258
0.2896	0.276046	0.21413
0.2892	0.275502	0.213708
0.2888	0.275288	0.213542
0.2884	0.274897	0.213239
0.288	0.274684	0.213074
0.2876	0.27435	0.212815
0.2872	0.274031	0.212568
0.2868	0.273233	0.211949
0.2864	0.272505	0.211385
0.286	0.272379	0.211287
0.2856	0.271807	0.210843
0.2852	0.272106	0.211075
0.2848	0.27154	0.210636
0.2844	0.271057	0.210262
0.284	0.270697	0.209982
0.2836	0.269991	0.209436
0.2832	0.26995	0.209404
0.2828	0.269381	0.208963
0.2824	0.269315	0.208911
0.282	0.268609	0.208364
0.2816	0.268335	0.208151
0.2812	0.267753	0.2077
0.2808	0.267076	0.207175
0.2804	0.266762	0.206932
0.28	0.2665	0.206728
0.2796	0.265941	0.206295
0.2792	0.265489	0.205945
0.2788	0.265502	0.205955
0.2784	0.26522	0.205736
0.278	0.264692	0.205327
0.2776	0.264362	0.205071
0.2772	0.26392	0.204728
0.2768	0.263311	0.204256
0.2764	0.263135	0.204119
0.276	0.262713	0.203793
0.2756	0.261926	0.203182
0.2752	0.261426	0.202795
0.2748	0.261236	0.202647
0.2744	0.260888	0.202377
0.274	0.260709	0.202238
0.2736	0.260159	0.201812
0.2732	0.259499	0.2013
0.2728	0.259216	0.201081
0.2724	0.259082	0.200977
0.272	0.258493	0.20052
0.2716	0.258241	0.200325
0.2712	0.257781	0.199968
0.2708	0.257528	0.199772
0.2704	0.257358	0.19964
0.27	0.257011	0.199371
0.2696	0.255916	0.198522
0.2692	0.255574	0.198258
0.2688	0.255414	0.198133
0.2684	0.255072	0.197868
0.268	0.254592	0.197496
0.2676	0.25434	0.1973
0.2672	0.257629	0.199851
0.2668	0.256612	0.199062
0.2664	0.252716	0.196041
0.266	0.252116	0.195576
0.2656	0.251971	0.195464
0.2652	0.251818	0.195345
0.2648	0.251373	0.195
0.2644	0.254726	0.1976
0.264	0.254436	0.197375
0.2636	0.254006	0.197041
0.2632	0.253513	0.19666
0.2628	0.249305	0.193397
0.2624	0.248965	0.193133
0.262	0.248752	0.192968
0.2616	0.248613	0.19286
0.2612	0.247902	0.192309
0.2608	0.247528	0.192019
0.2604	0.24663	0.191322
0.26	0.246472	0.1912
0.2596	0.246189	0.19098
0.2592	0.245808	0.190686
0.2588	0.245601	0.190525
0.2584	0.245163	0.190185
0.258	0.244313	0.189526
0.2576	0.244065	0.189334
0.2572	0.24366	0.18902
0.2568	0.243308	0.188747
0.2564	0.243201	0.188664
0.256	0.242776	0.188334
0.2556	0.242119	0.187825
0.2552	0.241614	0.187433
0.2548	0.241249	0.18715
0.2544	0.240711	0.186733
0.254	0.240822	0.18682
0.2536	0.240268	0.18639
0.2532	0.239815	0.186039
0.2528	0.239435	0.185744
0.2524	0.238997	0.185405
0.252	0.238469	0.184995
0.2516	0.238147	0.184745
0.2512	0.237716	0.184411
0.2508	0.237525	0.184263
0.2504	0.237187	0.184001
0.25	0.236714	0.183635
0.2496	0.236199	0.183235
0.2492	0.235717	0.182862
0.2488	0.235505	0.182697
0.2484	0.235076	0.182364
0.248	0.23463	0.182019
0.2476	0.237804	0.184479
0.2472	0.237661	0.184369
0.2468	0.233525	0.181162
0.2464	0.233031	0.180779
0.246	0.232741	0.180554
0.2456	0.232401	0.18029
0.2452	0.231975	0.17996
0.2448	0.231427	0.179535
0.2444	0.231022	0.179221
0.244	0.230626	0.178914
0.2436	0.230318	0.178675
0.2432	0.229636	0.178147
0.2428	0.229513	0.178051
0.2424	0.229199	0.177808
0.242	0.228774	0.177478
0.2416	0.228276	0.177092
0.2412	0.227777	0.176705
0.2408	0.22731	0.176343
0.2404	0.226747	0.175906
0.24	0.226711	0.175879
0.2396	0.225889	0.175241
0.2392	0.225974	0.175307
0.2388	0.22555	0.174978
0.2384	0.225024	0.174571
0.238	0.224571	0.17422
0.2376	0.224229	0.173954
0.2372	0.223867	0.173673
0.2368	0.223573	0.173446
0.2364	0.22325	0.173196
0.236	0.222957	0.172968
0.2356	0.222384	0.172524
0.2352	0.221717	0.172006
0.2348	0.225072	0.174608
0.2344	0.225111	0.174638
0.234	0.224929	0.174497
0.2336	0.224174	0.173912
0.2332	0.220409	0.170992
0.2328	0.219764	0.170492
0.2324	0.218948	0.16986
0.232	0.21842	0.16945
0.2316	0.218358	0.169402
0.2312	0.221823	0.172089
0.2308	0.221182	0.171592
0.2304	0.21722	0.16852
0.23	0.217056	0.168393
0.2296	0.216579	0.168023
0.2292	0.215902	0.167498
0.2288	0.219285	0.170121
0.2284	0.219127	0.169999
0.228	0.214746	0.166601
0.2276	0.214282	0.166242
0.2272	0.213971	0.166001
0.2268	0.213354	0.165523
0.2264	0.213194	0.165399
0.226	0.212582	0.164924
0.2256	0.216026	0.167594
0.2252	0.215605	0.167268
0.2248	0.211601	0.164163
0.2244	0.211185	0.163841
0.224	0.210641	0.163419
0.2236	0.209772	0.162745
0.2232	0.209771	0.162745
0.2228	0.209519	0.162549
0.2224	0.209271	0.162357
0.222	0.208747	0.161951
0.2216	0.208321	0.161621
0.2212	0.207738	0.161168
0.2208	0.20712	0.160689
0.2204	0.206948	0.160555
0.22	0.206568	0.160261
0.2196	0.206331	0.160078
0.2192	0.206057	0.159865
0.2188	0.205547	0.159469
0.2184	0.205229	0.159223
0.218	0.204674	0.158792
0.2176	0.21276	0.165062
0.2172	0.212352	0.164746
0.2168	0.212095	0.164547
0.2164	0.211743	0.164274
0.216	0.211478	0.164068
0.2156	0.210699	0.163464
0.2152	0.210706	0.163469
0.2148	0.21003	0.162945
0.2144	0.209842	0.162799
0.214	0.209286	0.162368
0.2136	0.209049	0.162185
0.2132	0.208652	0.161877
0.2128	0.208128	0.161471
0.2124	0.207716	0.161151
0.212	0.207414	0.160917
0.2116	0.206842	0.160473
0.2112	0.206467	0.160183
0.2108	0.20629	0.160045
0.2104	0.205764	0.159638
0.21	0.205187	0.159191
0.2096	0.20508	0.159107
0.2092	0.204685	0.158801
0.2088	0.204036	0.158298
0.2084	0.203622	0.157977
0.208	0.203154	0.157614
0.2076	0.20281	0.157347
0.2072	0.202421	0.157045
0.2068	0.202255	0.156917
0.2064	0.201801	0.156565
0.206	0.201257	0.156144
0.2056	0.200891	0.155859
0.2052	0.200621	0.15565
0.2048	0.200287	0.155391
0.2044	0.199858	0.155059
0.204	0.199813	0.155024
0.2036	0.199254	0.15459
0.2032	0.198614	0.154094
0.2028	0.197949	0.153578
0.2024	0.197694	0.15338
0.202	0.197361	0.153122
0.2016	0.197162	0.152968
0.2012	0.200223	0.155342
0.2008	0.199714	0.154947
0.2004	0.19945	0.154742
0.2	0.195025	0.151311
0.1996	0.194845	0.151172
0.1992	0.194377	0.150809
0.1988	0.194285	0.150737
0.1984	0.193769	0.150337
0.198	0.193375	0.150032
0.1976	0.192905	0.149668
0.1972	0.192626	0.149451
0.1968	0.192186	0.14911
0.1964	0.195559	0.151725
0.196	0.195173	0.151426
0.1956	0.19489	0.151206
0.1952	0.194043	0.15055
0.1948	0.190093	0.147487
0.1944	0.189869	0.147314
0.194	0.189383	0.146937
0.1936	0.189039	0.14667
0.1932	0.192278	0.149182
0.1928	0.191878	0.148871
0.1924	0.187511	0.145485
0.192	0.187	0.14509
0.1916	0.187019	0.145104
0.1912	0.186584	0.144767
0.1908	0.186163	0.14444
0.1904	0.185983	0.144301
0.19	0.185661	0.144051
0.1896	0.184936	0.143489
0.1892	0.188294	0.146092
0.1888	0.187999	0.145864
0.1884	0.18739	0.145391
0.188	0.183647	0.14249
0.1876	0.183198	0.142142
0.1872	0.182505	0.141604
0.1868	0.182455	0.141566
0.1864	0.182101	0.141291
0.186	0.181165	0.140565
0.1856	0.18112	0.14053
0.1852	0.180796	0.140279
0.1848	0.180349	0.139933
0.1844	0.183709	0.142538
0.184	0.182769	0.141809
0.1836	0.182895	0.141906
0.1832	0.178887	0.138799
0.1828	0.178538	0.138528
0.1824	0.178052	0.138151
0.182	0.17745	0.137684
0.1816	0.176952	0.137299
0.1812	0.17645	0.13691
0.1808	0.176131	0.136662
0.1804	0.175758	0.136373
0.18	0.175584	0.136238
0.1796	0.175239	0.13597
0.1792	0.174754	0.135594
0.1788	0.177847	0.137992
0.1784	0.177365	0.137619
0.178	0.177097	0.137411
0.1776	0.17292	0.134173
0.1772	0.172553	0.133888
0.1768	0.172346	0.133728
0.1764	0.175801	0.136407
0.176	0.175281	0.136003
0.1756	0.171053	0.132725
0.1752	0.170931	0.13263
0.1748	0.170523	0.132314
0.1744	0.173448	0.134582
0.174	0.164473	0.127623
0.1736	0.163928	0.127201
0.1732	0.160085	0.124221
0.1728	0.159369	0.123666
0.1724	0.159177	0.123517
0.172	0.158952	0.123343
0.1716	0.167545	0.130005
0.1712	0.170357	0.132185
0.1708	0.17009	0.131978
0.1704	0.169546	0.131556
0.17	0.169347	0.131402
0.1696	0.165227	0.128208
0.1692	0.164791	0.12787
0.1688	0.164289	0.127481
[truncated: 422 more rows]
