# Supplementary material for: Anomalous temperature dependence of elastic limit in metallic glasses
Source: Nat Commun. 2024 Jan 2;15:171. doi: 10.1038/s41467-023-44048-7 (PMC10761975; doi:10.1038/s41467-023-44048-7)
Supplement: Supplementary file 2 — Source Data Files [file 41467_2023_44048_MOESM2_ESM.zip › Figure2-30K.xlsx]

## Sheet: Sheet1
# strain(%)	strain_el(%)	stress(GPa)
0	-0.00013068	0
0.0004	0.00230773	0.00189058
0.0008	0.00258424	0.00210498
0.0012	0.00308159	0.00249059
0.0016	0.00338157	0.00272318
0.002	0.00460409	0.00367104
0.0024	0.00518779	0.0041236
0.0028	0.0052861	0.00419982
0.0032	0.00511244	0.00406518
0.0036	0.00378491	0.0030359
0.004	0.00433644	0.00346352
0.0044	0.004647	0.00370431
0.0048	0.00414347	0.00331391
0.0052	0.00711276	0.0056161
0.0056	0.00823632	0.00648724
0.006	0.00890502	0.00700571
0.0064	0.00526488	0.00418337
0.0068	0.00716255	0.00565471
0.0072	0.00645259	0.00510425
0.0076	0.00681599	0.005386
0.008	0.00717372	0.00566336
0.0084	0.00882411	0.00694297
0.0088	0.00811887	0.00639618
0.0092	0.0115841	0.0090829
0.0096	0.0110673	0.00868216
0.01	0.00973095	0.00764608
0.0104	0.00935976	0.00735828
0.0108	0.00996082	0.0078243
0.0112	0.011848	0.00928749
0.0116	0.0128544	0.0100678
0.012	0.0144829	0.0113305
0.0124	0.0148866	0.0116435
0.0128	0.0147116	0.0115078
0.0132	0.0150052	0.0117354
0.0136	0.0126904	0.00994062
0.014	0.0130607	0.0102278
0.0144	0.0135194	0.0105834
0.0148	0.0168694	0.0131808
0.0152	0.0179355	0.0140074
0.0156	0.0179356	0.0140074
0.016	0.0178061	0.0139071
0.0164	0.0151715	0.0118643
0.0168	0.0168789	0.0131881
0.0172	0.0175049	0.0136735
0.0176	0.0174698	0.0136463
0.018	0.0162783	0.0127225
0.0184	0.0195616	0.0152682
0.0188	0.01659	0.0129641
0.0192	0.0200443	0.0156424
0.0196	0.020484	0.0159833
0.02	0.0183124	0.0142996
0.0204	0.0191613	0.0149578
0.0208	0.0194459	0.0151784
0.0212	0.0189611	0.0148026
0.0216	0.0189688	0.0148086
0.022	0.0199861	0.0155973
0.0224	0.0201648	0.0157358
0.0228	0.0235452	0.0183568
0.0232	0.0241595	0.0188331
0.0236	0.0251536	0.0196039
0.024	0.0226876	0.0176918
0.0244	0.0222828	0.017378
0.0248	0.0227112	0.0177102
0.0252	0.0229232	0.0178745
0.0256	0.0233724	0.0182228
0.026	0.0234748	0.0183022
0.0264	0.0243811	0.0190049
0.0268	0.0244296	0.0190424
0.0272	0.0254951	0.0198686
0.0276	0.0292038	0.0227441
0.028	0.0297923	0.0232004
0.0284	0.0303923	0.0236656
0.0288	0.0305006	0.0237496
0.0292	0.0304804	0.0237339
0.0296	0.0272604	0.0212373
0.03	0.0279479	0.0217703
0.0304	0.0289164	0.0225212
0.0308	0.0287939	0.0224263
0.0312	0.0290558	0.0226294
0.0316	0.0299719	0.0233397
0.032	0.0329362	0.0256379
0.0324	0.0333136	0.0259306
0.0328	0.0334468	0.0260338
0.0332	0.0312007	0.0242924
0.0336	0.0323971	0.02522
0.034	0.0325948	0.0253732
0.0344	0.0354972	0.0276236
0.0348	0.0361442	0.0281253
0.0352	0.0358509	0.0278978
0.0356	0.0363436	0.0282798
0.036	0.0337725	0.0262864
0.0364	0.0342375	0.0266469
0.0368	0.0342919	0.0266891
0.0372	0.0387563	0.0301505
0.0376	0.0383862	0.0298635
0.038	0.0387754	0.0301653
0.0384	0.0362164	0.0281813
0.0388	0.0370527	0.0288296
0.0392	0.041156	0.0320111
0.0396	0.041258	0.0320902
0.04	0.0407224	0.0316749
0.0404	0.0411735	0.0320246
0.0408	0.0415294	0.0323006
0.0412	0.0433543	0.0337155
0.0416	0.0439051	0.0341425
0.042	0.0441923	0.0343652
0.0424	0.0446028	0.0346835
0.0428	0.0533496	0.0414652
0.0432	0.0539697	0.041946
0.0436	0.0520895	0.0404882
0.044	0.0530188	0.0412088
0.0444	0.0589124	0.0457783
0.0448	0.0592554	0.0460442
0.0452	0.0612261	0.0475722
0.0456	0.0620177	0.0481859
0.046	0.0610955	0.0474709
0.0464	0.0618773	0.048077
0.0468	0.0610366	0.0474252
0.0472	0.0633319	0.0492049
0.0476	0.0636767	0.0494722
0.048	0.0641562	0.049844
0.0484	0.0646257	0.050208
0.0488	0.0628681	0.0488453
0.0492	0.0642229	0.0498957
0.0496	0.0646432	0.0502215
0.05	0.0661333	0.0513769
0.0504	0.0664219	0.0516007
0.0508	0.0668204	0.0519096
0.0512	0.0673212	0.0522979
0.0516	0.0658501	0.0511573
0.052	0.0658648	0.0511687
0.0524	0.0666757	0.0517975
0.0528	0.0689849	0.0535879
0.0532	0.0690781	0.0536601
0.0536	0.0695107	0.0539955
0.054	0.0699935	0.0543698
0.0544	0.0687739	0.0534242
0.0548	0.0692945	0.0538279
0.0552	0.0711141	0.0552387
0.0556	0.0715448	0.0555727
0.056	0.0720343	0.0559522
0.0564	0.0724512	0.0562754
0.0568	0.071049	0.0551882
0.0572	0.0697075	0.0541481
0.0576	0.0694834	0.0539743
0.058	0.0695821	0.0540508
0.0584	0.079319	0.0616002
0.0588	0.079718	0.0619096
0.0592	0.0801332	0.0622315
0.0596	0.0805208	0.0625321
0.06	0.0809422	0.0628588
0.0604	0.0813571	0.0631804
0.0608	0.0815079	0.0632974
0.0612	0.0797285	0.0619178
0.0616	0.0812941	0.0631316
0.062	0.0803866	0.062428
0.0624	0.080633	0.0626191
0.0628	0.0813773	0.0631961
0.0632	0.0817098	0.0634539
0.0636	0.0842946	0.065458
0.064	0.0846984	0.0657711
0.0644	0.0852694	0.0662138
0.0648	0.0855705	0.0664472
0.0652	0.0836057	0.0649239
0.0656	0.0850827	0.066069
0.066	0.0868407	0.0674321
0.0664	0.0871415	0.0676653
0.0668	0.0875923	0.0680148
0.0672	0.0880573	0.0683754
0.0676	0.0884044	0.0686445
0.068	0.0888536	0.0689928
0.0684	0.0819723	0.0636575
0.0688	0.0801628	0.0622544
0.0692	0.0803997	0.0624382
0.0696	0.0812726	0.063115
0.07	0.0809698	0.0628801
0.0704	0.0826604	0.064191
0.0708	0.0845339	0.0656435
0.0712	0.0844255	0.0655595
0.0716	0.08361	0.0649272
0.072	0.0832049	0.0646132
0.0724	0.0833904	0.064757
0.0728	0.0841654	0.0653579
0.0732	0.0842565	0.0654285
0.0736	0.0849262	0.0659477
0.074	0.0874996	0.067943
0.0744	0.0878306	0.0681996
0.0748	0.0907446	0.070459
0.0752	0.0942684	0.073191
0.0756	0.0772693	0.060011
0.076	0.0783736	0.0608673
0.0764	0.0751299	0.0583523
0.0768	0.0767323	0.0595947
0.0772	0.076044	0.059061
0.0776	0.0794335	0.061689
0.078	0.0798827	0.0620373
0.0784	0.0771011	0.0598807
0.0788	0.0776343	0.060294
0.0792	0.0779539	0.0605418
0.0796	0.0781647	0.0607053
0.08	0.0796085	0.0618247
0.0804	0.082538	0.0640961
0.0808	0.0826064	0.0641491
0.0812	0.083	0.0644543
0.0816	0.083307	0.0646923
0.082	0.0837579	0.0650419
0.0824	0.0805564	0.0625596
0.0828	0.0815802	0.0633535
0.0832	0.0817229	0.0634641
0.0836	0.0822993	0.063911
0.084	0.0858519	0.0666654
0.0844	0.0862628	0.066984
0.0848	0.0828849	0.064365
0.0852	0.0841228	0.0653248
0.0856	0.084433	0.0655653
0.086	0.0845913	0.0656881
0.0864	0.0881426	0.0684415
0.0868	0.0886598	0.0688425
0.0872	0.0889708	0.0690837
0.0876	0.0862469	0.0669717
0.088	0.0875407	0.0679748
0.0884	0.0868883	0.067469
0.0888	0.0906572	0.0703911
0.0892	0.0909275	0.0706007
0.0896	0.091496	0.0710415
0.09	0.088371	0.0686186
0.0904	0.0887862	0.0689405
0.0908	0.0897053	0.0696531
0.0912	0.0898657	0.0697775
0.0916	0.0903781	0.0701748
0.092	0.0939043	0.0729087
0.0924	0.09425	0.0731768
0.0928	0.094603	0.0734505
0.0932	0.0919039	0.0713578
0.0936	0.0921732	0.0715666
0.094	0.0927287	0.0719973
0.0944	0.0931054	0.0722893
0.0948	0.096721	0.0750927
0.0952	0.096617	0.075012
0.0956	0.0975291	0.0757192
0.096	0.0945411	0.0734025
0.0964	0.0951386	0.0738657
0.0968	0.0953343	0.0740175
0.0972	0.096887	0.0752213
0.0976	0.0959966	0.074531
0.098	0.0965889	0.0749902
0.0984	0.0976809	0.0758369
0.0988	0.0975121	0.075706
0.0992	0.0978148	0.0759407
0.0996	0.0982767	0.0762989
0.1	0.0981671	0.0762138
0.1004	0.101985	0.0791739
0.1008	0.102404	0.0794987
0.1012	0.0997404	0.0774337
0.1016	0.100092	0.0777064
0.102	0.100549	0.0780609
0.1024	0.1011	0.0784881
0.1028	0.101217	0.0785786
0.1032	0.105246	0.0817025
0.1036	0.10542	0.081837
0.104	0.102706	0.0797327
0.1044	0.103137	0.0800671
0.1048	0.103596	0.0804233
0.1052	0.108124	0.0839339
0.1056	0.108027	0.0838589
0.106	0.10446	0.0810928
0.1064	0.104946	0.0814696
0.1068	0.105727	0.0820755
0.1072	0.10574	0.0820856
0.1076	0.106247	0.0824783
0.108	0.109894	0.0853063
0.1084	0.110269	0.0855971
0.1088	0.110629	0.085876
0.1092	0.107589	0.0835193
0.1096	0.108298	0.0840686
0.11	0.108617	0.0843162
0.1104	0.108832	0.0844827
0.1108	0.109358	0.0848906
0.1112	0.109757	0.0852001
0.1116	0.11344	0.0880553
0.112	0.113841	0.088366
0.1124	0.114361	0.0887693
0.1128	0.11512	0.0893579
0.1132	0.115032	0.0892901
0.1136	0.115396	0.0895722
0.114	0.115789	0.0898768
0.1144	0.112934	0.0876629
0.1148	0.113117	0.0878054
0.1152	0.113594	0.0881746
0.1156	0.11759	0.0912728
0.116	0.117964	0.0915635
0.1164	0.11823	0.0917692
0.1168	0.115399	0.0895741
0.1172	0.115749	0.0898461
0.1176	0.116303	0.0902755
0.118	0.116693	0.0905779
0.1184	0.116853	0.0907019
0.1188	0.11753	0.0912269
0.1192	0.117805	0.0914402
0.1196	0.118029	0.0916132
0.12	0.118197	0.0917437
0.1204	0.11885	0.0922501
0.1208	0.119023	0.092384
0.1212	0.120479	0.0935129
0.1216	0.120074	0.0931994
0.122	0.120552	0.09357
0.1224	0.120952	0.0938796
0.1228	0.121276	0.0941311
0.1232	0.112798	0.087558
0.1236	0.113001	0.0877153
0.124	0.113584	0.0881672
0.1244	0.113895	0.0884082
0.1248	0.114265	0.0886954
0.1252	0.114592	0.0889487
0.1256	0.114992	0.089259
0.126	0.115359	0.0895433
0.1264	0.115733	0.0898335
0.1268	0.116009	0.0900472
0.1272	0.116316	0.090285
0.1276	0.11709	0.0908858
0.128	0.117906	0.0915178
0.1284	0.117417	0.0911392
0.1288	0.117922	0.0915308
0.1292	0.118743	0.0921672
0.1296	0.119066	0.0924173
0.13	0.119673	0.092888
0.1304	0.119873	0.0930431
0.1308	0.120372	0.0934301
0.1312	0.120813	0.0937723
0.1316	0.121045	0.0939519
0.132	0.121298	0.0941479
0.1324	0.12191	0.0946227
0.1328	0.122438	0.0950322
0.1332	0.122746	0.0952711
0.1336	0.123013	0.0954781
0.134	0.12336	0.0957471
0.1344	0.123878	0.0961488
0.1348	0.12447	0.0966075
0.1352	0.124633	0.0967341
0.1356	0.124896	0.0969377
0.136	0.122735	0.095262
0.1364	0.123218	0.0956367
0.1368	0.126978	0.0985517
0.1372	0.127183	0.0987112
0.1376	0.133155	0.103341
0.138	0.13338	0.103516
0.1384	0.13409	0.104066
0.1388	0.141696	0.109963
0.1392	0.145641	0.113022
0.1396	0.14577	0.113122
0.14	0.143519	0.111376
0.1404	0.13607	0.105601
0.1408	0.136778	0.10615
0.1412	0.140625	0.109133
0.1416	0.134692	0.104533
0.142	0.135047	0.104808
0.1424	0.136015	0.105559
0.1428	0.145633	0.113016
0.1432	0.146156	0.113422
0.1436	0.146478	0.113671
0.144	0.146857	0.113965
0.1444	0.140102	0.108727
0.1448	0.140574	0.109093
0.1452	0.141193	0.109573
0.1456	0.135558	0.105204
0.146	0.135587	0.105227
0.1464	0.145717	0.113081
0.1468	0.146099	0.113377
0.1472	0.14265	0.110703
0.1476	0.143348	0.111244
0.148	0.143556	0.111405
0.1484	0.144059	0.111796
0.1488	0.144599	0.112214
0.1492	0.148282	0.11507
0.1496	0.145254	0.112722
0.15	0.145622	0.113007
0.1504	0.145952	0.113263
0.1508	0.146438	0.11364
0.1512	0.14698	0.114061
0.1516	0.147485	0.114452
0.152	0.147831	0.11472
0.1524	0.148121	0.114945
0.1528	0.148432	0.115186
0.1532	0.149026	0.115646
0.1536	0.149212	0.115791
0.154	0.149515	0.116026
0.1544	0.153635	0.11922
0.1548	0.153958	0.119471
0.1552	0.154545	0.119926
0.1556	0.154759	0.120091
0.156	0.151668	0.117695
0.1564	0.159318	0.123626
0.1568	0.159616	0.123858
0.1572	0.160173	0.124289
0.1576	0.160526	0.124563
0.158	0.160776	0.124757
0.1584	0.161129	0.12503
0.1588	0.161701	0.125474
0.1592	0.161971	0.125683
0.1596	0.162326	0.125958
0.16	0.162935	0.126431
0.1604	0.14939	0.115929
0.1608	0.149561	0.116062
0.1612	0.156801	0.121675
0.1616	0.157089	0.121898
0.162	0.161292	0.125157
0.1624	0.158219	0.122774
0.1628	0.158242	0.122792
0.1632	0.158858	0.123269
0.1636	0.15921	0.123542
0.164	0.159482	0.123754
0.1644	0.159954	0.12412
0.1648	0.160497	0.124541
0.1652	0.160587	0.12461
0.1656	0.161231	0.12511
0.166	0.165255	0.128229
0.1664	0.165425	0.128361
0.1668	0.162252	0.125901
0.1672	0.162707	0.126254
0.1676	0.163085	0.126547
0.168	0.166978	0.129566
0.1684	0.167663	0.130097
0.1688	0.168123	0.130453
0.1692	0.157699	0.122371
0.1696	0.158157	0.122726
0.17	0.165446	0.128378
0.1704	0.166173	0.128941
0.1708	0.166071	0.128862
0.1712	0.170043	0.131942
0.1716	0.170583	0.132361
0.172	0.167357	0.129859
0.1724	0.168023	0.130376
0.1728	0.168201	0.130514
0.1732	0.168539	0.130775
0.1736	0.168868	0.131031
0.174	0.169239	0.131319
0.1744	0.16971	0.131684
0.1748	0.173157	0.134357
0.1752	0.1732	0.13439
0.1756	0.173736	0.134805
0.176	0.174286	0.135232
0.1764	0.174227	0.135186
0.1768	0.178351	0.138383
0.1772	0.178915	0.138821
0.1776	0.175925	0.136502
0.178	0.176336	0.136821
0.1784	0.176727	0.137124
0.1788	0.176643	0.137059
0.1792	0.168752	0.130941
0.1796	0.172477	0.133829
0.18	0.17313	0.134336
0.1804	0.17341	0.134552
0.1808	0.170478	0.132279
0.1812	0.171016	0.132697
0.1816	0.170929	0.132629
0.182	0.17165	0.133188
0.1824	0.172067	0.133511
0.1828	0.172338	0.133721
0.1832	0.172639	0.133955
0.1836	0.170351	0.132181
0.184	0.170787	0.132519
0.1844	0.171235	0.132866
0.1848	0.171597	0.133147
0.1852	0.174833	0.135656
0.1856	0.175256	0.135984
0.186	0.175196	0.135937
0.1864	0.175564	0.136223
0.1868	0.176396	0.136868
0.1872	0.176759	0.137149
0.1876	0.177313	0.137579
0.188	0.177591	0.137794
0.1884	0.177805	0.13796
0.1888	0.17825	0.138305
0.1892	0.178275	0.138325
0.1896	0.178944	0.138843
0.19	0.17934	0.13915
0.1904	0.179786	0.139496
0.1908	0.180161	0.139787
0.1912	0.180906	0.140364
0.1916	0.181238	0.140622
0.192	0.184859	0.143429
0.1924	0.185359	0.143817
0.1928	0.18205	0.141251
0.1932	0.182566	0.141651
0.1936	0.183159	0.142111
0.194	0.183229	0.142165
0.1944	0.183893	0.14268
0.1948	0.184121	0.142857
0.1952	0.184444	0.143107
0.1956	0.185168	0.143669
0.196	0.185151	0.143656
0.1964	0.185756	0.144124
0.1968	0.186227	0.14449
0.1972	0.186508	0.144708
0.1976	0.187021	0.145106
0.198	0.187508	0.145483
0.1984	0.18768	0.145616
0.1988	0.188387	0.146165
0.1992	0.188644	0.146364
0.1996	0.189111	0.146726
0.2	0.18962	0.14712
0.2004	0.198404	0.153932
0.2008	0.198694	0.154156
0.2012	0.19936	0.154672
0.2016	0.199514	0.154791
0.202	0.200007	0.155174
0.2024	0.200388	0.155469
0.2028	0.200741	0.155743
0.2032	0.201315	0.156188
0.2036	0.205353	0.159319
0.204	0.205768	0.159641
0.2044	0.206132	0.159923
0.2048	0.202992	0.157489
0.2052	0.202986	0.157484
0.2056	0.203651	0.157999
0.206	0.20381	0.158123
0.2064	0.204292	0.158497
0.2068	0.204818	0.158904
0.2072	0.205214	0.159211
0.2076	0.205861	0.159713
0.208	0.206	0.159821
0.2084	0.206442	0.160164
0.2088	0.206546	0.160244
0.2092	0.207035	0.160623
0.2096	0.211284	0.163918
0.21	0.211876	0.164377
0.2104	0.212062	0.164521
0.2108	0.208578	0.161819
0.2112	0.209193	0.162296
0.2116	0.209686	0.162679
0.212	0.209881	0.162829
0.2124	0.210577	0.163369
0.2128	0.2107	0.163465
0.2132	0.21097	0.163674
0.2136	0.211496	0.164082
0.214	0.211885	0.164384
0.2144	0.212282	0.164691
0.2148	0.212533	0.164886
0.2152	0.213317	0.165494
0.2156	0.213635	0.165741
0.216	0.221129	0.17155
0.2164	0.22147	0.171815
0.2168	0.222196	0.172378
0.2172	0.222955	0.172967
0.2176	0.228475	0.177247
0.218	0.231813	0.179835
0.2184	0.232256	0.180178
0.2188	0.229895	0.178347
0.2192	0.229377	0.177945
0.2196	0.230356	0.178705
0.22	0.230893	0.179121
0.2204	0.231376	0.179495
0.2208	0.231751	0.179786
0.2212	0.232065	0.18003
0.2216	0.235502	0.182695
0.222	0.23614	0.18319
0.2224	0.236388	0.183382
0.2228	0.236666	0.183597
0.2232	0.237012	0.183865
0.2236	0.237403	0.184169
0.224	0.237875	0.184534
0.2244	0.238509	0.185026
0.2248	0.238661	0.185144
0.2252	0.23884	0.185282
0.2256	0.238871	0.185307
0.226	0.239666	0.185923
0.2264	0.240139	0.18629
0.2268	0.241008	0.186963
0.2272	0.241167	0.187087
0.2276	0.241448	0.187305
0.228	0.241326	0.18721
0.2284	0.242165	0.187861
0.2288	0.242385	0.188031
0.2292	0.243129	0.188608
0.2296	0.243678	0.189033
0.23	0.244064	0.189333
0.2304	0.244567	0.189723
0.2308	0.244476	0.189653
0.2312	0.244671	0.189804
0.2316	0.24206	0.187779
0.232	0.242417	0.188056
0.2324	0.242775	0.188333
0.2328	0.243362	0.188789
0.2332	0.243531	0.18892
0.2336	0.247039	0.19164
0.234	0.247339	0.191872
0.2344	0.24835	0.192656
0.2348	0.248457	0.192739
0.2352	0.245527	0.190467
0.2356	0.245948	0.190794
0.236	0.245881	0.190742
0.2364	0.246304	0.19107
0.2368	0.246986	0.191598
0.2372	0.247597	0.192072
0.2376	0.247991	0.192378
0.238	0.248271	0.192595
0.2384	0.248488	0.192763
0.2388	0.25244	0.195827
0.2392	0.252441	0.195828
0.2396	0.253272	0.196472
0.24	0.253578	0.19671
0.2404	0.250522	0.19434
0.2408	0.250867	0.194608
0.2412	0.251288	0.194934
0.2416	0.251837	0.19536
0.242	0.252094	0.195559
0.2424	0.256444	0.198932
0.2428	0.25674	0.199161
0.2432	0.256715	0.199142
0.2436	0.25726	0.199564
0.244	0.254097	0.197112
0.2444	0.254568	0.197477
0.2448	0.254862	0.197705
0.2452	0.255099	0.197889
0.2456	0.255628	0.198299
0.246	0.248165	0.192512
0.2464	0.248547	0.192809
0.2468	0.248866	0.193056
0.2472	0.249532	0.193572
0.2476	0.253328	0.196516
0.248	0.253923	0.196977
0.2484	0.253913	0.196969
0.2488	0.250284	0.194156
0.2492	0.251211	0.194875
0.2496	0.259713	0.201466
0.25	0.263589	0.204472
0.2504	0.263905	0.204716
0.2508	0.260619	0.202168
0.2512	0.26112	0.202557
0.2516	0.26145	0.202813
0.252	0.261585	0.202918
0.2524	0.262199	0.203393
0.2528	0.262644	0.203739
0.2532	0.259001	0.200914
0.2536	0.259304	0.201149
0.254	0.259693	0.201451
0.2544	0.26028	0.201906
0.2548	0.251805	0.195335
0.2552	0.252609	0.195958
0.2556	0.257502	0.199752
0.256	0.258262	0.200341
0.2564	0.258639	0.200633
0.2568	0.261979	0.203223
0.2572	0.262191	0.203388
0.2576	0.262765	0.203833
0.258	0.260083	0.201754
0.2584	0.260063	0.201738
0.2588	0.260855	0.202351
0.2592	0.264863	0.205459
0.2596	0.260893	0.202381
0.26	0.261286	0.202686
0.2604	0.25775	0.199945
0.2608	0.249869	0.193834
0.2612	0.250043	0.193968
0.2616	0.250734	0.194505
0.262	0.254926	0.197754
0.2624	0.255329	0.198067
0.2628	0.255998	0.198586
0.2632	0.252461	0.195843
0.2636	0.252792	0.1961
0.264	0.253046	0.196297
0.2644	0.253533	0.196675
0.2648	0.254336	0.197297
0.2652	0.254358	0.197314
0.2656	0.255062	0.197861
0.266	0.255247	0.198004
0.2664	0.255493	0.198194
0.2668	0.26007	0.201743
0.2672	0.260335	0.201948
0.2676	0.256892	0.199279
0.268	0.257434	0.199699
0.2684	0.257451	0.199712
0.2688	0.25807	0.200193
0.2692	0.258522	0.200543
0.2696	0.258555	0.200568
0.27	0.259045	0.200949
0.2704	0.259658	0.201423
0.2708	0.259977	0.201671
0.2712	0.260543	0.20211
0.2716	0.264504	0.205181
0.272	0.264531	0.205202
0.2724	0.261386	0.202763
0.2728	0.26195	0.2032
0.2732	0.262607	0.20371
0.2736	0.262899	0.203937
0.274	0.266951	0.207078
0.2744	0.267013	0.207126
0.2748	0.263266	0.204221
0.2752	0.264468	0.205153
0.2756	0.264962	0.205536
0.276	0.265244	0.205755
0.2764	0.26562	0.206046
0.2768	0.265891	0.206256
0.2772	0.266227	0.206517
0.2776	0.267109	0.207201
0.278	0.267056	0.207159
0.2784	0.267543	0.207537
0.2788	0.268131	0.207993
0.2792	0.268239	0.208077
0.2796	0.268202	0.208048
0.28	0.268813	0.208522
0.2804	0.269249	0.20886
0.2808	0.26969	0.209202
0.2812	0.270386	0.209741
0.2816	0.270884	0.210127
0.282	0.271332	0.210475
0.2824	0.27133	0.210474
0.2828	0.271743	0.210793
0.2832	0.272251	0.211187
0.2836	0.272872	0.211669
0.284	0.273093	0.21184
0.2844	0.273579	0.212217
0.2848	0.274123	0.212639
0.2852	0.274288	0.212767
0.2856	0.274514	0.212942
0.286	0.274743	0.21312
0.2864	0.279445	0.216766
0.2868	0.279833	0.217066
0.2872	0.276116	0.214184
0.2876	0.276466	0.214456
0.288	0.276979	0.214854
0.2884	0.277284	0.21509
0.2888	0.277678	0.215395
0.2892	0.278478	0.216015
0.2896	0.278897	0.21634
0.29	0.279268	0.216628
0.2904	0.279614	0.216896
0.2908	0.279835	0.217067
0.2912	0.283954	0.220262
0.2916	0.284198	0.22045
0.292	0.280727	0.217759
0.2924	0.281448	0.218318
0.2928	0.281832	0.218616
0.2932	0.282351	0.219018
0.2936	0.282628	0.219234
0.294	0.286912	0.222555
0.2944	0.287109	0.222707
0.2948	0.283866	0.220193
0.2952	0.28486	0.220963
0.2956	0.284998	0.221071
0.296	0.284877	0.220977
0.2964	0.285512	0.221469
0.2968	0.286206	0.222007
0.2972	0.286556	0.222278
0.2976	0.286657	0.222357
0.298	0.286877	0.222527
0.2984	0.287462	0.222981
0.2988	0.287679	0.223149
0.2992	0.28841	0.223716
0.2996	0.28878	0.224003
0.3	0.29688	0.230283
0.3004	0.297278	0.230592
0.3008	0.297931	0.231098
0.3012	0.298222	0.231324
0.3016	0.298568	0.231592
0.302	0.298715	0.231706
0.3024	0.299593	0.232387
0.3028	0.303815	0.23566
0.3032	0.304299	0.236036
0.3036	0.300524	0.233109
0.304	0.30103	0.233501
0.3044	0.30147	0.233842
0.3048	0.301552	0.233906
0.3052	0.302051	0.234292
0.3056	0.302419	0.234578
0.306	0.30299	0.235021
0.3064	0.30341	0.235346
0.3068	0.303687	0.235561
0.3072	0.30405	0.235842
0.3076	0.304322	0.236053
0.308	0.304572	0.236247
0.3084	0.304959	0.236547
0.3088	0.305751	0.237162
0.3092	0.306058	0.237399
0.3096	0.306302	0.237588
0.31	0.307089	0.238199
0.3104	0.306787	0.237965
0.3108	0.307347	0.238399
0.3112	0.311671	0.241752
0.3116	0.31238	0.242301
0.312	0.308865	0.239576
0.3124	0.309199	0.239834
0.3128	0.309679	0.240207
0.3132	0.310016	0.240468
0.3136	0.314187	0.243702
0.314	0.314158	0.24368
0.3144	0.315155	0.244453
0.3148	0.3114	0.241541
0.3152	0.3119	0.241929
0.3156	0.312309	0.242246
0.316	0.312997	0.242779
0.3164	0.313261	0.242984
0.3168	0.313476	0.24315
0.3172	0.313726	0.243345
0.3176	0.314096	0.243631
0.318	0.314682	0.244085
0.3184	0.315135	0.244437
0.3188	0.315945	0.245065
0.3192	0.319558	0.247866
0.3196	0.320357	0.248486
0.32	0.320718	0.248765
0.3204	0.317382	0.24618
0.3208	0.317645	0.246383
0.3212	0.310199	0.24061
0.3216	0.310229	0.240633
0.322	0.311306	0.241468
0.3224	0.311509	0.241626
0.3228	0.311725	0.241793
0.3232	0.312139	0.242114
0.3236	0.312725	0.242568
0.324	0.312496	0.242391
0.3244	0.313327	0.243035
0.3248	0.313785	0.24339
0.3252	0.31423	0.243735
0.3256	0.31475	0.244139
0.326	0.315126	0.24443
0.3264	0.315234	0.244513
0.3268	0.315707	0.24488
0.3272	0.316177	0.245245
0.3276	0.316683	0.245637
0.328	0.316764	0.2457
0.3284	0.317322	0.246133
0.3288	0.317769	0.246479
0.3292	0.31797	0.246635
0.3296	0.318301	0.246892
0.33	0.319252	0.247629
0.3304	0.319613	0.247909
0.3308	0.319645	0.247934
0.3312	0.319967	0.248183
0.3316	0.320488	0.248587
0.332	0.320856	0.248873
0.3324	0.321128	0.249084
0.3328	0.321905	0.249686
0.3332	0.322027	0.249781
0.3336	0.322585	0.250213
0.334	0.322781	0.250365
0.3344	0.323443	0.250879
0.3348	0.324005	0.251315
0.3352	0.324033	0.251336
0.3356	0.324629	0.251798
0.336	0.324748	0.25189
0.3364	0.325044	0.25212
0.3368	0.325767	0.25268
0.3372	0.326144	0.252972
0.3376	0.326573	0.253306
0.338	0.326888	0.253549
0.3384	0.327158	0.253759
0.3388	0.327346	0.253904
0.3392	0.328158	0.254534
0.3396	0.328458	0.254767
0.34	0.32864	0.254908
0.3404	0.32917	0.255319
0.3408	0.329784	0.255795
0.3412	0.3302	0.256117
0.3416	0.338226	0.26234
0.342	0.338652	0.26267
0.3424	0.339003	0.262943
0.3428	0.339221	0.263112
0.3432	0.33982	0.263576
0.3436	0.332336	0.257773
0.344	0.33288	0.258195
0.3444	0.333355	0.258564
0.3448	0.333825	0.258928
0.3452	0.334418	0.259388
0.3456	0.334295	0.259293
0.346	0.334714	0.259618
0.3464	0.335136	0.259945
0.3468	0.339238	0.263125
0.3472	0.335983	0.260601
0.3476	0.336221	0.260786
0.348	0.336838	0.261264
0.3484	0.337204	0.261548
0.3488	0.337861	0.262057
0.3492	0.337932	0.262113
0.3496	0.338494	0.262548
0.35	0.339093	0.263013
0.3504	0.339239	0.263125
0.3508	0.339632	0.26343
0.3512	0.340049	0.263754
0.3516	0.340611	0.26419
0.352	0.340737	0.264287
0.3524	0.340892	0.264408
0.3528	0.341751	0.265073
0.3532	0.342126	0.265364
0.3536	0.342657	0.265775
0.354	0.342888	0.265955
0.3544	0.343211	0.266206
0.3548	0.343627	0.266528
0.3552	0.344015	0.266829
0.3556	0.344411	0.267135
0.356	0.345142	0.267703
0.3564	0.345448	0.26794
0.3568	0.345542	0.268013
0.3572	0.345893	0.268285
0.3576	0.346463	0.268727
0.358	0.346975	0.269124
0.3584	0.347351	0.269415
0.3588	0.347703	0.269688
0.3592	0.344949	0.267553
0.3596	0.348498	0.270305
0.36	0.348722	0.270478
0.3604	0.349221	0.270865
0.3608	0.34983	0.271338
0.3612	0.350018	0.271483
0.3616	0.350122	0.271564
0.362	0.350682	0.271998
0.3624	0.351089	0.272314
0.3628	0.351351	0.272517
0.3632	0.352012	0.273029
0.3636	0.352407	0.273335
0.364	0.352885	0.273706
0.3644	0.352934	0.273744
0.3648	0.353652	0.274301
0.3652	0.353597	0.274258
0.3656	0.354199	0.274725
0.366	0.343257	0.266241
0.3664	0.343544	0.266464
0.3668	0.344248	0.26701
0.3672	0.344545	0.26724
0.3676	0.344767	0.267412
0.368	0.353473	0.274162
0.3684	0.354272	0.274781
0.3688	0.353795	0.274411
0.3692	0.354526	0.274978
0.3696	0.355477	0.275715
0.37	0.355551	0.275773
0.3704	0.355804	0.275969
0.3708	0.356571	0.276564
0.3712	0.356698	0.276662
0.3716	0.357274	0.277109
0.372	0.355534	0.27576
0.3724	0.35618	0.276261
0.3728	0.357978	0.277655
0.3732	0.358593	0.278132
0.3736	0.359122	0.278542
0.374	0.356061	0.276168
0.3744	0.360351	0.279495
0.3748	0.360638	0.279717
0.3752	0.3607	0.279765
0.3756	0.361324	0.280249
0.376	0.361594	0.280459
0.3764	0.358933	0.278395
0.3768	0.359227	0.278624
0.3772	0.362793	0.281388
0.3776	0.363147	0.281663
0.378	0.363364	0.281831
0.3784	0.36398	0.282308
0.3788	0.364268	0.282532
0.3792	0.364488	0.282702
0.3796	0.365335	0.283359
0.38	0.365684	0.283629
0.3804	0.357557	0.277329
0.3808	0.358072	0.277727
0.3812	0.358308	0.277911
0.3816	0.358213	0.277837
0.382	0.367515	0.285049
0.3824	0.367929	0.28537
0.3828	0.368573	0.285869
0.3832	0.360291	0.279448
0.3836	0.360774	0.279822
0.384	0.360992	0.279992
0.3844	0.369846	0.286857
0.3848	0.370559	0.287409
0.3852	0.366829	0.284517
0.3856	0.358783	0.278279
0.386	0.358584	0.278125
0.3864	0.363546	0.281972
0.3868	0.364084	0.282389
0.3872	0.360375	0.279513
0.3876	0.364742	0.282899
0.388	0.365439	0.28344
0.3884	0.365574	0.283544
0.3888	0.365766	0.283693
0.3892	0.366103	0.283954
0.3896	0.366938	0.284601
0.39	0.375924	0.291569
0.3904	0.371951	0.288488
0.3908	0.376251	0.291823
0.3912	0.37657	0.29207
0.3916	0.368364	0.285708
0.392	0.369187	0.286346
0.3924	0.369526	0.286609
0.3928	0.374877	0.290757
0.3932	0.374455	0.29043
0.3936	0.377294	0.292631
0.394	0.377161	0.292528
0.3944	0.36924	0.286387
0.3948	0.371737	0.288323
0.3952	0.372152	0.288645
0.3956	0.368441	0.285767
0.396	0.377028	0.292425
0.3964	0.37784	0.293055
0.3968	0.382459	0.296635
0.3972	0.382641	0.296777
0.3976	0.382993	0.29705
0.398	0.374852	0.290738
0.3984	0.374768	0.290673
0.3988	0.373838	0.289951
0.3992	0.382628	0.296767
0.3996	0.383264	0.29726
0.4	0.385436	0.298944
0.4004	0.385327	0.298859
0.4008	0.383942	0.297785
0.4012	0.384708	0.29838
0.4016	0.380175	0.294865
0.402	0.379947	0.294688
0.4024	0.379704	0.294499
0.4028	0.382073	0.296336
0.4032	0.383215	0.297222
0.4036	0.378713	0.293731
0.404	0.378808	0.293805
0.4044	0.377914	0.293112
0.4048	0.384421	0.298157
0.4052	0.384175	0.297967
0.4056	0.384827	0.298472
0.406	0.37788	0.293085
0.4064	0.385234	0.298788
0.4068	0.390159	0.302606
0.4072	0.390857	0.303147
0.4076	0.392197	0.304186
0.408	0.383707	0.297603
0.4084	0.384469	0.298194
0.4088	0.384978	0.298589
0.4092	0.385086	0.298673
0.4096	0.38553	0.299017
0.41	0.385892	0.299297
0.4104	0.386156	0.299502
0.4108	0.386599	0.299846
0.4112	0.387058	0.300202
0.4116	0.387751	0.300739
0.412	0.388182	0.301073
0.4124	0.388387	0.301232
0.4128	0.388627	0.301418
0.4132	0.389052	0.301747
0.4136	0.389468	0.30207
0.414	0.389556	0.302139
0.4144	0.390116	0.302573
0.4148	0.390994	0.303253
0.4152	0.3996	0.309926
0.4156	0.398338	0.308947
0.416	0.398029	0.308708
0.4164	0.392969	0.304785
0.4168	0.392615	0.30451
0.4172	0.393234	0.30499
0.4176	0.393527	0.305217
0.418	0.402349	0.312057
0.4184	0.400707	0.310784
0.4188	0.400774	0.310836
0.4192	0.403764	0.313155
0.4196	0.395537	0.306776
0.42	0.395852	0.30702
0.4204	0.396048	0.307172
0.4208	0.396378	0.307428
0.4212	0.396905	0.307836
0.4216	0.395861	0.307027
0.422	0.396036	0.307163
0.4224	0.399089	0.30953
0.4228	0.398507	0.309079
0.4232	0.399586	0.309915
0.4236	0.395065	0.30641
0.424	0.39588	0.307041
0.4244	0.399058	0.309506
0.4248	0.398754	0.30927
0.4252	0.39947	0.309825
0.4256	0.402363	0.312068
0.426	0.402935	0.312511
0.4264	0.402949	0.312522
0.4268	0.411862	0.319433
0.4272	0.412204	0.319698
0.4276	0.412542	0.31996
0.428	0.413009	0.320322
0.4284	0.408892	0.31713
0.4288	0.409636	0.317707
0.4292	0.414511	0.321487
0.4296	0.414638	0.321585
0.43	0.414694	0.321629
0.4304	0.41513	0.321967
0.4308	0.414571	0.321534
0.4312	0.416228	0.322818
0.4316	0.416944	0.323373
0.432	0.403367	0.312847
0.4324	0.407925	0.316381
0.4328	0.408934	0.317163
0.4332	0.409387	0.317514
0.4336	0.418929	0.324912
0.434	0.414132	0.321193
0.4344	0.414317	0.321336
0.4348	0.414737	0.321662
0.4352	0.417889	0.324106
0.4356	0.411564	0.319202
0.436	0.405557	0.314545
0.4364	0.405288	0.314336
0.4368	0.40609	0.314958
0.4372	0.406307	0.315126
0.4376	0.413642	0.320813
0.438	0.42251	0.327689
0.4384	0.423642	0.328567
0.4388	0.419159	0.32509
0.4392	0.410441	0.318331
0.4396	0.410866	0.318661
0.44	0.410682	0.318518
0.4404	0.41706	0.323464
0.4408	0.426125	0.330491
0.4412	0.426316	0.33064
0.4416	0.43374	0.336396
0.442	0.434668	0.337116
0.4424	0.419536	0.325383
0.4428	0.41892	0.324905
0.4432	0.419805	0.325591
0.4436	0.426485	0.330771
0.444	0.426859	0.33106
0.4444	0.426992	0.331164
0.4448	0.427412	0.331489
0.4452	0.421302	0.326753
0.4456	0.430493	0.333879
0.446	0.425382	0.329915
0.4464	0.42605	0.330434
0.4468	0.430159	0.333619
0.4472	0.430317	0.333742
0.4476	0.430527	0.333905
0.448	0.424386	0.329143
0.4484	0.424667	0.329361
0.4488	0.424771	0.329442
0.4492	0.419775	0.325568
0.4496	0.420054	0.325785
0.45	0.429745	0.333298
0.4504	0.430027	0.333517
0.4508	0.430644	0.333996
0.4512	0.426868	0.331068
0.4516	0.427042	0.331202
0.452	0.425828	0.330262
0.4524	0.426685	0.330926
0.4528	0.430487	0.333874
0.4532	0.431102	0.33435
0.4536	0.424475	0.329212
0.454	0.424416	0.329167
0.4544	0.429703	0.333265
0.4548	0.439282	0.340693
0.4552	0.437903	0.339623
0.4556	0.429759	0.333309
0.456	0.425103	0.329699
0.4564	0.427404	0.331483
0.4568	0.427831	0.331815
0.4572	0.437016	0.338936
0.4576	0.442798	0.343419
0.458	0.442742	0.343375
0.4584	0.442962	0.343546
0.4588	0.437814	0.339555
0.4592	0.429681	0.333249
0.4596	0.43044	0.333837
0.46	0.431238	0.334456
0.4604	0.43701	0.338931
0.4608	0.437014	0.338934
0.4612	0.443567	0.344015
0.4616	0.443924	0.344292
0.462	0.444479	0.344722
0.4624	0.445138	0.345233
0.4628	0.438517	0.340099
0.4632	0.439111	0.34056
0.4636	0.439266	0.34068
0.464	0.447262	0.34688
0.4644	0.447034	0.346703
0.4648	0.440282	0.341468
0.4652	0.440824	0.341889
0.4656	0.441695	0.342564
0.466	0.441815	0.342657
0.4664	0.442166	0.342929
0.4668	0.442804	0.343424
0.4672	0.442932	0.343523
0.4676	0.443394	0.343881
0.468	0.444609	0.344823
0.4684	0.444621	0.344832
0.4688	0.443254	0.343772
0.4692	0.443414	0.343896
0.4696	0.438265	0.339904
0.47	0.43829	0.339923
0.4704	0.441085	0.342091
0.4708	0.440744	0.341826
0.4712	0.441069	0.342078
0.4716	0.44154	0.342444
0.472	0.442352	0.343073
0.4724	0.441054	0.342067
0.4728	0.441351	0.342297
0.4732	0.441768	0.34262
0.4736	0.442024	0.342818
0.474	0.457998	0.355204
0.4744	0.445298	0.345357
0.4748	0.445372	0.345415
0.4752	0.445307	0.345364
0.4756	0.451212	0.349942
0.476	0.448765	0.348045
0.4764	0.44747	0.347041
0.4768	0.447562	0.347112
0.4772	0.445701	0.34567
0.4776	0.454549	0.35253
0.478	0.460033	0.356782
0.4784	0.454494	0.352487
0.4788	0.449535	0.348643
0.4792	0.449551	0.348655
0.4796	0.449761	0.348817
0.48	0.448825	0.348092
0.4804	0.457201	0.354586
0.4808	0.463231	0.359261
0.4812	0.464103	0.359937
0.4816	0.461258	0.357732
0.482	0.466784	0.362016
0.4824	0.467162	0.362309
0.4828	0.456401	0.353966
0.4832	0.450987	0.349768
0.4836	0.453174	0.351464
0.484	0.459689	0.356515
0.4844	0.46924	0.36392
0.4848	0.466829	0.362051
0.4852	0.467494	0.362567
0.4856	0.461849	0.35819
0.486	0.461441	0.357874
0.4864	0.455943	0.353611
0.4868	0.45651	0.35405
0.4872	0.456465	0.354015
0.4876	0.457596	0.354892
0.488	0.455703	0.353425
0.4884	0.456808	0.354281
0.4888	0.463469	0.359446
0.4892	0.465221	0.360804
0.4896	0.478921	0.371426
0.49	0.47926	0.371689
0.4904	0.472673	0.366582
0.4908	0.465624	0.361117
0.4912	0.467174	0.362318
0.4916	0.46172	0.35809
0.492	0.467918	0.362895
0.4924	0.468106	0.363041
0.4928	0.467872	0.36286
0.4932	0.462379	0.358601
0.4936	0.462996	0.359079
0.494	0.464028	0.359879
0.4944	0.469981	0.364495
0.4948	0.46961	0.364207
0.4952	0.470382	0.364806
0.4956	0.463267	0.359289
0.496	0.463793	0.359697
0.4964	0.464592	0.360316
0.4968	0.470477	0.36488
0.4972	0.481745	0.373616
0.4976	0.481623	0.373521
0.498	0.47448	0.367983
0.4984	0.474114	0.367699
0.4988	0.474445	0.367956
0.4992	0.466786	0.362017
0.4996	0.468868	0.363632
0.5	0.469074	0.363792
0.5004	0.469614	0.36421
0.5008	0.46972	0.364292
0.5012	0.468346	0.363227
0.5016	0.46927	0.363944
0.502	0.470008	0.364516
0.5024	0.470439	0.36485
0.5028	0.47819	0.37086
0.5032	0.478831	0.371357
0.5036	0.479233	0.371668
0.504	0.479517	0.371889
0.5044	0.479489	0.371867
0.5048	0.474617	0.368089
0.5052	0.48132	0.373286
0.5056	0.48183	0.373682
0.506	0.481993	0.373808
0.5064	0.481356	0.373314
0.5068	0.480017	0.372276
0.5072	0.480247	0.372454
0.5076	0.480501	0.372652
0.508	0.48243	0.374147
0.5084	0.483217	0.374757
0.5088	0.483518	0.374991
0.5092	0.482136	0.373919
0.5096	0.482447	0.37416
0.51	0.482796	0.37443
0.5104	0.484594	0.375825
0.5108	0.491654	0.381298
0.5112	0.491829	0.381435
0.5116	0.492392	0.381871
0.512	0.492866	0.382238
0.5124	0.487269	0.377899
0.5128	0.487126	0.377788
0.5132	0.487584	0.378143
0.5136	0.485889	0.376829
0.514	0.486753	0.377499
0.5144	0.486929	0.377635
0.5148	0.489885	0.379927
0.5152	0.49036	0.380295
0.5156	0.496785	0.385277
0.516	0.490327	0.38027
0.5164	0.499104	0.387075
0.5168	0.499925	0.387711
0.5172	0.491583	0.381244
0.5176	0.492144	0.381679
0.518	0.492814	0.382198
0.5184	0.492755	0.382152
0.5188	0.493154	0.382462
0.5192	0.492338	0.381829
0.5196	0.492756	0.382153
0.52	0.487672	0.378211
0.5204	0.48733	0.377946
0.5208	0.489345	0.379508
0.5212	0.489914	0.37995
0.5216	0.490489	0.380395
0.522	0.491721	0.38135
0.5224	0.490717	0.380572
0.5228	0.490413	0.380337
0.5232	0.490563	0.380453
0.5236	0.49156	0.381226
0.524	0.493079	0.382404
0.5244	0.493026	0.382362
0.5248	0.493551	0.382769
0.5252	0.50041	0.388088
0.5256	0.499104	0.387075
0.526	0.499412	0.387314
0.5264	0.494408	0.383434
0.5268	0.495353	0.384167
0.5272	0.49568	0.38442
0.5276	0.501781	0.389151
0.528	0.502218	0.38949
0.5284	0.509796	0.395364
0.5288	0.509773	0.395347
0.5292	0.511646	0.396799
0.5296	0.50526	0.391848
0.53	0.503894	0.390789
0.5304	0.504109	0.390955
0.5308	0.504519	0.391273
0.5312	0.504846	0.391527
0.5316	0.505701	0.39219
0.532	0.512972	0.397827
0.5324	0.513254	0.398046
0.5328	0.51331	0.398089
0.5332	0.506561	0.392856
0.5336	0.507548	0.393622
0.534	0.507717	0.393753
0.5344	0.508107	0.394055
0.5348	0.508706	0.39452
0.5352	0.509112	0.394834
0.5356	0.517719	0.401508
0.536	0.518389	0.402027
0.5364	0.518831	0.40237
0.5368	0.510366	0.395807
0.5372	0.510782	0.39613
0.5376	0.511267	0.396506
0.538	0.511572	0.396742
0.5384	0.511828	0.39694
0.5388	0.51219	0.397221
0.5392	0.512607	0.397545
0.5396	0.520435	0.403614
0.54	0.521023	0.40407
0.5404	0.511302	0.396532
0.5408	0.511608	0.39677
0.5412	0.511781	0.396903
0.5416	0.513951	0.398586
0.542	0.514095	0.398698
0.5424	0.514575	0.39907
0.5428	0.515474	0.399767
0.5432	0.517972	0.401704
0.5436	0.518424	0.402055
0.544	0.518281	0.401944
0.5444	0.516683	0.400705
0.5448	0.516888	0.400864
0.5452	0.51776	0.401539
0.5456	0.517762	0.401541
0.546	0.519857	0.403165
0.5464	0.516898	0.400871
0.5468	0.517108	0.401034
0.5472	0.519636	0.402994
0.5476	0.520165	0.403404
0.548	0.520308	0.403516
0.5484	0.520528	0.403686
0.5488	0.522172	0.404961
0.5492	0.523491	0.405983
0.5496	0.523721	0.406162
0.55	0.524447	0.406724
0.5504	0.524651	0.406883
0.5508	0.525211	0.407317
0.5512	0.525144	0.407265
0.5516	0.525715	0.407707
0.552	0.52236	0.405106
0.5524	0.522322	0.405077
0.5528	0.524779	0.406982
0.5532	0.525045	0.407188
0.5536	0.525571	0.407596
0.554	0.525824	0.407792
0.5544	0.525106	0.407235
0.5548	0.525193	0.407303
0.5552	0.525977	0.407911
0.5556	0.529775	0.410855
0.556	0.530052	0.41107
0.5564	0.528659	0.40999
0.5568	0.529051	0.410294
0.5572	0.529415	0.410576
0.5576	0.525941	0.407883
0.558	0.526704	0.408474
0.5584	0.530533	0.411443
0.5588	0.53323	0.413534
0.5592	0.533758	0.413943
0.5596	0.533287	0.413578
0.56	0.534021	0.414147
0.5604	0.528209	0.409641
0.5608	0.529842	0.410907
0.5612	0.533159	0.413479
0.5616	0.533624	0.41384
0.562	0.534107	0.414214
0.5624	0.534635	0.414623
0.5628	0.53467	0.414651
0.5632	0.535184	0.415049
0.5636	0.533452	0.413706
0.564	0.533985	0.414119
0.5644	0.538605	0.417702
0.5648	0.537948	0.417192
0.5652	0.537283	0.416676
0.5656	0.537571	0.4169
0.566	0.534328	0.414385
0.5664	0.534655	0.414639
0.5668	0.538714	0.417786
0.5672	0.538751	0.417814
0.5676	0.541751	0.420141
0.568	0.542792	0.420948
0.5684	0.541883	0.420243
0.5688	0.540874	0.419461
0.5692	0.537327	0.416711
0.5696	0.538218	0.417401
0.57	0.538699	0.417774
0.5704	0.543148	0.421224
0.5708	0.542833	0.42098
0.5712	0.545269	0.422869
0.5716	0.539846	0.418663
0.572	0.539826	0.418648
0.5724	0.540086	0.41885
0.5728	0.540396	0.41909
0.5732	0.541061	0.419606
0.5736	0.542076	0.420393
0.574	0.542154	0.420453
0.5744	0.541921	0.420272
0.5748	0.542458	0.420689
0.5752	0.54274	0.420907
0.5756	0.543165	0.421237
0.576	0.54336	0.421388
0.5764	0.543972	0.421863
0.5768	0.544477	0.422254
0.5772	0.543077	0.421169
0.5776	0.543646	0.42161
0.578	0.543652	0.421614
0.5784	0.545753	0.423244
0.5788	0.546656	0.423944
0.5792	0.54699	0.424203
0.5796	0.553672	0.429383
0.58	0.552207	0.428248
0.5804	0.546381	0.423731
0.5808	0.546889	0.424124
0.5812	0.547093	0.424282
0.5816	0.549103	0.425841
0.582	0.555987	0.431178
0.5824	0.556203	0.431346
0.5828	0.556685	0.431719
0.5832	0.555465	0.430774
0.5836	0.549367	0.426045
0.584	0.549716	0.426316
0.5844	0.550047	0.426573
0.5848	0.550435	0.426874
0.5852	0.551191	0.42746
0.5856	0.557692	0.4325
0.586	0.558104	0.43282
0.5864	0.558717	0.433295
0.5868	0.558746	0.433318
0.5872	0.552704	0.428633
0.5876	0.555185	0.430556
0.588	0.555546	0.430837
0.5884	0.555856	0.431077
0.5888	0.555946	0.431147
0.5892	0.554732	0.430205
0.5896	0.555496	0.430798
0.59	0.555666	0.43093
0.5904	0.556103	0.431268
0.5908	0.557978	0.432722
0.5912	0.558747	0.433318
0.5916	0.559349	0.433785
0.592	0.557793	0.432579
0.5924	0.557999	0.432739
0.5928	0.558365	0.433022
0.5932	0.558729	0.433304
0.5936	0.560713	0.434842
0.594	0.561139	0.435173
0.5944	0.561498	0.435451
0.5948	0.568246	0.440684
0.5952	0.567293	0.439945
0.5956	0.560987	0.435055
0.596	0.563881	0.437299
0.5964	0.563954	0.437355
0.5968	0.565363	0.438448
0.5972	0.566814	0.439573
0.5976	0.571392	0.443123
0.598	0.571305	0.443055
0.5984	0.57022	0.442214
0.5988	0.562122	0.435935
0.5992	0.562346	0.436109
0.5996	0.562559	0.436274
0.6	0.563313	0.436859
0.6004	0.565985	0.43893
0.6008	0.567954	0.440457
0.6012	0.568673	0.441014
0.6016	0.56856	0.440927
0.602	0.564839	0.438042
0.6024	0.565341	0.438431
0.6028	0.568179	0.440632
0.6032	0.568762	0.441083
0.6036	0.569142	0.441378
0.604	0.569246	0.441459
0.6044	0.569494	0.441651
0.6048	0.57017	0.442175
0.6052	0.57055	0.442469
0.6056	0.570867	0.442716
0.606	0.571209	0.442981
0.6064	0.571699	0.44336
0.6068	0.572221	0.443765
0.6072	0.572526	0.444001
0.6076	0.574351	0.445417
0.608	0.575178	0.446058
0.6084	0.575173	0.446054
0.6088	0.575469	0.446283
0.6092	0.574568	0.445585
0.6096	0.575102	0.445999
0.61	0.575501	0.446308
0.6104	0.575578	0.446368
0.6108	0.575914	0.446628
0.6112	0.57631	0.446935
0.6116	0.578332	0.448504
0.612	0.578743	0.448822
0.6124	0.579406	0.449336
0.6128	0.579756	0.449607
0.6132	0.586312	0.45469
0.6136	0.579023	0.449039
0.614	0.579241	0.449208
0.6144	0.57987	0.449695
0.6148	0.579672	0.449542
0.6152	0.580381	0.450092
0.6156	0.581006	0.450576
0.616	0.58121	0.450735
0.6164	0.58142	0.450897
0.6168	0.581993	0.451342
0.6172	0.582673	0.451869
0.6176	0.582856	0.452011
0.618	0.583056	0.452166
0.6184	0.583494	0.452505
0.6188	0.581706	0.451119
0.6192	0.581553	0.451001
0.6196	0.582496	0.451732
0.62	0.586633	0.454939
0.6204	0.58699	0.455216
0.6208	0.587514	0.455623
0.6212	0.587889	0.455913
0.6216	0.58832	0.456247
0.622	0.588794	0.456615
0.6224	0.587441	0.455566
0.6228	0.587935	0.455949
0.6232	0.594329	0.460906
0.6236	0.594866	0.461322
0.624	0.58894	0.456728
0.6244	0.587231	0.455403
0.6248	0.58765	0.455728
0.6252	0.591805	0.458949
0.6256	0.59227	0.45931
0.626	0.592955	0.459841
0.6264	0.592817	0.459734
0.6268	0.591631	0.458815
0.6272	0.591708	0.458874
0.6276	0.592462	0.459458
0.628	0.592893	0.459793
0.6284	0.593303	0.460111
0.6288	0.593763	0.460467
0.6292	0.594434	0.460988
0.6296	0.594665	0.461167
0.63	0.596644	0.462701
0.6304	0.595416	0.461749
0.6308	0.595709	0.461976
0.6312	0.593971	0.460629
0.6316	0.594496	0.461035
0.632	0.594489	0.46103
0.6324	0.597114	0.463066
0.6328	0.598904	0.464454
0.6332	0.599568	0.464968
0.6336	0.599971	0.465281
0.634	0.598668	0.46427
0.6344	0.599375	0.464818
0.6348	0.599462	0.464886
0.6352	0.599727	0.465092
0.6356	0.600173	0.465437
0.636	0.602099	0.466931
0.6364	0.602982	0.467616
0.6368	0.60773	0.471297
0.6372	0.607924	0.471447
0.6376	0.60843	0.471839
0.638	0.609084	0.472346
0.6384	0.609522	0.472686
0.6388	0.609278	0.472497
0.6392	0.607425	0.47106
0.6396	0.610561	0.473492
0.64	0.610775	0.473658
0.6404	0.611056	0.473875
0.6408	0.611445	0.474177
0.6412	0.612181	0.474748
0.6416	0.612835	0.475255
0.642	0.612831	0.475251
0.6424	0.613102	0.475462
0.6428	0.608714	0.47206
0.6432	0.607851	0.471391
0.6436	0.608565	0.471944
0.644	0.606417	0.470279
0.6444	0.606828	0.470598
0.6448	0.607146	0.470844
0.6452	0.609707	0.47283
0.6456	0.611652	0.474337
0.646	0.612316	0.474852
0.6464	0.612503	0.474997
0.6468	0.612627	0.475093
0.6472	0.613339	0.475646
0.6476	0.613674	0.475905
0.648	0.61264	0.475103
0.6484	0.613071	0.475438
0.6488	0.613868	0.476056
0.6492	0.615464	0.477293
0.6496	0.615772	0.477532
0.65	0.615931	0.477656
0.6504	0.614868	0.476831
0.6508	0.615488	0.477312
0.6512	0.61544	0.477275
0.6516	0.616349	0.477979
0.652	0.616814	0.47834
0.6524	0.616711	0.47826
0.6528	0.618649	0.479763
0.6532	0.619304	0.480271
0.6536	0.61951	0.48043
0.654	0.619832	0.48068
0.6544	0.61862	0.47974
0.6548	0.619084	0.4801
0.6552	0.62106	0.481632
0.6556	0.621614	0.482061
0.656	0.621992	0.482354
0.6564	0.627302	0.486471
0.6568	0.627737	0.486809
0.6572	0.628516	0.487413
0.6576	0.623704	0.483681
0.658	0.623644	0.483635
0.6584	0.630389	0.488865
0.6588	0.624916	0.484622
0.6592	0.625227	0.484862
0.6596	0.625635	0.485179
0.66	0.627964	0.486985
0.6604	0.626484	0.485837
0.6608	0.627121	0.486332
0.6612	0.625891	0.485378
0.6616	0.626241	0.485649
0.662	0.626583	0.485914
0.6624	0.626734	0.486031
0.6628	0.627195	0.486388
0.6632	0.627604	0.486706
0.6636	0.628389	0.487314
0.664	0.628748	0.487593
0.6644	0.628788	0.487623
0.6648	0.62911	0.487874
0.6652	0.630903	0.489263
0.6656	0.631244	0.489528
0.666	0.6301	0.488641
0.6664	0.631049	0.489377
0.6668	0.631212	0.489503
0.6672	0.631633	0.48983
0.6676	0.631952	0.490077
0.668	0.632005	0.490118
0.6684	0.632661	0.490627
0.6688	0.633269	0.491098
0.6692	0.633676	0.491413
0.6696	0.634047	0.491701
0.67	0.634195	0.491816
0.6704	0.63588	0.493122
0.6708	0.636477	0.493585
0.6712	0.636809	0.493842
0.6716	0.635893	0.493133
0.672	0.636195	0.493367
0.6724	0.636653	0.493722
0.6728	0.636995	0.493987
0.6732	0.638453	0.495117
0.6736	0.63909	0.495611
0.674	0.637924	0.494707
0.6744	0.640064	0.496366
0.6748	0.638979	0.495525
0.6752	0.639285	0.495763
0.6756	0.639764	0.496134
0.676	0.639748	0.496121
0.6764	0.640417	0.49664
0.6768	0.640807	0.496943
0.6772	0.642446	0.498213
0.6776	0.641366	0.497376
0.678	0.642072	0.497923
0.6784	0.642425	0.498197
0.6788	0.642889	0.498556
0.6792	0.643289	0.498867
0.6796	0.643732	0.49921
0.68	0.644145	0.499531
0.6804	0.644701	0.499961
0.6808	0.646128	0.501068
0.6812	0.646372	0.501257
0.6816	0.645771	0.500791
0.682	0.645677	0.500718
0.6824	0.646589	0.501425
0.6828	0.646603	0.501436
0.6832	0.647084	0.501809
0.6836	0.647492	0.502125
0.684	0.647957	0.502486
0.6844	0.648374	0.50281
0.6848	0.648815	0.503151
0.6852	0.649083	0.503359
0.6856	0.650967	0.504819
0.686	0.649401	0.503606
0.6864	0.650739	0.504643
0.6868	0.650866	0.504742
0.6872	0.651113	0.504933
0.6876	0.652599	0.506085
0.688	0.656959	0.509466
0.6884	0.657759	0.510086
0.6888	0.658375	0.510564
0.6892	0.658557	0.510705
0.6896	0.659016	0.511061
0.69	0.660157	0.511945
0.6904	0.655873	0.508624
0.6908	0.656188	0.508868
0.6912	0.65659	0.50918
0.6916	0.656411	0.509041
0.692	0.657085	0.509564
0.6924	0.657482	0.509871
0.6928	0.66353	0.51456
0.6932	0.664142	0.515035
0.6936	0.664844	0.515579
0.694	0.664882	0.515608
0.6944	0.659856	0.511711
0.6948	0.657275	0.509711
0.6952	0.657723	0.510058
0.6956	0.658059	0.510319
0.696	0.666742	0.517051
0.6964	0.667098	0.517327
0.6968	0.667636	0.517744
0.6972	0.668132	0.518129
0.6976	0.662759	0.513962
0.698	0.66327	0.514358
0.6984	0.663683	0.514679
0.6988	0.669302	0.519036
0.6992	0.670217	0.519745
0.6996	0.670714	0.52013
0.7	0.665183	0.515842
0.7004	0.666	0.516475
0.7008	0.665994	0.516471
0.7012	0.666316	0.516721
0.7016	0.672529	0.521537
0.702	0.67309	0.521972
0.7024	0.672951	0.521865
0.7028	0.673276	0.522117
0.7032	0.668427	0.518357
0.7036	0.668477	0.518396
0.704	0.674678	0.523204
0.7044	0.67531	0.523694
0.7048	0.675682	0.523982
0.7052	0.670229	0.519754
0.7056	0.670315	0.519821
0.706	0.670554	0.520006
0.7064	0.676871	0.524904
0.7068	0.677391	0.525307
0.7072	0.678085	0.525845
0.7076	0.678284	0.526
0.708	0.672612	0.521602
0.7084	0.673376	0.522194
0.7088	0.672564	0.521565
0.7092	0.672775	0.521728
0.7096	0.672943	0.521859
0.71	0.673265	0.522108
0.7104	0.673667	0.52242
0.7108	0.674086	0.522745
0.7112	0.674307	0.522916
0.7116	0.675433	0.523789
0.712	0.675519	0.523856
0.7124	0.675469	0.523817
0.7128	0.677426	0.525334
0.7132	0.677835	0.525651
0.7136	0.678532	0.526192
0.714	0.681844	0.52876
0.7144	0.682182	0.529022
0.7148	0.682736	0.529452
0.7152	0.677609	0.525476
0.7156	0.677796	0.525621
0.716	0.678497	0.526165
0.7164	0.679465	0.526916
0.7168	0.679518	0.526957
0.7172	0.67937	0.526842
0.7176	0.680347	0.5276
0.718	0.680709	0.52788
0.7184	0.68069	0.527865
0.7188	0.6836	0.530121
0.7192	0.689675	0.534831
0.7196	0.689954	0.535048
0.72	0.690266	0.53529
0.7204	0.690643	0.535582
0.7208	0.69119	0.536006
0.7212	0.691723	0.53642
0.7216	0.692086	0.536701
0.722	0.686681	0.53251
0.7224	0.684783	0.531039
0.7228	0.684876	0.531111
0.7232	0.68604	0.532013
0.7236	0.685919	0.531919
0.724	0.686338	0.532244
0.7244	0.689058	0.534353
0.7248	0.689103	0.534388
0.7252	0.689649	0.534811
0.7256	0.689761	0.534899
0.726	0.696553	0.540164
0.7264	0.696898	0.540432
0.7268	0.697653	0.541017
0.7272	0.697879	0.541193
0.7276	0.69223	0.536813
0.728	0.692304	0.53687
0.7284	0.690034	0.53511
0.7288	0.690714	0.535637
0.7292	0.693824	0.538048
0.7296	0.700229	0.543015
0.73	0.700628	0.543324
0.7304	0.69497	0.538937
0.7308	0.695208	0.539122
0.7312	0.695798	0.539579
0.7316	0.696215	0.539902
0.732	0.696511	0.540132
0.7324	0.696549	0.540161
0.7328	0.703053	0.545204
0.7332	0.703149	0.545278
0.7336	0.70376	0.545752
0.734	0.698807	0.541912
0.7344	0.699147	0.542175
0.7348	0.699479	0.542433
0.7352	0.699538	0.542479
0.7356	0.699802	0.542683
0.736	0.700673	0.543359
0.7364	0.700821	0.543473
0.7368	0.701231	0.543791
0.7372	0.701916	0.544322
0.7376	0.707581	0.548714
0.738	0.708001	0.549041
0.7384	0.708945	0.549773
0.7388	0.708791	0.549653
0.7392	0.703123	0.545258
0.7396	0.703684	0.545693
0.74	0.710368	0.550876
0.7404	0.710379	0.550884
0.7408	0.70248	0.54476
0.7412	0.70272	0.544946
0.7416	0.703459	0.545519
0.742	0.703995	0.545935
0.7424	0.706656	0.547998
0.7428	0.706536	0.547904
0.7432	0.707018	0.548278
0.7436	0.707592	0.548723
0.744	0.707845	0.548919
0.7444	0.708266	0.549246
0.7448	0.709129	0.549915
0.7452	0.709355	0.55009
0.7456	0.709549	0.550241
0.746	0.709777	0.550417
0.7464	0.710356	0.550866
0.7468	0.710516	0.550991
0.7472	0.711207	0.551526
0.7476	0.711579	0.551815
0.748	0.712164	0.552268
0.7484	0.712184	0.552284
0.7488	0.712476	0.55251
0.7492	0.712893	0.552834
0.7496	0.713507	0.55331
0.75	0.714006	0.553696
0.7504	0.714229	0.553869
0.7508	0.714795	0.554308
0.7512	0.715045	0.554502
0.7516	0.715676	0.554991
0.752	0.723941	0.561399
0.7524	0.723079	0.560731
0.7528	0.723463	0.561029
0.7532	0.715731	0.555033
0.7536	0.716248	0.555435
0.754	0.716543	0.555663
0.7544	0.716707	0.55579
0.7548	0.716976	0.555999
0.7552	0.717168	0.556148
0.7556	0.718039	0.556823
0.756	0.718427	0.557124
0.7564	0.717926	0.556736
0.7568	0.719489	0.557948
0.7572	0.719622	0.558051
0.7576	0.719594	0.558029
0.758	0.720058	0.558389
0.7584	0.720912	0.559051
0.7588	0.719153	0.557687
0.7592	0.71958	0.558018
0.7596	0.722127	0.559993
0.76	0.721954	0.559858
0.7604	0.722712	0.560447
0.7608	0.72383	0.561313
0.7612	0.723948	0.561405
0.7616	0.724281	0.561663
0.762	0.724615	0.561922
0.7624	0.724537	0.561861
0.7628	0.725653	0.562726
0.7632	0.725684	0.562751
0.7636	0.725866	0.562892
0.764	0.726464	0.563356
0.7644	0.726575	0.563441
0.7648	0.726704	0.563542
0.7652	0.727648	0.564274
0.7656	0.728119	0.564639
0.766	0.727925	0.564489
0.7664	0.728776	0.565148
0.7668	0.728995	0.565318
0.7672	0.729206	0.565482
0.7676	0.727268	0.563979
0.768	0.727837	0.56442
0.7684	0.72824	0.564732
0.7688	0.728421	0.564872
0.7692	0.72889	0.565237
0.7696	0.72989	0.566012
0.77	0.730021	0.566113
0.7704	0.730554	0.566527
0.7708	0.733341	0.568688
0.7712	0.733243	0.568611
0.7716	0.733628	0.56891
0.772	0.734142	0.569308
0.7724	0.734355	0.569473
0.7728	0.73491	0.569904
0.7732	0.734839	0.569849
0.7736	0.735853	0.570635
0.774	0.736027	0.57077
0.7744	0.736652	0.571255
0.7748	0.736699	0.571291
0.7752	0.73741	0.571842
0.7756	0.735272	0.570185
0.776	0.736011	0.570758
0.7764	0.735773	0.570573
0.7768	0.735927	0.570692
0.7772	0.738875	0.572978
0.7776	0.73935	0.573347
0.778	0.74015	0.573967
0.7784	0.741888	0.575314
0.7788	0.74261	0.575874
0.7792	0.742254	0.575598
0.7796	0.742683	0.575931
0.78	0.743406	0.576491
0.7804	0.750006	0.581609
0.7808	0.747524	0.579684
0.7812	0.748493	0.580435
0.7816	0.743	0.576177
0.782	0.745684	0.578258
0.7824	0.745299	0.577959
0.7828	0.745779	0.578331
0.7832	0.745865	0.578398
0.7836	0.746741	0.579077
0.784	0.747	0.579278
0.7844	0.747385	0.579576
0.7848	0.747859	0.579944
0.7852	0.748212	0.580218
0.7856	0.748678	0.580579
0.786	0.749211	0.580992
0.7864	0.74971	0.581379
0.7868	0.749755	0.581414
0.7872	0.750304	0.58184
0.7876	0.75087	0.582278
0.788	0.751416	0.582701
0.7884	0.751384	0.582677
0.7888	0.752212	0.583318
0.7892	0.752307	0.583393
0.7896	0.752348	0.583424
0.79	0.753073	0.583986
0.7904	0.753858	0.584595
0.7908	0.751514	0.582778
0.7912	0.751919	0.583091
0.7916	0.751999	0.583154
0.792	0.752905	0.583856
0.7924	0.755921	0.586194
0.7928	0.756077	0.586315
0.7932	0.753556	0.584361
0.7936	0.754356	0.584981
0.794	0.754798	0.585324
0.7944	0.755058	0.585525
0.7948	0.76175	0.590714
0.7952	0.762185	0.591051
0.7956	0.762795	0.591524
0.796	0.756644	0.586755
0.7964	0.756919	0.586969
0.7968	0.757478	0.587402
0.7972	0.757602	0.587498
0.7976	0.758052	0.587847
0.798	0.758497	0.588192
0.7984	0.759131	0.588683
0.7988	0.761551	0.59056
0.7992	0.761798	0.590752
[truncated: 14,501 more rows]
