# Supplementary material for: Anomalous temperature dependence of elastic limit in metallic glasses
Source: Nat Commun. 2024 Jan 2;15:171. doi: 10.1038/s41467-023-44048-7 (PMC10761975; doi:10.1038/s41467-023-44048-7)
Supplement: Supplementary file 2 — Source Data Files [file 41467_2023_44048_MOESM2_ESM.zip › Figure2-elastic-limit.xlsx]

## Sheet: Sheet1
# T (K)	elastic_lim(%)
0	0.36
2	0.19
5	0.55
10	0.44
15	0.42
20	3.23
30	3.16
