# Supplementary material for: Anomalous temperature dependence of elastic limit in metallic glasses
Source: Nat Commun. 2024 Jan 2;15:171. doi: 10.1038/s41467-023-44048-7 (PMC10761975; doi:10.1038/s41467-023-44048-7)
Supplement: Supplementary file 2 — Source Data Files [file 41467_2023_44048_MOESM2_ESM.zip › Figure3_Eb_ST1-2.xlsx]

## Sheet: Sheet1
# strain(%)	energy(eV)	1	2	3	4	5	6	7	8	9	10	11	12	13	14	15
1e-06	0	6.941e-05	0.00024768	0.00049275	0.00076543	0.00103118	0.0012606	0.00143212	0.00153231	0.0015573	0.00151262	0.00141332	0.00128323	0.00115139	0.00104904	0.00100911
0.0004	0	6.942e-05	0.00024767	0.00049264	0.00076516	0.00103064	0.00125969	0.00143074	0.00153038	0.00155476	0.00150944	0.00140952	0.00127887	0.00114658	0.00104392	0.00100386
0.0008	0	6.943e-05	0.00024765	0.00049254	0.00076488	0.0010301	0.00125878	0.00142936	0.00152844	0.00155221	0.00150626	0.00140571	0.0012745	0.00114175	0.00103878	0.0009986
0.0012	0	6.943e-05	0.00024763	0.00049244	0.00076461	0.00102956	0.00125788	0.00142799	0.00152651	0.00154966	0.00150307	0.0014019	0.00127012	0.00113693	0.00103365	0.00099334
0.0016	0	6.944e-05	0.00024762	0.00049234	0.00076434	0.00102902	0.00125697	0.00142661	0.00152457	0.00154711	0.00149988	0.00139809	0.00126575	0.0011321	0.00102851	0.00098807
0.002	0	6.945e-05	0.0002476	0.00049223	0.00076407	0.00102848	0.00125606	0.00142523	0.00152263	0.00154456	0.00149669	0.00139427	0.00126138	0.00112728	0.00102338	0.00098281
0.0024	0	6.946e-05	0.00024758	0.00049213	0.0007638	0.00102795	0.00125515	0.00142385	0.0015207	0.00154201	0.0014935	0.00139046	0.00125701	0.00112245	0.00101824	0.00097755
0.0028	0	6.947e-05	0.00024756	0.00049203	0.00076352	0.00102741	0.00125424	0.00142247	0.00151876	0.00153946	0.00149032	0.00138665	0.00125264	0.00111763	0.00101311	0.00097228
0.0032	0	6.948e-05	0.00024755	0.00049193	0.00076325	0.00102687	0.00125334	0.00142109	0.00151682	0.00153691	0.00148713	0.00138284	0.00124827	0.0011128	0.00100797	0.00096702
0.0036	0	6.948e-05	0.00024753	0.00049182	0.00076298	0.00102633	0.00125243	0.00141971	0.00151488	0.00153437	0.00148394	0.00137903	0.00124389	0.00110798	0.00100284	0.00096176
0.004	0	6.954e-05	0.0002476	0.00049184	0.00076285	0.00102594	0.00125168	0.0014185	0.00151312	0.001532	0.00148096	0.00137547	0.00123983	0.00110355	0.00099822	0.00095716
0.0044	0	6.959e-05	0.00024767	0.00049185	0.00076272	0.00102556	0.00125094	0.00141728	0.00151135	0.00152963	0.00147797	0.0013719	0.00123576	0.00109911	0.0009936	0.00095257
0.0048	0	6.964e-05	0.00024773	0.00049187	0.00076258	0.00102518	0.00125019	0.00141607	0.00150958	0.00152726	0.00147499	0.00136833	0.0012317	0.00109468	0.00098899	0.00094797
0.0052	0	6.969e-05	0.0002478	0.00049188	0.00076245	0.00102479	0.00124944	0.00141485	0.00150781	0.00152489	0.00147201	0.00136477	0.00122763	0.00109025	0.00098437	0.00094337
0.0056	0	6.974e-05	0.00024787	0.00049189	0.00076232	0.00102441	0.0012487	0.00141364	0.00150604	0.00152253	0.00146902	0.0013612	0.00122357	0.00108582	0.00097975	0.00093878
0.006	0	6.98e-05	0.00024794	0.00049191	0.00076219	0.00102402	0.00124795	0.00141242	0.00150428	0.00152016	0.00146604	0.00135764	0.0012195	0.00108139	0.00097514	0.00093418
0.0064	0	6.985e-05	0.000248	0.00049192	0.00076206	0.00102364	0.00124721	0.00141121	0.00150251	0.00151779	0.00146306	0.00135407	0.00121544	0.00107695	0.00097052	0.00092959
0.0068	0	6.99e-05	0.00024807	0.00049194	0.00076193	0.00102325	0.00124646	0.00140999	0.00150074	0.00151542	0.00146007	0.0013505	0.00121137	0.00107252	0.0009659	0.00092499
0.0072	0	6.995e-05	0.00024814	0.00049195	0.0007618	0.00102287	0.00124572	0.00140878	0.00149897	0.00151305	0.00145709	0.00134694	0.00120731	0.00106809	0.00096129	0.00092039
0.0076	0	6.977e-05	0.00024757	0.00049089	0.00076018	0.00102068	0.00124296	0.00140547	0.00149511	0.00150869	0.00145226	0.00134171	0.00120177	0.00106235	0.00095541	0.00091442
0.008	0	6.959e-05	0.000247	0.00048982	0.00075856	0.0010185	0.00124021	0.00140215	0.00149126	0.00150432	0.00144742	0.00133648	0.00119624	0.00105661	0.00094954	0.00090844
0.0084	0	6.94e-05	0.00024644	0.00048875	0.00075694	0.00101631	0.00123745	0.00139884	0.0014874	0.00149995	0.00144259	0.00133125	0.00119071	0.00105087	0.00094367	0.00090246
0.0088	0	6.922e-05	0.00024587	0.00048769	0.00075533	0.00101413	0.0012347	0.00139552	0.00148354	0.00149559	0.00143775	0.00132602	0.00118518	0.00104512	0.00093779	0.00089648
0.0092	0	6.904e-05	0.0002453	0.00048662	0.00075371	0.00101195	0.00123195	0.00139221	0.00147969	0.00149122	0.00143292	0.00132079	0.00117965	0.00103938	0.00093192	0.00089051
0.0096	0	6.886e-05	0.00024473	0.00048556	0.00075209	0.00100976	0.00122919	0.0013889	0.00147583	0.00148685	0.00142809	0.00131556	0.00117412	0.00103364	0.00092604	0.00088453
0.01	0	6.867e-05	0.00024417	0.00048449	0.00075047	0.00100758	0.00122644	0.00138558	0.00147198	0.00148249	0.00142325	0.00131033	0.00116859	0.0010279	0.00092017	0.00087855
0.0104	0	6.849e-05	0.0002436	0.00048343	0.00074886	0.00100539	0.00122369	0.00138227	0.00146812	0.00147812	0.00141842	0.00130509	0.00116306	0.00102216	0.0009143	0.00087257
0.0108	0	6.831e-05	0.00024303	0.00048236	0.00074724	0.00100321	0.00122093	0.00137896	0.00146426	0.00147375	0.00141358	0.00129986	0.00115753	0.00101642	0.00090842	0.00086659
0.0112	0	6.841e-05	0.00024336	0.00048292	0.00074792	0.00100384	0.00122131	0.00137889	0.00146357	0.0014723	0.00141129	0.00129669	0.00115352	0.00101169	0.00090319	0.00086116
0.0116	0	6.851e-05	0.0002437	0.00048348	0.0007486	0.00100446	0.00122169	0.00137883	0.00146288	0.00147085	0.00140899	0.00129352	0.00114952	0.00100696	0.00089795	0.00085572
0.012	0	6.861e-05	0.00024403	0.00048404	0.00074928	0.00100509	0.00122207	0.00137876	0.00146219	0.00146939	0.0014067	0.00129035	0.00114551	0.00100224	0.00089272	0.00085029
0.0124	0	6.871e-05	0.00024436	0.00048461	0.00074995	0.00100571	0.00122245	0.00137869	0.0014615	0.00146794	0.00140441	0.00128717	0.00114151	0.00099751	0.00088748	0.00084485
0.0128	0	6.881e-05	0.00024469	0.00048517	0.00075063	0.00100634	0.00122283	0.00137863	0.0014608	0.00146648	0.00140211	0.001284	0.0011375	0.00099278	0.00088224	0.00083942
0.0132	0	6.891e-05	0.00024503	0.00048573	0.00075131	0.00100696	0.00122321	0.00137856	0.00146011	0.00146503	0.00139982	0.00128083	0.0011335	0.00098805	0.00087701	0.00083398
0.0136	0	6.901e-05	0.00024536	0.00048629	0.00075199	0.00100759	0.00122359	0.0013785	0.00145942	0.00146358	0.00139752	0.00127766	0.00112949	0.00098333	0.00087177	0.00082855
0.014	0	6.911e-05	0.00024569	0.00048685	0.00075267	0.00100821	0.00122397	0.00137843	0.00145873	0.00146212	0.00139523	0.00127449	0.00112549	0.0009786	0.00086654	0.00082311
0.0144	0	6.921e-05	0.00024602	0.00048741	0.00075335	0.00100884	0.00122435	0.00137837	0.00145804	0.00146067	0.00139293	0.00127131	0.00112148	0.00097387	0.0008613	0.00081768
0.0148	0	6.925e-05	0.00024609	0.00048744	0.00075326	0.00100851	0.00122369	0.00137726	0.00145639	0.00145841	0.00139006	0.00126785	0.00111752	0.00096955	0.00085681	0.00081324
0.0152	0	6.929e-05	0.00024616	0.00048747	0.00075316	0.00100819	0.00122303	0.00137616	0.00145474	0.00145616	0.00138718	0.00126438	0.00111356	0.00096523	0.00085232	0.00080881
0.0156	0	6.934e-05	0.00024622	0.0004875	0.00075307	0.00100786	0.00122237	0.00137505	0.00145309	0.0014539	0.00138431	0.00126091	0.00110959	0.00096091	0.00084784	0.00080438
0.016	0	6.938e-05	0.00024629	0.00048752	0.00075297	0.00100754	0.00122171	0.00137394	0.00145144	0.00145165	0.00138143	0.00125745	0.00110563	0.00095659	0.00084335	0.00079994
0.0164	0	6.943e-05	0.00024635	0.00048755	0.00075288	0.00100721	0.00122106	0.00137284	0.00144979	0.00144939	0.00137856	0.00125398	0.00110167	0.00095227	0.00083886	0.00079551
0.0168	0	6.947e-05	0.00024642	0.00048758	0.00075278	0.00100689	0.0012204	0.00137173	0.00144814	0.00144714	0.00137568	0.00125052	0.0010977	0.00094795	0.00083437	0.00079108
0.0172	0	6.951e-05	0.00024649	0.00048761	0.00075268	0.00100656	0.00121974	0.00137063	0.00144649	0.00144488	0.0013728	0.00124705	0.00109374	0.00094363	0.00082988	0.00078664
0.0176	0	6.956e-05	0.00024655	0.00048763	0.00075259	0.00100623	0.00121908	0.00136952	0.00144484	0.00144263	0.00136993	0.00124358	0.00108977	0.00093931	0.00082539	0.00078221
0.018	0	6.96e-05	0.00024662	0.00048766	0.00075249	0.00100591	0.00121842	0.00136842	0.00144319	0.00144037	0.00136705	0.00124012	0.00108581	0.00093499	0.0008209	0.00077778
0.0184	0	6.944e-05	0.0002461	0.00048665	0.00075094	0.00100379	0.00121574	0.00136519	0.00143944	0.00143612	0.00136236	0.00123506	0.00108049	0.00092949	0.0008153	0.0007721
0.0188	0	6.929e-05	0.00024557	0.00048564	0.00074939	0.00100168	0.00121307	0.00136197	0.00143568	0.00143187	0.00135767	0.00123001	0.00107516	0.00092399	0.0008097	0.00076642
0.0192	0	6.913e-05	0.00024505	0.00048463	0.00074784	0.00099956	0.00121039	0.00135875	0.00143193	0.00142763	0.00135298	0.00122495	0.00106983	0.00091849	0.0008041	0.00076074
0.0196	0	6.897e-05	0.00024452	0.00048362	0.00074629	0.00099744	0.00120772	0.00135552	0.00142818	0.00142338	0.00134829	0.00121989	0.00106451	0.00091299	0.00079849	0.00075506
0.02	0	6.881e-05	0.000244	0.00048261	0.00074473	0.00099533	0.00120504	0.0013523	0.00142442	0.00141913	0.0013436	0.00121484	0.00105918	0.00090749	0.00079289	0.00074938
0.0204	0	6.865e-05	0.00024347	0.0004816	0.00074318	0.00099321	0.00120237	0.00134908	0.00142067	0.00141488	0.00133891	0.00120978	0.00105386	0.00090199	0.00078729	0.0007437
0.0208	0	6.849e-05	0.00024295	0.00048058	0.00074163	0.0009911	0.00119969	0.00134585	0.00141692	0.00141063	0.00133422	0.00120472	0.00104853	0.00089649	0.00078168	0.00073802
0.0212	0	6.833e-05	0.00024242	0.00047957	0.00074008	0.00098898	0.00119702	0.00134263	0.00141317	0.00140639	0.00132953	0.00119967	0.00104321	0.00089099	0.00077608	0.00073234
0.0216	0	6.818e-05	0.0002419	0.00047856	0.00073852	0.00098686	0.00119434	0.00133941	0.00140941	0.00140214	0.00132484	0.00119461	0.00103788	0.0008855	0.00077048	0.00072667
0.022	0	6.819e-05	0.00024187	0.00047841	0.00073816	0.00098618	0.00119324	0.0013378	0.00140722	0.00139931	0.00132138	0.00119055	0.0010333	0.00088051	0.00076523	0.00072135
0.0224	0	6.821e-05	0.00024185	0.00047826	0.0007378	0.0009855	0.00119214	0.00133618	0.00140503	0.00139649	0.00131792	0.00118649	0.00102872	0.00087552	0.00075999	0.00071603
0.0228	0	6.823e-05	0.00024182	0.00047811	0.00073744	0.00098482	0.00119104	0.00133457	0.00140283	0.00139366	0.00131446	0.00118242	0.00102414	0.00087053	0.00075474	0.00071071
0.0232	0	6.824e-05	0.00024179	0.00047797	0.00073708	0.00098414	0.00118994	0.00133296	0.00140064	0.00139083	0.001311	0.00117836	0.00101956	0.00086554	0.00074949	0.00070539
0.0236	0	6.826e-05	0.00024177	0.00047782	0.00073672	0.00098345	0.00118883	0.00133135	0.00139845	0.00138801	0.00130753	0.0011743	0.00101497	0.00086055	0.00074425	0.00070007
0.024	0	6.828e-05	0.00024174	0.00047767	0.00073636	0.00098277	0.00118773	0.00132974	0.00139625	0.00138518	0.00130407	0.00117024	0.00101039	0.00085557	0.000739	0.00069475
0.0244	0	6.83e-05	0.00024171	0.00047752	0.000736	0.00098209	0.00118663	0.00132813	0.00139406	0.00138235	0.00130061	0.00116617	0.00100581	0.00085058	0.00073375	0.00068943
0.0248	0	6.831e-05	0.00024168	0.00047737	0.00073564	0.00098141	0.00118553	0.00132651	0.00139187	0.00137953	0.00129715	0.00116211	0.00100123	0.00084559	0.00072851	0.00068411
0.0252	0	6.833e-05	0.00024166	0.00047722	0.00073528	0.00098073	0.00118443	0.0013249	0.00138967	0.0013767	0.00129369	0.00115805	0.00099665	0.0008406	0.00072326	0.00067879
0.0256	0	6.829e-05	0.00024151	0.00047691	0.00073472	0.00097983	0.00118311	0.00132309	0.0013873	0.00137373	0.00129011	0.00115388	0.00099196	0.00083546	0.00071778	0.00067311
0.026	0	6.825e-05	0.00024137	0.00047659	0.00073416	0.00097893	0.00118179	0.00132127	0.00138493	0.00137076	0.00128653	0.00114972	0.00098726	0.00083032	0.00071229	0.00066742
0.0264	0	6.82e-05	0.00024122	0.00047628	0.0007336	0.00097803	0.00118047	0.00131946	0.00138256	0.00136779	0.00128296	0.00114555	0.00098257	0.00082518	0.00070681	0.00066174
0.0268	0	6.816e-05	0.00024108	0.00047597	0.00073304	0.00097714	0.00117915	0.00131764	0.00138019	0.00136482	0.00127938	0.00114139	0.00097788	0.00082004	0.00070132	0.00065605
0.0272	0	6.812e-05	0.00024093	0.00047566	0.00073248	0.00097624	0.00117783	0.00131583	0.00137782	0.00136185	0.0012758	0.00113722	0.00097319	0.00081489	0.00069584	0.00065037
0.0276	0	6.808e-05	0.00024079	0.00047534	0.00073192	0.00097534	0.00117651	0.00131402	0.00137545	0.00135888	0.00127223	0.00113306	0.00096849	0.00080975	0.00069035	0.00064468
0.028	0	6.804e-05	0.00024064	0.00047503	0.00073136	0.00097445	0.00117519	0.0013122	0.00137308	0.00135591	0.00126865	0.00112889	0.0009638	0.00080461	0.00068487	0.000639
0.0284	0	6.799e-05	0.0002405	0.00047472	0.0007308	0.00097355	0.00117388	0.00131039	0.00137071	0.00135294	0.00126507	0.00112473	0.00095911	0.00079947	0.00067938	0.00063331
0.0288	0	6.795e-05	0.00024035	0.00047441	0.00073024	0.00097265	0.00117256	0.00130857	0.00136834	0.00134997	0.00126149	0.00112056	0.00095441	0.00079433	0.0006739	0.00062762
0.0292	0	6.794e-05	0.00024027	0.00047419	0.0007298	0.00097188	0.00117135	0.00130684	0.00136601	0.00134699	0.00125785	0.00111628	0.00094959	0.00078908	0.00066837	0.00062201
0.0296	0	6.793e-05	0.0002402	0.00047398	0.00072936	0.00097111	0.00117015	0.00130511	0.00136368	0.001344	0.0012542	0.001112	0.00094477	0.00078383	0.00066284	0.00061641
0.03	0	6.792e-05	0.00024012	0.00047377	0.00072893	0.00097034	0.00116894	0.00130338	0.00136134	0.00134102	0.00125055	0.00110772	0.00093995	0.00077858	0.00065731	0.0006108
0.0304	0	6.79e-05	0.00024004	0.00047355	0.00072849	0.00096957	0.00116774	0.00130165	0.00135901	0.00133803	0.00124691	0.00110344	0.00093512	0.00077332	0.00065178	0.00060519
0.0308	0	6.789e-05	0.00023996	0.00047334	0.00072805	0.0009688	0.00116654	0.00129992	0.00135668	0.00133505	0.00124326	0.00109916	0.0009303	0.00076807	0.00064625	0.00059958
0.0312	0	6.788e-05	0.00023989	0.00047313	0.00072761	0.00096803	0.00116533	0.00129819	0.00135435	0.00133206	0.00123961	0.00109488	0.00092548	0.00076282	0.00064072	0.00059397
0.0316	0	6.787e-05	0.00023981	0.00047291	0.00072717	0.00096726	0.00116413	0.00129645	0.00135201	0.00132907	0.00123597	0.0010906	0.00092065	0.00075757	0.00063519	0.00058836
0.032	0	6.785e-05	0.00023973	0.0004727	0.00072673	0.00096649	0.00116293	0.00129472	0.00134968	0.00132609	0.00123232	0.00108632	0.00091583	0.00075232	0.00062966	0.00058275
0.0324	0	6.784e-05	0.00023965	0.00047249	0.00072629	0.00096572	0.00116172	0.00129299	0.00134735	0.0013231	0.00122867	0.00108204	0.00091101	0.00074707	0.00062413	0.00057714
0.0328	0	6.781e-05	0.00023955	0.00047225	0.00072584	0.00096495	0.00116055	0.00129132	0.00134511	0.00132024	0.00122517	0.00107794	0.00090638	0.00074205	0.00061887	0.00057183
0.0332	0	6.777e-05	0.00023944	0.000472	0.00072538	0.00096418	0.00115937	0.00128965	0.00134286	0.00131737	0.00122167	0.00107383	0.00090176	0.00073702	0.0006136	0.00056652
0.0336	0	6.774e-05	0.00023933	0.00047176	0.00072492	0.00096341	0.00115819	0.00128797	0.00134062	0.0013145	0.00121816	0.00106972	0.00089713	0.000732	0.00060834	0.00056121
0.034	0	6.77e-05	0.00023922	0.00047152	0.00072446	0.00096264	0.00115702	0.0012863	0.00133838	0.00131163	0.00121466	0.00106562	0.00089251	0.00072698	0.00060308	0.0005559
0.0344	0	6.767e-05	0.00023911	0.00047127	0.000724	0.00096187	0.00115584	0.00128463	0.00133613	0.00130876	0.00121116	0.00106151	0.00088788	0.00072196	0.00059781	0.00055059
0.0348	0	6.763e-05	0.000239	0.00047103	0.00072355	0.0009611	0.00115467	0.00128296	0.00133389	0.00130589	0.00120766	0.0010574	0.00088326	0.00071694	0.00059255	0.00054528
0.0352	0	6.76e-05	0.00023889	0.00047079	0.00072309	0.00096033	0.00115349	0.00128128	0.00133165	0.00130303	0.00120415	0.0010533	0.00087863	0.00071192	0.00058729	0.00053997
0.0356	0	6.756e-05	0.00023879	0.00047054	0.00072263	0.00095956	0.00115231	0.00127961	0.00132941	0.00130016	0.00120065	0.00104919	0.00087401	0.0007069	0.00058202	0.00053467
0.036	0	6.753e-05	0.00023868	0.0004703	0.00072217	0.00095879	0.00115114	0.00127794	0.00132716	0.00129729	0.00119715	0.00104508	0.00086938	0.00070187	0.00057676	0.00052936
0.0364	0	6.751e-05	0.00023858	0.00047005	0.00072167	0.00095793	0.00114983	0.00127609	0.00132471	0.00129419	0.00119339	0.00104071	0.00086448	0.00069655	0.00057115	0.00052363
0.0368	0	6.75e-05	0.00023849	0.00046979	0.00072116	0.00095707	0.00114851	0.00127424	0.00132225	0.00129108	0.00118964	0.00103634	0.00085957	0.00069122	0.00056554	0.0005179
0.0372	0	6.749e-05	0.0002384	0.00046954	0.00072065	0.0009562	0.0011472	0.00127239	0.0013198	0.00128798	0.00118588	0.00103197	0.00085467	0.00068589	0.00055994	0.00051218
0.0376	0	6.748e-05	0.00023831	0.00046928	0.00072015	0.00095534	0.00114589	0.00127054	0.00131735	0.00128488	0.00118213	0.0010276	0.00084976	0.00068057	0.00055433	0.00050645
0.038	0	6.746e-05	0.00023821	0.00046903	0.00071964	0.00095447	0.00114458	0.00126869	0.00131489	0.00128178	0.00117837	0.00102323	0.00084486	0.00067524	0.00054872	0.00050072
0.0384	0	6.745e-05	0.00023812	0.00046878	0.00071913	0.00095361	0.00114327	0.00126684	0.00131244	0.00127868	0.00117462	0.00101886	0.00083995	0.00066991	0.00054311	0.000495
0.0388	0	6.744e-05	0.00023803	0.00046852	0.00071863	0.00095275	0.00114195	0.00126499	0.00130998	0.00127557	0.00117087	0.00101449	0.00083505	0.00066459	0.00053751	0.00048927
0.0392	0	6.742e-05	0.00023794	0.00046827	0.00071812	0.00095188	0.00114064	0.00126314	0.00130753	0.00127247	0.00116711	0.00101012	0.00083014	0.00065926	0.0005319	0.00048354
0.0396	0	6.744e-05	0.00023791	0.00046813	0.00071776	0.00095121	0.00113956	0.00126154	0.00130535	0.00126966	0.00116366	0.00100607	0.00082557	0.0006543	0.00052669	0.00047827
0.04	0	6.746e-05	0.00023789	0.00046798	0.00071741	0.00095054	0.00113847	0.00125994	0.00130316	0.00126684	0.0011602	0.00100202	0.00082101	0.00064933	0.00052149	0.000473
0.0404	0	6.747e-05	0.00023787	0.00046784	0.00071705	0.00094987	0.00113738	0.00125834	0.00130098	0.00126403	0.00115675	0.00099796	0.00081644	0.00064437	0.00051628	0.00046773
0.0408	0	6.749e-05	0.00023784	0.0004677	0.0007167	0.0009492	0.0011363	0.00125674	0.0012988	0.00126121	0.0011533	0.00099391	0.00081187	0.00063941	0.00051108	0.00046246
0.0412	0	6.751e-05	0.00023782	0.00046755	0.00071634	0.00094853	0.00113521	0.00125514	0.00129661	0.0012584	0.00114984	0.00098986	0.0008073	0.00063445	0.00050587	0.00045719
0.0416	0	6.752e-05	0.00023779	0.00046741	0.00071599	0.00094786	0.00113412	0.00125354	0.00129443	0.00125558	0.00114639	0.00098581	0.00080274	0.00062949	0.00050067	0.00045192
0.042	0	6.754e-05	0.00023777	0.00046726	0.00071563	0.00094719	0.00113304	0.00125194	0.00129225	0.00125277	0.00114294	0.00098176	0.00079817	0.00062452	0.00049546	0.00044665
0.0424	0	6.755e-05	0.00023774	0.00046712	0.00071527	0.00094652	0.00113195	0.00125034	0.00129006	0.00124995	0.00113948	0.00097771	0.0007936	0.00061956	0.00049025	0.00044138
0.0428	0	6.757e-05	0.00023772	0.00046698	0.00071492	0.00094585	0.00113087	0.00124874	0.00128788	0.00124714	0.00113603	0.00097366	0.00078903	0.0006146	0.00048505	0.0004361
0.0432	0	6.756e-05	0.00023763	0.00046674	0.00071445	0.00094504	0.00112962	0.00124696	0.0012855	0.00124411	0.00113236	0.00096938	0.00078423	0.0006094	0.00047959	0.00043058
0.0436	0	6.754e-05	0.00023755	0.00046651	0.00071397	0.00094423	0.00112838	0.00124518	0.00128312	0.00124109	0.00112869	0.0009651	0.00077943	0.00060419	0.00047413	0.00042505
0.044	0	6.753e-05	0.00023746	0.00046628	0.0007135	0.00094342	0.00112713	0.0012434	0.00128074	0.00123806	0.00112501	0.00096082	0.00077463	0.00059899	0.00046868	0.00041953
0.0444	0	6.751e-05	0.00023737	0.00046604	0.00071302	0.00094262	0.00112589	0.00124162	0.00127835	0.00123504	0.00112134	0.00095654	0.00076983	0.00059379	0.00046322	0.000414
0.0448	0	6.75e-05	0.00023728	0.00046581	0.00071255	0.00094181	0.00112464	0.00123984	0.00127597	0.00123201	0.00111767	0.00095226	0.00076503	0.00058858	0.00045776	0.00040848
0.0452	0	6.748e-05	0.0002372	0.00046558	0.00071208	0.000941	0.0011234	0.00123806	0.00127359	0.00122899	0.001114	0.00094798	0.00076023	0.00058338	0.0004523	0.00040295
0.0456	0	6.746e-05	0.00023711	0.00046534	0.0007116	0.00094019	0.00112215	0.00123628	0.00127121	0.00122596	0.00111032	0.0009437	0.00075543	0.00057817	0.00044685	0.00039743
0.046	0	6.745e-05	0.00023702	0.00046511	0.00071113	0.00093938	0.00112091	0.00123449	0.00126883	0.00122294	0.00110665	0.00093942	0.00075063	0.00057297	0.00044139	0.0003919
0.0464	0	6.743e-05	0.00023693	0.00046488	0.00071066	0.00093857	0.00111967	0.00123271	0.00126645	0.00121991	0.00110298	0.00093514	0.00074583	0.00056777	0.00043593	0.00038637
0.0468	0	6.739e-05	0.00023678	0.00046454	0.00071005	0.00093762	0.00111826	0.00123079	0.00126393	0.00121678	0.00109922	0.00093078	0.00074095	0.00056246	0.00043031	0.00038061
0.0472	0	6.734e-05	0.00023662	0.0004642	0.00070945	0.00093666	0.00111686	0.00122886	0.00126142	0.00121365	0.00109546	0.00092643	0.00073608	0.00055715	0.0004247	0.00037484
0.0476	0	6.73e-05	0.00023647	0.00046387	0.00070884	0.0009357	0.00111546	0.00122693	0.00125891	0.00121052	0.0010917	0.00092207	0.0007312	0.00055184	0.00041908	0.00036908
0.048	0	6.725e-05	0.00023631	0.00046353	0.00070824	0.00093474	0.00111406	0.001225	0.00125639	0.00120738	0.00108794	0.00091771	0.00072632	0.00054653	0.00041347	0.00036331
0.0484	0	6.72e-05	0.00023616	0.0004632	0.00070764	0.00093379	0.00111266	0.00122307	0.00125388	0.00120425	0.00108418	0.00091336	0.00072144	0.00054122	0.00040785	0.00035755
0.0488	0	6.716e-05	0.000236	0.00046286	0.00070703	0.00093283	0.00111125	0.00122115	0.00125137	0.00120112	0.00108041	0.000909	0.00071656	0.00053591	0.00040224	0.00035178
0.0492	0	6.711e-05	0.00023585	0.00046252	0.00070643	0.00093187	0.00110985	0.00121922	0.00124886	0.00119799	0.00107665	0.00090465	0.00071169	0.0005306	0.00039662	0.00034601
0.0496	0	6.706e-05	0.00023569	0.00046219	0.00070583	0.00093091	0.00110845	0.00121729	0.00124634	0.00119486	0.00107289	0.00090029	0.00070681	0.00052529	0.000391	0.00034025
0.05	0	6.702e-05	0.00023554	0.00046185	0.00070522	0.00092996	0.00110705	0.00121536	0.00124383	0.00119173	0.00106913	0.00089593	0.00070193	0.00051998	0.00038539	0.00033448
0.0504	0	6.702e-05	0.00023548	0.00046165	0.00070479	0.00092918	0.00110583	0.00121361	0.00124147	0.00118873	0.00106549	0.00089169	0.00069718	0.00051484	0.00038002	0.00032906
0.0508	0	6.702e-05	0.00023543	0.00046146	0.00070435	0.0009284	0.00110461	0.00121186	0.00123911	0.00118573	0.00106184	0.00088745	0.00069243	0.0005097	0.00037464	0.00032363
0.0512	0	6.703e-05	0.00023537	0.00046126	0.00070391	0.00092763	0.00110339	0.0012101	0.00123676	0.00118273	0.0010582	0.00088321	0.00068767	0.00050456	0.00036927	0.0003182
0.0516	0	6.703e-05	0.00023531	0.00046106	0.00070348	0.00092685	0.00110217	0.00120835	0.0012344	0.00117974	0.00105456	0.00087896	0.00068292	0.00049941	0.0003639	0.00031278
0.052	0	6.703e-05	0.00023526	0.00046086	0.00070304	0.00092607	0.00110095	0.0012066	0.00123204	0.00117674	0.00105091	0.00087472	0.00067817	0.00049427	0.00035852	0.00030735
0.0524	0	6.703e-05	0.0002352	0.00046067	0.0007026	0.0009253	0.00109974	0.00120484	0.00122968	0.00117374	0.00104727	0.00087048	0.00067341	0.00048913	0.00035315	0.00030192
0.0528	0	6.704e-05	0.00023514	0.00046047	0.00070217	0.00092452	0.00109852	0.00120309	0.00122733	0.00117074	0.00104363	0.00086623	0.00066866	0.00048399	0.00034778	0.0002965
0.0532	0	6.704e-05	0.00023509	0.00046027	0.00070173	0.00092374	0.0010973	0.00120134	0.00122497	0.00116775	0.00103998	0.00086199	0.00066391	0.00047884	0.0003424	0.00029107
0.0536	0	6.704e-05	0.00023503	0.00046007	0.00070129	0.00092297	0.00109608	0.00119958	0.00122261	0.00116475	0.00103634	0.00085775	0.00065915	0.0004737	0.00033703	0.00028564
0.054	0	6.702e-05	0.00023492	0.0004598	0.00070077	0.00092209	0.00109476	0.00119772	0.00122015	0.00116165	0.00103259	0.0008534	0.00065428	0.00046844	0.00033152	0.00028007
0.0544	0	6.7e-05	0.00023482	0.00045953	0.00070024	0.00092122	0.00109343	0.00119586	0.00121769	0.00115854	0.00102884	0.00084905	0.00064942	0.00046318	0.00032602	0.0002745
0.0548	0	6.697e-05	0.00023471	0.00045926	0.00069972	0.00092034	0.00109211	0.001194	0.00121523	0.00115544	0.00102509	0.0008447	0.00064455	0.00045791	0.00032051	0.00026893
0.0552	0	6.695e-05	0.0002346	0.000459	0.00069919	0.00091947	0.00109078	0.00119214	0.00121276	0.00115234	0.00102134	0.00084035	0.00063968	0.00045265	0.000315	0.00026335
0.0556	0	6.693e-05	0.00023449	0.00045873	0.00069867	0.00091859	0.00108946	0.00119028	0.0012103	0.00114923	0.00101758	0.000836	0.00063481	0.00044739	0.0003095	0.00025778
0.056	0	6.691e-05	0.00023438	0.00045846	0.00069814	0.00091772	0.00108813	0.00118842	0.00120784	0.00114613	0.00101383	0.00083164	0.00062994	0.00044213	0.00030399	0.00025221
0.0564	0	6.688e-05	0.00023427	0.00045819	0.00069762	0.00091684	0.00108681	0.00118656	0.00120538	0.00114303	0.00101008	0.00082729	0.00062508	0.00043686	0.00029848	0.00024664
0.0568	0	6.686e-05	0.00023417	0.00045792	0.00069709	0.00091597	0.00108548	0.0011847	0.00120292	0.00113992	0.00100633	0.00082294	0.00062021	0.0004316	0.00029298	0.00024107
0.0572	0	6.684e-05	0.00023406	0.00045765	0.00069657	0.0009151	0.00108416	0.00118284	0.00120046	0.00113682	0.00100258	0.00081859	0.00061534	0.00042634	0.00028747	0.0002355
0.0576	0	6.684e-05	0.00023399	0.00045743	0.00069611	0.00091428	0.0010829	0.00118106	0.00119808	0.0011338	0.00099893	0.00081436	0.0006106	0.00042122	0.00028212	0.00023009
0.058	0	6.684e-05	0.00023393	0.00045722	0.00069565	0.00091347	0.00108164	0.00117927	0.00119569	0.00113079	0.00099528	0.00081013	0.00060587	0.0004161	0.00027678	0.00022468
0.0584	0	6.684e-05	0.00023386	0.000457	0.00069518	0.00091266	0.00108038	0.00117748	0.00119331	0.00112777	0.00099163	0.00080589	0.00060113	0.00041099	0.00027143	0.00021927
0.0588	0	6.684e-05	0.0002338	0.00045679	0.00069472	0.00091185	0.00107912	0.00117569	0.00119093	0.00112475	0.00098798	0.00080166	0.00059639	0.00040587	0.00026608	0.00021386
0.0592	0	6.684e-05	0.00023373	0.00045657	0.00069426	0.00091104	0.00107787	0.0011739	0.00118855	0.00112173	0.00098433	0.00079743	0.00059166	0.00040075	0.00026073	0.00020845
0.0596	0	6.684e-05	0.00023367	0.00045636	0.0006938	0.00091023	0.00107661	0.00117212	0.00118616	0.00111872	0.00098068	0.00079319	0.00058692	0.00039563	0.00025539	0.00020304
0.06	0	6.684e-05	0.0002336	0.00045614	0.00069333	0.00090942	0.00107535	0.00117033	0.00118378	0.0011157	0.00097703	0.00078896	0.00058218	0.00039051	0.00025004	0.00019763
0.0604	0	6.684e-05	0.00023354	0.00045593	0.00069287	0.00090861	0.00107409	0.00116854	0.0011814	0.00111268	0.00097338	0.00078473	0.00057745	0.0003854	0.00024469	0.00019222
0.0608	0	6.684e-05	0.00023347	0.00045571	0.00069241	0.0009078	0.00107283	0.00116675	0.00117901	0.00110967	0.00096973	0.00078049	0.00057271	0.00038028	0.00023934	0.00018681
0.0612	0	6.678e-05	0.00023329	0.00045534	0.00069176	0.00090678	0.00107137	0.00116478	0.00117647	0.00110651	0.00096596	0.00077614	0.00056784	0.00037498	0.00023374	0.00018105
0.0616	0	6.672e-05	0.00023311	0.00045496	0.00069111	0.00090577	0.00106992	0.00116281	0.00117392	0.00110335	0.00096219	0.00077179	0.00056297	0.00036969	0.00022814	0.00017529
0.062	0	6.666e-05	0.00023293	0.00045459	0.00069045	0.00090475	0.00106846	0.00116083	0.00117137	0.00110019	0.00095841	0.00076744	0.0005581	0.00036439	0.00022255	0.00016953
0.0624	0	6.66e-05	0.00023275	0.00045421	0.0006898	0.00090374	0.001067	0.00115886	0.00116882	0.00109703	0.00095464	0.00076308	0.00055323	0.0003591	0.00021695	0.00016377
0.0628	0	6.654e-05	0.00023257	0.00045384	0.00068915	0.00090272	0.00106555	0.00115688	0.00116627	0.00109387	0.00095087	0.00075873	0.00054836	0.0003538	0.00021135	0.00015801
0.0632	0	6.648e-05	0.00023239	0.00045347	0.0006885	0.00090171	0.00106409	0.00115491	0.00116372	0.00109071	0.0009471	0.00075438	0.00054349	0.00034851	0.00020575	0.00015225
0.0636	0	6.642e-05	0.00023221	0.00045309	0.00068785	0.00090069	0.00106263	0.00115293	0.00116117	0.00108755	0.00094332	0.00075003	0.00053861	0.00034322	0.00020015	0.00014649
0.064	0	6.636e-05	0.00023203	0.00045272	0.0006872	0.00089968	0.00106117	0.00115096	0.00115862	0.00108439	0.00093955	0.00074567	0.00053374	0.00033792	0.00019455	0.00014073
0.0644	0	6.63e-05	0.00023185	0.00045234	0.00068654	0.00089866	0.00105972	0.00114899	0.00115608	0.00108123	0.00093578	0.00074132	0.00052887	0.00033263	0.00018896	0.00013497
0.0648	0	6.633e-05	0.00023185	0.0004522	0.00068616	0.00089792	0.00105851	0.00114721	0.00115368	0.00107816	0.00093205	0.00073699	0.00052404	0.00032743	0.00018358	0.00012962
0.0652	0	6.636e-05	0.00023184	0.00045206	0.00068577	0.00089717	0.0010573	0.00114544	0.00115128	0.00107509	0.00092831	0.00073266	0.0005192	0.00032223	0.0001782	0.00012427
0.0656	0	6.639e-05	0.00023184	0.00045191	0.00068538	0.00089642	0.00105609	0.00114367	0.00114888	0.00107202	0.00092458	0.00072833	0.00051436	0.00031703	0.00017283	0.00011891
0.066	0	6.643e-05	0.00023183	0.00045177	0.000685	0.00089568	0.00105488	0.0011419	0.00114648	0.00106895	0.00092085	0.000724	0.00050953	0.00031183	0.00016745	0.00011356
0.0664	0	6.646e-05	0.00023183	0.00045163	0.00068461	0.00089493	0.00105367	0.00114012	0.00114408	0.00106589	0.00091712	0.00071967	0.00050469	0.00030664	0.00016208	0.00010821
0.0668	0	6.649e-05	0.00023182	0.00045149	0.00068423	0.00089418	0.00105246	0.00113835	0.00114168	0.00106282	0.00091339	0.00071534	0.00049985	0.00030144	0.0001567	0.00010286
0.0672	0	6.652e-05	0.00023182	0.00045135	0.00068384	0.00089344	0.00105125	0.00113658	0.00113928	0.00105975	0.00090966	0.00071101	0.00049502	0.00029624	0.00015133	9.751e-05
0.0676	0	6.655e-05	0.00023181	0.00045121	0.00068345	0.00089269	0.00105005	0.00113481	0.00113688	0.00105668	0.00090593	0.00070668	0.00049018	0.00029104	0.00014595	9.215e-05
0.068	0	6.659e-05	0.00023181	0.00045106	0.00068307	0.00089194	0.00104884	0.00113304	0.00113448	0.00105361	0.0009022	0.00070235	0.00048534	0.00028584	0.00014057	8.68e-05
0.0684	0	6.652e-05	0.00023161	0.00045064	0.00068233	0.0008908	0.00104721	0.00113085	0.00113169	0.00105018	0.00089813	0.00069769	0.00048015	0.00028022	0.00013464	8.07e-05
0.0688	0	6.646e-05	0.0002314	0.00045021	0.00068159	0.00088966	0.00104559	0.00112867	0.00112891	0.00104676	0.00089407	0.00069302	0.00047495	0.00027459	0.0001287	7.461e-05
0.0692	0	6.64e-05	0.0002312	0.00044979	0.00068085	0.00088852	0.00104397	0.00112649	0.00112612	0.00104333	0.00089	0.00068836	0.00046976	0.00026896	0.00012277	6.851e-05
0.0696	0	6.633e-05	0.000231	0.00044936	0.00068011	0.00088738	0.00104234	0.0011243	0.00112333	0.0010399	0.00088593	0.00068369	0.00046456	0.00026333	0.00011684	6.241e-05
0.07	0	6.627e-05	0.0002308	0.00044893	0.00067937	0.00088624	0.00104072	0.00112212	0.00112055	0.00103647	0.00088186	0.00067903	0.00045937	0.0002577	0.0001109	5.631e-05
0.0704	0	6.621e-05	0.0002306	0.00044851	0.00067863	0.0008851	0.0010391	0.00111994	0.00111776	0.00103305	0.00087779	0.00067436	0.00045417	0.00025208	0.00010497	5.021e-05
0.0708	0	6.614e-05	0.00023039	0.00044808	0.00067789	0.00088396	0.00103748	0.00111775	0.00111497	0.00102962	0.00087373	0.0006697	0.00044897	0.00024645	9.903e-05	4.411e-05
0.0712	0	6.608e-05	0.00023019	0.00044766	0.00067716	0.00088282	0.00103585	0.00111557	0.00111219	0.00102619	0.00086966	0.00066503	0.00044378	0.00024082	9.31e-05	3.801e-05
0.0716	0	6.602e-05	0.00022999	0.00044723	0.00067642	0.00088168	0.00103423	0.00111339	0.0011094	0.00102276	0.00086559	0.00066037	0.00043858	0.00023519	8.716e-05	3.192e-05
0.072	0	6.599e-05	0.00022986	0.0004469	0.00067579	0.00088066	0.00103272	0.00111132	0.00110671	0.00101942	0.0008616	0.00065578	0.00043348	0.00022967	8.136e-05	2.598e-05
0.0724	0	6.596e-05	0.00022972	0.00044657	0.00067516	0.00087964	0.00103122	0.00110924	0.00110402	0.00101609	0.00085762	0.0006512	0.00042837	0.00022414	7.555e-05	2.005e-05
0.0728	0	6.593e-05	0.00022959	0.00044624	0.00067453	0.00087861	0.00102971	0.00110717	0.00110134	0.00101275	0.00085363	0.00064662	0.00042327	0.00021862	6.975e-05	1.412e-05
0.0732	0	6.591e-05	0.00022946	0.00044591	0.00067391	0.00087759	0.0010282	0.0011051	0.00109865	0.00100941	0.00084965	0.00064204	0.00041817	0.0002131	6.395e-05	8.19e-06
0.0736	0	6.588e-05	0.00022933	0.00044557	0.00067328	0.00087657	0.00102669	0.00110303	0.00109596	0.00100607	0.00084566	0.00063745	0.00041306	0.00020757	5.814e-05	2.26e-06
0.074	0	6.585e-05	0.00022919	0.00044524	0.00067265	0.00087555	0.00102519	0.00110096	0.00109328	0.00100273	0.00084167	0.00063287	0.00040796	0.00020205	5.234e-05	-3.67e-06
0.0744	0	6.583e-05	0.00022906	0.00044491	0.00067202	0.00087453	0.00102368	0.00109888	0.00109059	0.00099939	0.00083769	0.00062829	0.00040285	0.00019653	4.653e-05	-9.6e-06
0.0748	0	6.58e-05	0.00022893	0.00044458	0.00067139	0.00087351	0.00102217	0.00109681	0.0010879	0.00099606	0.0008337	0.0006237	0.00039775	0.000191	4.073e-05	-1.553e-05
0.0752	0	6.577e-05	0.0002288	0.00044425	0.00067077	0.00087249	0.00102066	0.00109474	0.00108522	0.00099272	0.00082972	0.00061912	0.00039264	0.00018548	3.492e-05	-2.146e-05
0.0756	0	6.571e-05	0.0002286	0.00044382	0.00067001	0.00087131	0.00101897	0.00109246	0.0010823	0.00098913	0.00082547	0.00061427	0.00038726	0.00017967	2.882e-05	-2.77e-05
0.076	0	6.565e-05	0.00022841	0.0004434	0.00066926	0.00087013	0.00101728	0.00109018	0.00107938	0.00098555	0.00082122	0.00060942	0.00038188	0.00017386	2.272e-05	-3.394e-05
0.0764	0	6.56e-05	0.00022822	0.00044297	0.0006685	0.00086896	0.00101558	0.00108789	0.00107646	0.00098196	0.00081698	0.00060457	0.0003765	0.00016805	1.662e-05	-4.018e-05
0.0768	0	6.554e-05	0.00022802	0.00044255	0.00066774	0.00086778	0.00101389	0.00108561	0.00107354	0.00097838	0.00081273	0.00059972	0.00037112	0.00016224	1.052e-05	-4.642e-05
0.0772	0	6.548e-05	0.00022783	0.00044212	0.00066699	0.0008666	0.00101219	0.00108333	0.00107062	0.00097479	0.00080849	0.00059487	0.00036574	0.00015643	4.42e-06	-5.265e-05
0.0776	0	6.542e-05	0.00022763	0.00044169	0.00066623	0.00086542	0.0010105	0.00108105	0.0010677	0.00097121	0.00080424	0.00059002	0.00036036	0.00015062	-1.68e-06	-5.889e-05
0.078	0	6.536e-05	0.00022744	0.00044127	0.00066548	0.00086424	0.00100881	0.00107877	0.00106478	0.00096762	0.0008	0.00058517	0.00035498	0.00014481	-7.78e-06	-6.513e-05
0.0784	0	6.53e-05	0.00022725	0.00044084	0.00066472	0.00086306	0.00100711	0.00107648	0.00106186	0.00096403	0.00079575	0.00058032	0.0003496	0.00013901	-1.388e-05	-7.137e-05
0.0788	0	6.525e-05	0.00022705	0.00044042	0.00066396	0.00086189	0.00100542	0.0010742	0.00105894	0.00096045	0.00079151	0.00057547	0.00034422	0.0001332	-1.998e-05	-7.761e-05
0.0792	0	6.521e-05	0.00022691	0.00044007	0.00066333	0.00086085	0.0010039	0.00107213	0.00105624	0.00095711	0.00078753	0.0005709	0.00033915	0.00012772	-2.573e-05	-8.345e-05
0.0796	0	6.518e-05	0.00022677	0.00043973	0.00066269	0.00085982	0.00100239	0.00107005	0.00105355	0.00095377	0.00078355	0.00056633	0.00033407	0.00012224	-3.147e-05	-8.929e-05
0.08	0	6.514e-05	0.00022663	0.00043939	0.00066205	0.00085879	0.00100087	0.00106797	0.00105086	0.00095043	0.00077956	0.00056176	0.00032899	0.00011676	-3.721e-05	-9.513e-05
0.0804	0	6.511e-05	0.00022649	0.00043905	0.00066141	0.00085776	0.00099935	0.00106589	0.00104816	0.00094709	0.00077558	0.00055719	0.00032392	0.00011128	-4.295e-05	-0.00010097
0.0808	0	6.507e-05	0.00022635	0.00043871	0.00066077	0.00085673	0.00099784	0.00106382	0.00104547	0.00094375	0.0007716	0.00055262	0.00031884	0.0001058	-4.869e-05	-0.00010681
0.0812	0	6.504e-05	0.00022621	0.00043836	0.00066013	0.0008557	0.00099632	0.00106174	0.00104277	0.00094041	0.00076762	0.00054805	0.00031376	0.00010032	-5.443e-05	-0.00011264
0.0816	0	6.5e-05	0.00022607	0.00043802	0.00065949	0.00085467	0.00099481	0.00105966	0.00104008	0.00093707	0.00076364	0.00054348	0.00030868	9.484e-05	-6.017e-05	-0.00011848
0.082	0	6.497e-05	0.00022593	0.00043768	0.00065886	0.00085364	0.00099329	0.00105758	0.00103739	0.00093373	0.00075966	0.00053892	0.00030361	8.936e-05	-6.591e-05	-0.00012432
0.0824	0	6.493e-05	0.00022579	0.00043734	0.00065822	0.0008526	0.00099177	0.00105551	0.00103469	0.0009304	0.00075568	0.00053435	0.00029853	8.388e-05	-7.165e-05	-0.00013016
0.0828	0	6.486e-05	0.00022557	0.00043688	0.00065744	0.00085141	0.00099008	0.00105324	0.0010318	0.00092686	0.0007515	0.00052958	0.00029326	7.819e-05	-7.761e-05	-0.00013624
0.0832	0	6.479e-05	0.00022534	0.00043643	0.00065666	0.00085021	0.00098838	0.00105097	0.00102891	0.00092332	0.00074732	0.00052481	0.00028798	7.251e-05	-8.357e-05	-0.00014233
0.0836	0	6.471e-05	0.00022512	0.00043597	0.00065588	0.00084901	0.00098669	0.0010487	0.00102602	0.00091978	0.00074314	0.00052005	0.00028271	6.683e-05	-8.952e-05	-0.00014841
0.084	0	6.464e-05	0.0002249	0.00043551	0.0006551	0.00084782	0.00098499	0.00104643	0.00102313	0.00091624	0.00073897	0.00051528	0.00027743	6.115e-05	-9.548e-05	-0.00015449
0.0844	0	6.456e-05	0.00022468	0.00043505	0.00065432	0.00084662	0.0009833	0.00104416	0.00102023	0.0009127	0.00073479	0.00051052	0.00027216	5.546e-05	-0.00010144	-0.00016057
0.0848	0	6.449e-05	0.00022446	0.0004346	0.00065353	0.00084542	0.0009816	0.0010419	0.00101734	0.00090916	0.00073061	0.00050575	0.00026688	4.978e-05	-0.0001074	-0.00016665
0.0852	0	6.442e-05	0.00022423	0.00043414	0.00065275	0.00084423	0.0009799	0.00103963	0.00101445	0.00090562	0.00072643	0.00050099	0.00026161	4.41e-05	-0.00011336	-0.00017273
0.0856	0	6.434e-05	0.00022401	0.00043368	0.00065197	0.00084303	0.00097821	0.00103736	0.00101156	0.00090208	0.00072226	0.00049622	0.00025633	3.842e-05	-0.00011931	-0.00017882
0.086	0	6.427e-05	0.00022379	0.00043323	0.00065119	0.00084183	0.00097651	0.00103509	0.00100867	0.00089854	0.00071808	0.00049145	0.00025106	3.273e-05	-0.00012527	-0.0001849
0.0864	0	6.432e-05	0.00022381	0.0004331	0.00065081	0.00084108	0.00097528	0.00103329	0.00100624	0.00089545	0.00071434	0.00048713	0.00024624	2.756e-05	-0.00013064	-0.00019027
0.0868	0	6.438e-05	0.00022383	0.00043298	0.00065043	0.00084033	0.00097405	0.0010315	0.0010038	0.00089236	0.0007106	0.0004828	0.00024142	2.238e-05	-0.000136	-0.00019563
0.0872	0	6.443e-05	0.00022384	0.00043285	0.00065005	0.00083958	0.00097282	0.0010297	0.00100137	0.00088926	0.00070686	0.00047848	0.0002366	1.721e-05	-0.00014136	-0.000201
0.0876	0	6.449e-05	0.00022386	0.00043273	0.00064967	0.00083882	0.00097159	0.0010279	0.00099894	0.00088617	0.00070312	0.00047415	0.00023179	1.203e-05	-0.00014673	-0.00020637
0.088	0	6.454e-05	0.00022388	0.00043261	0.00064929	0.00083807	0.00097036	0.0010261	0.00099651	0.00088308	0.00069938	0.00046982	0.00022697	6.86e-06	-0.00015209	-0.00021174
0.0884	0	6.46e-05	0.0002239	0.00043248	0.00064891	0.00083732	0.00096913	0.0010243	0.00099407	0.00087999	0.00069564	0.0004655	0.00022215	1.68e-06	-0.00015745	-0.00021711
0.0888	0	6.465e-05	0.00022392	0.00043236	0.00064853	0.00083657	0.0009679	0.0010225	0.00099164	0.0008769	0.0006919	0.00046117	0.00021733	-3.49e-06	-0.00016282	-0.00022247
0.0892	0	6.471e-05	0.00022394	0.00043223	0.00064815	0.00083581	0.00096667	0.00102071	0.00098921	0.00087381	0.00068816	0.00045684	0.00021251	-8.67e-06	-0.00016818	-0.00022784
0.0896	0	6.476e-05	0.00022396	0.00043211	0.00064777	0.00083506	0.00096544	0.00101891	0.00098678	0.00087071	0.00068442	0.00045252	0.0002077	-1.384e-05	-0.00017355	-0.00023321
0.09	0	6.476e-05	0.00022386	0.00043183	0.0006472	0.00083409	0.00096398	0.00101688	0.00098412	0.00086741	0.0006805	0.00044801	0.0002027	-1.92e-05	-0.00017912	-0.00023884
0.0904	0	6.476e-05	0.00022377	0.00043156	0.00064663	0.00083313	0.00096252	0.00101485	0.00098147	0.00086412	0.00067657	0.00044351	0.00019771	-2.455e-05	-0.0001847	-0.00024447
0.0908	0	6.475e-05	0.00022368	0.00043128	0.00064606	0.00083216	0.00096106	0.00101282	0.00097881	0.00086082	0.00067264	0.00043901	0.00019272	-2.991e-05	-0.00019028	-0.00025011
0.0912	0	6.475e-05	0.00022359	0.000431	0.0006455	0.00083119	0.0009596	0.00101079	0.00097615	0.00085752	0.00066871	0.0004345	0.00018773	-3.526e-05	-0.00019585	-0.00025574
0.0916	0	6.475e-05	0.0002235	0.00043072	0.00064493	0.00083022	0.00095814	0.00100875	0.0009735	0.00085422	0.00066479	0.00043	0.00018274	-4.062e-05	-0.00020143	-0.00026137
0.092	0	6.475e-05	0.00022341	0.00043045	0.00064436	0.00082926	0.00095668	0.00100672	0.00097084	0.00085092	0.00066086	0.0004255	0.00017775	-4.597e-05	-0.000207	-0.00026701
0.0924	0	6.475e-05	0.00022332	0.00043017	0.00064379	0.00082829	0.00095522	0.00100469	0.00096819	0.00084762	0.00065693	0.00042099	0.00017276	-5.133e-05	-0.00021258	-0.00027264
0.0928	0	6.475e-05	0.00022323	0.00042989	0.00064322	0.00082732	0.00095376	0.00100266	0.00096553	0.00084432	0.000653	0.00041649	0.00016777	-5.668e-05	-0.00021816	-0.00027827
0.0932	0	6.474e-05	0.00022314	0.00042962	0.00064265	0.00082635	0.0009523	0.00100063	0.00096288	0.00084102	0.00064908	0.00041199	0.00016278	-6.204e-05	-0.00022373	-0.0002839
0.0936	0	6.469e-05	0.00022296	0.00042922	0.00064194	0.00082523	0.00095068	0.00099845	0.00096007	0.00083757	0.00064499	0.00040731	0.00015758	-6.765e-05	-0.00022963	-0.00028994
0.094	0	6.464e-05	0.00022278	0.00042882	0.00064123	0.00082411	0.00094906	0.00099626	0.00095727	0.00083413	0.00064091	0.00040264	0.00015239	-7.325e-05	-0.00023553	-0.00029598
0.0944	0	6.459e-05	0.0002226	0.00042843	0.00064052	0.00082299	0.00094744	0.00099407	0.00095446	0.00083068	0.00063683	0.00039797	0.0001472	-7.886e-05	-0.00024143	-0.00030202
0.0948	0	6.454e-05	0.00022242	0.00042803	0.00063981	0.00082187	0.00094582	0.00099188	0.00095166	0.00082723	0.00063275	0.00039329	0.000142	-8.446e-05	-0.00024733	-0.00030806
0.0952	0	6.449e-05	0.00022224	0.00042764	0.0006391	0.00082075	0.0009442	0.0009897	0.00094885	0.00082378	0.00062867	0.00038862	0.00013681	-9.007e-05	-0.00025323	-0.0003141
0.0956	0	6.444e-05	0.00022206	0.00042724	0.00063839	0.00081962	0.00094258	0.00098751	0.00094604	0.00082033	0.00062458	0.00038394	0.00013162	-9.567e-05	-0.00025913	-0.00032014
0.096	0	6.439e-05	0.00022188	0.00042685	0.00063768	0.0008185	0.00094096	0.00098532	0.00094324	0.00081688	0.0006205	0.00037927	0.00012643	-0.00010128	-0.00026503	-0.00032618
0.0964	0	6.434e-05	0.0002217	0.00042645	0.00063697	0.00081738	0.00093934	0.00098313	0.00094043	0.00081343	0.00061642	0.00037459	0.00012123	-0.00010689	-0.00027093	-0.00033223
0.0968	0	6.429e-05	0.00022153	0.00042605	0.00063625	0.00081626	0.00093772	0.00098095	0.00093763	0.00080998	0.00061234	0.00036992	0.00011604	-0.00011249	-0.00027683	-0.00033827
0.0972	0	6.419e-05	0.00022124	0.00042548	0.00063528	0.0008148	0.00093567	0.00097825	0.00093424	0.00080588	0.00060755	0.0003645	0.00011007	-0.00011889	-0.00028353	-0.00034511
0.0976	0	6.409e-05	0.00022095	0.00042491	0.00063431	0.00081333	0.00093362	0.00097555	0.00093085	0.00080178	0.00060276	0.00035907	0.00010411	-0.00012528	-0.00029023	-0.00035196
0.098	0	6.399e-05	0.00022066	0.00042433	0.00063334	0.00081187	0.00093156	0.00097286	0.00092746	0.00079768	0.00059796	0.00035365	9.814e-05	-0.00013168	-0.00029692	-0.0003588
0.0984	0	6.389e-05	0.00022037	0.00042376	0.00063237	0.0008104	0.00092951	0.00097016	0.00092407	0.00079358	0.00059317	0.00034822	9.217e-05	-0.00013808	-0.00030362	-0.00036565
0.0988	0	6.379e-05	0.00022008	0.00042318	0.0006314	0.00080894	0.00092746	0.00096746	0.00092068	0.00078948	0.00058838	0.0003428	8.62e-05	-0.00014447	-0.00031032	-0.00037249
0.0992	0	6.369e-05	0.00021979	0.00042261	0.00063043	0.00080747	0.00092541	0.00096477	0.00091729	0.00078538	0.00058359	0.00033738	8.024e-05	-0.00015087	-0.00031702	-0.00037934
0.0996	0	6.359e-05	0.0002195	0.00042204	0.00062946	0.00080601	0.00092336	0.00096207	0.00091389	0.00078128	0.0005788	0.00033195	7.427e-05	-0.00015727	-0.00032372	-0.00038618
0.1	0	6.349e-05	0.00021921	0.00042146	0.00062849	0.00080454	0.00092131	0.00095938	0.0009105	0.00077717	0.000574	0.00032653	6.83e-05	-0.00016366	-0.00033042	-0.00039303
0.1004	0	6.339e-05	0.00021893	0.00042089	0.00062752	0.00080308	0.00091926	0.00095668	0.00090711	0.00077307	0.00056921	0.00032111	6.234e-05	-0.00017006	-0.00033712	-0.00039987
0.1008	0	6.338e-05	0.00021884	0.00042064	0.000627	0.00080221	0.00091795	0.00095485	0.00090471	0.00077006	0.00056559	0.00031692	5.766e-05	-0.00017511	-0.00034241	-0.00040524
0.1012	0	6.337e-05	0.00021875	0.00042039	0.00062649	0.00080135	0.00091664	0.00095303	0.0009023	0.00076704	0.00056197	0.00031273	5.299e-05	-0.00018016	-0.0003477	-0.00041061
0.1016	0	6.336e-05	0.00021866	0.00042013	0.00062598	0.00080049	0.00091533	0.0009512	0.0008999	0.00076403	0.00055835	0.00030854	4.832e-05	-0.00018521	-0.000353	-0.00041599
0.102	0	6.335e-05	0.00021857	0.00041988	0.00062547	0.00079962	0.00091402	0.00094938	0.00089749	0.00076102	0.00055473	0.00030436	4.364e-05	-0.00019026	-0.00035829	-0.00042136
0.1024	0	6.334e-05	0.00021848	0.00041963	0.00062496	0.00079876	0.00091272	0.00094755	0.00089509	0.000758	0.0005511	0.00030017	3.897e-05	-0.00019531	-0.00036358	-0.00042673
0.1028	0	6.333e-05	0.00021839	0.00041938	0.00062445	0.0007979	0.00091141	0.00094573	0.00089268	0.00075499	0.00054748	0.00029598	3.43e-05	-0.00020036	-0.00036888	-0.0004321
0.1032	0	6.332e-05	0.0002183	0.00041913	0.00062393	0.00079703	0.0009101	0.0009439	0.00089028	0.00075197	0.00054386	0.00029179	2.963e-05	-0.0002054	-0.00037417	-0.00043748
0.1036	0	6.331e-05	0.00021821	0.00041887	0.00062342	0.00079617	0.00090879	0.00094208	0.00088787	0.00074896	0.00054024	0.0002876	2.495e-05	-0.00021045	-0.00037946	-0.00044285
0.104	0	6.33e-05	0.00021813	0.00041862	0.00062291	0.0007953	0.00090748	0.00094025	0.00088547	0.00074594	0.00053662	0.00028342	2.028e-05	-0.0002155	-0.00038475	-0.00044822
0.1044	0	6.325e-05	0.00021796	0.00041824	0.00062222	0.0007942	0.00090588	0.00093809	0.00088269	0.00074252	0.00053257	0.00027879	1.517e-05	-0.00022099	-0.00039049	-0.00045404
0.1048	0	6.321e-05	0.00021779	0.00041786	0.00062152	0.0007931	0.00090429	0.00093592	0.0008799	0.0007391	0.00052851	0.00027417	1.005e-05	-0.00022648	-0.00039623	-0.00045985
0.1052	0	6.317e-05	0.00021763	0.00041748	0.00062083	0.000792	0.00090269	0.00093376	0.00087712	0.00073567	0.00052446	0.00026954	4.94e-06	-0.00023197	-0.00040196	-0.00046567
0.1056	0	6.312e-05	0.00021746	0.0004171	0.00062013	0.0007909	0.00090109	0.0009316	0.00087433	0.00073225	0.00052041	0.00026491	-1.8e-07	-0.00023746	-0.0004077	-0.00047148
0.106	0	6.308e-05	0.0002173	0.00041671	0.00061944	0.0007898	0.00089949	0.00092943	0.00087155	0.00072882	0.00051636	0.00026029	-5.29e-06	-0.00024295	-0.00041343	-0.0004773
0.1064	0	6.304e-05	0.00021713	0.00041633	0.00061875	0.0007887	0.0008979	0.00092727	0.00086876	0.0007254	0.00051231	0.00025566	-1.04e-05	-0.00024844	-0.00041917	-0.00048312
0.1068	0	6.299e-05	0.00021696	0.00041595	0.00061805	0.0007876	0.0008963	0.00092511	0.00086598	0.00072197	0.00050826	0.00025104	-1.552e-05	-0.00025394	-0.0004249	-0.00048893
0.1072	0	6.295e-05	0.0002168	0.00041557	0.00061736	0.0007865	0.0008947	0.00092294	0.00086319	0.00071855	0.00050421	0.00024641	-2.063e-05	-0.00025943	-0.00043064	-0.00049475
0.1076	0	6.291e-05	0.00021663	0.00041519	0.00061666	0.0007854	0.0008931	0.00092078	0.00086041	0.00071512	0.00050015	0.00024179	-2.575e-05	-0.00026492	-0.00043638	-0.00050056
0.108	0	6.289e-05	0.00021649	0.00041479	0.00061591	0.00078418	0.00089132	0.00091837	0.00085733	0.00071136	0.00049574	0.00023677	-3.126e-05	-0.00027082	-0.00044254	-0.00050682
0.1084	0	6.288e-05	0.00021634	0.0004144	0.00061516	0.00078297	0.00088954	0.00091596	0.00085424	0.00070759	0.00049132	0.00023176	-3.678e-05	-0.00027673	-0.0004487	-0.00051307
0.1088	0	6.286e-05	0.0002162	0.00041401	0.0006144	0.00078175	0.00088776	0.00091355	0.00085116	0.00070383	0.0004869	0.00022674	-4.23e-05	-0.00028263	-0.00045487	-0.00051933
0.1092	0	6.284e-05	0.00021605	0.00041361	0.00061365	0.00078053	0.00088598	0.00091114	0.00084808	0.00070006	0.00048248	0.00022173	-4.782e-05	-0.00028854	-0.00046103	-0.00052559
0.1096	0	6.283e-05	0.00021591	0.00041322	0.00061289	0.00077931	0.0008842	0.00090873	0.000845	0.0006963	0.00047806	0.00021671	-5.334e-05	-0.00029445	-0.0004672	-0.00053184
0.11	0	6.281e-05	0.00021576	0.00041283	0.00061214	0.00077809	0.00088242	0.00090632	0.00084191	0.00069253	0.00047364	0.00021169	-5.885e-05	-0.00030035	-0.00047336	-0.0005381
0.1104	0	6.279e-05	0.00021562	0.00041243	0.00061139	0.00077687	0.00088064	0.00090391	0.00083883	0.00068877	0.00046922	0.00020668	-6.437e-05	-0.00030626	-0.00047953	-0.00054435
0.1108	0	6.278e-05	0.00021547	0.00041204	0.00061063	0.00077565	0.00087886	0.0009015	0.00083575	0.000685	0.0004648	0.00020166	-6.989e-05	-0.00031217	-0.00048569	-0.00055061
0.1112	0	6.268e-05	0.00021517	0.00041144	0.00060965	0.0007742	0.00087685	0.00089889	0.00083248	0.00068108	0.00046024	0.00019652	-7.556e-05	-0.00031826	-0.00049211	-0.00055722
0.1116	0	6.257e-05	0.00021487	0.00041085	0.00060867	0.00077275	0.00087484	0.00089628	0.00082922	0.00067716	0.00045568	0.00019137	-8.122e-05	-0.00032436	-0.00049853	-0.00056383
0.112	0	6.247e-05	0.00021457	0.00041025	0.00060769	0.0007713	0.00087284	0.00089366	0.00082595	0.00067324	0.00045113	0.00018622	-8.689e-05	-0.00033046	-0.00050496	-0.00057044
0.1124	0	6.237e-05	0.00021426	0.00040966	0.00060671	0.00076984	0.00087083	0.00089105	0.00082269	0.00066932	0.00044657	0.00018107	-9.256e-05	-0.00033655	-0.00051138	-0.00057705
0.1128	0	6.227e-05	0.00021396	0.00040906	0.00060573	0.00076839	0.00086883	0.00088843	0.00081942	0.0006654	0.00044201	0.00017592	-9.823e-05	-0.00034265	-0.0005178	-0.00058366
0.1132	0	6.217e-05	0.00021366	0.00040847	0.00060475	0.00076694	0.00086682	0.00088582	0.00081615	0.00066148	0.00043745	0.00017077	-0.00010389	-0.00034875	-0.00052422	-0.00059028
0.1136	0	6.207e-05	0.00021336	0.00040787	0.00060376	0.00076549	0.00086481	0.0008832	0.00081289	0.00065756	0.00043289	0.00016562	-0.00010956	-0.00035484	-0.00053065	-0.00059689
0.114	0	6.197e-05	0.00021306	0.00040728	0.00060278	0.00076403	0.00086281	0.00088059	0.00080962	0.00065363	0.00042834	0.00016047	-0.00011523	-0.00036094	-0.00053707	-0.0006035
0.1144	0	6.186e-05	0.00021276	0.00040668	0.0006018	0.00076258	0.0008608	0.00087797	0.00080636	0.00064971	0.00042378	0.00015532	-0.0001209	-0.00036704	-0.00054349	-0.00061011
0.1148	0	6.183e-05	0.00021262	0.00040634	0.00060115	0.00076152	0.00085924	0.00087583	0.00080356	0.00064626	0.00041967	0.00015062	-0.0001261	-0.00037261	-0.00054927	-0.0006159
0.1152	0	6.18e-05	0.00021247	0.000406	0.0006005	0.00076047	0.00085768	0.00087368	0.00080077	0.0006428	0.00041556	0.00014591	-0.0001313	-0.00037818	-0.00055504	-0.00062169
0.1156	0	6.178e-05	0.00021233	0.00040565	0.00059985	0.00075941	0.00085612	0.00087154	0.00079798	0.00063934	0.00041145	0.00014121	-0.0001365	-0.00038375	-0.00056081	-0.00062748
0.116	0	6.175e-05	0.00021219	0.00040531	0.0005992	0.00075836	0.00085456	0.00086939	0.00079518	0.00063589	0.00040734	0.0001365	-0.00014171	-0.00038931	-0.00056659	-0.00063327
0.1164	0	6.172e-05	0.00021205	0.00040497	0.00059855	0.0007573	0.000853	0.00086725	0.00079239	0.00063243	0.00040323	0.0001318	-0.00014691	-0.00039488	-0.00057236	-0.00063906
0.1168	0	6.169e-05	0.00021191	0.00040462	0.0005979	0.00075625	0.00085144	0.0008651	0.0007896	0.00062897	0.00039912	0.00012709	-0.00015211	-0.00040045	-0.00057814	-0.00064485
0.1172	0	6.166e-05	0.00021177	0.00040428	0.00059725	0.00075519	0.00084988	0.00086296	0.00078681	0.00062552	0.00039501	0.00012239	-0.00015731	-0.00040602	-0.00058391	-0.00065064
0.1176	0	6.163e-05	0.00021163	0.00040394	0.0005966	0.00075414	0.00084832	0.00086081	0.00078401	0.00062206	0.0003909	0.00011768	-0.00016252	-0.00041159	-0.00058968	-0.00065643
0.118	0	6.16e-05	0.00021149	0.00040359	0.00059595	0.00075308	0.00084676	0.00085867	0.00078122	0.0006186	0.00038679	0.00011297	-0.00016772	-0.00041716	-0.00059546	-0.00066222
0.1184	0	6.154e-05	0.00021128	0.00040314	0.00059515	0.00075183	0.00084497	0.00085627	0.00077816	0.00061488	0.00038242	0.000108	-0.00017319	-0.00042303	-0.00060158	-0.00066842
0.1188	0	6.148e-05	0.00021107	0.00040268	0.00059434	0.00075057	0.00084317	0.00085387	0.00077511	0.00061116	0.00037805	0.00010303	-0.00017867	-0.00042889	-0.00060769	-0.00067462
0.1192	0	6.142e-05	0.00021086	0.00040222	0.00059354	0.00074932	0.00084138	0.00085147	0.00077205	0.00060743	0.00037368	9.806e-05	-0.00018415	-0.00043476	-0.00061381	-0.00068082
0.1196	0	6.136e-05	0.00021065	0.00040177	0.00059273	0.00074806	0.00083959	0.00084907	0.000769	0.00060371	0.0003693	9.309e-05	-0.00018962	-0.00044063	-0.00061993	-0.00068703
0.12	0	6.131e-05	0.00021044	0.00040131	0.00059192	0.00074681	0.00083779	0.00084667	0.00076594	0.00059999	0.00036493	8.812e-05	-0.0001951	-0.00044649	-0.00062605	-0.00069323
0.1204	0	6.125e-05	0.00021023	0.00040085	0.00059112	0.00074555	0.000836	0.00084427	0.00076288	0.00059627	0.00036056	8.315e-05	-0.00020057	-0.00045236	-0.00063217	-0.00069943
0.1208	0	6.119e-05	0.00021002	0.0004004	0.00059031	0.00074429	0.00083421	0.00084187	0.00075983	0.00059254	0.00035618	7.818e-05	-0.00020605	-0.00045823	-0.00063829	-0.00070563
0.1212	0	6.113e-05	0.00020981	0.00039994	0.0005895	0.00074304	0.00083241	0.00083946	0.00075677	0.00058882	0.00035181	7.321e-05	-0.00021153	-0.00046409	-0.00064441	-0.00071183
0.1216	0	6.107e-05	0.0002096	0.00039949	0.0005887	0.00074178	0.00083062	0.00083706	0.00075372	0.0005851	0.00034744	6.824e-05	-0.000217	-0.00046996	-0.00065053	-0.00071803
0.122	0	6.103e-05	0.00020942	0.00039908	0.00058796	0.00074063	0.00082895	0.0008348	0.00075081	0.00058153	0.00034323	6.345e-05	-0.00022227	-0.00047559	-0.00065635	-0.00072388
0.1224	0	6.098e-05	0.00020924	0.00039867	0.00058723	0.00073947	0.00082727	0.00083254	0.00074791	0.00057797	0.00033903	5.867e-05	-0.00022754	-0.00048122	-0.00066218	-0.00072974
0.1228	0	6.093e-05	0.00020906	0.00039827	0.0005865	0.00073831	0.0008256	0.00083028	0.000745	0.00057441	0.00033482	5.388e-05	-0.00023281	-0.00048684	-0.00066801	-0.00073559
0.1232	0	6.088e-05	0.00020888	0.00039786	0.00058577	0.00073715	0.00082393	0.00082801	0.0007421	0.00057085	0.00033062	4.909e-05	-0.00023808	-0.00049247	-0.00067384	-0.00074144
0.1236	0	6.084e-05	0.00020871	0.00039746	0.00058504	0.00073599	0.00082225	0.00082575	0.00073919	0.00056728	0.00032641	4.43e-05	-0.00024335	-0.0004981	-0.00067966	-0.0007473
0.124	0	6.079e-05	0.00020853	0.00039705	0.0005843	0.00073484	0.00082058	0.00082349	0.00073629	0.00056372	0.00032221	3.951e-05	-0.00024862	-0.00050373	-0.00068549	-0.00075315
0.1244	0	6.074e-05	0.00020835	0.00039665	0.00058357	0.00073368	0.00081891	0.00082122	0.00073339	0.00056016	0.000318	3.473e-05	-0.00025389	-0.00050935	-0.00069132	-0.000759
0.1248	0	6.069e-05	0.00020817	0.00039624	0.00058284	0.00073252	0.00081723	0.00081896	0.00073048	0.0005566	0.0003138	2.994e-05	-0.00025916	-0.00051498	-0.00069715	-0.00076486
0.1252	0	6.065e-05	0.00020799	0.00039584	0.00058211	0.00073136	0.00081556	0.0008167	0.00072758	0.00055303	0.00030959	2.515e-05	-0.00026443	-0.00052061	-0.00070297	-0.00077071
0.1256	0	6.058e-05	0.00020774	0.00039531	0.00058119	0.00072996	0.0008136	0.00081413	0.00072436	0.00054916	0.00030508	2.005e-05	-0.00027004	-0.00052665	-0.00070934	-0.00077728
0.126	0	6.051e-05	0.0002075	0.00039477	0.00058027	0.00072856	0.00081164	0.00081156	0.00072114	0.00054528	0.00030057	1.496e-05	-0.00027566	-0.0005327	-0.00071571	-0.00078385
0.1264	0	6.044e-05	0.00020725	0.00039424	0.00057935	0.00072716	0.00080969	0.00080899	0.00071792	0.00054141	0.00029606	9.86e-06	-0.00028127	-0.00053874	-0.00072208	-0.00079042
0.1268	0	6.037e-05	0.000207	0.00039371	0.00057843	0.00072576	0.00080773	0.00080642	0.0007147	0.00053753	0.00029155	4.76e-06	-0.00028688	-0.00054478	-0.00072845	-0.00079699
0.1272	0	6.03e-05	0.00020676	0.00039318	0.00057751	0.00072436	0.00080577	0.00080385	0.00071149	0.00053366	0.00028704	-3.3e-07	-0.00029249	-0.00055083	-0.00073481	-0.00080357
0.1276	0	6.023e-05	0.00020651	0.00039265	0.00057659	0.00072296	0.00080381	0.00080128	0.00070827	0.00052978	0.00028253	-5.43e-06	-0.0002981	-0.00055687	-0.00074118	-0.00081014
0.128	0	6.016e-05	0.00020627	0.00039212	0.00057567	0.00072156	0.00080186	0.00079871	0.00070505	0.00052591	0.00027802	-1.052e-05	-0.00030371	-0.00056291	-0.00074755	-0.00081671
0.1284	0	6.01e-05	0.00020602	0.00039159	0.00057475	0.00072016	0.0007999	0.00079614	0.00070183	0.00052203	0.00027351	-1.562e-05	-0.00030932	-0.00056896	-0.00075392	-0.00082328
0.1288	0	6.003e-05	0.00020577	0.00039106	0.00057383	0.00071876	0.00079794	0.00079357	0.00069862	0.00051816	0.000269	-2.072e-05	-0.00031494	-0.000575	-0.00076029	-0.00082985
0.1292	0	5.993e-05	0.0002055	0.0003905	0.00057288	0.00071734	0.00079596	0.00079095	0.00069532	0.00051417	0.00026435	-2.597e-05	-0.00032068	-0.00058111	-0.0007666	-0.00083619
0.1296	0	5.984e-05	0.00020522	0.00038994	0.00057194	0.00071592	0.00079398	0.00078834	0.00069203	0.00051018	0.0002597	-3.122e-05	-0.00032642	-0.00058722	-0.00077291	-0.00084253
0.13	0	5.975e-05	0.00020495	0.00038938	0.000571	0.0007145	0.000792	0.00078573	0.00068873	0.00050619	0.00025504	-3.647e-05	-0.00033217	-0.00059333	-0.00077922	-0.00084887
0.1304	0	5.966e-05	0.00020467	0.00038882	0.00057006	0.00071308	0.00079002	0.00078311	0.00068544	0.00050221	0.00025039	-4.172e-05	-0.00033791	-0.00059944	-0.00078553	-0.00085521
0.1308	0	5.956e-05	0.0002044	0.00038826	0.00056912	0.00071166	0.00078803	0.0007805	0.00068214	0.00049822	0.00024574	-4.697e-05	-0.00034366	-0.00060555	-0.00079184	-0.00086155
0.1312	0	5.947e-05	0.00020412	0.0003877	0.00056817	0.00071024	0.00078605	0.00077788	0.00067885	0.00049423	0.00024108	-5.222e-05	-0.0003494	-0.00061166	-0.00079815	-0.00086789
0.1316	0	5.938e-05	0.00020384	0.00038714	0.00056723	0.00070882	0.00078407	0.00077527	0.00067556	0.00049024	0.00023643	-5.747e-05	-0.00035515	-0.00061776	-0.00080446	-0.00087423
0.132	0	5.929e-05	0.00020357	0.00038658	0.00056629	0.0007074	0.00078209	0.00077266	0.00067226	0.00048625	0.00023178	-6.272e-05	-0.00036089	-0.00062387	-0.00081077	-0.00088057
0.1324	0	5.919e-05	0.00020329	0.00038602	0.00056535	0.00070598	0.00078011	0.00077004	0.00066897	0.00048227	0.00022712	-6.797e-05	-0.00036664	-0.00062998	-0.00081708	-0.00088691
0.1328	0	5.921e-05	0.0002032	0.00038571	0.00056472	0.00070492	0.00077854	0.0007679	0.00066621	0.00047888	0.00022314	-7.25e-05	-0.00037163	-0.00063534	-0.00082268	-0.00089262
0.1332	0	5.922e-05	0.00020312	0.00038541	0.00056408	0.00070386	0.00077697	0.00076576	0.00066345	0.0004755	0.00021916	-7.702e-05	-0.00037663	-0.00064071	-0.00082829	-0.00089833
0.1336	0	5.923e-05	0.00020303	0.0003851	0.00056345	0.0007028	0.0007754	0.00076361	0.0006607	0.00047212	0.00021518	-8.155e-05	-0.00038163	-0.00064607	-0.00083389	-0.00090404
0.134	0	5.924e-05	0.00020294	0.0003848	0.00056282	0.00070174	0.00077384	0.00076147	0.00065794	0.00046874	0.00021119	-8.608e-05	-0.00038662	-0.00065143	-0.0008395	-0.00090975
0.1344	0	5.925e-05	0.00020285	0.00038449	0.00056219	0.00070068	0.00077227	0.00075933	0.00065518	0.00046535	0.00020721	-9.061e-05	-0.00039162	-0.00065679	-0.0008451	-0.00091546
0.1348	0	5.926e-05	0.00020276	0.00038418	0.00056155	0.00069961	0.0007707	0.00075719	0.00065243	0.00046197	0.00020323	-9.514e-05	-0.00039662	-0.00066215	-0.00085071	-0.00092117
0.1352	0	5.927e-05	0.00020267	0.00038388	0.00056092	0.00069855	0.00076913	0.00075504	0.00064967	0.00045859	0.00019925	-9.967e-05	-0.00040161	-0.00066751	-0.00085631	-0.00092687
0.1356	0	5.929e-05	0.00020258	0.00038357	0.00056029	0.00069749	0.00076756	0.0007529	0.00064691	0.0004552	0.00019527	-0.0001042	-0.00040661	-0.00067287	-0.00086192	-0.00093258
0.136	0	5.93e-05	0.00020249	0.00038326	0.00055966	0.00069643	0.000766	0.00075076	0.00064416	0.00045182	0.00019128	-0.00010873	-0.00041161	-0.00067824	-0.00086752	-0.00093829
0.1364	0	5.92e-05	0.00020221	0.00038269	0.0005587	0.000695	0.000764	0.00074813	0.00064086	0.00044784	0.00018664	-0.00011397	-0.00041736	-0.00068439	-0.00087394	-0.00094483
0.1368	0	5.911e-05	0.00020192	0.00038212	0.00055775	0.00069357	0.00076201	0.00074551	0.00063756	0.00044385	0.000182	-0.00011922	-0.00042311	-0.00069054	-0.00088037	-0.00095136
0.1372	0	5.901e-05	0.00020164	0.00038155	0.00055679	0.00069213	0.00076002	0.00074288	0.00063426	0.00043987	0.00017735	-0.00012446	-0.00042887	-0.00069669	-0.00088679	-0.00095789
0.1376	0	5.892e-05	0.00020135	0.00038098	0.00055584	0.0006907	0.00075802	0.00074026	0.00063096	0.00043588	0.00017271	-0.00012971	-0.00043462	-0.00070284	-0.00089321	-0.00096442
0.138	0	5.883e-05	0.00020107	0.00038041	0.00055488	0.00068927	0.00075603	0.00073763	0.00062767	0.0004319	0.00016807	-0.00013495	-0.00044037	-0.000709	-0.00089963	-0.00097095
0.1384	0	5.873e-05	0.00020079	0.00037984	0.00055393	0.00068783	0.00075404	0.00073501	0.00062437	0.00042792	0.00016342	-0.0001402	-0.00044613	-0.00071515	-0.00090605	-0.00097749
0.1388	0	5.864e-05	0.0002005	0.00037927	0.00055297	0.0006864	0.00075204	0.00073238	0.00062107	0.00042393	0.00015878	-0.00014544	-0.00045188	-0.0007213	-0.00091247	-0.00098402
0.1392	0	5.854e-05	0.00020022	0.0003787	0.00055201	0.00068497	0.00075005	0.00072976	0.00061777	0.00041995	0.00015414	-0.00015069	-0.00045763	-0.00072745	-0.00091889	-0.00099055
0.1396	0	5.845e-05	0.00019993	0.00037813	0.00055106	0.00068353	0.00074806	0.00072713	0.00061447	0.00041596	0.00014949	-0.00015593	-0.00046339	-0.0007336	-0.00092531	-0.00099708
0.14	0	5.841e-05	0.00019974	0.00037766	0.00055021	0.00068219	0.00074615	0.0007246	0.00061128	0.00041211	0.00014501	-0.00016098	-0.0004689	-0.00073948	-0.00093143	-0.00100329
0.1404	0	5.838e-05	0.00019954	0.00037719	0.00054935	0.00068085	0.00074424	0.00072206	0.00060808	0.00040825	0.00014052	-0.00016602	-0.00047441	-0.00074536	-0.00093754	-0.0010095
0.1408	0	5.834e-05	0.00019935	0.00037673	0.0005485	0.00067952	0.00074233	0.00071952	0.00060488	0.00040439	0.00013604	-0.00017107	-0.00047993	-0.00075124	-0.00094366	-0.00101572
0.1412	0	5.83e-05	0.00019916	0.00037626	0.00054764	0.00067818	0.00074043	0.00071698	0.00060169	0.00040053	0.00013156	-0.00017612	-0.00048544	-0.00075712	-0.00094978	-0.00102193
0.1416	0	5.827e-05	0.00019896	0.00037579	0.00054679	0.00067684	0.00073852	0.00071445	0.00059849	0.00039668	0.00012707	-0.00018117	-0.00049096	-0.000763	-0.00095589	-0.00102814
0.142	0	5.823e-05	0.00019877	0.00037533	0.00054594	0.0006755	0.00073661	0.00071191	0.00059529	0.00039282	0.00012259	-0.00018621	-0.00049647	-0.00076888	-0.00096201	-0.00103435
0.1424	0	5.82e-05	0.00019858	0.00037486	0.00054508	0.00067416	0.00073471	0.00070937	0.0005921	0.00038896	0.0001181	-0.00019126	-0.00050198	-0.00077475	-0.00096813	-0.00104056
0.1428	0	5.816e-05	0.00019838	0.0003744	0.00054423	0.00067282	0.0007328	0.00070683	0.0005889	0.0003851	0.00011362	-0.00019631	-0.0005075	-0.00078063	-0.00097425	-0.00104677
0.1432	0	5.813e-05	0.00019819	0.00037393	0.00054338	0.00067148	0.00073089	0.00070429	0.0005857	0.00038125	0.00010914	-0.00020135	-0.00051301	-0.00078651	-0.00098036	-0.00105299
0.1436	0	5.805e-05	0.00019794	0.0003734	0.00054247	0.0006701	0.00072895	0.00070172	0.00058246	0.00037732	0.00010456	-0.00020652	-0.00051867	-0.00079255	-0.00098665	-0.00105935
0.144	0	5.797e-05	0.00019769	0.00037287	0.00054156	0.00066872	0.00072701	0.00069915	0.00057922	0.0003734	9.998e-05	-0.00021168	-0.00052433	-0.0007986	-0.00099293	-0.00106572
0.1444	0	5.79e-05	0.00019744	0.00037234	0.00054066	0.00066734	0.00072506	0.00069657	0.00057598	0.00036947	9.54e-05	-0.00021685	-0.00052999	-0.00080464	-0.00099922	-0.00107209
0.1448	0	5.782e-05	0.00019719	0.00037181	0.00053975	0.00066596	0.00072312	0.000694	0.00057274	0.00036555	9.082e-05	-0.00022201	-0.00053565	-0.00081068	-0.0010055	-0.00107845
0.1452	0	5.774e-05	0.00019693	0.00037128	0.00053885	0.00066458	0.00072118	0.00069143	0.0005695	0.00036162	8.624e-05	-0.00022717	-0.00054131	-0.00081673	-0.00101179	-0.00108482
0.1456	0	5.767e-05	0.00019668	0.00037075	0.00053794	0.0006632	0.00071923	0.00068885	0.00056626	0.0003577	8.166e-05	-0.00023234	-0.00054697	-0.00082277	-0.00101808	-0.00109119
0.146	0	5.759e-05	0.00019643	0.00037023	0.00053704	0.00066182	0.00071729	0.00068628	0.00056302	0.00035378	7.708e-05	-0.0002375	-0.00055263	-0.00082881	-0.00102436	-0.00109755
0.1464	0	5.751e-05	0.00019618	0.0003697	0.00053613	0.00066044	0.00071535	0.0006837	0.00055978	0.00034985	7.25e-05	-0.00024267	-0.00055829	-0.00083485	-0.00103065	-0.00110392
0.1468	0	5.744e-05	0.00019593	0.00036917	0.00053522	0.00065906	0.0007134	0.00068113	0.00055654	0.00034593	6.793e-05	-0.00024783	-0.00056395	-0.0008409	-0.00103693	-0.00111029
0.1472	0	5.737e-05	0.00019569	0.00036865	0.00053432	0.00065766	0.00071144	0.00067853	0.00055326	0.00034198	6.333e-05	-0.000253	-0.0005696	-0.0008469	-0.00104314	-0.00111654
0.1476	0	5.731e-05	0.00019546	0.00036813	0.00053341	0.00065627	0.00070947	0.00067592	0.00054999	0.00033802	5.873e-05	-0.00025817	-0.00057525	-0.00085291	-0.00104936	-0.00112279
0.148	0	5.725e-05	0.00019522	0.00036762	0.00053251	0.00065487	0.0007075	0.00067332	0.00054671	0.00033407	5.413e-05	-0.00026333	-0.00058091	-0.00085892	-0.00105557	-0.00112904
0.1484	0	5.718e-05	0.00019499	0.0003671	0.0005316	0.00065348	0.00070554	0.00067072	0.00054344	0.00033011	4.954e-05	-0.0002685	-0.00058656	-0.00086493	-0.00106178	-0.00113529
0.1488	0	5.712e-05	0.00019475	0.00036659	0.0005307	0.00065208	0.00070357	0.00066811	0.00054017	0.00032616	4.494e-05	-0.00027367	-0.00059221	-0.00087094	-0.00106799	-0.00114153
0.1492	0	5.706e-05	0.00019451	0.00036607	0.00052979	0.00065069	0.0007016	0.00066551	0.00053689	0.00032221	4.034e-05	-0.00027884	-0.00059786	-0.00087695	-0.0010742	-0.00114778
0.1496	0	5.699e-05	0.00019428	0.00036555	0.00052889	0.00064929	0.00069963	0.00066291	0.00053362	0.00031825	3.574e-05	-0.00028401	-0.00060351	-0.00088295	-0.00108042	-0.00115403
0.15	0	5.693e-05	0.00019404	0.00036504	0.00052798	0.0006479	0.00069767	0.0006603	0.00053034	0.0003143	3.115e-05	-0.00028918	-0.00060916	-0.00088896	-0.00108663	-0.00116028
0.1504	0	5.687e-05	0.00019381	0.00036452	0.00052708	0.0006465	0.0006957	0.0006577	0.00052707	0.00031035	2.655e-05	-0.00029435	-0.00061481	-0.00089497	-0.00109284	-0.00116653
0.1508	0	5.676e-05	0.00019348	0.00036386	0.00052599	0.0006449	0.00069351	0.00065487	0.00052357	0.00030619	2.178e-05	-0.00029965	-0.00062054	-0.000901	-0.00109903	-0.00117273
0.1512	0	5.665e-05	0.00019315	0.0003632	0.00052491	0.0006433	0.00069132	0.00065203	0.00052007	0.00030203	1.701e-05	-0.00030496	-0.00062628	-0.00090703	-0.00110521	-0.00117894
0.1516	0	5.654e-05	0.00019282	0.00036255	0.00052382	0.0006417	0.00068913	0.0006492	0.00051657	0.00029787	1.223e-05	-0.00031026	-0.00063201	-0.00091306	-0.0011114	-0.00118514
0.152	0	5.643e-05	0.00019249	0.00036189	0.00052274	0.00064009	0.00068694	0.00064637	0.00051307	0.00029371	7.46e-06	-0.00031556	-0.00063774	-0.00091909	-0.00111759	-0.00119134
0.1524	0	5.632e-05	0.00019216	0.00036123	0.00052165	0.00063849	0.00068475	0.00064353	0.00050956	0.00028954	2.69e-06	-0.00032087	-0.00064347	-0.00092512	-0.00112378	-0.00119754
0.1528	0	5.621e-05	0.00019183	0.00036057	0.00052057	0.00063689	0.00068256	0.0006407	0.00050606	0.00028538	-2.08e-06	-0.00032617	-0.0006492	-0.00093116	-0.00112997	-0.00120374
0.1532	0	5.609e-05	0.0001915	0.00035992	0.00051948	0.00063529	0.00068037	0.00063787	0.00050256	0.00028122	-6.85e-06	-0.00033148	-0.00065493	-0.00093719	-0.00113615	-0.00120994
0.1536	0	5.598e-05	0.00019117	0.00035926	0.0005184	0.00063368	0.00067818	0.00063503	0.00049906	0.00027706	-1.163e-05	-0.00033678	-0.00066066	-0.00094322	-0.00114234	-0.00121614
0.154	0	5.587e-05	0.00019084	0.0003586	0.00051731	0.00063208	0.00067599	0.0006322	0.00049556	0.0002729	-1.64e-05	-0.00034209	-0.00066639	-0.00094925	-0.00114853	-0.00122234
0.1544	0	5.565e-05	0.0001903	0.00035767	0.0005159	0.00063011	0.00067339	0.00062893	0.00049158	0.00026824	-2.17e-05	-0.00034795	-0.00067268	-0.00095581	-0.00115517	-0.00122887
0.1548	0	5.542e-05	0.00018976	0.00035674	0.00051449	0.00062814	0.00067079	0.00062565	0.0004876	0.00026357	-2.701e-05	-0.00035381	-0.00067897	-0.00096237	-0.00116182	-0.0012354
0.1552	0	5.52e-05	0.00018922	0.0003558	0.00051308	0.00062617	0.00066819	0.00062237	0.00048363	0.00025891	-3.232e-05	-0.00035967	-0.00068526	-0.00096893	-0.00116846	-0.00124193
0.1556	0	5.498e-05	0.00018869	0.00035487	0.00051167	0.0006242	0.0006656	0.0006191	0.00047965	0.00025424	-3.762e-05	-0.00036553	-0.00069154	-0.00097549	-0.0011751	-0.00124846
0.156	0	5.475e-05	0.00018815	0.00035394	0.00051026	0.00062224	0.000663	0.00061582	0.00047567	0.00024957	-4.293e-05	-0.00037139	-0.00069783	-0.00098205	-0.00118175	-0.00125499
0.1564	0	5.453e-05	0.00018761	0.00035301	0.00050885	0.00062027	0.0006604	0.00061255	0.00047169	0.00024491	-4.824e-05	-0.00037725	-0.00070412	-0.00098861	-0.00118839	-0.00126152
0.1568	0	5.43e-05	0.00018707	0.00035208	0.00050744	0.0006183	0.0006578	0.00060927	0.00046771	0.00024024	-5.354e-05	-0.00038311	-0.00071041	-0.00099517	-0.00119504	-0.00126805
0.1572	0	5.408e-05	0.00018653	0.00035115	0.00050603	0.00061633	0.0006552	0.000606	0.00046374	0.00023558	-5.885e-05	-0.00038897	-0.0007167	-0.00100173	-0.00120168	-0.00127458
0.1576	0	5.385e-05	0.000186	0.00035021	0.00050462	0.00061436	0.00065261	0.00060272	0.00045976	0.00023091	-6.416e-05	-0.00039483	-0.00072299	-0.00100829	-0.00120832	-0.00128111
0.158	0	5.396e-05	0.00018607	0.00035008	0.00050416	0.00061344	0.00065113	0.0006006	0.00045695	0.00022738	-6.84e-05	-0.00039975	-0.00072852	-0.00101436	-0.00121488	-0.00128805
0.1584	0	5.407e-05	0.00018613	0.00034995	0.0005037	0.00061252	0.00064965	0.00059849	0.00045413	0.00022385	-7.264e-05	-0.00040466	-0.00073405	-0.00102044	-0.00122145	-0.00129499
0.1588	0	5.418e-05	0.0001862	0.00034982	0.00050324	0.0006116	0.00064817	0.00059637	0.00045132	0.00022032	-7.688e-05	-0.00040958	-0.00073958	-0.00102652	-0.00122801	-0.00130192
0.1592	0	5.429e-05	0.00018627	0.00034969	0.00050277	0.00061069	0.0006467	0.00059425	0.00044851	0.00021679	-8.112e-05	-0.00041449	-0.00074511	-0.00103259	-0.00123457	-0.00130886
0.1596	0	5.44e-05	0.00018634	0.00034956	0.00050231	0.00060977	0.00064522	0.00059214	0.0004457	0.00021326	-8.537e-05	-0.00041941	-0.00075064	-0.00103867	-0.00124113	-0.0013158
0.16	0	5.452e-05	0.0001864	0.00034943	0.00050185	0.00060885	0.00064374	0.00059002	0.00044288	0.00020974	-8.961e-05	-0.00042432	-0.00075616	-0.00104475	-0.00124769	-0.00132274
0.1604	0	5.463e-05	0.00018647	0.0003493	0.00050138	0.00060793	0.00064226	0.0005879	0.00044007	0.00020621	-9.385e-05	-0.00042924	-0.00076169	-0.00105082	-0.00125425	-0.00132967
0.1608	0	5.474e-05	0.00018654	0.00034917	0.00050092	0.00060701	0.00064079	0.00058578	0.00043726	0.00020268	-9.809e-05	-0.00043415	-0.00076722	-0.0010569	-0.00126081	-0.00133661
0.1612	0	5.485e-05	0.00018661	0.00034904	0.00050046	0.00060609	0.00063931	0.00058367	0.00043444	0.00019915	-0.00010233	-0.00043907	-0.00077275	-0.00106297	-0.00126737	-0.00134355
0.1616	0	5.471e-05	0.00018622	0.0003483	0.00049927	0.00060437	0.00063699	0.0005807	0.00043082	0.00019489	-0.00010717	-0.00044437	-0.0007784	-0.00106881	-0.0012732	-0.0013492
0.162	0	5.457e-05	0.00018583	0.00034756	0.00049808	0.00060265	0.00063467	0.00057774	0.0004272	0.00019063	-0.000112	-0.00044968	-0.00078405	-0.00107464	-0.00127904	-0.00135486
0.1624	0	5.444e-05	0.00018544	0.00034682	0.00049689	0.00060093	0.00063234	0.00057477	0.00042358	0.00018638	-0.00011683	-0.00045498	-0.0007897	-0.00108048	-0.00128488	-0.00136051
0.1628	0	5.43e-05	0.00018505	0.00034607	0.0004957	0.00059921	0.00063002	0.0005718	0.00041996	0.00018212	-0.00012167	-0.00046029	-0.00079535	-0.00108632	-0.00129071	-0.00136616
0.1632	0	5.416e-05	0.00018466	0.00034533	0.00049451	0.00059749	0.0006277	0.00056884	0.00041634	0.00017786	-0.0001265	-0.0004656	-0.000801	-0.00109215	-0.00129655	-0.00137181
0.1636	0	5.402e-05	0.00018427	0.00034459	0.00049332	0.00059577	0.00062538	0.00056587	0.00041271	0.00017361	-0.00013133	-0.0004709	-0.00080665	-0.00109799	-0.00130238	-0.00137747
0.164	0	5.389e-05	0.00018388	0.00034384	0.00049213	0.00059405	0.00062306	0.00056291	0.00040909	0.00016935	-0.00013616	-0.00047621	-0.0008123	-0.00110382	-0.00130822	-0.00138312
0.1644	0	5.375e-05	0.00018349	0.0003431	0.00049094	0.00059233	0.00062074	0.00055994	0.00040547	0.00016509	-0.000141	-0.00048152	-0.00081795	-0.00110966	-0.00131406	-0.00138877
0.1648	0	5.361e-05	0.0001831	0.00034236	0.00048975	0.0005906	0.00061841	0.00055698	0.00040185	0.00016083	-0.00014583	-0.00048682	-0.0008236	-0.0011155	-0.00131989	-0.00139443
0.1652	0	5.36e-05	0.00018295	0.00034194	0.00048895	0.00058932	0.00061655	0.00055445	0.00039862	0.00015689	-0.00015047	-0.00049211	-0.00082947	-0.00112185	-0.00132665	-0.00140146
0.1656	0	5.359e-05	0.0001828	0.00034153	0.00048816	0.00058803	0.00061468	0.00055193	0.0003954	0.00015294	-0.00015512	-0.00049741	-0.00083534	-0.00112821	-0.0013334	-0.0014085
0.166	0	5.358e-05	0.00018265	0.00034111	0.00048736	0.00058675	0.00061281	0.0005494	0.00039217	0.00014899	-0.00015976	-0.0005027	-0.00084121	-0.00113457	-0.00134015	-0.00141553
0.1664	0	5.357e-05	0.0001825	0.0003407	0.00048657	0.00058546	0.00061094	0.00054688	0.00038895	0.00014505	-0.00016441	-0.00050799	-0.00084708	-0.00114092	-0.00134691	-0.00142257
0.1668	0	5.356e-05	0.00018236	0.00034028	0.00048577	0.00058417	0.00060907	0.00054435	0.00038572	0.0001411	-0.00016905	-0.00051328	-0.00085295	-0.00114728	-0.00135366	-0.0014296
0.1672	0	5.354e-05	0.00018221	0.00033987	0.00048498	0.00058289	0.00060721	0.00054183	0.0003825	0.00013716	-0.0001737	-0.00051857	-0.00085882	-0.00115364	-0.00136042	-0.00143664
0.1676	0	5.353e-05	0.00018206	0.00033945	0.00048418	0.0005816	0.00060534	0.0005393	0.00037927	0.00013321	-0.00017834	-0.00052386	-0.00086469	-0.00115999	-0.00136717	-0.00144367
0.168	0	5.352e-05	0.00018191	0.00033904	0.00048339	0.00058032	0.00060347	0.00053678	0.00037605	0.00012926	-0.00018299	-0.00052915	-0.00087056	-0.00116635	-0.00137392	-0.00145071
0.1684	0	5.351e-05	0.00018176	0.00033862	0.00048259	0.00057903	0.0006016	0.00053425	0.00037282	0.00012532	-0.00018763	-0.00053444	-0.00087643	-0.00117271	-0.00138068	-0.00145774
0.1688	0	5.337e-05	0.00018136	0.00033784	0.00048133	0.00057719	0.00059911	0.00053107	0.00036892	0.00012072	-0.00019288	-0.00054025	-0.0008827	-0.0011793	-0.00138745	-0.00146454
0.1692	0	5.323e-05	0.00018095	0.00033705	0.00048006	0.00057535	0.00059662	0.00052788	0.00036502	0.00011612	-0.00019812	-0.00054606	-0.00088897	-0.00118589	-0.00139423	-0.00147133
0.1696	0	5.309e-05	0.00018054	0.00033627	0.0004788	0.00057351	0.00059413	0.0005247	0.00036112	0.00011151	-0.00020337	-0.00055187	-0.00089524	-0.00119249	-0.00140101	-0.00147813
0.17	0	5.295e-05	0.00018014	0.00033549	0.00047753	0.00057167	0.00059165	0.00052151	0.00035723	0.00010691	-0.00020862	-0.00055768	-0.00090151	-0.00119908	-0.00140778	-0.00148492
0.1704	0	5.281e-05	0.00017973	0.0003347	0.00047627	0.00056983	0.00058916	0.00051833	0.00035333	0.00010231	-0.00021387	-0.0005635	-0.00090778	-0.00120567	-0.00141456	-0.00149171
0.1708	0	5.267e-05	0.00017933	0.00033392	0.000475	0.00056799	0.00058667	0.00051514	0.00034943	9.771e-05	-0.00021911	-0.00056931	-0.00091405	-0.00121227	-0.00142133	-0.00149851
0.1712	0	5.253e-05	0.00017892	0.00033313	0.00047374	0.00056615	0.00058418	0.00051196	0.00034553	9.311e-05	-0.00022436	-0.00057512	-0.00092032	-0.00121886	-0.00142811	-0.0015053
0.1716	0	5.238e-05	0.00017852	0.00033235	0.00047248	0.00056431	0.00058169	0.00050877	0.00034163	8.851e-05	-0.00022961	-0.00058093	-0.00092659	-0.00122545	-0.00143488	-0.0015121
0.172	0	5.224e-05	0.00017811	0.00033156	0.00047121	0.00056247	0.0005792	0.00050559	0.00033773	8.391e-05	-0.00023485	-0.00058674	-0.00093286	-0.00123204	-0.00144166	-0.00151889
0.1724	0	5.229e-05	0.00017807	0.00033132	0.00047065	0.00056148	0.00057771	0.00050353	0.00033506	8.061e-05	-0.00023875	-0.00059119	-0.0009378	-0.00123738	-0.00144731	-0.00152473
0.1728	0	5.233e-05	0.00017804	0.00033107	0.00047009	0.0005605	0.00057622	0.00050146	0.00033239	7.732e-05	-0.00024265	-0.00059564	-0.00094273	-0.00124272	-0.00145295	-0.00153057
0.1732	0	5.237e-05	0.000178	0.00033083	0.00046953	0.00055952	0.00057472	0.0004994	0.00032971	7.402e-05	-0.00024655	-0.00060009	-0.00094767	-0.00124806	-0.0014586	-0.00153641
0.1736	0	5.242e-05	0.00017796	0.00033058	0.00046896	0.00055854	0.00057323	0.00049734	0.00032704	7.072e-05	-0.00025045	-0.00060454	-0.00095261	-0.0012534	-0.00146424	-0.00154225
0.174	0	5.246e-05	0.00017792	0.00033034	0.0004684	0.00055755	0.00057174	0.00049528	0.00032437	6.743e-05	-0.00025434	-0.00060899	-0.00095754	-0.00125874	-0.00146989	-0.00154809
0.1744	0	5.25e-05	0.00017789	0.0003301	0.00046784	0.00055657	0.00057025	0.00049322	0.00032169	6.413e-05	-0.00025824	-0.00061344	-0.00096248	-0.00126408	-0.00147553	-0.00155392
0.1748	0	5.255e-05	0.00017785	0.00032985	0.00046728	0.00055559	0.00056876	0.00049116	0.00031902	6.083e-05	-0.00026214	-0.00061789	-0.00096741	-0.00126941	-0.00148118	-0.00155976
0.1752	0	5.259e-05	0.00017781	0.00032961	0.00046672	0.0005546	0.00056726	0.0004891	0.00031635	5.753e-05	-0.00026604	-0.00062234	-0.00097235	-0.00127475	-0.00148682	-0.0015656
0.1756	0	5.263e-05	0.00017778	0.00032936	0.00046616	0.00055362	0.00056577	0.00048704	0.00031368	5.424e-05	-0.00026994	-0.00062679	-0.00097728	-0.00128009	-0.00149247	-0.00157144
0.176	0	5.263e-05	0.00017763	0.00032893	0.00046534	0.00055234	0.00056398	0.00048471	0.00031083	5.091e-05	-0.00027371	-0.00063095	-0.00098178	-0.00128487	-0.00149749	-0.00157664
0.1764	0	5.263e-05	0.00017748	0.0003285	0.00046452	0.00055106	0.00056218	0.00048239	0.00030799	4.758e-05	-0.00027748	-0.00063511	-0.00098627	-0.00128966	-0.00150251	-0.00158184
0.1768	0	5.263e-05	0.00017733	0.00032807	0.00046371	0.00054978	0.00056038	0.00048006	0.00030515	4.425e-05	-0.00028125	-0.00063927	-0.00099077	-0.00129444	-0.00150752	-0.00158703
0.1772	0	5.262e-05	0.00017718	0.00032764	0.00046289	0.00054849	0.00055859	0.00047774	0.0003023	4.092e-05	-0.00028502	-0.00064342	-0.00099526	-0.00129922	-0.00151254	-0.00159223
0.1776	0	5.262e-05	0.00017703	0.00032721	0.00046207	0.00054721	0.00055679	0.00047541	0.00029946	3.759e-05	-0.00028879	-0.00064758	-0.00099976	-0.001304	-0.00151756	-0.00159743
0.178	0	5.262e-05	0.00017688	0.00032678	0.00046126	0.00054593	0.000555	0.00047309	0.00029661	3.427e-05	-0.00029256	-0.00065174	-0.00100425	-0.00130879	-0.00152258	-0.00160263
0.1784	0	5.262e-05	0.00017673	0.00032635	0.00046044	0.00054465	0.0005532	0.00047076	0.00029377	3.094e-05	-0.00029633	-0.0006559	-0.00100875	-0.00131357	-0.0015276	-0.00160782
0.1788	0	5.261e-05	0.00017658	0.00032592	0.00045963	0.00054337	0.00055141	0.00046844	0.00029093	2.761e-05	-0.0003001	-0.00066005	-0.00101324	-0.00131835	-0.00153261	-0.00161302
0.1792	0	5.261e-05	0.00017643	0.0003255	0.00045881	0.00054208	0.00054961	0.00046611	0.00028808	2.428e-05	-0.00030387	-0.00066421	-0.00101774	-0.00132314	-0.00153763	-0.00161822
0.1796	0	5.261e-05	0.00017626	0.00032499	0.00045783	0.00054053	0.00054741	0.00046323	0.0002845	2.003e-05	-0.00030875	-0.00066967	-0.00102369	-0.00132951	-0.00154435	-0.00162518
0.18	0	5.261e-05	0.00017608	0.00032448	0.00045686	0.00053898	0.00054522	0.00046034	0.00028092	1.577e-05	-0.00031364	-0.00067513	-0.00102964	-0.00133589	-0.00155106	-0.00163213
0.1804	0	5.261e-05	0.0001759	0.00032397	0.00045589	0.00053743	0.00054302	0.00045746	0.00027734	1.152e-05	-0.00031853	-0.00068058	-0.0010356	-0.00134227	-0.00155777	-0.00163909
0.1808	0	5.26e-05	0.00017572	0.00032346	0.00045491	0.00053588	0.00054083	0.00045458	0.00027376	7.26e-06	-0.00032342	-0.00068604	-0.00104155	-0.00134864	-0.00156449	-0.00164605
0.1812	0	5.26e-05	0.00017554	0.00032295	0.00045394	0.00053433	0.00053863	0.00045169	0.00027018	3.01e-06	-0.0003283	-0.0006915	-0.0010475	-0.00135502	-0.0015712	-0.00165301
0.1816	0	5.26e-05	0.00017536	0.00032244	0.00045296	0.00053278	0.00053644	0.00044881	0.0002666	-1.25e-06	-0.00033319	-0.00069695	-0.00105345	-0.00136139	-0.00157792	-0.00165996
0.182	0	5.26e-05	0.00017518	0.00032193	0.00045199	0.00053123	0.00053424	0.00044593	0.00026302	-5.5e-06	-0.00033808	-0.00070241	-0.0010594	-0.00136777	-0.00158463	-0.00166692
0.1824	0	5.259e-05	0.000175	0.00032142	0.00045101	0.00052968	0.00053204	0.00044304	0.00025944	-9.76e-06	-0.00034296	-0.00070787	-0.00106536	-0.00137415	-0.00159134	-0.00167388
0.1828	0	5.253e-05	0.00017468	0.00032067	0.00044969	0.00052767	0.00052929	0.00043949	0.0002551	-1.485e-05	-0.00034874	-0.00071423	-0.00107221	-0.0013814	-0.00159887	-0.00168159
0.1832	0	5.247e-05	0.00017436	0.00031993	0.00044837	0.00052567	0.00052653	0.00043594	0.00025076	-1.994e-05	-0.00035452	-0.0007206	-0.00107907	-0.00138865	-0.0016064	-0.0016893
0.1836	0	5.24e-05	0.00017404	0.00031918	0.00044705	0.00052367	0.00052377	0.00043239	0.00024642	-2.503e-05	-0.0003603	-0.00072697	-0.00108593	-0.00139589	-0.00161393	-0.00169701
0.184	0	5.234e-05	0.00017372	0.00031843	0.00044573	0.00052167	0.00052102	0.00042884	0.00024209	-3.012e-05	-0.00036608	-0.00073333	-0.00109278	-0.00140314	-0.00162146	-0.00170472
0.1844	0	5.227e-05	0.0001734	0.00031769	0.00044441	0.00051967	0.00051826	0.00042529	0.00023775	-3.522e-05	-0.00037186	-0.0007397	-0.00109964	-0.00141039	-0.00162899	-0.00171243
0.1848	0	5.221e-05	0.00017308	0.00031694	0.00044308	0.00051767	0.0005155	0.00042175	0.00023341	-4.031e-05	-0.00037763	-0.00074607	-0.0011065	-0.00141764	-0.00163652	-0.00172013
0.1852	0	5.214e-05	0.00017275	0.00031619	0.00044176	0.00051566	0.00051274	0.0004182	0.00022907	-4.54e-05	-0.00038341	-0.00075244	-0.00111335	-0.00142489	-0.00164405	-0.00172784
0.1856	0	5.208e-05	0.00017243	0.00031545	0.00044044	0.00051366	0.00050999	0.00041465	0.00022473	-5.049e-05	-0.00038919	-0.0007588	-0.00112021	-0.00143214	-0.00165158	-0.00173555
0.186	0	5.202e-05	0.00017211	0.0003147	0.00043912	0.00051166	0.00050723	0.0004111	0.00022039	-5.558e-05	-0.00039497	-0.00076517	-0.00112706	-0.00143939	-0.00165911	-0.00174326
0.1864	0	5.238e-05	0.00017211	0.00031375	0.00043684	0.00050784	0.00050184	0.00040426	0.00021233	-6.455e-05	-0.00040451	-0.00077498	-0.00113691	-0.00144912	-0.0016687	-0.00175278
0.1868	0	5.274e-05	0.0001721	0.00031279	0.00043456	0.00050401	0.00049644	0.00039742	0.00020428	-7.351e-05	-0.00041405	-0.00078479	-0.00114675	-0.00145886	-0.00167829	-0.0017623
0.1872	0	5.31e-05	0.0001721	0.00031184	0.00043227	0.00050019	0.00049105	0.00039058	0.00019622	-8.248e-05	-0.00042359	-0.0007946	-0.00115659	-0.00146859	-0.00168788	-0.00177182
0.1876	0	5.347e-05	0.00017209	0.00031089	0.00042999	0.00049636	0.00048566	0.00038374	0.00018816	-9.144e-05	-0.00043313	-0.00080441	-0.00116643	-0.00147833	-0.00169747	-0.00178134
0.188	0	5.383e-05	0.00017209	0.00030993	0.00042771	0.00049254	0.00048027	0.0003769	0.0001801	-0.00010041	-0.00044268	-0.00081422	-0.00117627	-0.00148806	-0.00170707	-0.00179086
0.1884	0	5.419e-05	0.00017208	0.00030898	0.00042543	0.00048872	0.00047487	0.00037006	0.00017205	-0.00010937	-0.00045222	-0.00082403	-0.00118611	-0.0014978	-0.00171666	-0.00180038
0.1888	0	5.456e-05	0.00017208	0.00030802	0.00042315	0.00048489	0.00046948	0.00036323	0.00016399	-0.00011834	-0.00046176	-0.00083384	-0.00119596	-0.00150753	-0.00172625	-0.0018099
0.1892	0	5.492e-05	0.00017207	0.00030707	0.00042087	0.00048107	0.00046409	0.00035639	0.00015593	-0.0001273	-0.0004713	-0.00084365	-0.0012058	-0.00151727	-0.00173584	-0.00181942
0.1896	0	5.528e-05	0.00017206	0.00030612	0.00041858	0.00047724	0.00045869	0.00034955	0.00014787	-0.00013627	-0.00048084	-0.00085346	-0.00121564	-0.001527	-0.00174543	-0.00182894
0.19	0	5.513e-05	0.00017178	0.00030569	0.00041797	0.00047638	0.00045749	0.00034792	0.00014572	-0.000139	-0.00048419	-0.00085741	-0.00122015	-0.00153197	-0.00175072	-0.00183436
0.1904	0	5.497e-05	0.00017149	0.00030527	0.00041737	0.00047552	0.00045629	0.00034628	0.00014358	-0.00014173	-0.00048754	-0.00086137	-0.00122465	-0.00153694	-0.001756	-0.00183977
0.1908	0	5.482e-05	0.0001712	0.00030484	0.00041676	0.00047466	0.00045509	0.00034465	0.00014143	-0.00014446	-0.00049089	-0.00086532	-0.00122916	-0.0015419	-0.00176128	-0.00184519
0.1912	0	5.467e-05	0.00017092	0.00030442	0.00041615	0.00047379	0.00045389	0.00034302	0.00013928	-0.00014719	-0.00049424	-0.00086927	-0.00123367	-0.00154687	-0.00176657	-0.00185061
0.1916	0	5.451e-05	0.00017063	0.00030399	0.00041554	0.00047293	0.00045269	0.00034139	0.00013713	-0.00014992	-0.00049759	-0.00087323	-0.00123818	-0.00155184	-0.00177185	-0.00185602
0.192	0	5.436e-05	0.00017034	0.00030356	0.00041493	0.00047207	0.00045149	0.00033976	0.00013498	-0.00015265	-0.00050093	-0.00087718	-0.00124268	-0.0015568	-0.00177713	-0.00186144
0.1924	0	5.42e-05	0.00017006	0.00030314	0.00041432	0.00047121	0.00045029	0.00033813	0.00013283	-0.00015538	-0.00050428	-0.00088114	-0.00124719	-0.00156177	-0.00178242	-0.00186685
0.1928	0	5.405e-05	0.00016977	0.00030271	0.00041371	0.00047034	0.00044909	0.00033649	0.00013069	-0.00015812	-0.00050763	-0.00088509	-0.0012517	-0.00156674	-0.0017877	-0.00187227
0.1932	0	5.389e-05	0.00016948	0.00030229	0.0004131	0.00046948	0.00044788	0.00033486	0.00012854	-0.00016085	-0.00051098	-0.00088905	-0.00125621	-0.0015717	-0.00179298	-0.00187769
0.1936	0	5.352e-05	0.00016884	0.00030143	0.00041201	0.0004681	0.00044611	0.00033256	0.00012559	-0.00016454	-0.0005155	-0.0008944	-0.00126234	-0.00157849	-0.00180023	-0.00188513
0.194	0	5.315e-05	0.00016819	0.00030057	0.00041092	0.00046671	0.00044433	0.00033026	0.00012265	-0.00016824	-0.00052002	-0.00089975	-0.00126847	-0.00158527	-0.00180747	-0.00189258
0.1944	0	5.278e-05	0.00016755	0.00029971	0.00040983	0.00046533	0.00044255	0.00032796	0.0001197	-0.00017194	-0.00052454	-0.0009051	-0.0012746	-0.00159206	-0.00181471	-0.00190002
0.1948	0	5.241e-05	0.00016691	0.00029885	0.00040874	0.00046395	0.00044077	0.00032567	0.00011676	-0.00017564	-0.00052906	-0.00091045	-0.00128073	-0.00159884	-0.00182196	-0.00190747
0.1952	0	5.204e-05	0.00016626	0.00029799	0.00040764	0.00046257	0.000439	0.00032337	0.00011382	-0.00017933	-0.00053358	-0.0009158	-0.00128685	-0.00160563	-0.0018292	-0.00191492
0.1956	0	5.167e-05	0.00016562	0.00029713	0.00040655	0.00046118	0.00043722	0.00032107	0.00011087	-0.00018303	-0.0005381	-0.00092116	-0.00129298	-0.00161241	-0.00183645	-0.00192236
0.196	0	5.13e-05	0.00016498	0.00029628	0.00040546	0.0004598	0.00043544	0.00031877	0.00010793	-0.00018673	-0.00054262	-0.00092651	-0.00129911	-0.0016192	-0.00184369	-0.00192981
0.1964	0	5.093e-05	0.00016433	0.00029542	0.00040437	0.00045842	0.00043366	0.00031647	0.00010498	-0.00019042	-0.00054714	-0.00093186	-0.00130524	-0.00162598	-0.00185093	-0.00193725
0.1968	0	5.057e-05	0.00016369	0.00029456	0.00040328	0.00045703	0.00043188	0.00031417	0.00010204	-0.00019412	-0.00055166	-0.00093721	-0.00131137	-0.00163277	-0.00185818	-0.0019447
0.1972	0	5.029e-05	0.00016302	0.00029342	0.00040163	0.00045484	0.00042913	0.00031083	9.811e-05	-0.00019861	-0.00055664	-0.00094258	-0.00131697	-0.00163846	-0.00186386	-0.00195039
0.1976	0	5.002e-05	0.00016235	0.00029228	0.00039997	0.00045264	0.00042638	0.00030749	9.419e-05	-0.0002031	-0.00056163	-0.00094794	-0.00132256	-0.00164414	-0.00186955	-0.00195607
0.198	0	4.974e-05	0.00016168	0.00029114	0.00039832	0.00045045	0.00042362	0.00030416	9.026e-05	-0.0002076	-0.00056661	-0.0009533	-0.00132815	-0.00164983	-0.00187524	-0.00196176
0.1984	0	4.947e-05	0.00016101	0.00029	0.00039667	0.00044825	0.00042087	0.00030082	8.634e-05	-0.00021209	-0.0005716	-0.00095867	-0.00133374	-0.00165551	-0.00188092	-0.00196744
0.1988	0	4.919e-05	0.00016034	0.00028886	0.00039501	0.00044606	0.00041811	0.00029748	8.241e-05	-0.00021658	-0.00057659	-0.00096403	-0.00133934	-0.0016612	-0.00188661	-0.00197313
0.1992	0	4.892e-05	0.00015967	0.00028772	0.00039336	0.00044386	0.00041536	0.00029414	7.849e-05	-0.00022107	-0.00058157	-0.00096939	-0.00134493	-0.00166688	-0.0018923	-0.00197881
0.1996	0	4.864e-05	0.000159	0.00028658	0.00039171	0.00044167	0.0004126	0.00029081	7.456e-05	-0.00022556	-0.00058656	-0.00097476	-0.00135052	-0.00167257	-0.00189799	-0.0019845
0.2	0	4.837e-05	0.00015833	0.00028544	0.00039005	0.00043947	0.00040985	0.00028747	7.063e-05	-0.00023005	-0.00059154	-0.00098012	-0.00135612	-0.00167825	-0.00190367	-0.00199018
0.2004	0	4.809e-05	0.00015766	0.0002843	0.0003884	0.00043728	0.0004071	0.00028413	6.671e-05	-0.00023454	-0.00059653	-0.00098548	-0.00136171	-0.00168394	-0.00190936	-0.00199587
0.2008	0	4.806e-05	0.00015772	0.00028447	0.0003886	0.00043739	0.00040697	0.00028361	6.565e-05	-0.00023627	-0.00059902	-0.0009888	-0.00136587	-0.00168885	-0.00191481	-0.00200149
0.2012	0	4.803e-05	0.00015778	0.00028464	0.0003888	0.0004375	0.00040685	0.00028309	6.459e-05	-0.00023799	-0.00060151	-0.00099211	-0.00137002	-0.00169375	-0.00192026	-0.00200712
0.2016	0	4.8e-05	0.00015784	0.0002848	0.000389	0.00043762	0.00040672	0.00028257	6.353e-05	-0.00023972	-0.000604	-0.00099543	-0.00137418	-0.00169866	-0.0019257	-0.00201274
0.202	0	4.797e-05	0.0001579	0.00028497	0.0003892	0.00043773	0.00040659	0.00028205	6.247e-05	-0.00024144	-0.00060649	-0.00099874	-0.00137833	-0.00170357	-0.00193115	-0.00201836
0.2024	0	4.794e-05	0.00015797	0.00028514	0.0003894	0.00043784	0.00040647	0.00028153	6.14e-05	-0.00024317	-0.00060898	-0.00100206	-0.00138249	-0.00170847	-0.0019366	-0.00202398
0.2028	0	4.791e-05	0.00015803	0.0002853	0.0003896	0.00043796	0.00040634	0.00028101	6.034e-05	-0.00024489	-0.00061147	-0.00100538	-0.00138664	-0.00171338	-0.00194205	-0.00202961
0.2032	0	4.788e-05	0.00015809	0.00028547	0.0003898	0.00043807	0.00040622	0.00028049	5.928e-05	-0.00024662	-0.00061396	-0.00100869	-0.0013908	-0.00171829	-0.0019475	-0.00203523
0.2036	0	4.785e-05	0.00015815	0.00028564	0.00039	0.00043819	0.00040609	0.00027997	5.822e-05	-0.00024834	-0.00061645	-0.00101201	-0.00139495	-0.00172319	-0.00195294	-0.00204085
0.204	0	4.782e-05	0.00015821	0.0002858	0.0003902	0.0004383	0.00040597	0.00027944	5.716e-05	-0.00025007	-0.00061894	-0.00101532	-0.00139911	-0.0017281	-0.00195839	-0.00204648
0.2044	0	4.762e-05	0.00015772	0.00028495	0.0003889	0.00043645	0.00040349	0.00027627	5.324e-05	-0.00025475	-0.00062436	-0.00102143	-0.00140581	-0.00173526	-0.00196584	-0.00205404
0.2048	0	4.741e-05	0.00015724	0.0002841	0.0003876	0.00043461	0.00040102	0.0002731	4.932e-05	-0.00025944	-0.00062979	-0.00102753	-0.00141251	-0.00174241	-0.00197329	-0.00206161
0.2052	0	4.721e-05	0.00015675	0.00028325	0.00038629	0.00043276	0.00039855	0.00026993	4.54e-05	-0.00026413	-0.00063522	-0.00103364	-0.0014192	-0.00174957	-0.00198075	-0.00206918
0.2056	0	4.7e-05	0.00015626	0.0002824	0.00038499	0.00043092	0.00039607	0.00026676	4.148e-05	-0.00026881	-0.00064065	-0.00103975	-0.0014259	-0.00175672	-0.0019882	-0.00207674
0.206	0	4.68e-05	0.00015577	0.00028155	0.00038368	0.00042907	0.0003936	0.00026358	3.756e-05	-0.0002735	-0.00064607	-0.00104585	-0.0014326	-0.00176388	-0.00199565	-0.00208431
0.2064	0	4.659e-05	0.00015528	0.0002807	0.00038238	0.00042722	0.00039113	0.00026041	3.364e-05	-0.00027819	-0.0006515	-0.00105196	-0.0014393	-0.00177104	-0.0020031	-0.00209188
0.2068	0	4.639e-05	0.0001548	0.00027986	0.00038107	0.00042538	0.00038865	0.00025724	2.972e-05	-0.00028287	-0.00065693	-0.00105806	-0.001446	-0.00177819	-0.00201055	-0.00209944
0.2072	0	4.618e-05	0.00015431	0.00027901	0.00037977	0.00042353	0.00038618	0.00025407	2.58e-05	-0.00028756	-0.00066236	-0.00106417	-0.0014527	-0.00178535	-0.002018	-0.00210701
0.2076	0	4.598e-05	0.00015382	0.00027816	0.00037846	0.00042169	0.00038371	0.0002509	2.188e-05	-0.00029224	-0.00066779	-0.00107027	-0.0014594	-0.00179251	-0.00202545	-0.00211458
0.208	0	4.571e-05	0.00015304	0.00027671	0.00037626	0.00041869	0.00037991	0.00024632	1.658e-05	-0.00029819	-0.00067423	-0.00107704	-0.0014663	-0.0017994	-0.00203226	-0.00212135
0.2084	0	4.545e-05	0.00015226	0.00027527	0.00037406	0.0004157	0.00037612	0.00024175	1.128e-05	-0.00030413	-0.00068067	-0.0010838	-0.0014732	-0.00180629	-0.00203907	-0.00212813
0.2088	0	4.518e-05	0.00015149	0.00027382	0.00037186	0.00041271	0.00037232	0.00023718	5.97e-06	-0.00031007	-0.00068711	-0.00109056	-0.00148011	-0.00181319	-0.00204588	-0.00213491
0.2092	0	4.492e-05	0.00015071	0.00027238	0.00036966	0.00040971	0.00036853	0.0002326	6.7e-07	-0.00031602	-0.00069355	-0.00109732	-0.00148701	-0.00182008	-0.00205269	-0.00214169
0.2096	0	4.465e-05	0.00014993	0.00027093	0.00036746	0.00040672	0.00036473	0.00022803	-4.63e-06	-0.00032196	-0.00069999	-0.00110409	-0.00149392	-0.00182698	-0.00205949	-0.00214846
0.21	0	4.439e-05	0.00014915	0.00026949	0.00036526	0.00040373	0.00036093	0.00022345	-9.93e-06	-0.0003279	-0.00070643	-0.00111085	-0.00150082	-0.00183387	-0.0020663	-0.00215524
0.2104	0	4.412e-05	0.00014837	0.00026804	0.00036306	0.00040073	0.00035714	0.00021888	-1.523e-05	-0.00033385	-0.00071287	-0.00111761	-0.00150772	-0.00184077	-0.00207311	-0.00216202
0.2108	0	4.386e-05	0.00014759	0.0002666	0.00036086	0.00039774	0.00035334	0.00021431	-2.054e-05	-0.00033979	-0.00071931	-0.00112438	-0.00151463	-0.00184766	-0.00207992	-0.0021688
0.2112	0	4.359e-05	0.00014682	0.00026515	0.00035866	0.00039475	0.00034955	0.00020973	-2.584e-05	-0.00034573	-0.00072575	-0.00113114	-0.00152153	-0.00185456	-0.00208673	-0.00217557
0.2116	0	4.35e-05	0.0001465	0.00026448	0.00035752	0.00039305	0.00034723	0.00020675	-2.95e-05	-0.00035004	-0.00073066	-0.00113657	-0.00152737	-0.00186069	-0.00209304	-0.00218194
0.212	0	4.341e-05	0.00014618	0.0002638	0.00035638	0.00039136	0.00034491	0.00020377	-3.315e-05	-0.00035436	-0.00073557	-0.00114199	-0.00153321	-0.00186682	-0.00209935	-0.0021883
0.2124	0	4.331e-05	0.00014586	0.00026313	0.00035524	0.00038966	0.0003426	0.00020079	-3.681e-05	-0.00035867	-0.00074049	-0.00114742	-0.00153905	-0.00187295	-0.00210565	-0.00219466
0.2128	0	4.322e-05	0.00014554	0.00026245	0.00035411	0.00038797	0.00034028	0.0001978	-4.047e-05	-0.00036298	-0.0007454	-0.00115285	-0.00154488	-0.00187909	-0.00211196	-0.00220103
0.2132	0	4.313e-05	0.00014522	0.00026177	0.00035297	0.00038627	0.00033796	0.00019482	-4.413e-05	-0.0003673	-0.00075031	-0.00115828	-0.00155072	-0.00188522	-0.00211827	-0.00220739
0.2136	0	4.303e-05	0.0001449	0.0002611	0.00035183	0.00038458	0.00033565	0.00019184	-4.779e-05	-0.00037161	-0.00075522	-0.00116371	-0.00155656	-0.00189135	-0.00212458	-0.00221375
0.214	0	4.294e-05	0.00014458	0.00026042	0.00035069	0.00038289	0.00033333	0.00018885	-5.145e-05	-0.00037592	-0.00076014	-0.00116914	-0.0015624	-0.00189748	-0.00213089	-0.00222012
0.2144	0	4.285e-05	0.00014426	0.00025975	0.00034955	0.00038119	0.00033101	0.00018587	-5.511e-05	-0.00038023	-0.00076505	-0.00117456	-0.00156824	-0.00190362	-0.0021372	-0.00222648
0.2148	0	4.276e-05	0.00014394	0.00025907	0.00034841	0.0003795	0.00032869	0.00018289	-5.876e-05	-0.00038455	-0.00076996	-0.00117999	-0.00157408	-0.00190975	-0.00214351	-0.00223284
0.2152	0	4.257e-05	0.00014345	0.00025817	0.00034699	0.00037747	0.00032597	0.00017942	-6.301e-05	-0.00038957	-0.00077572	-0.0011864	-0.00158102	-0.00191711	-0.00215114	-0.0022406
0.2156	0	4.238e-05	0.00014296	0.00025726	0.00034558	0.00037544	0.00032325	0.00017595	-6.725e-05	-0.00039459	-0.00078148	-0.0011928	-0.00158796	-0.00192447	-0.00215878	-0.00224835
0.216	0	4.219e-05	0.00014247	0.00025636	0.00034416	0.00037341	0.00032053	0.00017248	-7.15e-05	-0.0003996	-0.00078724	-0.00119921	-0.00159491	-0.00193183	-0.00216641	-0.00225611
0.2164	0	4.2e-05	0.00014198	0.00025545	0.00034274	0.00037137	0.00031781	0.00016901	-7.574e-05	-0.00040462	-0.00079299	-0.00120561	-0.00160185	-0.00193919	-0.00217405	-0.00226386
0.2168	0	4.181e-05	0.00014149	0.00025455	0.00034132	0.00036934	0.00031509	0.00016555	-7.998e-05	-0.00040964	-0.00079875	-0.00121201	-0.0016088	-0.00194655	-0.00218168	-0.00227162
0.2172	0	4.162e-05	0.000141	0.00025365	0.0003399	0.00036731	0.00031237	0.00016208	-8.423e-05	-0.00041466	-0.00080451	-0.00121842	-0.00161574	-0.00195391	-0.00218931	-0.00227937
0.2176	0	4.143e-05	0.00014051	0.00025274	0.00033848	0.00036528	0.00030965	0.00015861	-8.847e-05	-0.00041968	-0.00081027	-0.00122482	-0.00162268	-0.00196127	-0.00219695	-0.00228713
0.218	0	4.124e-05	0.00014002	0.00025184	0.00033706	0.00036325	0.00030693	0.00015514	-9.271e-05	-0.0004247	-0.00081603	-0.00123123	-0.00162963	-0.00196863	-0.00220458	-0.00229488
0.2184	0	4.105e-05	0.00013953	0.00025093	0.00033564	0.00036122	0.00030421	0.00015167	-9.696e-05	-0.00042972	-0.00082178	-0.00123763	-0.00163657	-0.00197599	-0.00221222	-0.00230263
0.2188	0	4.107e-05	0.00013955	0.00025086	0.00033534	0.00036055	0.00030305	0.00014989	-9.943e-05	-0.00043295	-0.0008258	-0.00124244	-0.00164216	-0.00198227	-0.00221901	-0.00230959
0.2192	0	4.109e-05	0.00013957	0.00025079	0.00033505	0.00035989	0.00030188	0.0001481	-0.00010191	-0.00043618	-0.00082981	-0.00124726	-0.00164776	-0.00198856	-0.00222579	-0.00231655
0.2196	0	4.11e-05	0.00013959	0.00025071	0.00033475	0.00035922	0.00030071	0.00014632	-0.00010438	-0.00043941	-0.00083383	-0.00125207	-0.00165335	-0.00199485	-0.00223258	-0.00232351
0.22	0	4.112e-05	0.00013961	0.00025064	0.00033445	0.00035855	0.00029954	0.00014453	-0.00010685	-0.00044264	-0.00083784	-0.00125688	-0.00165894	-0.00200114	-0.00223937	-0.00233046
0.2204	0	4.114e-05	0.00013963	0.00025057	0.00033415	0.00035788	0.00029837	0.00014275	-0.00010933	-0.00044587	-0.00084186	-0.00126169	-0.00166454	-0.00200742	-0.00224616	-0.00233742
0.2208	0	4.115e-05	0.00013965	0.00025049	0.00033386	0.00035721	0.00029721	0.00014096	-0.0001118	-0.0004491	-0.00084587	-0.0012665	-0.00167013	-0.00201371	-0.00225295	-0.00234438
0.2212	0	4.117e-05	0.00013967	0.00025042	0.00033356	0.00035654	0.00029604	0.00013918	-0.00011427	-0.00045233	-0.00084988	-0.00127131	-0.00167572	-0.00202	-0.00225974	-0.00235134
0.2216	0	4.119e-05	0.00013969	0.00025035	0.00033326	0.00035587	0.00029487	0.00013739	-0.00011675	-0.00045556	-0.0008539	-0.00127613	-0.00168131	-0.00202629	-0.00226652	-0.00235829
0.222	0	4.12e-05	0.00013971	0.00025027	0.00033296	0.00035521	0.0002937	0.00013561	-0.00011922	-0.00045879	-0.00085791	-0.00128094	-0.00168691	-0.00203257	-0.00227331	-0.00236525
0.2224	0	4.06e-05	0.00013829	0.00024793	0.00032965	0.0003509	0.00028841	0.00012934	-0.00012642	-0.00046683	-0.00086663	-0.00129016	-0.00169642	-0.0020422	-0.00228296	-0.00237492
0.2228	0	3.999e-05	0.00013687	0.0002456	0.00032634	0.00034659	0.00028311	0.00012307	-0.00013361	-0.00047486	-0.00087536	-0.00129938	-0.00170593	-0.00205183	-0.0022926	-0.00238458
0.2232	0	3.939e-05	0.00013545	0.00024326	0.00032302	0.00034228	0.00027781	0.0001168	-0.00014081	-0.0004829	-0.00088408	-0.0013086	-0.00171544	-0.00206146	-0.00230225	-0.00239425
0.2236	0	3.879e-05	0.00013404	0.00024092	0.00031971	0.00033798	0.00027252	0.00011053	-0.00014801	-0.00049094	-0.0008928	-0.00131782	-0.00172495	-0.00207109	-0.00231189	-0.00240392
0.224	0	3.818e-05	0.00013262	0.00023858	0.0003164	0.00033367	0.00026722	0.00010426	-0.0001552	-0.00049897	-0.00090152	-0.00132704	-0.00173446	-0.00208072	-0.00232154	-0.00241358
0.2244	0	3.758e-05	0.0001312	0.00023624	0.00031308	0.00032936	0.00026193	9.799e-05	-0.0001624	-0.00050701	-0.00091024	-0.00133626	-0.00174398	-0.00209035	-0.00233118	-0.00242325
0.2248	0	3.697e-05	0.00012978	0.0002339	0.00030977	0.00032506	0.00025663	9.172e-05	-0.0001696	-0.00051504	-0.00091896	-0.00134548	-0.00175349	-0.00209998	-0.00234083	-0.00243292
0.2252	0	3.637e-05	0.00012836	0.00023156	0.00030646	0.00032075	0.00025134	8.545e-05	-0.00017679	-0.00052308	-0.00092768	-0.0013547	-0.001763	-0.00210961	-0.00235047	-0.00244258
0.2256	0	3.576e-05	0.00012694	0.00022922	0.00030314	0.00031644	0.00024604	7.918e-05	-0.00018399	-0.00053111	-0.00093641	-0.00136392	-0.00177251	-0.00211924	-0.00236011	-0.00245225
0.226	0	3.61e-05	0.00012751	0.00022986	0.00030367	0.00031672	0.00024592	7.856e-05	-0.00018516	-0.00053285	-0.00093874	-0.00136687	-0.00177606	-0.00212336	-0.00236465	-0.00245695
0.2264	0	3.644e-05	0.00012808	0.0002305	0.00030421	0.00031699	0.00024579	7.795e-05	-0.00018633	-0.00053459	-0.00094108	-0.00136982	-0.00177962	-0.00212747	-0.00236919	-0.00246165
0.2268	0	3.677e-05	0.00012865	0.00023114	0.00030474	0.00031726	0.00024567	7.733e-05	-0.0001875	-0.00053633	-0.00094342	-0.00137276	-0.00178317	-0.00213158	-0.00237373	-0.00246636
0.2272	0	3.711e-05	0.00012922	0.00023178	0.00030527	0.00031753	0.00024554	7.672e-05	-0.00018867	-0.00053807	-0.00094576	-0.00137571	-0.00178672	-0.0021357	-0.00237827	-0.00247106
0.2276	0	3.745e-05	0.00012979	0.00023242	0.00030581	0.0003178	0.00024542	7.61e-05	-0.00018984	-0.00053981	-0.0009481	-0.00137866	-0.00179028	-0.00213981	-0.00238281	-0.00247576
0.228	0	3.778e-05	0.00013037	0.00023306	0.00030634	0.00031808	0.0002453	7.549e-05	-0.00019101	-0.00054155	-0.00095044	-0.00138161	-0.00179383	-0.00214392	-0.00238735	-0.00248046
0.2284	0	3.812e-05	0.00013094	0.0002337	0.00030687	0.00031835	0.00024517	7.487e-05	-0.00019218	-0.00054329	-0.00095277	-0.00138456	-0.00179738	-0.00214803	-0.00239188	-0.00248517
0.2288	0	3.845e-05	0.00013151	0.00023434	0.00030741	0.00031862	0.00024505	7.425e-05	-0.00019335	-0.00054502	-0.00095511	-0.00138751	-0.00180094	-0.00215215	-0.00239642	-0.00248987
0.2292	0	3.879e-05	0.00013208	0.00023498	0.00030794	0.00031889	0.00024492	7.364e-05	-0.00019452	-0.00054676	-0.00095745	-0.00139046	-0.00180449	-0.00215626	-0.00240096	-0.00249457
0.2296	0	3.853e-05	0.00013126	0.00023341	0.00030551	0.00031556	0.00024068	6.851e-05	-0.00020045	-0.00055338	-0.00096459	-0.0013979	-0.00181204	-0.00216379	-0.00240839	-0.00250199
0.23	0	3.826e-05	0.00013043	0.00023183	0.00030308	0.00031223	0.00023643	6.338e-05	-0.00020638	-0.00056	-0.00097172	-0.00140534	-0.0018196	-0.00217131	-0.00241582	-0.0025094
0.2304	0	3.8e-05	0.00012961	0.00023026	0.00030065	0.0003089	0.00023218	5.825e-05	-0.00021231	-0.00056661	-0.00097886	-0.00141279	-0.00182715	-0.00217884	-0.00242324	-0.00251681
0.2308	0	3.774e-05	0.00012878	0.00022868	0.00029823	0.00030556	0.00022794	5.312e-05	-0.00021824	-0.00057323	-0.000986	-0.00142023	-0.00183471	-0.00218637	-0.00243067	-0.00252423
0.2312	0	3.747e-05	0.00012796	0.0002271	0.0002958	0.00030223	0.00022369	4.8e-05	-0.00022417	-0.00057984	-0.00099313	-0.00142767	-0.00184226	-0.00219389	-0.0024381	-0.00253164
0.2316	0	3.721e-05	0.00012713	0.00022553	0.00029337	0.0002989	0.00021945	4.287e-05	-0.0002301	-0.00058646	-0.00100027	-0.00143512	-0.00184981	-0.00220142	-0.00244553	-0.00253905
0.232	0	3.695e-05	0.00012631	0.00022395	0.00029094	0.00029557	0.0002152	3.774e-05	-0.00023603	-0.00059308	-0.00100741	-0.00144256	-0.00185737	-0.00220894	-0.00245295	-0.00254647
0.2324	0	3.668e-05	0.00012549	0.00022237	0.00028851	0.00029223	0.00021095	3.261e-05	-0.00024196	-0.00059969	-0.00101455	-0.00145	-0.00186492	-0.00221647	-0.00246038	-0.00255388
0.2328	0	3.642e-05	0.00012466	0.0002208	0.00028608	0.0002889	0.00020671	2.748e-05	-0.00024789	-0.00060631	-0.00102168	-0.00145745	-0.00187248	-0.002224	-0.00246781	-0.0025613
0.2332	0	3.623e-05	0.00012415	0.00021983	0.00028455	0.00028671	0.00020379	2.38e-05	-0.00025234	-0.0006115	-0.00102755	-0.0014639	-0.00187941	-0.00223128	-0.00247531	-0.00256889
0.2336	0	3.605e-05	0.00012363	0.00021886	0.00028303	0.00028452	0.00020087	2.012e-05	-0.00025679	-0.00061669	-0.00103342	-0.00147035	-0.00188634	-0.00223857	-0.00248282	-0.00257648
0.234	0	3.587e-05	0.00012311	0.0002179	0.0002815	0.00028233	0.00019796	1.644e-05	-0.00026124	-0.00062188	-0.00103928	-0.0014768	-0.00189327	-0.00224586	-0.00249032	-0.00258407
0.2344	0	3.568e-05	0.0001226	0.00021693	0.00027997	0.00028015	0.00019504	1.275e-05	-0.00026569	-0.00062707	-0.00104515	-0.00148326	-0.00190021	-0.00225315	-0.00249782	-0.00259166
0.2348	0	3.55e-05	0.00012208	0.00021596	0.00027844	0.00027796	0.00019212	9.07e-06	-0.00027014	-0.00063226	-0.00105102	-0.00148971	-0.00190714	-0.00226043	-0.00250533	-0.00259925
0.2352	0	3.531e-05	0.00012157	0.000215	0.00027691	0.00027577	0.0001892	5.39e-06	-0.00027459	-0.00063745	-0.00105688	-0.00149616	-0.00191407	-0.00226772	-0.00251283	-0.00260684
0.2356	0	3.513e-05	0.00012105	0.00021403	0.00027538	0.00027358	0.00018629	1.71e-06	-0.00027904	-0.00064264	-0.00106275	-0.00150262	-0.001921	-0.00227501	-0.00252034	-0.00261443
0.236	0	3.495e-05	0.00012054	0.00021307	0.00027385	0.00027139	0.00018337	-1.98e-06	-0.00028349	-0.00064783	-0.00106862	-0.00150907	-0.00192793	-0.00228229	-0.00252784	-0.00262202
0.2364	0	3.476e-05	0.00012002	0.0002121	0.00027233	0.0002692	0.00018045	-5.66e-06	-0.00028794	-0.00065302	-0.00107449	-0.00151552	-0.00193487	-0.00228958	-0.00253534	-0.00262961
0.2368	0	3.472e-05	0.00011972	0.00021138	0.00027104	0.00026723	0.00017776	-9.08e-06	-0.00029207	-0.00065779	-0.00107979	-0.00152125	-0.00194091	-0.00229581	-0.00254167	-0.00263594
0.2372	0	3.467e-05	0.00011943	0.00021066	0.00026974	0.00026527	0.00017506	-1.251e-05	-0.0002962	-0.00066255	-0.0010851	-0.00152699	-0.00194695	-0.00230205	-0.00254799	-0.00264226
0.2376	0	3.463e-05	0.00011913	0.00020994	0.00026845	0.0002633	0.00017237	-1.593e-05	-0.00030033	-0.00066732	-0.00109041	-0.00153272	-0.001953	-0.00230828	-0.00255431	-0.00264858
0.238	0	3.459e-05	0.00011883	0.00020922	0.00026716	0.00026134	0.00016967	-1.936e-05	-0.00030447	-0.00067209	-0.00109571	-0.00153845	-0.00195904	-0.00231452	-0.00256063	-0.0026549
0.2384	0	3.454e-05	0.00011854	0.0002085	0.00026587	0.00025937	0.00016697	-2.278e-05	-0.0003086	-0.00067685	-0.00110102	-0.00154419	-0.00196509	-0.00232075	-0.00256695	-0.00266122
0.2388	0	3.45e-05	0.00011824	0.00020778	0.00026458	0.00025741	0.00016428	-2.621e-05	-0.00031273	-0.00068162	-0.00110633	-0.00154992	-0.00197113	-0.00232698	-0.00257328	-0.00266755
0.2392	0	3.445e-05	0.00011794	0.00020705	0.00026329	0.00025544	0.00016158	-2.963e-05	-0.00031686	-0.00068639	-0.00111164	-0.00155565	-0.00197717	-0.00233322	-0.0025796	-0.00267387
0.2396	0	3.441e-05	0.00011765	0.00020633	0.000262	0.00025347	0.00015889	-3.305e-05	-0.000321	-0.00069115	-0.00111694	-0.00156139	-0.00198322	-0.00233945	-0.00258592	-0.00268019
0.24	0	3.436e-05	0.00011735	0.00020561	0.0002607	0.00025151	0.00015619	-3.648e-05	-0.00032513	-0.00069592	-0.00112225	-0.00156712	-0.00198926	-0.00234569	-0.00259224	-0.00268651
0.2404	0	3.423e-05	0.00011692	0.00020475	0.00025927	0.00024941	0.00015337	-4.005e-05	-0.00032945	-0.00070097	-0.00112796	-0.0015734	-0.00199601	-0.00235281	-0.00259963	-0.00269406
0.2408	0	3.41e-05	0.00011649	0.00020388	0.00025783	0.00024732	0.00015056	-4.363e-05	-0.00033378	-0.00070602	-0.00113366	-0.00157969	-0.00200277	-0.00235993	-0.00260702	-0.00270161
0.2412	0	3.397e-05	0.00011605	0.00020301	0.00025639	0.00024522	0.00014774	-4.72e-05	-0.0003381	-0.00071107	-0.00113937	-0.00158597	-0.00200952	-0.00236705	-0.00261441	-0.00270915
0.2416	0	3.384e-05	0.00011562	0.00020215	0.00025495	0.00024313	0.00014492	-5.078e-05	-0.00034242	-0.00071612	-0.00114507	-0.00159225	-0.00201627	-0.00237418	-0.0026218	-0.0027167
0.242	0	3.37e-05	0.00011519	0.00020128	0.00025351	0.00024103	0.0001421	-5.435e-05	-0.00034675	-0.00072117	-0.00115078	-0.00159854	-0.00202303	-0.0023813	-0.00262919	-0.00272424
0.2424	0	3.357e-05	0.00011476	0.00020041	0.00025207	0.00023894	0.00013928	-5.793e-05	-0.00035107	-0.00072622	-0.00115648	-0.00160482	-0.00202978	-0.00238842	-0.00263658	-0.00273179
0.2428	0	3.344e-05	0.00011433	0.00019954	0.00025064	0.00023684	0.00013647	-6.15e-05	-0.00035539	-0.00073127	-0.00116219	-0.0016111	-0.00203653	-0.00239554	-0.00264396	-0.00273934
0.2432	0	3.331e-05	0.00011389	0.00019868	0.0002492	0.00023475	0.00013365	-6.508e-05	-0.00035972	-0.00073631	-0.00116789	-0.00161739	-0.00204329	-0.00240267	-0.00265135	-0.00274688
0.2436	0	3.317e-05	0.00011346	0.00019781	0.00024776	0.00023265	0.00013083	-6.865e-05	-0.00036404	-0.00074136	-0.0011736	-0.00162367	-0.00205004	-0.00240979	-0.00265874	-0.00275443
0.244	0	3.303e-05	0.00011299	0.00019686	0.0002462	0.0002304	0.00012782	-7.244e-05	-0.0003686	-0.00074666	-0.00117954	-0.00163016	-0.00205697	-0.00241705	-0.00266623	-0.00276201
0.2444	0	3.289e-05	0.00011252	0.0001959	0.00024465	0.00022815	0.00012481	-7.624e-05	-0.00037317	-0.00075195	-0.00118548	-0.00163664	-0.0020639	-0.0024243	-0.00267371	-0.0027696
0.2448	0	3.274e-05	0.00011205	0.00019495	0.0002431	0.00022589	0.0001218	-8.003e-05	-0.00037773	-0.00075724	-0.00119143	-0.00164313	-0.00207082	-0.00243156	-0.00268119	-0.00277718
0.2452	0	3.26e-05	0.00011158	0.000194	0.00024154	0.00022364	0.00011879	-8.382e-05	-0.00038229	-0.00076253	-0.00119737	-0.00164962	-0.00207775	-0.00243882	-0.00268867	-0.00278477
0.2456	0	3.245e-05	0.00011111	0.00019305	0.00023999	0.00022139	0.00011578	-8.761e-05	-0.00038686	-0.00076782	-0.00120331	-0.0016561	-0.00208468	-0.00244607	-0.00269616	-0.00279235
0.246	0	3.231e-05	0.00011064	0.00019209	0.00023843	0.00021913	0.00011277	-9.14e-05	-0.00039142	-0.00077311	-0.00120926	-0.00166259	-0.00209161	-0.00245333	-0.00270364	-0.00279994
0.2464	0	3.217e-05	0.00011018	0.00019114	0.00023688	0.00021688	0.00010976	-9.52e-05	-0.00039598	-0.0007784	-0.0012152	-0.00166908	-0.00209854	-0.00246059	-0.00271112	-0.00280752
0.2468	0	3.202e-05	0.00010971	0.00019019	0.00023532	0.00021462	0.00010675	-9.899e-05	-0.00040055	-0.00078369	-0.00122114	-0.00167556	-0.00210547	-0.00246784	-0.0027186	-0.00281511
0.2472	0	3.188e-05	0.00010924	0.00018923	0.00023377	0.00021237	0.00010374	-0.00010278	-0.00040511	-0.00078898	-0.00122709	-0.00168205	-0.0021124	-0.0024751	-0.00272609	-0.0028227
0.2476	0	3.176e-05	0.00010875	0.00018819	0.00023202	0.00020981	0.00010031	-0.00010708	-0.00041024	-0.00079486	-0.00123359	-0.00168903	-0.00211972	-0.00248262	-0.00273366	-0.00283022
0.248	0	3.165e-05	0.00010827	0.00018714	0.00023027	0.00020725	9.689e-05	-0.00011138	-0.00041537	-0.00080074	-0.00124008	-0.00169601	-0.00212704	-0.00249013	-0.00274124	-0.00283775
0.2484	0	3.153e-05	0.00010779	0.00018609	0.00022852	0.00020469	9.347e-05	-0.00011567	-0.00042051	-0.00080662	-0.00124658	-0.00170299	-0.00213436	-0.00249765	-0.00274881	-0.00284527
0.2488	0	3.141e-05	0.0001073	0.00018505	0.00022677	0.00020214	9.005e-05	-0.00011997	-0.00042564	-0.0008125	-0.00125308	-0.00170997	-0.00214168	-0.00250517	-0.00275639	-0.0028528
0.2492	0	3.13e-05	0.00010682	0.000184	0.00022502	0.00019958	8.662e-05	-0.00012427	-0.00043077	-0.00081838	-0.00125958	-0.00171695	-0.002149	-0.00251268	-0.00276396	-0.00286032
0.2496	0	3.118e-05	0.00010634	0.00018295	0.00022327	0.00019702	8.32e-05	-0.00012857	-0.0004359	-0.00082426	-0.00126608	-0.00172393	-0.00215632	-0.0025202	-0.00277154	-0.00286785
0.25	0	3.106e-05	0.00010585	0.00018191	0.00022152	0.00019446	7.978e-05	-0.00013286	-0.00044104	-0.00083013	-0.00127258	-0.00173091	-0.00216364	-0.00252772	-0.00277911	-0.00287537
0.2504	0	3.095e-05	0.00010537	0.00018086	0.00021977	0.0001919	7.635e-05	-0.00013716	-0.00044617	-0.00083601	-0.00127907	-0.00173789	-0.00217096	-0.00253523	-0.00278669	-0.0028829
0.2508	0	3.083e-05	0.00010489	0.00017981	0.00021802	0.00018934	7.293e-05	-0.00014146	-0.0004513	-0.00084189	-0.00128557	-0.00174487	-0.00217828	-0.00254275	-0.00279426	-0.00289042
0.2512	0	3.075e-05	0.00010452	0.00017902	0.00021665	0.00018734	7.024e-05	-0.00014485	-0.00045534	-0.00084652	-0.00129069	-0.0017504	-0.00218412	-0.00254881	-0.00280047	-0.00289672
0.2516	0	3.067e-05	0.00010416	0.00017822	0.00021529	0.00018534	6.754e-05	-0.00014824	-0.00045939	-0.00085114	-0.00129582	-0.00175593	-0.00218996	-0.00255488	-0.00280669	-0.00290301
0.252	0	3.059e-05	0.0001038	0.00017743	0.00021393	0.00018333	6.484e-05	-0.00015163	-0.00046343	-0.00085576	-0.00130094	-0.00176146	-0.0021958	-0.00256094	-0.0028129	-0.00290931
0.2524	0	3.051e-05	0.00010344	0.00017663	0.00021257	0.00018133	6.215e-05	-0.00015501	-0.00046747	-0.00086038	-0.00130606	-0.00176699	-0.00220165	-0.00256701	-0.00281911	-0.0029156
0.2528	0	3.043e-05	0.00010308	0.00017583	0.0002112	0.00017933	5.945e-05	-0.0001584	-0.00047151	-0.00086501	-0.00131118	-0.00177252	-0.00220749	-0.00257307	-0.00282532	-0.0029219
0.2532	0	3.035e-05	0.00010272	0.00017504	0.00020984	0.00017733	5.675e-05	-0.00016179	-0.00047555	-0.00086963	-0.0013163	-0.00177805	-0.00221333	-0.00257914	-0.00283153	-0.00292819
0.2536	0	3.027e-05	0.00010236	0.00017424	0.00020848	0.00017532	5.406e-05	-0.00016518	-0.00047959	-0.00087425	-0.00132142	-0.00178358	-0.00221917	-0.0025852	-0.00283774	-0.00293449
0.254	0	3.019e-05	0.000102	0.00017345	0.00020712	0.00017332	5.136e-05	-0.00016857	-0.00048363	-0.00087888	-0.00132655	-0.00178911	-0.00222501	-0.00259126	-0.00284395	-0.00294078
0.2544	0	3.003e-05	0.00010145	0.0001723	0.00020526	0.00017063	4.778e-05	-0.00017302	-0.00048892	-0.00088492	-0.00133323	-0.00179631	-0.00223259	-0.0025991	-0.00285196	-0.00294885
0.2548	0	2.987e-05	0.0001009	0.00017116	0.00020339	0.00016793	4.42e-05	-0.00017748	-0.00049421	-0.00089096	-0.00133991	-0.0018035	-0.00224016	-0.00260694	-0.00285996	-0.00295692
0.2552	0	2.97e-05	0.00010035	0.00017002	0.00020153	0.00016524	4.062e-05	-0.00018193	-0.0004995	-0.000897	-0.00134659	-0.0018107	-0.00224774	-0.00261478	-0.00286797	-0.00296499
0.2556	0	2.954e-05	9.981e-05	0.00016888	0.00019967	0.00016254	3.704e-05	-0.00018639	-0.00050479	-0.00090304	-0.00135327	-0.00181789	-0.00225532	-0.00262262	-0.00287598	-0.00297306
0.256	0	2.938e-05	9.926e-05	0.00016774	0.00019781	0.00015985	3.346e-05	-0.00019084	-0.00051008	-0.00090908	-0.00135995	-0.00182509	-0.00226289	-0.00263046	-0.00288398	-0.00298113
0.2564	0	2.922e-05	9.871e-05	0.0001666	0.00019595	0.00015715	2.988e-05	-0.0001953	-0.00051536	-0.00091512	-0.00136663	-0.00183228	-0.00227047	-0.0026383	-0.00289199	-0.00298919
0.2568	0	2.906e-05	9.816e-05	0.00016546	0.00019409	0.00015446	2.629e-05	-0.00019975	-0.00052065	-0.00092116	-0.00137331	-0.00183948	-0.00227804	-0.00264614	-0.0029	-0.00299726
0.2572	0	2.889e-05	9.761e-05	0.00016431	0.00019223	0.00015176	2.271e-05	-0.00020421	-0.00052594	-0.00092721	-0.00137999	-0.00184667	-0.00228562	-0.00265398	-0.002908	-0.00300533
0.2576	0	2.873e-05	9.706e-05	0.00016317	0.00019037	0.00014907	1.913e-05	-0.00020866	-0.00053123	-0.00093325	-0.00138667	-0.00185387	-0.0022932	-0.00266181	-0.00291601	-0.0030134
0.258	0	2.861e-05	9.664e-05	0.0001623	0.0001889	0.00014692	1.626e-05	-0.00021225	-0.00053553	-0.00093819	-0.00139217	-0.00185983	-0.00229953	-0.00266842	-0.00292279	-0.00302025
0.2584	0	2.849e-05	9.622e-05	0.00016142	0.00018743	0.00014478	1.339e-05	-0.00021585	-0.00053983	-0.00094313	-0.00139766	-0.00186579	-0.00230585	-0.00267503	-0.00292957	-0.00302711
0.2588	0	2.837e-05	9.58e-05	0.00016054	0.00018597	0.00014263	1.052e-05	-0.00021944	-0.00054413	-0.00094808	-0.00140316	-0.00187176	-0.00231218	-0.00268164	-0.00293636	-0.00303396
0.2592	0	2.825e-05	9.538e-05	0.00015967	0.0001845	0.00014049	7.65e-06	-0.00022304	-0.00054843	-0.00095302	-0.00140865	-0.00187772	-0.00231851	-0.00268825	-0.00294314	-0.00304081
0.2596	0	2.814e-05	9.496e-05	0.00015879	0.00018303	0.00013835	4.78e-06	-0.00022663	-0.00055272	-0.00095797	-0.00141415	-0.00188368	-0.00232484	-0.00269485	-0.00294992	-0.00304766
0.26	0	2.802e-05	9.454e-05	0.00015791	0.00018156	0.0001362	1.92e-06	-0.00023022	-0.00055702	-0.00096291	-0.00141964	-0.00188964	-0.00233117	-0.00270146	-0.0029567	-0.00305452
0.2604	0	2.79e-05	9.412e-05	0.00015704	0.0001801	0.00013406	-9.5e-07	-0.00023382	-0.00056132	-0.00096785	-0.00142514	-0.00189561	-0.0023375	-0.00270807	-0.00296348	-0.00306137
0.2608	0	2.778e-05	9.37e-05	0.00015616	0.00017863	0.00013191	-3.82e-06	-0.00023741	-0.00056562	-0.0009728	-0.00143064	-0.00190157	-0.00234383	-0.00271468	-0.00297026	-0.00306822
0.2612	0	2.766e-05	9.328e-05	0.00015528	0.00017716	0.00012977	-6.69e-06	-0.00024101	-0.00056992	-0.00097774	-0.00143613	-0.00190753	-0.00235015	-0.00272129	-0.00297704	-0.00307508
0.2616	0	2.738e-05	9.253e-05	0.0001539	0.00017503	0.00012678	-1.057e-05	-0.00024578	-0.00057557	-0.00098418	-0.00144326	-0.00191524	-0.0023583	-0.00272974	-0.00298567	-0.00308377
0.262	0	2.71e-05	9.178e-05	0.00015253	0.00017289	0.0001238	-1.444e-05	-0.00025056	-0.00058122	-0.00099063	-0.00145039	-0.00192294	-0.00236645	-0.00273819	-0.0029943	-0.00309247
0.2624	0	2.682e-05	9.103e-05	0.00015115	0.00017076	0.00012082	-1.831e-05	-0.00025533	-0.00058686	-0.00099707	-0.00145753	-0.00193064	-0.0023746	-0.00274664	-0.00300293	-0.00310116
0.2628	0	2.655e-05	9.029e-05	0.00014977	0.00016862	0.00011784	-2.218e-05	-0.00026011	-0.00059251	-0.00100351	-0.00146466	-0.00193834	-0.00238275	-0.00275509	-0.00301156	-0.00310986
0.2632	0	2.627e-05	8.954e-05	0.00014839	0.00016648	0.00011485	-2.606e-05	-0.00026488	-0.00059815	-0.00100995	-0.00147179	-0.00194604	-0.0023909	-0.00276354	-0.00302018	-0.00311855
0.2636	0	2.599e-05	8.879e-05	0.00014701	0.00016435	0.00011187	-2.993e-05	-0.00026966	-0.0006038	-0.0010164	-0.00147892	-0.00195375	-0.00239905	-0.00277199	-0.00302881	-0.00312725
0.264	0	2.571e-05	8.804e-05	0.00014563	0.00016221	0.00010889	-3.38e-05	-0.00027443	-0.00060945	-0.00102284	-0.00148605	-0.00196145	-0.0024072	-0.00278044	-0.00303744	-0.00313594
0.2644	0	2.543e-05	8.73e-05	0.00014425	0.00016007	0.0001059	-3.768e-05	-0.00027921	-0.00061509	-0.00102928	-0.00149318	-0.00196915	-0.00241534	-0.00278889	-0.00304607	-0.00314464
0.2648	0	2.515e-05	8.655e-05	0.00014287	0.00015794	0.00010292	-4.155e-05	-0.00028398	-0.00062074	-0.00103573	-0.00150031	-0.00197685	-0.00242349	-0.00279734	-0.0030547	-0.00315334
0.2652	0	2.494e-05	8.594e-05	0.00014171	0.0001561	0.00010032	-4.496e-05	-0.0002882	-0.00062575	-0.00104144	-0.00150665	-0.00198371	-0.00243074	-0.00280486	-0.00306239	-0.00316109
0.2656	0	2.473e-05	8.534e-05	0.00014054	0.00015426	9.772e-05	-4.837e-05	-0.00029243	-0.00063075	-0.00104716	-0.00151299	-0.00199056	-0.00243799	-0.00281239	-0.00307009	-0.00316884
0.266	0	2.452e-05	8.473e-05	0.00013938	0.00015241	9.511e-05	-5.178e-05	-0.00029665	-0.00063576	-0.00105288	-0.00151933	-0.00199742	-0.00244524	-0.00281992	-0.00307778	-0.00317659
0.2664	0	2.431e-05	8.413e-05	0.00013821	0.00015057	9.251e-05	-5.519e-05	-0.00030087	-0.00064076	-0.00105859	-0.00152567	-0.00200427	-0.00245249	-0.00282745	-0.00308548	-0.00318434
0.2668	0	2.41e-05	8.352e-05	0.00013705	0.00014873	8.991e-05	-5.86e-05	-0.0003051	-0.00064577	-0.00106431	-0.00153201	-0.00201113	-0.00245974	-0.00283498	-0.00309317	-0.00319209
0.2672	0	2.39e-05	8.292e-05	0.00013588	0.00014689	8.731e-05	-6.202e-05	-0.00030932	-0.00065077	-0.00107003	-0.00153835	-0.00201799	-0.00246699	-0.0028425	-0.00310087	-0.00319985
0.2676	0	2.369e-05	8.231e-05	0.00013471	0.00014505	8.47e-05	-6.543e-05	-0.00031354	-0.00065578	-0.00107575	-0.00154469	-0.00202484	-0.00247424	-0.00285003	-0.00310856	-0.0032076
0.268	0	2.348e-05	8.171e-05	0.00013355	0.00014321	8.21e-05	-6.884e-05	-0.00031777	-0.00066078	-0.00108146	-0.00155103	-0.0020317	-0.00248149	-0.00285756	-0.00311626	-0.00321535
0.2684	0	2.327e-05	8.11e-05	0.00013238	0.00014136	7.95e-05	-7.225e-05	-0.00032199	-0.00066579	-0.00108718	-0.00155737	-0.00203855	-0.00248874	-0.00286509	-0.00312396	-0.0032231
0.2688	0	2.313e-05	8.056e-05	0.00013124	0.00013947	7.678e-05	-7.583e-05	-0.00032641	-0.00067098	-0.00109303	-0.00156375	-0.0020453	-0.00249573	-0.00287219	-0.00313107	-0.00323015
0.2692	0	2.298e-05	8.001e-05	0.00013009	0.00013758	7.405e-05	-7.941e-05	-0.00033083	-0.00067616	-0.00109887	-0.00157013	-0.00205205	-0.00250271	-0.00287929	-0.00313818	-0.00323721
0.2696	0	2.284e-05	7.947e-05	0.00012895	0.00013569	7.133e-05	-8.298e-05	-0.00033525	-0.00068135	-0.00110472	-0.00157651	-0.0020588	-0.0025097	-0.00288639	-0.00314529	-0.00324426
0.27	0	2.27e-05	7.893e-05	0.0001278	0.0001338	6.861e-05	-8.656e-05	-0.00033967	-0.00068653	-0.00111057	-0.00158288	-0.00206554	-0.00251668	-0.0028935	-0.0031524	-0.00325131
0.2704	0	2.256e-05	7.839e-05	0.00012665	0.0001319	6.589e-05	-9.014e-05	-0.00034408	-0.00069172	-0.00111641	-0.00158926	-0.00207229	-0.00252367	-0.0029006	-0.00315951	-0.00325837
0.2708	0	2.242e-05	7.784e-05	0.00012551	0.00013001	6.317e-05	-9.372e-05	-0.0003485	-0.0006969	-0.00112226	-0.00159564	-0.00207904	-0.00253065	-0.0029077	-0.00316662	-0.00326542
0.2712	0	2.228e-05	7.73e-05	0.00012436	0.00012812	6.044e-05	-9.729e-05	-0.00035292	-0.00070209	-0.00112811	-0.00160202	-0.00208579	-0.00253764	-0.0029148	-0.00317373	-0.00327247
0.2716	0	2.214e-05	7.676e-05	0.00012322	0.00012623	5.772e-05	-0.00010087	-0.00035734	-0.00070727	-0.00113395	-0.00160839	-0.00209254	-0.00254462	-0.0029219	-0.00318084	-0.00327953
0.272	0	2.2e-05	7.621e-05	0.00012207	0.00012434	5.5e-05	-0.00010445	-0.00036176	-0.00071246	-0.0011398	-0.00161477	-0.00209929	-0.00255161	-0.00292901	-0.00318795	-0.00328658
0.2724	0	2.18e-05	7.563e-05	0.00012095	0.00012257	5.251e-05	-0.0001077	-0.00036576	-0.00071719	-0.00114519	-0.00162072	-0.0021057	-0.00255839	-0.00293606	-0.00319518	-0.00329389
0.2728	0	2.16e-05	7.504e-05	0.00011983	0.00012081	5.003e-05	-0.00011094	-0.00036976	-0.00072192	-0.00115058	-0.00162668	-0.00211212	-0.00256517	-0.00294311	-0.00320241	-0.00330119
0.2732	0	2.14e-05	7.445e-05	0.0001187	0.00011905	4.754e-05	-0.00011419	-0.00037376	-0.00072665	-0.00115597	-0.00163263	-0.00211853	-0.00257195	-0.00295015	-0.00320964	-0.0033085
0.2736	0	2.12e-05	7.387e-05	0.00011758	0.00011729	4.506e-05	-0.00011743	-0.00037776	-0.00073138	-0.00116136	-0.00163858	-0.00212495	-0.00257874	-0.0029572	-0.00321687	-0.00331581
0.274	0	2.1e-05	7.328e-05	0.00011646	0.00011553	4.257e-05	-0.00012068	-0.00038177	-0.00073612	-0.00116675	-0.00164453	-0.00213136	-0.00258552	-0.00296425	-0.0032241	-0.00332311
0.2744	0	2.08e-05	7.269e-05	0.00011534	0.00011376	4.009e-05	-0.00012392	-0.00038577	-0.00074085	-0.00117215	-0.00165049	-0.00213778	-0.0025923	-0.0029713	-0.00323133	-0.00333042
0.2748	0	2.06e-05	7.211e-05	0.00011421	0.000112	3.76e-05	-0.00012717	-0.00038977	-0.00074558	-0.00117754	-0.00165644	-0.00214419	-0.00259908	-0.00297835	-0.00323856	-0.00333772
0.2752	0	2.04e-05	7.152e-05	0.00011309	0.00011024	3.512e-05	-0.00013041	-0.00039377	-0.00075031	-0.00118293	-0.00166239	-0.00215061	-0.00260587	-0.0029854	-0.00324579	-0.00334503
0.2756	0	2.02e-05	7.093e-05	0.00011197	0.00010848	3.263e-05	-0.00013366	-0.00039777	-0.00075504	-0.00118832	-0.00166834	-0.00215702	-0.00261265	-0.00299245	-0.00325302	-0.00335234
0.276	0	2.005e-05	7.037e-05	0.00011078	0.00010652	2.983e-05	-0.00013731	-0.00040223	-0.0007602	-0.00119404	-0.00167445	-0.00216339	-0.00261913	-0.00299895	-0.00325945	-0.00335865
0.2764	0	1.991e-05	6.981e-05	0.00010959	0.00010456	2.703e-05	-0.00014097	-0.00040669	-0.00076537	-0.00119976	-0.00168056	-0.00216975	-0.00262561	-0.00300544	-0.00326588	-0.00336497
0.2768	0	1.977e-05	6.924e-05	0.00010839	0.0001026	2.423e-05	-0.00014462	-0.00041115	-0.00077053	-0.00120547	-0.00168667	-0.00217612	-0.00263209	-0.00301194	-0.0032723	-0.00337129
0.2772	0	1.963e-05	6.868e-05	0.0001072	0.00010064	2.143e-05	-0.00014827	-0.00041561	-0.00077569	-0.00121119	-0.00169278	-0.00218249	-0.00263858	-0.00301844	-0.00327873	-0.00337761
0.2776	0	1.948e-05	6.812e-05	0.00010601	9.867e-05	1.863e-05	-0.00015193	-0.00042007	-0.00078086	-0.00121691	-0.00169889	-0.00218885	-0.00264506	-0.00302493	-0.00328516	-0.00338393
0.278	0	1.934e-05	6.755e-05	0.00010482	9.671e-05	1.582e-05	-0.00015558	-0.00042453	-0.00078602	-0.00122263	-0.001705	-0.00219522	-0.00265154	-0.00303143	-0.00329159	-0.00339025
0.2784	0	1.92e-05	6.699e-05	0.00010363	9.475e-05	1.302e-05	-0.00015923	-0.00042899	-0.00079118	-0.00122835	-0.00171111	-0.00220158	-0.00265802	-0.00303793	-0.00329801	-0.00339657
0.2788	0	1.906e-05	6.643e-05	0.00010244	9.279e-05	1.022e-05	-0.00016289	-0.00043345	-0.00079634	-0.00123407	-0.00171722	-0.00220795	-0.0026645	-0.00304442	-0.00330444	-0.00340289
0.2792	0	1.892e-05	6.586e-05	0.00010125	9.083e-05	7.42e-06	-0.00016654	-0.00043791	-0.00080151	-0.00123979	-0.00172333	-0.00221432	-0.00267099	-0.00305092	-0.00331087	-0.0034092
0.2796	0	1.866e-05	6.513e-05	9.986e-05	8.864e-05	4.36e-06	-0.00017051	-0.00044275	-0.00080716	-0.00124613	-0.00173025	-0.00222168	-0.00267867	-0.0030588	-0.00331885	-0.0034172
0.28	0	1.841e-05	6.44e-05	9.846e-05	8.646e-05	1.3e-06	-0.00017447	-0.00044759	-0.0008128	-0.00125248	-0.00173718	-0.00222905	-0.00268635	-0.00306669	-0.00332682	-0.00342519
0.2804	0	1.816e-05	6.367e-05	9.707e-05	8.427e-05	-1.76e-06	-0.00017844	-0.00045243	-0.00081845	-0.00125883	-0.0017441	-0.00223641	-0.00269403	-0.00307457	-0.0033348	-0.00343319
0.2808	0	1.791e-05	6.294e-05	9.567e-05	8.208e-05	-4.82e-06	-0.0001824	-0.00045726	-0.0008241	-0.00126517	-0.00175102	-0.00224378	-0.0027017	-0.00308246	-0.00334278	-0.00344119
0.2812	0	1.766e-05	6.22e-05	9.428e-05	7.989e-05	-7.88e-06	-0.00018637	-0.0004621	-0.00082975	-0.00127152	-0.00175795	-0.00225114	-0.00270938	-0.00309034	-0.00335076	-0.00344918
0.2816	0	1.741e-05	6.147e-05	9.289e-05	7.77e-05	-1.094e-05	-0.00019033	-0.00046694	-0.0008354	-0.00127786	-0.00176487	-0.00225851	-0.00271706	-0.00309823	-0.00335873	-0.00345718
0.282	0	1.715e-05	6.074e-05	9.149e-05	7.551e-05	-1.4e-05	-0.0001943	-0.00047178	-0.00084105	-0.00128421	-0.0017718	-0.00226587	-0.00272474	-0.00310611	-0.00336671	-0.00346517
0.2824	0	1.69e-05	6.001e-05	9.01e-05	7.332e-05	-1.706e-05	-0.00019826	-0.00047662	-0.0008467	-0.00129056	-0.00177872	-0.00227324	-0.00273242	-0.003114	-0.00337469	-0.00347317
0.2828	0	1.665e-05	5.928e-05	8.87e-05	7.114e-05	-2.012e-05	-0.00020223	-0.00048145	-0.00085235	-0.0012969	-0.00178565	-0.0022806	-0.0027401	-0.00312188	-0.00338267	-0.00348116
0.2832	0	1.652e-05	5.874e-05	8.754e-05	6.921e-05	-2.286e-05	-0.00020577	-0.00048572	-0.00085722	-0.00130225	-0.00179131	-0.00228644	-0.00274602	-0.00312782	-0.00338859	-0.00348707
0.2836	0	1.639e-05	5.82e-05	8.639e-05	6.729e-05	-2.559e-05	-0.0002093	-0.00048999	-0.0008621	-0.0013076	-0.00179697	-0.00229228	-0.00275194	-0.00313375	-0.00339451	-0.00349298
0.284	0	1.627e-05	5.766e-05	8.523e-05	6.537e-05	-2.833e-05	-0.00021284	-0.00049425	-0.00086698	-0.00131295	-0.00180263	-0.00229811	-0.00275786	-0.00313968	-0.00340043	-0.0034989
0.2844	0	1.614e-05	5.712e-05	8.407e-05	6.345e-05	-3.107e-05	-0.00021638	-0.00049852	-0.00087185	-0.0013183	-0.00180829	-0.00230395	-0.00276379	-0.00314562	-0.00340635	-0.00350481
0.2848	0	1.601e-05	5.658e-05	8.291e-05	6.152e-05	-3.38e-05	-0.00021992	-0.00050279	-0.00087673	-0.00132365	-0.00181396	-0.00230979	-0.00276971	-0.00315155	-0.00341227	-0.00351072
0.2852	0	1.588e-05	5.604e-05	8.175e-05	5.96e-05	-3.654e-05	-0.00022346	-0.00050705	-0.0008816	-0.00132899	-0.00181962	-0.00231562	-0.00277563	-0.00315748	-0.00341819	-0.00351663
0.2856	0	1.575e-05	5.55e-05	8.06e-05	5.768e-05	-3.928e-05	-0.000227	-0.00051132	-0.00088648	-0.00133434	-0.00182528	-0.00232146	-0.00278155	-0.00316342	-0.00342412	-0.00352254
0.286	0	1.563e-05	5.496e-05	7.944e-05	5.576e-05	-4.201e-05	-0.00023054	-0.00051559	-0.00089136	-0.00133969	-0.00183094	-0.0023273	-0.00278747	-0.00316935	-0.00343004	-0.00352845
0.2864	0	1.55e-05	5.442e-05	7.828e-05	5.383e-05	-4.475e-05	-0.00023407	-0.00051985	-0.00089623	-0.00134504	-0.0018366	-0.00233313	-0.00279339	-0.00317528	-0.00343596	-0.00353436
0.2868	0	1.525e-05	5.367e-05	7.686e-05	5.162e-05	-4.785e-05	-0.00023805	-0.00052467	-0.00090183	-0.00135129	-0.00184336	-0.00234028	-0.00280079	-0.00318284	-0.00344358	-0.00354198
0.2872	0	1.499e-05	5.293e-05	7.544e-05	4.94e-05	-5.094e-05	-0.00024202	-0.00052949	-0.00090743	-0.00135753	-0.00185013	-0.00234743	-0.00280819	-0.00319039	-0.0034512	-0.0035496
0.2876	0	1.474e-05	5.219e-05	7.402e-05	4.718e-05	-5.404e-05	-0.00024599	-0.00053431	-0.00091302	-0.00136378	-0.00185689	-0.00235457	-0.00281559	-0.00319794	-0.00345882	-0.00355723
0.288	0	1.449e-05	5.144e-05	7.26e-05	4.496e-05	-5.713e-05	-0.00024996	-0.00053913	-0.00091862	-0.00137002	-0.00186365	-0.00236172	-0.002823	-0.00320549	-0.00346644	-0.00356485
0.2884	0	1.423e-05	5.07e-05	7.118e-05	4.275e-05	-6.023e-05	-0.00025394	-0.00054395	-0.00092422	-0.00137627	-0.00187041	-0.00236886	-0.0028304	-0.00321304	-0.00347406	-0.00357247
0.2888	0	1.398e-05	4.996e-05	6.976e-05	4.053e-05	-6.332e-05	-0.00025791	-0.00054877	-0.00092981	-0.00138252	-0.00187717	-0.00237601	-0.0028378	-0.00322059	-0.00348168	-0.00358009
0.2892	0	1.373e-05	4.921e-05	6.833e-05	3.831e-05	-6.642e-05	-0.00026188	-0.00055359	-0.00093541	-0.00138876	-0.00188393	-0.00238315	-0.0028452	-0.00322814	-0.0034893	-0.00358772
0.2896	0	1.347e-05	4.847e-05	6.691e-05	3.609e-05	-6.951e-05	-0.00026585	-0.00055841	-0.00094101	-0.00139501	-0.00189069	-0.0023903	-0.0028526	-0.00323569	-0.00349692	-0.00359534
0.29	0	1.322e-05	4.772e-05	6.549e-05	3.388e-05	-7.261e-05	-0.00026983	-0.00056323	-0.00094661	-0.00140125	-0.00189745	-0.00239744	-0.00286	-0.00324324	-0.00350454	-0.00360296
0.2904	0	1.304e-05	4.714e-05	6.434e-05	3.201e-05	-7.522e-05	-0.0002732	-0.00056731	-0.00095129	-0.00140642	-0.00190297	-0.00240319	-0.00286587	-0.00324914	-0.00351042	-0.00360877
0.2908	0	1.286e-05	4.655e-05	6.318e-05	3.015e-05	-7.784e-05	-0.00027656	-0.00057139	-0.00095597	-0.00141159	-0.00190849	-0.00240893	-0.00287174	-0.00325504	-0.00351629	-0.00361457
0.2912	0	1.267e-05	4.596e-05	6.202e-05	2.829e-05	-8.045e-05	-0.00027993	-0.00057546	-0.00096065	-0.00141675	-0.00191401	-0.00241467	-0.0028776	-0.00326094	-0.00352216	-0.00362038
0.2916	0	1.249e-05	4.538e-05	6.087e-05	2.642e-05	-8.307e-05	-0.0002833	-0.00057954	-0.00096534	-0.00142192	-0.00191954	-0.00242042	-0.00288347	-0.00326684	-0.00352803	-0.00362618
0.292	0	1.231e-05	4.479e-05	5.971e-05	2.456e-05	-8.569e-05	-0.00028667	-0.00058362	-0.00097002	-0.00142708	-0.00192506	-0.00242616	-0.00288933	-0.00327274	-0.00353391	-0.00363199
0.2924	0	1.212e-05	4.42e-05	5.855e-05	2.27e-05	-8.83e-05	-0.00029004	-0.00058769	-0.0009747	-0.00143225	-0.00193058	-0.0024319	-0.0028952	-0.00327865	-0.00353978	-0.00363779
0.2928	0	1.194e-05	4.361e-05	5.739e-05	2.084e-05	-9.092e-05	-0.00029341	-0.00059177	-0.00097939	-0.00143742	-0.0019361	-0.00243765	-0.00290107	-0.00328455	-0.00354565	-0.0036436
0.2932	0	1.176e-05	4.303e-05	5.624e-05	1.897e-05	-9.354e-05	-0.00029678	-0.00059584	-0.00098407	-0.00144258	-0.00194162	-0.00244339	-0.00290693	-0.00329045	-0.00355152	-0.0036494
0.2936	0	1.158e-05	4.244e-05	5.508e-05	1.711e-05	-9.615e-05	-0.00030015	-0.00059992	-0.00098875	-0.00144775	-0.00194714	-0.00244913	-0.0029128	-0.00329635	-0.0035574	-0.00365521
0.294	0	1.132e-05	4.167e-05	5.356e-05	1.471e-05	-9.949e-05	-0.00030442	-0.00060506	-0.00099464	-0.00145422	-0.00195403	-0.00245629	-0.00292009	-0.00330368	-0.00356471	-0.00366248
0.2944	0	1.107e-05	4.089e-05	5.204e-05	1.231e-05	-0.00010284	-0.0003087	-0.0006102	-0.00100052	-0.00146069	-0.00196092	-0.00246344	-0.00292739	-0.00331102	-0.00357202	-0.00366975
0.2948	0	1.082e-05	4.012e-05	5.053e-05	9.91e-06	-0.00010618	-0.00031297	-0.00061534	-0.0010064	-0.00146717	-0.00196781	-0.00247059	-0.00293468	-0.00331836	-0.00357933	-0.00367702
0.2952	0	1.057e-05	3.934e-05	4.901e-05	7.51e-06	-0.00010952	-0.00031725	-0.00062048	-0.00101228	-0.00147364	-0.0019747	-0.00247775	-0.00294198	-0.00332569	-0.00358665	-0.0036843
0.2956	0	1.031e-05	3.857e-05	4.749e-05	5.11e-06	-0.00011286	-0.00032152	-0.00062562	-0.00101817	-0.00148011	-0.00198159	-0.0024849	-0.00294928	-0.00333303	-0.00359396	-0.00369157
0.296	0	1.006e-05	3.779e-05	4.597e-05	2.71e-06	-0.0001162	-0.0003258	-0.00063077	-0.00102405	-0.00148658	-0.00198848	-0.00249205	-0.00295657	-0.00334037	-0.00360127	-0.00369884
0.2964	0	9.81e-06	3.702e-05	4.445e-05	3.1e-07	-0.00011955	-0.00033008	-0.00063591	-0.00102993	-0.00149305	-0.00199537	-0.0024992	-0.00296387	-0.0033477	-0.00360858	-0.00370611
0.2968	0	9.56e-06	3.625e-05	4.293e-05	-2.09e-06	-0.00012289	-0.00033435	-0.00064105	-0.00103581	-0.00149953	-0.00200226	-0.00250636	-0.00297116	-0.00335504	-0.0036159	-0.00371338
0.2972	0	9.3e-06	3.547e-05	4.142e-05	-4.49e-06	-0.00012623	-0.00033863	-0.00064619	-0.0010417	-0.001506	-0.00200915	-0.00251351	-0.00297846	-0.00336238	-0.00362321	-0.00372065
0.2976	0	9.1e-06	3.478e-05	4.001e-05	-6.74e-06	-0.00012937	-0.00034264	-0.00065098	-0.00104712	-0.00151189	-0.00201534	-0.00251985	-0.00298484	-0.00336872	-0.00362949	-0.00372689
0.298	0	8.9e-06	3.408e-05	3.861e-05	-8.99e-06	-0.00013251	-0.00034664	-0.00065576	-0.00105254	-0.00151778	-0.00202153	-0.00252619	-0.00299122	-0.00337506	-0.00363577	-0.00373314
0.2984	0	8.7e-06	3.339e-05	3.72e-05	-1.124e-05	-0.00013565	-0.00035065	-0.00066055	-0.00105797	-0.00152368	-0.00202772	-0.00253253	-0.0029976	-0.00338141	-0.00364205	-0.00373938
0.2988	0	8.5e-06	3.269e-05	3.58e-05	-1.349e-05	-0.00013879	-0.00035466	-0.00066534	-0.00106339	-0.00152957	-0.00203391	-0.00253887	-0.00300398	-0.00338775	-0.00364834	-0.00374562
0.2992	0	8.3e-06	3.199e-05	3.439e-05	-1.574e-05	-0.00014193	-0.00035867	-0.00067013	-0.00106881	-0.00153547	-0.0020401	-0.00254522	-0.00301036	-0.00339409	-0.00365462	-0.00375186
0.2996	0	8.1e-06	3.13e-05	3.299e-05	-1.799e-05	-0.00014507	-0.00036268	-0.00067492	-0.00107424	-0.00154136	-0.00204629	-0.00255156	-0.00301673	-0.00340043	-0.0036609	-0.0037581
0.3	0	7.9e-06	3.06e-05	3.158e-05	-2.024e-05	-0.00014822	-0.00036669	-0.00067971	-0.00107966	-0.00154725	-0.00205248	-0.0025579	-0.00302311	-0.00340677	-0.00366718	-0.00376435
0.3004	0	7.7e-06	2.991e-05	3.018e-05	-2.249e-05	-0.00015136	-0.0003707	-0.00068449	-0.00108508	-0.00155315	-0.00205867	-0.00256424	-0.00302949	-0.00341312	-0.00367347	-0.00377059
0.3008	0	7.5e-06	2.921e-05	2.877e-05	-2.474e-05	-0.0001545	-0.0003747	-0.00068928	-0.00109051	-0.00155904	-0.00206486	-0.00257058	-0.00303587	-0.00341946	-0.00367975	-0.00377683
0.3012	0	7.34e-06	2.849e-05	2.721e-05	-2.729e-05	-0.00015808	-0.00037925	-0.00069465	-0.00109647	-0.00156536	-0.00207131	-0.00257695	-0.00304203	-0.00342535	-0.00368537	-0.00378228
0.3016	0	7.17e-06	2.777e-05	2.566e-05	-2.983e-05	-0.00016165	-0.0003838	-0.00070001	-0.00110244	-0.00157169	-0.00207775	-0.00258331	-0.00304819	-0.00343124	-0.003691	-0.00378774
0.302	0	7e-06	2.705e-05	2.41e-05	-3.238e-05	-0.00016523	-0.00038835	-0.00070537	-0.0011084	-0.00157801	-0.0020842	-0.00258968	-0.00305435	-0.00343713	-0.00369663	-0.00379319
0.3024	0	6.83e-06	2.633e-05	2.254e-05	-3.492e-05	-0.00016881	-0.00039289	-0.00071073	-0.00111437	-0.00158433	-0.00209065	-0.00259604	-0.00306051	-0.00344303	-0.00370226	-0.00379865
0.3028	0	6.66e-06	2.561e-05	2.098e-05	-3.747e-05	-0.00017239	-0.00039744	-0.0007161	-0.00112033	-0.00159066	-0.00209709	-0.00260241	-0.00306667	-0.00344892	-0.00370788	-0.0038041
0.3032	0	6.5e-06	2.489e-05	1.943e-05	-4.001e-05	-0.00017597	-0.00040199	-0.00072146	-0.0011263	-0.00159698	-0.00210354	-0.00260877	-0.00307282	-0.00345481	-0.00371351	-0.00380956
0.3036	0	6.33e-06	2.417e-05	1.787e-05	-4.256e-05	-0.00017954	-0.00040653	-0.00072682	-0.00113226	-0.0016033	-0.00210999	-0.00261514	-0.00307898	-0.0034607	-0.00371914	-0.00381501
0.304	0	6.16e-06	2.345e-05	1.631e-05	-4.51e-05	-0.00018312	-0.00041108	-0.00073219	-0.00113823	-0.00160963	-0.00211643	-0.00262151	-0.00308514	-0.00346659	-0.00372477	-0.00382046
0.3044	0	5.99e-06	2.273e-05	1.475e-05	-4.764e-05	-0.0001867	-0.00041563	-0.00073755	-0.00114419	-0.00161595	-0.00212288	-0.00262787	-0.0030913	-0.00347249	-0.00373039	-0.00382592
0.3048	0	5.71e-06	2.195e-05	1.33e-05	-4.987e-05	-0.00018974	-0.00041949	-0.00074216	-0.00114946	-0.00162175	-0.0021291	-0.00263441	-0.00309807	-0.00347942	-0.00373746	-0.00383311
0.3052	0	5.43e-06	2.116e-05	1.184e-05	-5.21e-05	-0.00019279	-0.00042334	-0.00074676	-0.00115472	-0.00162755	-0.00213533	-0.00264095	-0.00310484	-0.00348636	-0.00374453	-0.00384029
0.3056	0	5.15e-06	2.038e-05	1.038e-05	-5.432e-05	-0.00019583	-0.0004272	-0.00075137	-0.00115998	-0.00163336	-0.00214156	-0.00264749	-0.00311161	-0.0034933	-0.00375161	-0.00384748
0.306	0	4.88e-06	1.959e-05	8.93e-06	-5.655e-05	-0.00019888	-0.00043106	-0.00075598	-0.00116525	-0.00163916	-0.00214778	-0.00265404	-0.00311838	-0.00350023	-0.00375868	-0.00385467
0.3064	0	4.6e-06	1.88e-05	7.47e-06	-5.878e-05	-0.00020192	-0.00043492	-0.00076058	-0.00117051	-0.00164496	-0.00215401	-0.00266058	-0.00312515	-0.00350717	-0.00376575	-0.00386185
0.3068	0	4.32e-06	1.802e-05	6.01e-06	-6.1e-05	-0.00020497	-0.00043878	-0.00076519	-0.00117577	-0.00165076	-0.00216023	-0.00266712	-0.00313192	-0.00351411	-0.00377282	-0.00386904
0.3072	0	4.04e-06	1.723e-05	4.56e-06	-6.323e-05	-0.00020801	-0.00044263	-0.0007698	-0.00118104	-0.00165657	-0.00216646	-0.00267366	-0.00313869	-0.00352105	-0.00377989	-0.00387623
0.3076	0	3.76e-06	1.645e-05	3.1e-06	-6.546e-05	-0.00021106	-0.00044649	-0.00077441	-0.0011863	-0.00166237	-0.00217269	-0.0026802	-0.00314546	-0.00352798	-0.00378696	-0.00388342
0.308	0	3.48e-06	1.566e-05	1.64e-06	-6.768e-05	-0.0002141	-0.00045035	-0.00077901	-0.00119157	-0.00166817	-0.00217891	-0.00268674	-0.00315223	-0.00353492	-0.00379403	-0.0038906
0.3084	0	3.45e-06	1.51e-05	2.1e-07	-7.017e-05	-0.00021766	-0.00045487	-0.00078427	-0.00119726	-0.00167398	-0.00218452	-0.00269192	-0.00315683	-0.00353893	-0.00379752	-0.00389379
0.3088	0	3.42e-06	1.454e-05	-1.23e-06	-7.265e-05	-0.00022123	-0.00045939	-0.00078953	-0.00120296	-0.0016798	-0.00219014	-0.00269709	-0.00316144	-0.00354294	-0.00380102	-0.00389697
0.3092	0	3.39e-06	1.397e-05	-2.67e-06	-7.514e-05	-0.00022479	-0.00046391	-0.00079478	-0.00120866	-0.00168561	-0.00219575	-0.00270227	-0.00316604	-0.00354695	-0.00380451	-0.00390016
0.3096	0	3.36e-06	1.341e-05	-4.1e-06	-7.762e-05	-0.00022835	-0.00046844	-0.00080004	-0.00121436	-0.00169142	-0.00220136	-0.00270744	-0.00317065	-0.00355096	-0.003808	-0.00390334
0.31	0	3.33e-06	1.284e-05	-5.54e-06	-8.011e-05	-0.00023192	-0.00047296	-0.0008053	-0.00122006	-0.00169724	-0.00220697	-0.00271262	-0.00317525	-0.00355498	-0.00381149	-0.00390653
0.3104	0	3.3e-06	1.228e-05	-6.98e-06	-8.259e-05	-0.00023548	-0.00047748	-0.00081055	-0.00122576	-0.00170305	-0.00221258	-0.00271779	-0.00317986	-0.00355899	-0.00381499	-0.00390971
0.3108	0	3.27e-06	1.171e-05	-8.42e-06	-8.507e-05	-0.00023904	-0.000482	-0.00081581	-0.00123146	-0.00170886	-0.00221819	-0.00272297	-0.00318446	-0.003563	-0.00381848	-0.0039129
0.3112	0	3.24e-06	1.115e-05	-9.85e-06	-8.756e-05	-0.00024261	-0.00048652	-0.00082107	-0.00123715	-0.00171467	-0.00222381	-0.00272814	-0.00318907	-0.00356701	-0.00382197	-0.00391609
0.3116	0	3.21e-06	1.058e-05	-1.129e-05	-9.004e-05	-0.00024617	-0.00049104	-0.00082633	-0.00124285	-0.00172049	-0.00222942	-0.00273332	-0.00319367	-0.00357102	-0.00382546	-0.00391927
0.312	0	2.96e-06	9.84e-06	-1.27e-05	-9.225e-05	-0.00024921	-0.00049491	-0.00083095	-0.00124813	-0.00172627	-0.00223558	-0.00273973	-0.00320024	-0.00357767	-0.00383216	-0.00392601
0.3124	0	2.72e-06	9.1e-06	-1.412e-05	-9.445e-05	-0.00025225	-0.00049878	-0.00083558	-0.0012534	-0.00173206	-0.00224174	-0.00274614	-0.00320681	-0.00358432	-0.00383886	-0.00393275
0.3128	0	2.47e-06	8.36e-06	-1.553e-05	-9.665e-05	-0.00025529	-0.00050265	-0.0008402	-0.00125867	-0.00173784	-0.0022479	-0.00275255	-0.00321337	-0.00359098	-0.00384556	-0.00393949
0.3132	0	2.23e-06	7.62e-06	-1.695e-05	-9.885e-05	-0.00025833	-0.00050652	-0.00084483	-0.00126395	-0.00174363	-0.00225406	-0.00275896	-0.00321994	-0.00359763	-0.00385226	-0.00394622
0.3136	0	1.98e-06	6.88e-06	-1.836e-05	-0.00010105	-0.00026137	-0.00051039	-0.00084946	-0.00126922	-0.00174941	-0.00226022	-0.00276537	-0.00322651	-0.00360428	-0.00385896	-0.00395296
0.314	0	1.73e-06	6.13e-06	-1.978e-05	-0.00010325	-0.00026442	-0.00051425	-0.00085408	-0.00127449	-0.0017552	-0.00226638	-0.00277178	-0.00323307	-0.00361093	-0.00386567	-0.0039597
0.3144	0	1.49e-06	5.39e-06	-2.119e-05	-0.00010545	-0.00026746	-0.00051812	-0.00085871	-0.00127977	-0.00176098	-0.00227254	-0.00277819	-0.00323964	-0.00361759	-0.00387237	-0.00396644
0.3148	0	1.24e-06	4.65e-06	-2.261e-05	-0.00010765	-0.0002705	-0.00052199	-0.00086333	-0.00128504	-0.00176677	-0.0022787	-0.0027846	-0.00324621	-0.00362424	-0.00387907	-0.00397318
0.3152	0	1e-06	3.91e-06	-2.402e-05	-0.00010985	-0.00027354	-0.00052586	-0.00086796	-0.00129031	-0.00177255	-0.00228486	-0.00279101	-0.00325277	-0.00363089	-0.00388577	-0.00397991
0.3156	0	8.2e-07	3.11e-06	-2.574e-05	-0.00011265	-0.00027743	-0.0005307	-0.00087353	-0.0012963	-0.00177864	-0.00229073	-0.00279642	-0.00325759	-0.00363506	-0.00388934	-0.00398308
0.316	0	6.5e-07	2.31e-06	-2.746e-05	-0.00011546	-0.00028131	-0.00053555	-0.00087909	-0.00130228	-0.00178472	-0.00229659	-0.00280183	-0.0032624	-0.00363923	-0.00389291	-0.00398624
0.3164	0	4.7e-07	1.51e-06	-2.917e-05	-0.00011826	-0.0002852	-0.0005404	-0.00088466	-0.00130827	-0.0017908	-0.00230246	-0.00280724	-0.00326722	-0.0036434	-0.00389648	-0.00398941
0.3168	0	3e-07	7.1e-07	-3.089e-05	-0.00012106	-0.00028909	-0.00054524	-0.00089023	-0.00131425	-0.00179688	-0.00230833	-0.00281265	-0.00327204	-0.00364757	-0.00390006	-0.00399257
0.3172	0	1.2e-07	-9e-08	-3.261e-05	-0.00012387	-0.00029298	-0.00055009	-0.00089579	-0.00132024	-0.00180296	-0.0023142	-0.00281806	-0.00327685	-0.00365173	-0.00390363	-0.00399574
0.3176	0	-5e-08	-8.9e-07	-3.433e-05	-0.00012667	-0.00029687	-0.00055493	-0.00090136	-0.00132622	-0.00180904	-0.00232006	-0.00282347	-0.00328167	-0.0036559	-0.0039072	-0.0039989
0.318	0	-2.3e-07	-1.69e-06	-3.604e-05	-0.00012947	-0.00030075	-0.00055978	-0.00090693	-0.0013322	-0.00181513	-0.00232593	-0.00282888	-0.00328649	-0.00366007	-0.00391078	-0.00400207
0.3184	0	-4e-07	-2.49e-06	-3.776e-05	-0.00013228	-0.00030464	-0.00056462	-0.00091249	-0.00133819	-0.00182121	-0.0023318	-0.00283429	-0.0032913	-0.00366424	-0.00391435	-0.00400523
0.3188	0	-5.7e-07	-3.29e-06	-3.948e-05	-0.00013508	-0.00030853	-0.00056947	-0.00091806	-0.00134417	-0.00182729	-0.00233766	-0.0028397	-0.00329612	-0.00366841	-0.00391792	-0.0040084
0.3192	0	-8.2e-07	-4.15e-06	-4.119e-05	-0.00013779	-0.00031228	-0.00057421	-0.00092367	-0.00135047	-0.00183408	-0.00234474	-0.00284689	-0.00330331	-0.00367556	-0.00392505	-0.0040156
0.3196	0	-1.07e-06	-5e-06	-4.289e-05	-0.0001405	-0.00031603	-0.00057895	-0.00092927	-0.00135678	-0.00184087	-0.00235181	-0.00285408	-0.0033105	-0.00368271	-0.00393218	-0.00402281
0.32	0	-1.32e-06	-5.85e-06	-4.46e-05	-0.00014321	-0.00031978	-0.00058369	-0.00093488	-0.00136308	-0.00184767	-0.00235889	-0.00286127	-0.0033177	-0.00368985	-0.00393932	-0.00403001
0.3204	0	-1.57e-06	-6.71e-06	-4.631e-05	-0.00014592	-0.00032353	-0.00058842	-0.00094049	-0.00136938	-0.00185446	-0.00236596	-0.00286846	-0.00332489	-0.003697	-0.00394645	-0.00403722
0.3208	0	-1.82e-06	-7.56e-06	-4.801e-05	-0.00014863	-0.00032728	-0.00059316	-0.0009461	-0.00137569	-0.00186125	-0.00237303	-0.00287565	-0.00333208	-0.00370415	-0.00395358	-0.00404442
0.3212	0	-2.07e-06	-8.42e-06	-4.972e-05	-0.00015135	-0.00033103	-0.0005979	-0.0009517	-0.00138199	-0.00186804	-0.00238011	-0.00288284	-0.00333928	-0.0037113	-0.00396071	-0.00405163
0.3216	0	-2.33e-06	-9.27e-06	-5.143e-05	-0.00015406	-0.00033478	-0.00060264	-0.00095731	-0.00138829	-0.00187484	-0.00238718	-0.00289003	-0.00334647	-0.00371845	-0.00396784	-0.00405883
0.322	0	-2.58e-06	-1.013e-05	-5.313e-05	-0.00015677	-0.00033853	-0.00060738	-0.00096292	-0.00139459	-0.00188163	-0.00239425	-0.00289722	-0.00335366	-0.0037256	-0.00397497	-0.00406603
0.3224	0	-2.83e-06	-1.098e-05	-5.484e-05	-0.00015948	-0.00034228	-0.00061212	-0.00096853	-0.0014009	-0.00188842	-0.00240133	-0.00290441	-0.00336085	-0.00373274	-0.0039821	-0.00407324
0.3228	0	-3.11e-06	-1.193e-05	-5.67e-05	-0.0001624	-0.00034626	-0.00061708	-0.00097429	-0.00140724	-0.00189509	-0.00240808	-0.00291107	-0.0033673	-0.00373895	-0.00398811	-0.00407917
0.3232	0	-3.39e-06	-1.287e-05	-5.857e-05	-0.00016531	-0.00035024	-0.00062204	-0.00098006	-0.00141358	-0.00190176	-0.00241483	-0.00291772	-0.00337374	-0.00374515	-0.00399412	-0.00408511
0.3236	0	-3.67e-06	-1.382e-05	-6.043e-05	-0.00016823	-0.00035422	-0.000627	-0.00098583	-0.00141992	-0.00190843	-0.00242158	-0.00292438	-0.00338019	-0.00375135	-0.00400012	-0.00409104
0.324	0	-3.95e-06	-1.477e-05	-6.23e-05	-0.00017115	-0.00035821	-0.00063196	-0.00099159	-0.00142627	-0.0019151	-0.00242833	-0.00293103	-0.00338663	-0.00375755	-0.00400613	-0.00409698
0.3244	0	-4.24e-06	-1.572e-05	-6.416e-05	-0.00017407	-0.00036219	-0.00063692	-0.00099736	-0.00143261	-0.00192176	-0.00243508	-0.00293769	-0.00339308	-0.00376375	-0.00401214	-0.00410291
0.3248	0	-4.52e-06	-1.666e-05	-6.603e-05	-0.00017698	-0.00036617	-0.00064188	-0.00100312	-0.00143895	-0.00192843	-0.00244183	-0.00294434	-0.00339952	-0.00376995	-0.00401814	-0.00410884
0.3252	0	-4.8e-06	-1.761e-05	-6.789e-05	-0.0001799	-0.00037015	-0.00064684	-0.00100889	-0.00144529	-0.0019351	-0.00244858	-0.002951	-0.00340597	-0.00377615	-0.00402415	-0.00411478
0.3256	0	-5.08e-06	-1.856e-05	-6.976e-05	-0.00018282	-0.00037413	-0.00065181	-0.00101465	-0.00145163	-0.00194177	-0.00245533	-0.00295765	-0.00341241	-0.00378235	-0.00403016	-0.00412071
0.326	0	-5.39e-06	-1.949e-05	-7.152e-05	-0.00018553	-0.00037781	-0.00065638	-0.00101998	-0.00145753	-0.00194803	-0.00246174	-0.00296407	-0.00341873	-0.00378854	-0.00403622	-0.00412675
0.3264	0	-5.7e-06	-2.042e-05	-7.328e-05	-0.00018824	-0.00038149	-0.00066095	-0.00102531	-0.00146342	-0.00195428	-0.00246815	-0.00297048	-0.00342505	-0.00379472	-0.00404229	-0.00413278
0.3268	0	-6.01e-06	-2.134e-05	-7.504e-05	-0.00019095	-0.00038517	-0.00066552	-0.00103064	-0.00146932	-0.00196053	-0.00247456	-0.0029769	-0.00343137	-0.0038009	-0.00404836	-0.00413882
0.3272	0	-6.32e-06	-2.227e-05	-7.681e-05	-0.00019366	-0.00038884	-0.0006701	-0.00103597	-0.00147521	-0.00196679	-0.00248097	-0.00298331	-0.00343768	-0.00380708	-0.00405442	-0.00414486
0.3276	0	-6.63e-06	-2.32e-05	-7.857e-05	-0.00019637	-0.00039252	-0.00067467	-0.0010413	-0.0014811	-0.00197304	-0.00248738	-0.00298972	-0.003444	-0.00381326	-0.00406049	-0.00415089
0.328	0	-6.93e-06	-2.413e-05	-8.033e-05	-0.00019908	-0.0003962	-0.00067924	-0.00104662	-0.001487	-0.0019793	-0.00249379	-0.00299614	-0.00345032	-0.00381944	-0.00406655	-0.00415693
0.3284	0	-7.24e-06	-2.506e-05	-8.209e-05	-0.0002018	-0.00039988	-0.00068382	-0.00105195	-0.00149289	-0.00198555	-0.0025002	-0.00300255	-0.00345664	-0.00382563	-0.00407262	-0.00416297
0.3288	0	-7.55e-06	-2.599e-05	-8.386e-05	-0.00020451	-0.00040356	-0.00068839	-0.00105728	-0.00149878	-0.00199181	-0.00250661	-0.00300897	-0.00346296	-0.00383181	-0.00407868	-0.00416901
0.3292	0	-7.86e-06	-2.692e-05	-8.562e-05	-0.00020722	-0.00040723	-0.00069296	-0.00106261	-0.00150468	-0.00199806	-0.00251302	-0.00301538	-0.00346927	-0.00383799	-0.00408475	-0.00417504
0.3296	0	-8.21e-06	-2.798e-05	-8.764e-05	-0.00021031	-0.00041141	-0.00069812	-0.00106856	-0.00151119	-0.00200486	-0.00251986	-0.00302209	-0.00347573	-0.00384416	-0.00409068	-0.00418086
0.33	0	-8.56e-06	-2.904e-05	-8.966e-05	-0.00021341	-0.00041559	-0.00070328	-0.00107451	-0.00151769	-0.00201165	-0.00252671	-0.0030288	-0.00348219	-0.00385034	-0.00409661	-0.00418668
0.3304	0	-8.9e-06	-3.01e-05	-9.168e-05	-0.00021651	-0.00041977	-0.00070844	-0.00108045	-0.0015242	-0.00201845	-0.00253355	-0.00303551	-0.00348865	-0.00385651	-0.00410253	-0.0041925
0.3308	0	-9.25e-06	-3.116e-05	-9.37e-05	-0.00021961	-0.00042395	-0.00071359	-0.0010864	-0.00153071	-0.00202525	-0.00254039	-0.00304221	-0.00349511	-0.00386268	-0.00410846	-0.00419832
0.3312	0	-9.6e-06	-3.222e-05	-9.572e-05	-0.0002227	-0.00042813	-0.00071875	-0.00109235	-0.00153721	-0.00203205	-0.00254724	-0.00304892	-0.00350157	-0.00386886	-0.00411439	-0.00420414
0.3316	0	-9.95e-06	-3.328e-05	-9.774e-05	-0.0002258	-0.00043231	-0.00072391	-0.0010983	-0.00154372	-0.00203884	-0.00255408	-0.00305563	-0.00350803	-0.00387503	-0.00412032	-0.00420996
0.332	0	-1.03e-05	-3.434e-05	-9.976e-05	-0.0002289	-0.00043649	-0.00072907	-0.00110425	-0.00155023	-0.00204564	-0.00256093	-0.00306234	-0.00351448	-0.0038812	-0.00412625	-0.00421578
0.3324	0	-1.064e-05	-3.54e-05	-0.00010178	-0.00023199	-0.00044067	-0.00073423	-0.0011102	-0.00155673	-0.00205244	-0.00256777	-0.00306905	-0.00352094	-0.00388738	-0.00413218	-0.0042216
0.3328	0	-1.099e-05	-3.646e-05	-0.0001038	-0.00023509	-0.00044485	-0.00073938	-0.00111615	-0.00156324	-0.00205923	-0.00257462	-0.00307575	-0.0035274	-0.00389355	-0.00413811	-0.00422742
0.3332	0	-1.141e-05	-3.773e-05	-0.0001062	-0.00023874	-0.00044973	-0.00074536	-0.00112296	-0.00157061	-0.00206682	-0.00258212	-0.00308296	-0.00353418	-0.00389986	-0.00414402	-0.00423312
0.3336	0	-1.183e-05	-3.9e-05	-0.00010859	-0.00024239	-0.0004546	-0.00075133	-0.00112978	-0.00157798	-0.0020744	-0.00258963	-0.00309017	-0.00354096	-0.00390617	-0.00414993	-0.00423882
0.334	0	-1.225e-05	-4.026e-05	-0.00011098	-0.00024604	-0.00045948	-0.0007573	-0.0011366	-0.00158534	-0.00208198	-0.00259713	-0.00309738	-0.00354774	-0.00391248	-0.00415585	-0.00424452
0.3344	0	-1.267e-05	-4.153e-05	-0.00011338	-0.00024969	-0.00046435	-0.00076327	-0.00114341	-0.00159271	-0.00208956	-0.00260464	-0.00310459	-0.00355452	-0.00391879	-0.00416176	-0.00425022
0.3348	0	-1.309e-05	-4.28e-05	-0.00011577	-0.00025334	-0.00046923	-0.00076925	-0.00115023	-0.00160008	-0.00209714	-0.00261214	-0.0031118	-0.0035613	-0.0039251	-0.00416767	-0.00425592
0.3352	0	-1.351e-05	-4.407e-05	-0.00011817	-0.00025698	-0.00047411	-0.00077522	-0.00115705	-0.00160745	-0.00210473	-0.00261965	-0.003119	-0.00356808	-0.00393142	-0.00417359	-0.00426162
0.3356	0	-1.393e-05	-4.533e-05	-0.00012056	-0.00026063	-0.00047898	-0.00078119	-0.00116386	-0.00161482	-0.00211231	-0.00262715	-0.00312621	-0.00357485	-0.00393773	-0.0041795	-0.00426732
0.336	0	-1.435e-05	-4.66e-05	-0.00012295	-0.00026428	-0.00048386	-0.00078716	-0.00117068	-0.00162218	-0.00211989	-0.00263466	-0.00313342	-0.00358163	-0.00394404	-0.00418541	-0.00427302
0.3364	0	-1.476e-05	-4.787e-05	-0.00012535	-0.00026793	-0.00048873	-0.00079314	-0.00117749	-0.00162955	-0.00212747	-0.00264217	-0.00314063	-0.00358841	-0.00395035	-0.00419133	-0.00427872
0.3368	0	-1.521e-05	-4.908e-05	-0.00012752	-0.00027115	-0.00049298	-0.00079831	-0.00118341	-0.001636	-0.00213422	-0.002649	-0.00314739	-0.00359502	-0.00395679	-0.00419765	-0.00428505
0.3372	0	-1.565e-05	-5.029e-05	-0.00012969	-0.00027437	-0.00049723	-0.00080348	-0.00118933	-0.00164244	-0.00214096	-0.00265583	-0.00315416	-0.00360163	-0.00396323	-0.00420398	-0.00429138
0.3376	0	-1.61e-05	-5.15e-05	-0.00013186	-0.00027759	-0.00050148	-0.00080865	-0.00119524	-0.00164889	-0.00214771	-0.00266266	-0.00316092	-0.00360824	-0.00396967	-0.00421031	-0.00429771
0.338	0	-1.655e-05	-5.27e-05	-0.00013403	-0.00028081	-0.00050573	-0.00081382	-0.00120116	-0.00165533	-0.00215445	-0.00266949	-0.00316769	-0.00361486	-0.0039761	-0.00421663	-0.00430404
0.3384	0	-1.699e-05	-5.391e-05	-0.0001362	-0.00028403	-0.00050998	-0.00081899	-0.00120707	-0.00166178	-0.0021612	-0.00267633	-0.00317445	-0.00362147	-0.00398254	-0.00422296	-0.00431037
0.3388	0	-1.744e-05	-5.512e-05	-0.00013837	-0.00028725	-0.00051423	-0.00082416	-0.00121299	-0.00166822	-0.00216794	-0.00268316	-0.00318122	-0.00362808	-0.00398898	-0.00422929	-0.00431671
0.3392	0	-1.788e-05	-5.633e-05	-0.00014054	-0.00029047	-0.00051848	-0.00082933	-0.0012189	-0.00167467	-0.00217469	-0.00268999	-0.00318798	-0.00363469	-0.00399542	-0.00423562	-0.00432304
0.3396	0	-1.833e-05	-5.754e-05	-0.00014271	-0.00029369	-0.00052274	-0.0008345	-0.00122482	-0.00168111	-0.00218143	-0.00269682	-0.00319475	-0.0036413	-0.00400186	-0.00424194	-0.00432937
0.34	0	-1.877e-05	-5.875e-05	-0.00014488	-0.00029691	-0.00052699	-0.00083967	-0.00123073	-0.00168756	-0.00218818	-0.00270365	-0.00320151	-0.00364791	-0.0040083	-0.00424827	-0.0043357
0.3404	0	-1.925e-05	-6.009e-05	-0.00014731	-0.00030051	-0.0005317	-0.00084535	-0.00123714	-0.00169439	-0.00219514	-0.00271048	-0.00320803	-0.00365402	-0.00401402	-0.0042537	-0.00434105
0.3408	0	-1.974e-05	-6.143e-05	-0.00014974	-0.00030412	-0.00053642	-0.00085103	-0.00124354	-0.00170122	-0.0022021	-0.00271731	-0.00321454	-0.00366013	-0.00401973	-0.00425914	-0.0043464
0.3412	0	-2.022e-05	-6.277e-05	-0.00015217	-0.00030772	-0.00054114	-0.00085671	-0.00124995	-0.00170805	-0.00220906	-0.00272413	-0.00322106	-0.00366624	-0.00402545	-0.00426457	-0.00435175
0.3416	0	-2.07e-05	-6.412e-05	-0.0001546	-0.00031132	-0.00054586	-0.00086239	-0.00125635	-0.00171488	-0.00221602	-0.00273096	-0.00322758	-0.00367235	-0.00403117	-0.00427001	-0.0043571
0.342	0	-2.119e-05	-6.546e-05	-0.00015703	-0.00031492	-0.00055058	-0.00086807	-0.00126276	-0.00172171	-0.00222298	-0.00273779	-0.00323409	-0.00367847	-0.00403688	-0.00427544	-0.00436246
0.3424	0	-2.167e-05	-6.68e-05	-0.00015947	-0.00031852	-0.0005553	-0.00087375	-0.00126916	-0.00172855	-0.00222994	-0.00274461	-0.00324061	-0.00368458	-0.0040426	-0.00428087	-0.00436781
0.3428	0	-2.215e-05	-6.814e-05	-0.0001619	-0.00032212	-0.00056002	-0.00087944	-0.00127557	-0.00173538	-0.0022369	-0.00275144	-0.00324712	-0.00369069	-0.00404832	-0.00428631	-0.00437316
0.3432	0	-2.264e-05	-6.949e-05	-0.00016433	-0.00032572	-0.00056474	-0.00088512	-0.00128197	-0.00174221	-0.00224386	-0.00275826	-0.00325364	-0.0036968	-0.00405404	-0.00429174	-0.00437851
0.3436	0	-2.312e-05	-7.083e-05	-0.00016676	-0.00032932	-0.00056946	-0.0008908	-0.00128838	-0.00174904	-0.00225082	-0.00276509	-0.00326016	-0.00370291	-0.00405975	-0.00429718	-0.00438386
0.344	0	-2.369e-05	-7.226e-05	-0.00016922	-0.00033285	-0.00057397	-0.00089611	-0.00129426	-0.00175522	-0.00225707	-0.00277125	-0.00326614	-0.0037087	-0.00406539	-0.00430272	-0.00438933
0.3444	0	-2.426e-05	-7.368e-05	-0.00017168	-0.00033637	-0.00057848	-0.00090143	-0.00130014	-0.0017614	-0.00226332	-0.00277741	-0.00327213	-0.0037145	-0.00407104	-0.00430826	-0.0043948
0.3448	0	-2.483e-05	-7.511e-05	-0.00017414	-0.0003399	-0.00058299	-0.00090674	-0.00130602	-0.00176758	-0.00226957	-0.00278357	-0.00327811	-0.00372029	-0.00407668	-0.0043138	-0.00440028
0.3452	0	-2.539e-05	-7.654e-05	-0.0001766	-0.00034343	-0.0005875	-0.00091205	-0.0013119	-0.00177377	-0.00227582	-0.00278972	-0.0032841	-0.00372609	-0.00408232	-0.00431934	-0.00440575
0.3456	0	-2.596e-05	-7.797e-05	-0.00017906	-0.00034695	-0.00059201	-0.00091737	-0.00131778	-0.00177995	-0.00228207	-0.00279588	-0.00329009	-0.00373188	-0.00408796	-0.00432488	-0.00441122
0.346	0	-2.653e-05	-7.94e-05	-0.00018153	-0.00035048	-0.00059651	-0.00092268	-0.00132366	-0.00178613	-0.00228832	-0.00280204	-0.00329607	-0.00373767	-0.0040936	-0.00433042	-0.00441669
0.3464	0	-2.71e-05	-8.083e-05	-0.00018399	-0.000354	-0.00060102	-0.00092799	-0.00132954	-0.00179231	-0.00229457	-0.0028082	-0.00330206	-0.00374347	-0.00409924	-0.00433596	-0.00442216
0.3468	0	-2.767e-05	-8.225e-05	-0.00018645	-0.00035753	-0.00060553	-0.00093331	-0.00133542	-0.00179849	-0.00230083	-0.00281436	-0.00330805	-0.00374926	-0.00410489	-0.0043415	-0.00442763
0.3472	0	-2.824e-05	-8.368e-05	-0.00018891	-0.00036105	-0.00061004	-0.00093862	-0.0013413	-0.00180467	-0.00230708	-0.00282051	-0.00331403	-0.00375505	-0.00411053	-0.00434704	-0.0044331
0.3476	0	-2.897e-05	-8.556e-05	-0.00019215	-0.00036572	-0.00061601	-0.00094566	-0.00134909	-0.00181284	-0.00231524	-0.00282837	-0.00332137	-0.00376178	-0.00411666	-0.00435275	-0.00443865
0.348	0	-2.971e-05	-8.743e-05	-0.0001954	-0.00037038	-0.00062198	-0.0009527	-0.00135688	-0.001821	-0.0023234	-0.00283622	-0.0033287	-0.0037685	-0.00412279	-0.00435845	-0.00444421
0.3484	0	-3.044e-05	-8.93e-05	-0.00019865	-0.00037504	-0.00062796	-0.00095974	-0.00136467	-0.00182916	-0.00233156	-0.00284407	-0.00333604	-0.00377522	-0.00412892	-0.00436416	-0.00444976
0.3488	0	-3.118e-05	-9.117e-05	-0.00020189	-0.0003797	-0.00063393	-0.00096678	-0.00137246	-0.00183732	-0.00233972	-0.00285193	-0.00334337	-0.00378194	-0.00413505	-0.00436986	-0.00445532
0.3492	0	-3.192e-05	-9.305e-05	-0.00020514	-0.00038437	-0.0006399	-0.00097382	-0.00138025	-0.00184549	-0.00234788	-0.00285978	-0.0033507	-0.00378866	-0.00414119	-0.00437557	-0.00446088
0.3496	0	-3.265e-05	-9.492e-05	-0.00020839	-0.00038903	-0.00064587	-0.00098086	-0.00138804	-0.00185365	-0.00235604	-0.00286763	-0.00335804	-0.00379538	-0.00414732	-0.00438127	-0.00446643
0.35	0	-3.339e-05	-9.679e-05	-0.00021163	-0.00039369	-0.00065184	-0.0009879	-0.00139582	-0.00186181	-0.0023642	-0.00287549	-0.00336537	-0.0038021	-0.00415345	-0.00438698	-0.00447199
0.3504	0	-3.412e-05	-9.867e-05	-0.00021488	-0.00039836	-0.00065781	-0.00099494	-0.00140361	-0.00186997	-0.00237236	-0.00288334	-0.00337271	-0.00380882	-0.00415958	-0.00439268	-0.00447754
0.3508	0	-3.486e-05	-0.00010054	-0.00021813	-0.00040302	-0.00066378	-0.00100198	-0.0014114	-0.00187814	-0.00238052	-0.00289119	-0.00338004	-0.00381554	-0.00416571	-0.00439839	-0.0044831
0.3512	0	-3.64e-05	-0.00010438	-0.00022463	-0.00041213	-0.00067513	-0.00101496	-0.00142523	-0.00189197	-0.00239355	-0.00290277	-0.00338976	-0.0038233	-0.00417169	-0.00440306	-0.00448723
0.3516	0	-3.794e-05	-0.00010823	-0.00023113	-0.00042123	-0.00068647	-0.00102793	-0.00143907	-0.00190579	-0.00240657	-0.00291434	-0.00339949	-0.00383107	-0.00417767	-0.00440773	-0.00449136
0.352	0	-3.949e-05	-0.00011207	-0.00023763	-0.00043034	-0.00069781	-0.0010409	-0.0014529	-0.00191962	-0.00241959	-0.00292591	-0.00340921	-0.00383883	-0.00418365	-0.0044124	-0.0044955
0.3524	0	-4.103e-05	-0.00011592	-0.00024413	-0.00043945	-0.00070915	-0.00105388	-0.00146673	-0.00193345	-0.00243261	-0.00293749	-0.00341893	-0.0038466	-0.00418963	-0.00441707	-0.00449963
0.3528	0	-4.257e-05	-0.00011976	-0.00025063	-0.00044855	-0.0007205	-0.00106685	-0.00148056	-0.00194728	-0.00244564	-0.00294906	-0.00342866	-0.00385436	-0.0041956	-0.00442175	-0.00450376
0.3532	0	-4.412e-05	-0.0001236	-0.00025713	-0.00045766	-0.00073184	-0.00107982	-0.0014944	-0.00196111	-0.00245866	-0.00296063	-0.00343838	-0.00386212	-0.00420158	-0.00442642	-0.0045079
0.3536	0	-4.566e-05	-0.00012745	-0.00026362	-0.00046677	-0.00074318	-0.0010928	-0.00150823	-0.00197493	-0.00247168	-0.0029722	-0.0034481	-0.00386989	-0.00420756	-0.00443109	-0.00451203
0.354	0	-4.72e-05	-0.00013129	-0.00027012	-0.00047588	-0.00075452	-0.00110577	-0.00152206	-0.00198876	-0.0024847	-0.00298378	-0.00345782	-0.00387765	-0.00421354	-0.00443576	-0.00451616
0.3544	0	-4.874e-05	-0.00013514	-0.00027662	-0.00048498	-0.00076587	-0.00111874	-0.00153589	-0.00200259	-0.00249773	-0.00299535	-0.00346755	-0.00388542	-0.00421952	-0.00444043	-0.00452029
0.3548	0	-5.071e-05	-0.00013981	-0.0002843	-0.00049549	-0.00077872	-0.00113317	-0.00155096	-0.00201728	-0.00251108	-0.00300661	-0.00347625	-0.00389142	-0.00422305	-0.00444212	-0.0045212
0.3552	0	-5.267e-05	-0.00014449	-0.00029197	-0.00050599	-0.00079158	-0.0011476	-0.00156602	-0.00203197	-0.00252443	-0.00301787	-0.00348496	-0.00389742	-0.00422659	-0.00444381	-0.00452211
0.3556	0	-5.464e-05	-0.00014917	-0.00029965	-0.0005165	-0.00080443	-0.00116202	-0.00158109	-0.00204665	-0.00253779	-0.00302913	-0.00349366	-0.00390343	-0.00423013	-0.0044455	-0.00452301
0.356	0	-5.66e-05	-0.00015385	-0.00030732	-0.00052701	-0.00081729	-0.00117645	-0.00159615	-0.00206134	-0.00255114	-0.00304039	-0.00350237	-0.00390943	-0.00423367	-0.0044472	-0.00452392
0.3564	0	-5.857e-05	-0.00015852	-0.000315	-0.00053751	-0.00083014	-0.00119088	-0.00161122	-0.00207603	-0.00256449	-0.00305166	-0.00351107	-0.00391544	-0.0042372	-0.00444889	-0.00452482
0.3568	0	-6.053e-05	-0.0001632	-0.00032267	-0.00054802	-0.000843	-0.0012053	-0.00162628	-0.00209072	-0.00257784	-0.00306292	-0.00351977	-0.00392144	-0.00424074	-0.00445058	-0.00452573
0.3572	0	-6.25e-05	-0.00016788	-0.00033034	-0.00055852	-0.00085585	-0.00121973	-0.00164135	-0.0021054	-0.0025912	-0.00307418	-0.00352848	-0.00392744	-0.00424428	-0.00445227	-0.00452664
0.3576	0	-6.446e-05	-0.00017255	-0.00033802	-0.00056903	-0.00086871	-0.00123415	-0.00165641	-0.00212009	-0.00260455	-0.00308544	-0.00353718	-0.00393345	-0.00424782	-0.00445396	-0.00452754
0.358	0	-6.643e-05	-0.00017723	-0.00034569	-0.00057953	-0.00088156	-0.00124858	-0.00167148	-0.00213478	-0.0026179	-0.0030967	-0.00354589	-0.00393945	-0.00425135	-0.00445565	-0.00452845
0.3584	0	-6.983e-05	-0.0001847	-0.00035717	-0.00059445	-0.00089898	-0.00126728	-0.00169016	-0.00215217	-0.00263293	-0.00310866	-0.00355451	-0.00394483	-0.00425401	-0.00445648	-0.00452867
0.3588	0	-7.323e-05	-0.00019217	-0.00036866	-0.00060937	-0.0009164	-0.00128599	-0.00170884	-0.00216956	-0.00264795	-0.00312063	-0.00356312	-0.00395021	-0.00425666	-0.00445731	-0.0045289
0.3592	0	-7.664e-05	-0.00019965	-0.00038014	-0.00062429	-0.00093382	-0.00130469	-0.00172753	-0.00218694	-0.00266298	-0.00313259	-0.00357174	-0.00395559	-0.00425931	-0.00445814	-0.00452912
0.3596	0	-8.004e-05	-0.00020712	-0.00039162	-0.0006392	-0.00095124	-0.00132339	-0.00174621	-0.00220433	-0.00267801	-0.00314455	-0.00358035	-0.00396097	-0.00426197	-0.00445896	-0.00452935
0.36	0	-8.344e-05	-0.00021459	-0.00040311	-0.00065412	-0.00096866	-0.0013421	-0.00176489	-0.00222172	-0.00269303	-0.00315652	-0.00358897	-0.00396634	-0.00426462	-0.00445979	-0.00452958
0.3604	0	-8.685e-05	-0.00022206	-0.00041459	-0.00066904	-0.00098607	-0.0013608	-0.00178357	-0.00223911	-0.00270806	-0.00316848	-0.00359759	-0.00397172	-0.00426727	-0.00446062	-0.0045298
0.3608	0	-9.025e-05	-0.00022953	-0.00042607	-0.00068396	-0.00100349	-0.0013795	-0.00180226	-0.00225649	-0.00272308	-0.00318045	-0.0036062	-0.0039771	-0.00426992	-0.00446145	-0.00453003
0.3612	0	-9.365e-05	-0.000237	-0.00043755	-0.00069888	-0.00102091	-0.00139821	-0.00182094	-0.00227388	-0.00273811	-0.00319241	-0.00361482	-0.00398248	-0.00427258	-0.00446227	-0.00453025
0.3616	0	-9.706e-05	-0.00024447	-0.00044904	-0.00071379	-0.00103833	-0.00141691	-0.00183962	-0.00229127	-0.00275313	-0.00320437	-0.00362344	-0.00398786	-0.00427523	-0.0044631	-0.00453048
