# Supplementary material for: Anomalous temperature dependence of elastic limit in metallic glasses
Source: Nat Commun. 2024 Jan 2;15:171. doi: 10.1038/s41467-023-44048-7 (PMC10761975; doi:10.1038/s41467-023-44048-7)
Supplement: Supplementary file 2 — Source Data Files [file 41467_2023_44048_MOESM2_ESM.zip › Figure3_Eb_ST2-4.xlsx]

## Sheet: Sheet1
# strain(%)	energy(eV)	1	2	3	4	5	6	7	8	9	10	11	12	13	14	15
0.3416	0	2.222e-05	9.244e-05	0.00020379	0.00034865	0.00051856	0.00070411	0.00089527	0.00108202	0.00125612	0.00141156	0.00154458	0.00165394	0.00174091	0.0018081	0.00185855
0.342	0	2.317e-05	9.555e-05	0.00021001	0.00035854	0.00053227	0.00072125	0.00091491	0.00110292	0.0012769	0.00143087	0.00156134	0.00166751	0.00175102	0.00181496	0.00186288
0.3424	0	2.411e-05	9.866e-05	0.00021622	0.00036843	0.00054598	0.00073838	0.00093456	0.00112383	0.00129768	0.00145019	0.00157811	0.00168107	0.00176113	0.00182182	0.0018672
0.3428	0	2.505e-05	0.00010177	0.00022244	0.00037832	0.00055969	0.00075552	0.0009542	0.00114474	0.00131845	0.0014695	0.00159488	0.00169464	0.00177123	0.00182869	0.00187152
0.3432	0	2.599e-05	0.00010487	0.00022866	0.00038822	0.0005734	0.00077266	0.00097385	0.00116564	0.00133923	0.00148882	0.00161165	0.0017082	0.00178134	0.00183555	0.00187585
0.3436	0	2.693e-05	0.00010798	0.00023487	0.00039811	0.0005871	0.0007898	0.00099349	0.00118655	0.00136001	0.00150813	0.00162841	0.00172177	0.00179145	0.00184242	0.00188017
0.344	0	2.787e-05	0.00011109	0.00024109	0.000408	0.00060081	0.00080694	0.00101314	0.00120745	0.00138078	0.00152745	0.00164518	0.00173534	0.00180156	0.00184928	0.00188449
0.3444	0	2.881e-05	0.0001142	0.00024731	0.00041789	0.00061452	0.00082407	0.00103278	0.00122836	0.00140156	0.00154676	0.00166195	0.0017489	0.00181166	0.00185614	0.00188882
0.3448	0	2.912e-05	0.00011551	0.0002501	0.00042242	0.00062073	0.0008316	0.00104099	0.00123648	0.00140885	0.00155256	0.00166587	0.00175074	0.00181151	0.00185429	0.00188587
0.3452	0	2.943e-05	0.00011682	0.0002529	0.00042695	0.00062695	0.00083913	0.00104919	0.0012446	0.00141613	0.00155837	0.00166978	0.00175258	0.00181136	0.00185244	0.00188292
0.3456	0	2.973e-05	0.00011813	0.00025569	0.00043148	0.00063316	0.00084666	0.00105739	0.00125272	0.00142342	0.00156417	0.0016737	0.00175441	0.0018112	0.00185059	0.00187998
0.346	0	3.004e-05	0.00011943	0.00025849	0.00043601	0.00063938	0.00085419	0.00106559	0.00126085	0.00143071	0.00156997	0.00167762	0.00175625	0.00181105	0.00184874	0.00187703
0.3464	0	3.035e-05	0.00012074	0.00026129	0.00044054	0.00064559	0.00086172	0.0010738	0.00126897	0.00143799	0.00157577	0.00168153	0.00175808	0.00181089	0.00184688	0.00187409
0.3468	0	3.065e-05	0.00012205	0.00026408	0.00044507	0.00065181	0.00086924	0.001082	0.00127709	0.00144528	0.00158157	0.00168545	0.00175992	0.00181074	0.00184503	0.00187114
0.3472	0	3.096e-05	0.00012336	0.00026688	0.0004496	0.00065802	0.00087677	0.0010902	0.00128521	0.00145256	0.00158738	0.00168937	0.00176175	0.00181059	0.00184318	0.00186819
0.3476	0	3.088e-05	0.00012377	0.00026818	0.00045199	0.00066143	0.00088088	0.00109449	0.00128907	0.00145543	0.00158877	0.00168904	0.00175964	0.00180682	0.00183813	0.00186236
0.348	0	3.081e-05	0.00012419	0.00026948	0.00045437	0.00066483	0.00088499	0.00109877	0.00129293	0.00145829	0.00159017	0.00168872	0.00175752	0.00180304	0.00183308	0.00185653
0.3484	0	3.074e-05	0.0001246	0.00027078	0.00045676	0.00066824	0.0008891	0.00110306	0.0012968	0.00146115	0.00159157	0.0016884	0.00175541	0.00179927	0.00182802	0.00185069
0.3488	0	3.066e-05	0.00012502	0.00027209	0.00045914	0.00067165	0.0008932	0.00110734	0.00130066	0.00146401	0.00159297	0.00168807	0.00175329	0.0017955	0.00182297	0.00184486
0.3492	0	3.059e-05	0.00012543	0.00027339	0.00046153	0.00067506	0.00089731	0.00111163	0.00130452	0.00146687	0.00159436	0.00168775	0.00175117	0.00179173	0.00181792	0.00183902
0.3496	0	3.051e-05	0.00012585	0.00027469	0.00046392	0.00067846	0.00090142	0.00111591	0.00130838	0.00146973	0.00159576	0.00168742	0.00174906	0.00178796	0.00181287	0.00183319
0.35	0	3.044e-05	0.00012626	0.00027599	0.0004663	0.00068187	0.00090553	0.0011202	0.00131225	0.00147259	0.00159716	0.0016871	0.00174694	0.00178419	0.00180781	0.00182735
0.3504	0	3.083e-05	0.00012742	0.00027814	0.00046948	0.00068592	0.00091008	0.00112475	0.00131624	0.00147554	0.0015987	0.00168704	0.00174526	0.00178103	0.00180348	0.00182229
0.3508	0	3.123e-05	0.00012858	0.00028028	0.00047266	0.00068997	0.00091464	0.0011293	0.00132024	0.00147849	0.00160025	0.00168697	0.00174357	0.00177786	0.00179914	0.00181724
0.3512	0	3.162e-05	0.00012974	0.00028242	0.00047584	0.00069403	0.00091919	0.00113385	0.00132423	0.00148143	0.00160179	0.00168691	0.00174189	0.00177469	0.00179481	0.00181218
0.3516	0	3.202e-05	0.00013089	0.00028457	0.00047901	0.00069808	0.00092374	0.0011384	0.00132823	0.00148438	0.00160334	0.00168684	0.00174021	0.00177153	0.00179047	0.00180712
0.352	0	3.241e-05	0.00013205	0.00028671	0.00048219	0.00070213	0.0009283	0.00114294	0.00133222	0.00148733	0.00160488	0.00168677	0.00173853	0.00176836	0.00178614	0.00180206
0.3524	0	3.281e-05	0.00013321	0.00028886	0.00048537	0.00070618	0.00093285	0.00114749	0.00133622	0.00149027	0.00160643	0.00168671	0.00173684	0.00176519	0.0017818	0.00179701
0.3528	0	3.32e-05	0.00013437	0.000291	0.00048855	0.00071023	0.0009374	0.00115204	0.00134021	0.00149322	0.00160797	0.00168664	0.00173516	0.00176202	0.00177747	0.00179195
0.3532	0	3.354e-05	0.00013535	0.00029276	0.0004911	0.00071339	0.0009408	0.00115523	0.00134271	0.00149462	0.001608	0.00168515	0.00173218	0.00175772	0.00177211	0.00178598
0.3536	0	3.389e-05	0.00013632	0.00029452	0.00049365	0.00071655	0.00094421	0.00115842	0.00134521	0.00149602	0.00160802	0.00168366	0.00172921	0.00175341	0.00176676	0.00178001
0.354	0	3.423e-05	0.0001373	0.00029629	0.00049621	0.00071971	0.00094761	0.0011616	0.00134772	0.00149742	0.00160805	0.00168216	0.00172623	0.00174911	0.0017614	0.00177404
0.3544	0	3.457e-05	0.00013827	0.00029805	0.00049876	0.00072287	0.00095101	0.00116479	0.00135022	0.00149883	0.00160807	0.00168067	0.00172325	0.0017448	0.00175604	0.00176806
0.3548	0	3.492e-05	0.00013925	0.00029981	0.00050131	0.00072603	0.00095441	0.00116798	0.00135272	0.00150023	0.0016081	0.00167918	0.00172028	0.0017405	0.00175069	0.00176209
0.3552	0	3.526e-05	0.00014022	0.00030157	0.00050386	0.00072919	0.00095781	0.00117116	0.00135522	0.00150163	0.00160812	0.00167768	0.0017173	0.00173619	0.00174533	0.00175612
0.3556	0	3.456e-05	0.00013901	0.00030008	0.00050229	0.00072762	0.00095619	0.00116927	0.00135272	0.0014982	0.00160356	0.00167187	0.0017103	0.0017282	0.00173663	0.00174711
0.356	0	3.387e-05	0.00013779	0.00029859	0.00050072	0.00072606	0.00095456	0.00116737	0.00135021	0.00149478	0.00159899	0.00166605	0.00170329	0.00172022	0.00172793	0.00173809
0.3564	0	3.317e-05	0.00013658	0.00029711	0.00049915	0.00072449	0.00095294	0.00116547	0.00134771	0.00149135	0.00159442	0.00166024	0.00169629	0.00171223	0.00171922	0.00172908
0.3568	0	3.247e-05	0.00013536	0.00029562	0.00049758	0.00072292	0.00095131	0.00116358	0.0013452	0.00148792	0.00158986	0.00165442	0.00168929	0.00170424	0.00171052	0.00172006
0.3572	0	3.178e-05	0.00013415	0.00029413	0.000496	0.00072136	0.00094969	0.00116168	0.0013427	0.0014845	0.00158529	0.00164861	0.00168228	0.00169625	0.00170182	0.00171105
0.3576	0	3.108e-05	0.00013294	0.00029264	0.00049443	0.00071979	0.00094806	0.00115978	0.0013402	0.00148107	0.00158072	0.00164279	0.00167528	0.00168826	0.00169312	0.00170203
0.358	0	3.038e-05	0.00013172	0.00029115	0.00049286	0.00071822	0.00094644	0.00115788	0.00133769	0.00147764	0.00157616	0.00163698	0.00166828	0.00168027	0.00168441	0.00169302
0.3584	0	3.097e-05	0.00013305	0.00029325	0.00049565	0.0007215	0.00094985	0.00116104	0.0013402	0.0014792	0.00157655	0.00163612	0.00166621	0.00167713	0.00168043	0.00168851
0.3588	0	3.156e-05	0.00013438	0.00029535	0.00049845	0.00072477	0.00095327	0.0011642	0.00134272	0.00148075	0.00157694	0.00163526	0.00166414	0.00167399	0.00167645	0.001684
0.3592	0	3.215e-05	0.00013571	0.00029745	0.00050124	0.00072805	0.00095669	0.00116736	0.00134523	0.0014823	0.00157733	0.00163441	0.00166206	0.00167085	0.00167247	0.00167949
0.3596	0	3.273e-05	0.00013704	0.00029955	0.00050404	0.00073132	0.0009601	0.00117052	0.00134774	0.00148385	0.00157772	0.00163355	0.00165999	0.00166771	0.00166849	0.00167499
0.36	0	3.332e-05	0.00013837	0.00030165	0.00050683	0.0007346	0.00096352	0.00117368	0.00135025	0.00148541	0.00157811	0.0016327	0.00165792	0.00166457	0.00166451	0.00167048
0.3604	0	3.391e-05	0.0001397	0.00030376	0.00050962	0.00073787	0.00096693	0.00117684	0.00135276	0.00148696	0.0015785	0.00163184	0.00165585	0.00166142	0.00166053	0.00166597
0.3608	0	3.45e-05	0.00014102	0.00030586	0.00051242	0.00074115	0.00097035	0.00118	0.00135527	0.00148851	0.00157889	0.00163098	0.00165378	0.00165828	0.00165655	0.00166146
0.3612	0	3.448e-05	0.00014127	0.00030651	0.00051349	0.00074248	0.00097164	0.00118084	0.00135528	0.00148737	0.00157641	0.00162712	0.00164863	0.00165206	0.00164959	0.00165416
0.3616	0	3.447e-05	0.00014151	0.00030716	0.00051456	0.00074382	0.00097293	0.00118169	0.00135528	0.00148622	0.00157393	0.00162326	0.00164348	0.00164583	0.00164263	0.00164686
0.362	0	3.446e-05	0.00014175	0.00030781	0.00051563	0.00074515	0.00097421	0.00118253	0.00135529	0.00148508	0.00157145	0.0016194	0.00163834	0.00163961	0.00163566	0.00163956
0.3624	0	3.445e-05	0.000142	0.00030846	0.00051669	0.00074649	0.0009755	0.00118337	0.00135529	0.00148393	0.00156897	0.00161553	0.00163319	0.00163339	0.0016287	0.00163225
0.3628	0	3.443e-05	0.00014224	0.00030911	0.00051776	0.00074783	0.00097679	0.00118421	0.0013553	0.00148279	0.00156649	0.00161167	0.00162804	0.00162716	0.00162174	0.00162495
0.3632	0	3.442e-05	0.00014248	0.00030976	0.00051883	0.00074916	0.00097808	0.00118505	0.00135531	0.00148165	0.00156401	0.00160781	0.00162289	0.00162094	0.00161477	0.00161765
0.3636	0	3.441e-05	0.00014273	0.00031041	0.0005199	0.0007505	0.00097937	0.00118589	0.00135531	0.0014805	0.00156153	0.00160395	0.00161775	0.00161471	0.00160781	0.00161035
0.364	0	3.47e-05	0.00014351	0.00031178	0.00052182	0.00075276	0.00098162	0.00118772	0.00135631	0.00148037	0.00156009	0.00160118	0.00161374	0.00160966	0.00160205	0.00160427
0.3644	0	3.499e-05	0.0001443	0.00031316	0.00052373	0.00075501	0.00098387	0.00118954	0.00135731	0.00148024	0.00155864	0.00159841	0.00160974	0.00160462	0.00159629	0.00159819
0.3648	0	3.528e-05	0.00014509	0.00031453	0.00052565	0.00075727	0.00098613	0.00119137	0.00135831	0.0014801	0.0015572	0.00159565	0.00160573	0.00159957	0.00159053	0.00159211
0.3652	0	3.557e-05	0.00014587	0.00031591	0.00052756	0.00075953	0.00098838	0.00119319	0.00135931	0.00147997	0.00155576	0.00159288	0.00160173	0.00159452	0.00158477	0.00158604
0.3656	0	3.586e-05	0.00014666	0.00031728	0.00052948	0.00076179	0.00099064	0.00119502	0.00136031	0.00147984	0.00155432	0.00159012	0.00159772	0.00158947	0.00157901	0.00157996
0.366	0	3.615e-05	0.00014744	0.00031866	0.00053139	0.00076405	0.00099289	0.00119684	0.00136131	0.00147971	0.00155288	0.00158735	0.00159372	0.00158443	0.00157325	0.00157388
0.3664	0	3.644e-05	0.00014823	0.00032003	0.00053331	0.00076631	0.00099515	0.00119867	0.00136231	0.00147957	0.00155143	0.00158459	0.00158971	0.00157938	0.00156749	0.0015678
0.3668	0	3.652e-05	0.00014855	0.00032066	0.00053421	0.00076732	0.00099596	0.00119895	0.00136177	0.00147797	0.00154866	0.00158065	0.00158471	0.00157351	0.00156104	0.0015611
0.3672	0	3.66e-05	0.00014887	0.0003213	0.00053512	0.00076832	0.00099677	0.00119924	0.00136122	0.00147637	0.00154589	0.00157671	0.00157971	0.00156763	0.00155458	0.0015544
0.3676	0	3.667e-05	0.0001492	0.00032193	0.00053602	0.00076933	0.00099759	0.00119953	0.00136068	0.00147477	0.00154311	0.00157277	0.0015747	0.00156176	0.00154812	0.0015477
0.368	0	3.675e-05	0.00014952	0.00032256	0.00053693	0.00077033	0.0009984	0.00119982	0.00136013	0.00147317	0.00154034	0.00156883	0.0015697	0.00155589	0.00154166	0.001541
0.3684	0	3.683e-05	0.00014984	0.00032319	0.00053783	0.00077134	0.00099922	0.00120011	0.00135959	0.00147157	0.00153756	0.00156489	0.0015647	0.00155002	0.0015352	0.0015343
0.3688	0	3.691e-05	0.00015016	0.00032382	0.00053873	0.00077234	0.00100003	0.00120039	0.00135904	0.00146996	0.00153479	0.00156095	0.00155969	0.00154414	0.00152874	0.0015276
0.3692	0	3.698e-05	0.00015048	0.00032446	0.00053964	0.00077335	0.00100085	0.00120068	0.0013585	0.00146836	0.00153202	0.00155701	0.00155469	0.00153827	0.00152228	0.0015209
0.3696	0	3.691e-05	0.00015052	0.0003247	0.00054004	0.00077374	0.00100093	0.0012001	0.00135694	0.00146561	0.00152794	0.0015516	0.00154805	0.0015306	0.00151385	0.00151208
0.37	0	3.684e-05	0.00015057	0.00032494	0.00054045	0.00077414	0.001001	0.00119951	0.00135539	0.00146286	0.00152386	0.00154619	0.00154141	0.00152294	0.00150541	0.00150325
0.3704	0	3.677e-05	0.00015061	0.00032518	0.00054086	0.00077453	0.00100108	0.00119892	0.00135384	0.0014601	0.00151978	0.00154078	0.00153477	0.00151527	0.00149697	0.00149442
0.3708	0	3.669e-05	0.00015065	0.00032543	0.00054126	0.00077493	0.00100116	0.00119834	0.00135228	0.00145735	0.0015157	0.00153538	0.00152813	0.0015076	0.00148853	0.0014856
0.3712	0	3.662e-05	0.00015069	0.00032567	0.00054167	0.00077532	0.00100123	0.00119775	0.00135073	0.0014546	0.00151162	0.00152997	0.00152149	0.00149993	0.0014801	0.00147677
0.3716	0	3.655e-05	0.00015074	0.00032591	0.00054207	0.00077572	0.00100131	0.00119717	0.00134917	0.00145184	0.00150754	0.00152456	0.00151485	0.00149227	0.00147166	0.00146795
0.372	0	3.648e-05	0.00015078	0.00032615	0.00054248	0.00077611	0.00100139	0.00119658	0.00134762	0.00144909	0.00150347	0.00151915	0.00150821	0.0014846	0.00146322	0.00145912
0.3724	0	3.687e-05	0.00015165	0.00032751	0.0005442	0.00077794	0.00100297	0.00119755	0.00134766	0.00144797	0.00150106	0.00151548	0.00150337	0.00147879	0.00145671	0.00145226
0.3728	0	3.725e-05	0.00015253	0.00032887	0.00054591	0.00077977	0.00100456	0.00119853	0.0013477	0.00144685	0.00149866	0.00151181	0.00149853	0.00147299	0.0014502	0.00144539
0.3732	0	3.764e-05	0.00015341	0.00033023	0.00054763	0.00078159	0.00100615	0.0011995	0.00134774	0.00144573	0.00149626	0.00150813	0.00149369	0.00146719	0.0014437	0.00143853
0.3736	0	3.803e-05	0.00015429	0.00033158	0.00054935	0.00078342	0.00100773	0.00120047	0.00134777	0.00144461	0.00149386	0.00150446	0.00148885	0.00146138	0.00143719	0.00143167
0.374	0	3.842e-05	0.00015516	0.00033294	0.00055107	0.00078525	0.00100932	0.00120144	0.00134781	0.00144349	0.00149146	0.00150079	0.00148401	0.00145558	0.00143068	0.0014248
0.3744	0	3.881e-05	0.00015604	0.0003343	0.00055279	0.00078708	0.00101091	0.00120242	0.00134785	0.00144237	0.00148906	0.00149711	0.00147918	0.00144977	0.00142417	0.00141794
0.3748	0	3.92e-05	0.00015692	0.00033566	0.0005545	0.0007889	0.0010125	0.00120339	0.00134789	0.00144125	0.00148666	0.00149344	0.00147434	0.00144397	0.00141766	0.00141108
0.3752	0	3.929e-05	0.00015729	0.00033638	0.0005555	0.00078996	0.00101327	0.00120352	0.00134706	0.00143922	0.00148336	0.00148889	0.0014687	0.0014375	0.00141071	0.00140407
0.3756	0	3.938e-05	0.00015765	0.00033709	0.00055649	0.00079102	0.00101405	0.00120366	0.00134622	0.0014372	0.00148005	0.00148435	0.00146306	0.00143103	0.00140376	0.00139707
0.376	0	3.948e-05	0.00015802	0.00033781	0.00055748	0.00079208	0.00101483	0.00120379	0.00134539	0.00143517	0.00147675	0.0014798	0.00145742	0.00142457	0.00139681	0.00139006
0.3764	0	3.957e-05	0.00015839	0.00033853	0.00055848	0.00079314	0.00101561	0.00120392	0.00134455	0.00143314	0.00147345	0.00147526	0.00145178	0.0014181	0.00138986	0.00138306
0.3768	0	3.967e-05	0.00015876	0.00033925	0.00055947	0.00079419	0.00101639	0.00120405	0.00134372	0.00143112	0.00147014	0.00147071	0.00144614	0.00141163	0.00138291	0.00137606
0.3772	0	3.976e-05	0.00015913	0.00033997	0.00056046	0.00079525	0.00101717	0.00120418	0.00134288	0.00142909	0.00146684	0.00146617	0.00144051	0.00140516	0.00137595	0.00136905
0.3776	0	3.986e-05	0.00015943	0.00034046	0.00056105	0.00079573	0.00101721	0.00120348	0.00134116	0.00142616	0.00146263	0.00146071	0.0014339	0.0013976	0.0013677	0.00136043
0.378	0	3.997e-05	0.00015972	0.00034096	0.00056164	0.0007962	0.00101725	0.00120277	0.00133944	0.00142323	0.00145842	0.00145524	0.00142728	0.00139004	0.00135945	0.00135181
0.3784	0	4.007e-05	0.00016002	0.00034145	0.00056223	0.00079667	0.00101729	0.00120206	0.00133771	0.0014203	0.00145421	0.00144978	0.00142067	0.00138247	0.0013512	0.00134319
0.3788	0	4.017e-05	0.00016032	0.00034195	0.00056282	0.00079714	0.00101732	0.00120136	0.00133599	0.00141736	0.00144999	0.00144432	0.00141406	0.00137491	0.00134295	0.00133457
0.3792	0	4.027e-05	0.00016062	0.00034245	0.00056341	0.00079761	0.00101736	0.00120065	0.00133427	0.00141443	0.00144578	0.00143886	0.00140745	0.00136734	0.00133469	0.00132595
0.3796	0	4.037e-05	0.00016092	0.00034294	0.00056401	0.00079809	0.0010174	0.00119994	0.00133254	0.0014115	0.00144157	0.00143339	0.00140084	0.00135978	0.00132644	0.00131733
0.38	0	4.047e-05	0.00016122	0.00034344	0.0005646	0.00079856	0.00101744	0.00119923	0.00133082	0.00140857	0.00143736	0.00142793	0.00139423	0.00135221	0.00131819	0.00130871
0.3804	0	4.034e-05	0.00016108	0.00034335	0.0005645	0.00079826	0.00101667	0.00119769	0.00132828	0.00140485	0.00143242	0.00142183	0.00138709	0.00134425	0.00130972	0.00130009
0.3808	0	4.02e-05	0.00016095	0.00034326	0.0005644	0.00079796	0.00101589	0.00119615	0.00132573	0.00140114	0.00142749	0.00141573	0.00137996	0.00133629	0.00130126	0.00129146
0.3812	0	4.007e-05	0.00016082	0.00034318	0.0005643	0.00079766	0.00101511	0.00119461	0.00132319	0.00139742	0.00142255	0.00140963	0.00137282	0.00132833	0.00129279	0.00128283
0.3816	0	3.994e-05	0.00016069	0.00034309	0.0005642	0.00079737	0.00101433	0.00119307	0.00132064	0.00139371	0.00141762	0.00140353	0.00136568	0.00132037	0.00128432	0.0012742
0.382	0	3.98e-05	0.00016056	0.000343	0.0005641	0.00079707	0.00101356	0.00119154	0.0013181	0.00138999	0.00141269	0.00139743	0.00135854	0.00131241	0.00127586	0.00126557
0.3824	0	3.967e-05	0.00016042	0.00034291	0.00056401	0.00079677	0.00101278	0.00119	0.00131555	0.00138628	0.00140775	0.00139133	0.0013514	0.00130445	0.00126739	0.00125694
0.3828	0	3.954e-05	0.00016029	0.00034283	0.00056391	0.00079647	0.001012	0.00118846	0.00131301	0.00138257	0.00140282	0.00138523	0.00134426	0.00129649	0.00125892	0.00124832
0.3832	0	3.973e-05	0.00016072	0.00034344	0.00056457	0.00079696	0.00101203	0.00118775	0.00131134	0.00137982	0.00139894	0.00138027	0.00133834	0.00128978	0.00125167	0.00124079
0.3836	0	3.993e-05	0.00016114	0.00034405	0.00056524	0.00079745	0.00101206	0.00118704	0.00130968	0.00137707	0.00139507	0.00137532	0.00133243	0.00128307	0.00124441	0.00123327
0.384	0	4.013e-05	0.00016157	0.00034466	0.0005659	0.00079793	0.00101208	0.00118633	0.00130802	0.00137432	0.0013912	0.00137037	0.00132651	0.00127636	0.00123716	0.00122574
0.3844	0	4.033e-05	0.00016199	0.00034527	0.00056657	0.00079842	0.00101211	0.00118562	0.00130635	0.00137157	0.00138732	0.00136542	0.00132059	0.00126965	0.0012299	0.00121822
0.3848	0	4.053e-05	0.00016242	0.00034588	0.00056724	0.00079891	0.00101214	0.00118492	0.00130469	0.00136883	0.00138345	0.00136047	0.00131467	0.00126294	0.00122265	0.00121069
0.3852	0	4.072e-05	0.00016284	0.00034649	0.0005679	0.0007994	0.00101216	0.00118421	0.00130303	0.00136608	0.00137958	0.00135552	0.00130876	0.00125622	0.0012154	0.00120317
0.3856	0	4.092e-05	0.00016327	0.0003471	0.00056857	0.00079989	0.00101219	0.0011835	0.00130136	0.00136333	0.0013757	0.00135057	0.00130284	0.00124951	0.00120814	0.00119564
0.386	0	4.092e-05	0.00016335	0.00034725	0.00056868	0.00079974	0.0010115	0.00118199	0.00129881	0.00135959	0.00137073	0.00134443	0.00129566	0.00124149	0.00119955	0.0011868
0.3864	0	4.093e-05	0.00016343	0.0003474	0.00056879	0.00079959	0.00101081	0.00118048	0.00129625	0.00135584	0.00136576	0.00133829	0.00128847	0.00123347	0.00119095	0.00117795
0.3868	0	4.093e-05	0.0001635	0.00034756	0.0005689	0.00079944	0.00101012	0.00117897	0.00129369	0.0013521	0.00136079	0.00133216	0.00128129	0.00122545	0.00118236	0.0011691
0.3872	0	4.093e-05	0.00016358	0.00034771	0.00056902	0.00079929	0.00100943	0.00117746	0.00129113	0.00134835	0.00135583	0.00132602	0.00127411	0.00121743	0.00117376	0.00116026
0.3876	0	4.094e-05	0.00016366	0.00034786	0.00056913	0.00079914	0.00100874	0.00117595	0.00128858	0.00134461	0.00135086	0.00131988	0.00126693	0.00120941	0.00116517	0.00115141
0.388	0	4.094e-05	0.00016374	0.00034802	0.00056924	0.000799	0.00100805	0.00117444	0.00128602	0.00134087	0.00134589	0.00131375	0.00125974	0.00120139	0.00115658	0.00114257
0.3884	0	4.094e-05	0.00016381	0.00034817	0.00056936	0.00079885	0.00100736	0.00117292	0.00128346	0.00133712	0.00134092	0.00130761	0.00125256	0.00119336	0.00114798	0.00113372
0.3888	0	4.112e-05	0.00016423	0.00034878	0.00057001	0.00079929	0.00100725	0.00117192	0.00128132	0.00133368	0.00133612	0.00130152	0.00124533	0.0011852	0.00113918	0.00112463
0.3892	0	4.129e-05	0.00016464	0.00034939	0.00057067	0.00079972	0.00100713	0.00117092	0.00127918	0.00133023	0.00133132	0.00129543	0.00123809	0.00117704	0.00113038	0.00111554
0.3896	0	4.147e-05	0.00016505	0.00035	0.00057133	0.00080016	0.00100701	0.00116993	0.00127704	0.00132679	0.00132652	0.00128934	0.00123086	0.00116888	0.00112158	0.00110645
0.39	0	4.165e-05	0.00016546	0.00035061	0.00057199	0.0008006	0.0010069	0.00116893	0.0012749	0.00132334	0.00132172	0.00128325	0.00122362	0.00116072	0.00111279	0.00109736
0.3904	0	4.182e-05	0.00016588	0.00035122	0.00057265	0.00080104	0.00100678	0.00116793	0.00127276	0.0013199	0.00131693	0.00127716	0.00121639	0.00115255	0.00110399	0.00108827
0.3908	0	4.2e-05	0.00016629	0.00035183	0.00057331	0.00080148	0.00100666	0.00116693	0.00127062	0.00131645	0.00131213	0.00127106	0.00120915	0.00114439	0.00109519	0.00107918
0.3912	0	4.218e-05	0.0001667	0.00035244	0.00057397	0.00080192	0.00100655	0.00116593	0.00126848	0.00131301	0.00130733	0.00126497	0.00120192	0.00113623	0.00108639	0.00107009
0.3916	0	4.2e-05	0.00016644	0.00035213	0.00057352	0.00080115	0.0010052	0.00116376	0.00126529	0.00130866	0.00130183	0.00125836	0.00119435	0.00112791	0.00107761	0.00106118
0.392	0	4.182e-05	0.00016619	0.00035181	0.00057308	0.00080038	0.00100386	0.0011616	0.00126209	0.00130432	0.00129632	0.00125174	0.00118678	0.0011196	0.00106882	0.00105227
0.3924	0	4.164e-05	0.00016593	0.0003515	0.00057263	0.00079961	0.00100251	0.00115944	0.0012589	0.00129998	0.00129082	0.00124513	0.00117921	0.00111129	0.00106004	0.00104336
0.3928	0	4.146e-05	0.00016567	0.00035119	0.00057219	0.00079884	0.00100116	0.00115728	0.00125571	0.00129564	0.00128532	0.00123851	0.00117165	0.00110297	0.00105126	0.00103445
0.3932	0	4.128e-05	0.00016542	0.00035087	0.00057174	0.00079807	0.00099982	0.00115512	0.00125252	0.0012913	0.00127981	0.00123189	0.00116408	0.00109466	0.00104248	0.00102554
0.3936	0	4.11e-05	0.00016516	0.00035056	0.0005713	0.0007973	0.00099847	0.00115295	0.00124932	0.00128695	0.00127431	0.00122528	0.00115651	0.00108634	0.00103369	0.00101663
0.394	0	4.092e-05	0.0001649	0.00035024	0.00057085	0.00079653	0.00099713	0.00115079	0.00124613	0.00128261	0.00126881	0.00121866	0.00114894	0.00107803	0.00102491	0.00100771
0.3944	0	4.105e-05	0.00016517	0.00035059	0.00057113	0.00079648	0.00099646	0.00114924	0.0012435	0.00127878	0.00126378	0.00121249	0.00114177	0.00107006	0.00101639	0.00099894
0.3948	0	4.118e-05	0.00016545	0.00035094	0.00057142	0.00079643	0.00099579	0.0011477	0.00124086	0.00127496	0.00125875	0.00120631	0.0011346	0.00106208	0.00100786	0.00099017
0.3952	0	4.131e-05	0.00016572	0.0003513	0.0005717	0.00079638	0.00099512	0.00114615	0.00123823	0.00127113	0.00125372	0.00120014	0.00112743	0.00105411	0.00099934	0.0009814
0.3956	0	4.144e-05	0.00016599	0.00035165	0.00057198	0.00079633	0.00099446	0.00114461	0.00123559	0.0012673	0.00124869	0.00119396	0.00112025	0.00104613	0.00099082	0.00097263
0.396	0	4.156e-05	0.00016626	0.000352	0.00057226	0.00079628	0.00099379	0.00114306	0.00123295	0.00126347	0.00124366	0.00118779	0.00111308	0.00103816	0.0009823	0.00096386
0.3964	0	4.169e-05	0.00016653	0.00035235	0.00057254	0.00079623	0.00099312	0.00114151	0.00123032	0.00125965	0.00123863	0.00118161	0.00110591	0.00103018	0.00097377	0.00095509
0.3968	0	4.182e-05	0.00016681	0.0003527	0.00057283	0.00079617	0.00099246	0.00113997	0.00122768	0.00125582	0.0012336	0.00117544	0.00109874	0.00102221	0.00096525	0.00094632
0.3972	0	4.2e-05	0.0001672	0.00035325	0.00057338	0.00079646	0.00099218	0.00113885	0.00122553	0.00125253	0.00122921	0.00117003	0.00109249	0.00101538	0.00095815	0.0009393
0.3976	0	4.217e-05	0.00016759	0.0003538	0.00057394	0.00079674	0.0009919	0.00113774	0.00122338	0.00124925	0.00122482	0.00116462	0.00108625	0.00100855	0.00095106	0.00093228
0.398	0	4.235e-05	0.00016798	0.00035436	0.0005745	0.00079703	0.00099162	0.00113663	0.00122123	0.00124597	0.00122043	0.00115921	0.00108	0.00100173	0.00094396	0.00092526
0.3984	0	4.253e-05	0.00016837	0.00035491	0.00057506	0.00079731	0.00099134	0.00113551	0.00121908	0.00124268	0.00121604	0.00115381	0.00107376	0.0009949	0.00093686	0.00091824
0.3988	0	4.271e-05	0.00016876	0.00035546	0.00057562	0.0007976	0.00099106	0.0011344	0.00121693	0.0012394	0.00121165	0.0011484	0.00106751	0.00098808	0.00092976	0.00091122
0.3992	0	4.289e-05	0.00016915	0.00035601	0.00057618	0.00079788	0.00099078	0.00113328	0.00121478	0.00123612	0.00120726	0.00114299	0.00106127	0.00098125	0.00092266	0.0009042
0.3996	0	4.306e-05	0.00016954	0.00035656	0.00057673	0.00079817	0.0009905	0.00113217	0.00121263	0.00123283	0.00120287	0.00113758	0.00105503	0.00097442	0.00091556	0.00089718
0.4	0	4.302e-05	0.00016951	0.0003565	0.0005765	0.0007975	0.00098911	0.00112979	0.00120905	0.00122795	0.00119666	0.00113009	0.00104641	0.00096488	0.00090537	0.00088665
0.4004	0	4.298e-05	0.00016948	0.00035643	0.00057626	0.00079684	0.00098772	0.00112742	0.00120547	0.00122306	0.00119044	0.0011226	0.00103778	0.00095534	0.00089518	0.00087612
0.4008	0	4.294e-05	0.00016944	0.00035637	0.00057602	0.00079617	0.00098634	0.00112504	0.00120189	0.00121817	0.00118422	0.00111512	0.00102916	0.0009458	0.00088499	0.0008656
0.4012	0	4.29e-05	0.00016941	0.00035631	0.00057579	0.0007955	0.00098495	0.00112266	0.00119831	0.00121328	0.001178	0.00110763	0.00102054	0.00093626	0.00087479	0.00085507
0.4016	0	4.286e-05	0.00016938	0.00035624	0.00057555	0.00079484	0.00098356	0.00112028	0.00119474	0.0012084	0.00117178	0.00110014	0.00101192	0.00092672	0.0008646	0.00084454
0.402	0	4.282e-05	0.00016934	0.00035618	0.00057531	0.00079417	0.00098218	0.00111791	0.00119116	0.00120351	0.00116557	0.00109265	0.0010033	0.00091719	0.00085441	0.00083401
0.4024	0	4.268e-05	0.0001691	0.00035579	0.00057463	0.00079298	0.00098019	0.0011149	0.00118694	0.00119799	0.00115874	0.00108459	0.00099414	0.00090713	0.00084372	0.00082298
0.4028	0	4.255e-05	0.00016885	0.00035539	0.00057395	0.00079178	0.00097821	0.00111188	0.00118272	0.00119246	0.00115191	0.00107652	0.00098497	0.00089708	0.00083303	0.00081195
0.4032	0	4.241e-05	0.00016861	0.000355	0.00057327	0.00079058	0.00097622	0.00110887	0.0011785	0.00118694	0.00114508	0.00106845	0.0009758	0.00088703	0.00082234	0.00080092
0.4036	0	4.227e-05	0.00016836	0.0003546	0.00057259	0.00078939	0.00097424	0.00110586	0.00117427	0.00118141	0.00113825	0.00106039	0.00096663	0.00087698	0.00081165	0.00078989
0.404	0	4.214e-05	0.00016812	0.00035421	0.00057191	0.00078819	0.00097225	0.00110285	0.00117005	0.00117589	0.00113142	0.00105232	0.00095747	0.00086692	0.00080096	0.00077886
0.4044	0	4.2e-05	0.00016787	0.00035381	0.00057123	0.000787	0.00097027	0.00109984	0.00116583	0.00117037	0.0011246	0.00104425	0.0009483	0.00085687	0.00079027	0.00076782
0.4048	0	4.186e-05	0.00016763	0.00035342	0.00057055	0.0007858	0.00096828	0.00109683	0.00116161	0.00116484	0.00111777	0.00103618	0.00093913	0.00084682	0.00077958	0.00075679
0.4052	0	4.203e-05	0.00016796	0.00035384	0.00057088	0.00078578	0.00096765	0.00109537	0.00115915	0.00116131	0.00111318	0.00103062	0.00093275	0.00083981	0.0007722	0.00074932
0.4056	0	4.22e-05	0.0001683	0.00035425	0.0005712	0.00078576	0.00096702	0.00109391	0.00115668	0.00115778	0.0011086	0.00102506	0.00092637	0.00083281	0.00076482	0.00074184
0.406	0	4.238e-05	0.00016863	0.00035467	0.00057153	0.00078574	0.0009664	0.00109244	0.00115422	0.00115424	0.00110401	0.0010195	0.00091998	0.0008258	0.00075744	0.00073437
0.4064	0	4.255e-05	0.00016897	0.00035508	0.00057185	0.00078571	0.00096577	0.00109098	0.00115176	0.00115071	0.00109943	0.00101393	0.0009136	0.0008188	0.00075006	0.00072689
0.4068	0	4.272e-05	0.0001693	0.0003555	0.00057218	0.00078569	0.00096514	0.00108952	0.00114929	0.00114718	0.00109484	0.00100837	0.00090721	0.00081179	0.00074268	0.00071942
0.4072	0	4.289e-05	0.00016964	0.00035591	0.0005725	0.00078567	0.00096451	0.00108806	0.00114683	0.00114364	0.00109026	0.00100281	0.00090083	0.00080479	0.00073531	0.00071195
0.4076	0	4.306e-05	0.00016997	0.00035633	0.00057283	0.00078565	0.00096388	0.00108659	0.00114436	0.00114011	0.00108567	0.00099725	0.00089445	0.00079778	0.00072793	0.00070447
0.408	0	4.251e-05	0.00016897	0.00035493	0.00057095	0.00078313	0.00096048	0.0010821	0.0011386	0.001133	0.0010772	0.00098749	0.00088355	0.00078597	0.00071547	0.00069169
0.4084	0	4.196e-05	0.00016798	0.00035353	0.00056908	0.00078061	0.00095709	0.00107761	0.00113284	0.00112588	0.00106873	0.00097773	0.00087265	0.00077415	0.00070301	0.0006789
0.4088	0	4.141e-05	0.00016698	0.00035213	0.00056721	0.00077809	0.00095369	0.00107312	0.00112708	0.00111877	0.00106026	0.00096798	0.00086175	0.00076233	0.00069055	0.00066611
0.4092	0	4.087e-05	0.00016599	0.00035073	0.00056533	0.00077557	0.0009503	0.00106863	0.00112132	0.00111166	0.0010518	0.00095822	0.00085085	0.00075051	0.00067809	0.00065333
0.4096	0	4.032e-05	0.00016499	0.00034933	0.00056346	0.00077305	0.0009469	0.00106414	0.00111555	0.00110455	0.00104333	0.00094846	0.00083995	0.0007387	0.00066562	0.00064054
0.41	0	3.977e-05	0.000164	0.00034793	0.00056158	0.00077053	0.00094351	0.00105965	0.00110979	0.00109743	0.00103486	0.0009387	0.00082905	0.00072688	0.00065316	0.00062776
0.4104	0	3.922e-05	0.000163	0.00034653	0.00055971	0.00076801	0.00094011	0.00105516	0.00110403	0.00109032	0.00102639	0.00092895	0.00081815	0.00071506	0.0006407	0.00061497
0.4108	0	3.93e-05	0.00016316	0.0003467	0.00055973	0.00076763	0.00093905	0.00105318	0.00110095	0.00108607	0.00102096	0.00092243	0.00081069	0.00070688	0.00063206	0.00060616
0.4112	0	3.938e-05	0.00016332	0.00034687	0.00055975	0.00076725	0.000938	0.00105121	0.00109787	0.00108181	0.00101552	0.00091591	0.00080324	0.00069871	0.00062342	0.00059734
0.4116	0	3.946e-05	0.00016348	0.00034704	0.00055977	0.00076687	0.00093694	0.00104923	0.00109479	0.00107756	0.00101009	0.0009094	0.00079578	0.00069053	0.00061478	0.00058853
0.412	0	3.953e-05	0.00016364	0.00034721	0.00055979	0.00076649	0.00093588	0.00104725	0.00109172	0.00107331	0.00100466	0.00090288	0.00078832	0.00068235	0.00060613	0.00057971
0.4124	0	3.961e-05	0.0001638	0.00034739	0.00055981	0.00076611	0.00093482	0.00104528	0.00108864	0.00106906	0.00099923	0.00089636	0.00078087	0.00067418	0.00059749	0.0005709
0.4128	0	3.969e-05	0.00016396	0.00034756	0.00055983	0.00076573	0.00093376	0.0010433	0.00108556	0.0010648	0.0009938	0.00088985	0.00077341	0.000666	0.00058885	0.00056208
0.4132	0	3.977e-05	0.00016411	0.00034773	0.00055985	0.00076535	0.0009327	0.00104133	0.00108248	0.00106055	0.00098836	0.00088333	0.00076596	0.00065782	0.00058021	0.00055327
0.4136	0	3.991e-05	0.00016409	0.00034738	0.00055909	0.00076401	0.00093057	0.00103816	0.00107813	0.00105502	0.0009818	0.00087602	0.0007582	0.00064994	0.00057237	0.0005455
0.414	0	4.005e-05	0.00016407	0.00034704	0.00055832	0.00076267	0.00092843	0.00103499	0.00107377	0.00104949	0.00097524	0.00086871	0.00075045	0.00064206	0.00056454	0.00053772
0.4144	0	4.018e-05	0.00016405	0.0003467	0.00055755	0.00076132	0.0009263	0.00103183	0.00106942	0.00104396	0.00096869	0.00086139	0.00074269	0.00063417	0.00055671	0.00052995
0.4148	0	4.032e-05	0.00016403	0.00034635	0.00055678	0.00075998	0.00092416	0.00102866	0.00106506	0.00103843	0.00096213	0.00085408	0.00073493	0.00062629	0.00054887	0.00052217
0.4152	0	4.046e-05	0.00016401	0.00034601	0.00055601	0.00075864	0.00092203	0.00102549	0.00106071	0.0010329	0.00095557	0.00084677	0.00072718	0.00061841	0.00054104	0.0005144
0.4156	0	4.06e-05	0.00016399	0.00034566	0.00055524	0.0007573	0.00091989	0.00102233	0.00105636	0.00102736	0.00094901	0.00083946	0.00071942	0.00061052	0.00053321	0.00050662
0.416	0	4.074e-05	0.00016397	0.00034532	0.00055448	0.00075596	0.00091776	0.00101916	0.001052	0.00102183	0.00094245	0.00083215	0.00071167	0.00060264	0.00052537	0.00049885
0.4164	0	4.067e-05	0.00016384	0.00034507	0.00055396	0.00075493	0.00091597	0.00101641	0.00104814	0.00101682	0.00093629	0.00082494	0.00070357	0.00059383	0.00051608	0.00048934
0.4168	0	4.061e-05	0.00016371	0.00034483	0.00055344	0.0007539	0.00091419	0.00101365	0.00104428	0.0010118	0.00093013	0.00081774	0.00069546	0.00058501	0.00050679	0.00047983
0.4172	0	4.054e-05	0.00016358	0.00034458	0.00055292	0.00075288	0.0009124	0.0010109	0.00104042	0.00100678	0.00092397	0.00081053	0.00068736	0.0005762	0.0004975	0.00047032
0.4176	0	4.047e-05	0.00016345	0.00034433	0.0005524	0.00075185	0.00091062	0.00100815	0.00103656	0.00100177	0.0009178	0.00080333	0.00067926	0.00056739	0.0004882	0.00046081
0.418	0	4.04e-05	0.00016332	0.00034409	0.00055189	0.00075082	0.00090883	0.00100539	0.0010327	0.00099675	0.00091164	0.00079612	0.00067116	0.00055858	0.00047891	0.0004513
0.4184	0	4.034e-05	0.00016319	0.00034384	0.00055137	0.00074979	0.00090705	0.00100264	0.00102884	0.00099174	0.00090548	0.00078892	0.00066305	0.00054977	0.00046962	0.00044179
0.4188	0	4.027e-05	0.00016306	0.00034359	0.00055085	0.00074877	0.00090526	0.00099989	0.00102498	0.00098672	0.00089932	0.00078171	0.00065495	0.00054095	0.00046033	0.00043228
0.4192	0	4.047e-05	0.00016343	0.00034399	0.00055104	0.00074842	0.00090406	0.00099757	0.00102141	0.00098186	0.00089321	0.00077449	0.00064682	0.00053214	0.00045113	0.00042296
0.4196	0	4.066e-05	0.00016379	0.00034439	0.00055123	0.00074807	0.00090287	0.00099525	0.00101784	0.00097699	0.0008871	0.00076727	0.00063868	0.00052334	0.00044193	0.00041364
0.42	0	4.086e-05	0.00016416	0.00034478	0.00055142	0.00074773	0.00090167	0.00099294	0.00101428	0.00097212	0.00088099	0.00076005	0.00063055	0.00051453	0.00043273	0.00040432
0.4204	0	4.106e-05	0.00016452	0.00034518	0.00055161	0.00074738	0.00090047	0.00099062	0.00101071	0.00096726	0.00087488	0.00075283	0.00062242	0.00050572	0.00042352	0.000395
0.4208	0	4.125e-05	0.00016488	0.00034557	0.0005518	0.00074703	0.00089927	0.00098831	0.00100714	0.00096239	0.00086877	0.00074561	0.00061428	0.00049691	0.00041432	0.00038568
0.4212	0	4.145e-05	0.00016525	0.00034597	0.00055199	0.00074668	0.00089807	0.00098599	0.00100357	0.00095753	0.00086266	0.00073839	0.00060615	0.0004881	0.00040512	0.00037636
0.4216	0	4.165e-05	0.00016561	0.00034637	0.00055218	0.00074634	0.00089688	0.00098368	0.001	0.00095266	0.00085655	0.00073117	0.00059802	0.00047929	0.00039592	0.00036705
0.422	0	4.145e-05	0.00016523	0.00034575	0.0005512	0.00074477	0.00089452	0.00098033	0.00099557	0.00094709	0.00084987	0.00072348	0.00058946	0.00047005	0.00038622	0.00035712
0.4224	0	4.125e-05	0.00016485	0.00034514	0.00055021	0.00074321	0.00089216	0.00097699	0.00099114	0.00094152	0.00084319	0.00071579	0.0005809	0.00046081	0.00037652	0.0003472
0.4228	0	4.106e-05	0.00016447	0.00034452	0.00054923	0.00074165	0.0008898	0.00097364	0.0009867	0.00093594	0.00083652	0.0007081	0.00057235	0.00045157	0.00036682	0.00033728
0.4232	0	4.086e-05	0.00016409	0.00034391	0.00054825	0.00074008	0.00088745	0.0009703	0.00098227	0.00093037	0.00082984	0.00070041	0.00056379	0.00044234	0.00035712	0.00032735
0.4236	0	4.066e-05	0.00016371	0.00034329	0.00054726	0.00073852	0.00088509	0.00096696	0.00097783	0.0009248	0.00082316	0.00069272	0.00055523	0.0004331	0.00034743	0.00031743
0.424	0	4.047e-05	0.00016333	0.00034268	0.00054628	0.00073696	0.00088273	0.00096361	0.0009734	0.00091923	0.00081648	0.00068503	0.00054668	0.00042386	0.00033773	0.00030751
0.4244	0	4.054e-05	0.00016344	0.00034272	0.00054606	0.00073621	0.00088119	0.00096106	0.00096971	0.00091435	0.00081047	0.00067799	0.00053879	0.00041532	0.0003288	0.00029843
0.4248	0	4.061e-05	0.00016356	0.00034277	0.00054585	0.00073546	0.00087965	0.00095851	0.00096601	0.00090948	0.00080446	0.00067096	0.00053091	0.00040678	0.00031987	0.00028935
0.4252	0	4.069e-05	0.00016367	0.00034281	0.00054563	0.00073472	0.00087812	0.00095595	0.00096232	0.0009046	0.00079845	0.00066392	0.00052303	0.00039825	0.00031095	0.00028028
0.4256	0	4.076e-05	0.00016378	0.00034286	0.00054541	0.00073397	0.00087658	0.0009534	0.00095862	0.00089972	0.00079244	0.00065689	0.00051514	0.00038971	0.00030202	0.0002712
0.426	0	4.083e-05	0.0001639	0.0003429	0.00054519	0.00073323	0.00087504	0.00095085	0.00095493	0.00089485	0.00078643	0.00064985	0.00050726	0.00038117	0.00029309	0.00026212
0.4264	0	4.091e-05	0.00016401	0.00034295	0.00054498	0.00073248	0.0008735	0.0009483	0.00095123	0.00088997	0.00078042	0.00064282	0.00049938	0.00037263	0.00028417	0.00025304
0.4268	0	4.098e-05	0.00016412	0.000343	0.00054476	0.00073173	0.00087197	0.00094574	0.00094754	0.0008851	0.00077441	0.00063578	0.00049149	0.0003641	0.00027524	0.00024397
0.4272	0	4.093e-05	0.00016402	0.00034275	0.0005442	0.00073059	0.00086998	0.00094269	0.00094331	0.00087968	0.00076786	0.00062825	0.00048317	0.00035521	0.00026608	0.00023479
0.4276	0	4.089e-05	0.00016393	0.00034251	0.00054364	0.00072944	0.00086798	0.00093964	0.00093908	0.00087426	0.00076131	0.00062071	0.00047485	0.00034633	0.00025692	0.00022561
0.428	0	4.084e-05	0.00016383	0.00034227	0.00054307	0.00072829	0.00086599	0.00093659	0.00093486	0.00086885	0.00075476	0.00061317	0.00046652	0.00033745	0.00024776	0.00021642
0.4284	0	4.08e-05	0.00016373	0.00034203	0.00054251	0.00072714	0.000864	0.00093353	0.00093063	0.00086343	0.00074822	0.00060564	0.0004582	0.00032857	0.0002386	0.00020724
0.4288	0	4.075e-05	0.00016363	0.00034179	0.00054195	0.00072599	0.00086201	0.00093048	0.0009264	0.00085801	0.00074167	0.0005981	0.00044987	0.00031969	0.00022944	0.00019806
0.4292	0	4.071e-05	0.00016353	0.00034155	0.00054139	0.00072485	0.00086002	0.00092743	0.00092217	0.00085259	0.00073512	0.00059056	0.00044155	0.0003108	0.00022028	0.00018888
0.4296	0	4.066e-05	0.00016344	0.0003413	0.00054082	0.0007237	0.00085803	0.00092437	0.00091794	0.00084717	0.00072857	0.00058303	0.00043322	0.00030192	0.00021112	0.0001797
0.43	0	4.063e-05	0.00016333	0.00034102	0.00054019	0.00072248	0.000856	0.00092135	0.00091382	0.00084193	0.00072224	0.0005757	0.00042505	0.00029306	0.00020177	0.00017007
0.4304	0	4.06e-05	0.00016323	0.00034074	0.00053955	0.00072126	0.00085396	0.00091833	0.00090971	0.00083669	0.00071591	0.00056837	0.00041687	0.00028419	0.00019242	0.00016043
0.4308	0	4.056e-05	0.00016312	0.00034046	0.00053891	0.00072003	0.00085193	0.00091531	0.00090559	0.00083145	0.00070957	0.00056105	0.00040869	0.00027533	0.00018307	0.0001508
0.4312	0	4.053e-05	0.00016302	0.00034017	0.00053828	0.00071881	0.0008499	0.00091228	0.00090147	0.00082621	0.00070324	0.00055372	0.00040051	0.00026646	0.00017372	0.00014116
0.4316	0	4.049e-05	0.00016292	0.00033989	0.00053764	0.00071759	0.00084786	0.00090926	0.00089736	0.00082097	0.00069691	0.0005464	0.00039233	0.0002576	0.00016437	0.00013153
0.432	0	4.046e-05	0.00016281	0.00033961	0.000537	0.00071637	0.00084583	0.00090624	0.00089324	0.00081572	0.00069058	0.00053907	0.00038415	0.00024873	0.00015503	0.00012189
0.4324	0	4.043e-05	0.00016271	0.00033933	0.00053637	0.00071515	0.0008438	0.00090321	0.00088912	0.00081048	0.00068424	0.00053175	0.00037597	0.00023987	0.00014568	0.00011226
0.4328	0	4.04e-05	0.00016242	0.00033863	0.00053514	0.00071317	0.00084077	0.00089886	0.00088332	0.0008033	0.00067595	0.0005227	0.00036659	0.0002305	0.00013649	0.00010321
0.4332	0	4.036e-05	0.00016212	0.00033794	0.00053391	0.00071119	0.00083775	0.00089451	0.00087751	0.00079612	0.00066765	0.00051365	0.00035722	0.00022113	0.00012731	9.417e-05
0.4336	0	4.033e-05	0.00016183	0.00033724	0.00053268	0.00070921	0.00083473	0.00089016	0.00087171	0.00078894	0.00065935	0.00050461	0.00034784	0.00021177	0.00011812	8.512e-05
0.434	0	4.03e-05	0.00016154	0.00033654	0.00053145	0.00070723	0.0008317	0.00088581	0.0008659	0.00078176	0.00065106	0.00049556	0.00033846	0.0002024	0.00010894	7.607e-05
0.4344	0	4.027e-05	0.00016124	0.00033585	0.00053022	0.00070525	0.00082868	0.00088145	0.0008601	0.00077458	0.00064276	0.00048651	0.00032909	0.00019303	9.975e-05	6.703e-05
0.4348	0	4.024e-05	0.00016095	0.00033515	0.00052899	0.00070327	0.00082565	0.0008771	0.00085429	0.0007674	0.00063446	0.00047747	0.00031971	0.00018366	9.057e-05	5.798e-05
0.4352	0	4.021e-05	0.00016066	0.00033445	0.00052776	0.00070129	0.00082263	0.00087275	0.00084849	0.00076022	0.00062617	0.00046842	0.00031034	0.0001743	8.138e-05	4.894e-05
0.4356	0	4.027e-05	0.00016073	0.00033442	0.00052741	0.00070036	0.00082088	0.00086999	0.00084463	0.00075527	0.00062019	0.00046153	0.0003027	0.00016611	7.285e-05	4.026e-05
0.436	0	4.034e-05	0.00016081	0.00033439	0.00052706	0.00069944	0.00081912	0.00086724	0.00084078	0.00075033	0.00061422	0.00045465	0.00029507	0.00015793	6.431e-05	3.159e-05
0.4364	0	4.04e-05	0.00016089	0.00033436	0.00052671	0.00069851	0.00081737	0.00086448	0.00083693	0.00074538	0.00060824	0.00044776	0.00028744	0.00014974	5.577e-05	2.291e-05
0.4368	0	4.047e-05	0.00016096	0.00033432	0.00052636	0.00069758	0.00081562	0.00086172	0.00083307	0.00074043	0.00060227	0.00044088	0.00027981	0.00014155	4.723e-05	1.424e-05
0.4372	0	4.053e-05	0.00016104	0.00033429	0.00052601	0.00069665	0.00081386	0.00085896	0.00082922	0.00073548	0.00059629	0.00043399	0.00027218	0.00013337	3.87e-05	5.56e-06
0.4376	0	4.06e-05	0.00016112	0.00033426	0.00052566	0.00069572	0.00081211	0.00085621	0.00082537	0.00073053	0.00059032	0.0004271	0.00026454	0.00012518	3.016e-05	-3.11e-06
0.438	0	4.066e-05	0.00016119	0.00033423	0.00052531	0.00069479	0.00081036	0.00085345	0.00082152	0.00072558	0.00058434	0.00042022	0.00025691	0.000117	2.162e-05	-1.179e-05
0.4384	0	4.081e-05	0.00016142	0.00033438	0.00052513	0.00069398	0.00080864	0.00085064	0.00081752	0.00072041	0.00057807	0.00041296	0.00024884	0.00010831	1.251e-05	-2.11e-05
0.4388	0	4.096e-05	0.00016165	0.00033453	0.00052494	0.00069317	0.00080693	0.00084783	0.00081353	0.00071524	0.00057179	0.00040571	0.00024077	9.962e-05	3.39e-06	-3.041e-05
0.4392	0	4.111e-05	0.00016187	0.00033468	0.00052476	0.00069236	0.00080522	0.00084503	0.00080954	0.00071006	0.00056552	0.00039845	0.0002327	9.093e-05	-5.72e-06	-3.972e-05
0.4396	0	4.126e-05	0.0001621	0.00033483	0.00052457	0.00069155	0.00080351	0.00084222	0.00080555	0.00070489	0.00055925	0.0003912	0.00022463	8.224e-05	-1.484e-05	-4.904e-05
0.44	0	4.141e-05	0.00016233	0.00033497	0.00052439	0.00069073	0.0008018	0.00083941	0.00080156	0.00069972	0.00055297	0.00038394	0.00021655	7.354e-05	-2.395e-05	-5.835e-05
0.4404	0	4.156e-05	0.00016256	0.00033512	0.0005242	0.00068992	0.00080009	0.0008366	0.00079756	0.00069454	0.0005467	0.00037669	0.00020848	6.485e-05	-3.307e-05	-6.766e-05
0.4408	0	4.171e-05	0.00016278	0.00033527	0.00052402	0.00068911	0.00079838	0.0008338	0.00079357	0.00068937	0.00054042	0.00036943	0.00020041	5.616e-05	-4.218e-05	-7.697e-05
0.4412	0	4.177e-05	0.00016285	0.00033521	0.0005236	0.00068804	0.00079639	0.00083069	0.00078925	0.00068383	0.00053376	0.00036178	0.00019196	4.715e-05	-5.152e-05	-8.637e-05
0.4416	0	4.183e-05	0.00016291	0.00033515	0.00052317	0.00068697	0.00079441	0.00082759	0.00078493	0.0006783	0.00052709	0.00035412	0.00018351	3.813e-05	-6.086e-05	-9.577e-05
0.442	0	4.189e-05	0.00016298	0.00033509	0.00052275	0.0006859	0.00079243	0.00082449	0.00078061	0.00067276	0.00052043	0.00034647	0.00017506	2.911e-05	-7.02e-05	-0.00010517
0.4424	0	4.195e-05	0.00016304	0.00033503	0.00052232	0.00068483	0.00079044	0.00082139	0.00077629	0.00066722	0.00051376	0.00033881	0.00016661	2.009e-05	-7.954e-05	-0.00011456
0.4428	0	4.201e-05	0.00016311	0.00033497	0.0005219	0.00068376	0.00078846	0.00081828	0.00077197	0.00066169	0.0005071	0.00033116	0.00015816	1.108e-05	-8.889e-05	-0.00012396
0.4432	0	4.207e-05	0.00016317	0.00033491	0.00052147	0.00068269	0.00078648	0.00081518	0.00076765	0.00065615	0.00050043	0.0003235	0.00014971	2.06e-06	-9.823e-05	-0.00013336
0.4436	0	4.213e-05	0.00016324	0.00033485	0.00052105	0.00068162	0.0007845	0.00081208	0.00076333	0.00065061	0.00049377	0.00031584	0.00014126	-6.96e-06	-0.00010757	-0.00014276
0.444	0	4.204e-05	0.00016304	0.00033446	0.00052028	0.00068021	0.0007822	0.00080869	0.00075875	0.00064482	0.00048683	0.0003079	0.00013249	-1.632e-05	-0.00011728	-0.00015253
0.4444	0	4.194e-05	0.00016284	0.00033407	0.00051951	0.0006788	0.0007799	0.0008053	0.00075416	0.00063902	0.00047988	0.00029995	0.00012371	-2.568e-05	-0.00012699	-0.00016231
0.4448	0	4.184e-05	0.00016264	0.00033368	0.00051874	0.00067739	0.0007776	0.00080191	0.00074958	0.00063322	0.00047294	0.000292	0.00011494	-3.505e-05	-0.00013669	-0.00017208
0.4452	0	4.175e-05	0.00016244	0.00033329	0.00051796	0.00067598	0.00077531	0.00079852	0.00074499	0.00062743	0.000466	0.00028405	0.00010616	-4.441e-05	-0.0001464	-0.00018186
0.4456	0	4.165e-05	0.00016224	0.0003329	0.00051719	0.00067457	0.00077301	0.00079513	0.00074041	0.00062163	0.00045906	0.00027611	9.739e-05	-5.378e-05	-0.00015611	-0.00019163
0.446	0	4.156e-05	0.00016204	0.00033251	0.00051642	0.00067316	0.00077071	0.00079174	0.00073582	0.00061584	0.00045211	0.00026816	8.861e-05	-6.314e-05	-0.00016582	-0.00020141
0.4464	0	4.156e-05	0.00016199	0.00033228	0.00051577	0.00067183	0.00076845	0.00078837	0.00073128	0.00061014	0.00044536	0.00026051	8.025e-05	-7.2e-05	-0.00017494	-0.00021057
0.4468	0	4.157e-05	0.00016194	0.00033205	0.00051512	0.00067049	0.00076618	0.00078499	0.00072673	0.00060444	0.00043861	0.00025286	7.189e-05	-8.085e-05	-0.00018406	-0.00021973
0.4472	0	4.157e-05	0.00016189	0.00033182	0.00051447	0.00066915	0.00076391	0.00078161	0.00072218	0.00059874	0.00043185	0.00024521	6.353e-05	-8.97e-05	-0.00019318	-0.00022889
0.4476	0	4.158e-05	0.00016184	0.00033158	0.00051382	0.00066781	0.00076164	0.00077824	0.00071763	0.00059304	0.0004251	0.00023756	5.517e-05	-9.856e-05	-0.00020229	-0.00023805
0.448	0	4.158e-05	0.00016179	0.00033135	0.00051316	0.00066647	0.00075937	0.00077486	0.00071308	0.00058734	0.00041834	0.00022991	4.681e-05	-0.00010741	-0.00021141	-0.00024721
0.4484	0	4.159e-05	0.00016174	0.00033112	0.00051251	0.00066513	0.0007571	0.00077148	0.00070853	0.00058164	0.00041159	0.00022226	3.845e-05	-0.00011626	-0.00022053	-0.00025637
0.4488	0	4.159e-05	0.00016169	0.00033089	0.00051186	0.00066379	0.00075483	0.00076811	0.00070398	0.00057594	0.00040484	0.00021461	3.009e-05	-0.00012512	-0.00022965	-0.00026553
0.4492	0	4.164e-05	0.00016171	0.00033072	0.00051126	0.00066248	0.00075254	0.00076466	0.0006993	0.00057002	0.00039776	0.00020651	2.113e-05	-0.00013471	-0.00023967	-0.00027574
0.4496	0	4.169e-05	0.00016172	0.00033055	0.00051065	0.00066116	0.00075026	0.00076122	0.00069462	0.00056411	0.00039069	0.0001984	1.218e-05	-0.0001443	-0.00024968	-0.00028594
0.45	0	4.174e-05	0.00016173	0.00033038	0.00051005	0.00065984	0.00074797	0.00075777	0.00068994	0.00055819	0.00038361	0.0001903	3.22e-06	-0.00015389	-0.0002597	-0.00029615
0.4504	0	4.179e-05	0.00016174	0.00033021	0.00050944	0.00065852	0.00074568	0.00075433	0.00068526	0.00055228	0.00037653	0.0001822	-5.73e-06	-0.00016348	-0.00026971	-0.00030636
0.4508	0	4.184e-05	0.00016176	0.00033004	0.00050884	0.0006572	0.00074339	0.00075089	0.00068058	0.00054636	0.00036946	0.0001741	-1.468e-05	-0.00017307	-0.00027973	-0.00031656
0.4512	0	4.188e-05	0.00016177	0.00032987	0.00050824	0.00065589	0.0007411	0.00074744	0.0006759	0.00054045	0.00036238	0.000166	-2.364e-05	-0.00018267	-0.00028975	-0.00032677
0.4516	0	4.193e-05	0.00016178	0.0003297	0.00050763	0.00065457	0.00073882	0.000744	0.00067123	0.00053453	0.00035531	0.0001579	-3.259e-05	-0.00019226	-0.00029976	-0.00033698
0.452	0	4.188e-05	0.00016141	0.00032885	0.00050612	0.00065209	0.00073503	0.00073862	0.00066421	0.00052609	0.00034584	0.0001479	-4.264e-05	-0.00020202	-0.00030915	-0.00034616
0.4524	0	4.182e-05	0.00016104	0.00032801	0.00050461	0.00064962	0.00073124	0.00073324	0.0006572	0.00051765	0.00033637	0.0001379	-5.269e-05	-0.00021179	-0.00031853	-0.00035534
0.4528	0	4.176e-05	0.00016067	0.00032717	0.0005031	0.00064715	0.00072745	0.00072785	0.00065019	0.00050921	0.00032691	0.0001279	-6.274e-05	-0.00022155	-0.00032792	-0.00036452
0.4532	0	4.171e-05	0.0001603	0.00032633	0.0005016	0.00064467	0.00072366	0.00072247	0.00064317	0.00050076	0.00031744	0.0001179	-7.279e-05	-0.00023132	-0.0003373	-0.0003737
0.4536	0	4.165e-05	0.00015993	0.00032549	0.00050009	0.0006422	0.00071987	0.00071709	0.00063616	0.00049232	0.00030798	0.00010791	-8.284e-05	-0.00024109	-0.00034668	-0.00038288
0.454	0	4.159e-05	0.00015956	0.00032465	0.00049858	0.00063973	0.00071608	0.00071171	0.00062915	0.00048388	0.00029851	9.791e-05	-9.289e-05	-0.00025085	-0.00035607	-0.00039206
0.4544	0	4.154e-05	0.00015919	0.00032381	0.00049707	0.00063725	0.00071229	0.00070633	0.00062213	0.00047544	0.00028904	8.791e-05	-0.00010294	-0.00026062	-0.00036545	-0.00040125
0.4548	0	4.159e-05	0.00015924	0.00032369	0.00049653	0.00063601	0.0007101	0.00070302	0.00061765	0.00046982	0.00028238	8.038e-05	-0.00011114	-0.00026925	-0.00037428	-0.00041003
0.4552	0	4.165e-05	0.00015928	0.00032357	0.00049599	0.00063477	0.0007079	0.00069971	0.00061317	0.00046419	0.00027572	7.284e-05	-0.00011935	-0.00027787	-0.0003831	-0.00041881
0.4556	0	4.171e-05	0.00015933	0.00032345	0.00049545	0.00063352	0.00070571	0.0006964	0.00060869	0.00045857	0.00026907	6.531e-05	-0.00012755	-0.0002865	-0.00039192	-0.00042759
0.456	0	4.177e-05	0.00015938	0.00032333	0.00049491	0.00063228	0.00070351	0.00069309	0.00060421	0.00045295	0.00026241	5.777e-05	-0.00013575	-0.00029513	-0.00040074	-0.00043637
0.4564	0	4.182e-05	0.00015942	0.00032321	0.00049437	0.00063104	0.00070132	0.00068978	0.00059973	0.00044733	0.00025575	5.024e-05	-0.00014395	-0.00030376	-0.00040957	-0.00044516
0.4568	0	4.188e-05	0.00015947	0.00032309	0.00049383	0.0006298	0.00069912	0.00068647	0.00059526	0.00044171	0.00024909	4.271e-05	-0.00015215	-0.00031239	-0.00041839	-0.00045394
0.4572	0	4.194e-05	0.00015951	0.00032297	0.00049329	0.00062855	0.00069693	0.00068316	0.00059078	0.00043608	0.00024243	3.517e-05	-0.00016035	-0.00032102	-0.00042721	-0.00046272
0.4576	0	4.166e-05	0.00015892	0.00032197	0.00049169	0.00062609	0.00069336	0.00067834	0.00058462	0.00042864	0.0002338	2.552e-05	-0.00017081	-0.00033207	-0.00043866	-0.00047437
0.458	0	4.139e-05	0.00015832	0.00032097	0.00049008	0.00062362	0.00068979	0.00067351	0.00057846	0.00042119	0.00022517	1.587e-05	-0.00018127	-0.00034312	-0.00045011	-0.00048602
0.4584	0	4.111e-05	0.00015773	0.00031996	0.00048847	0.00062116	0.00068623	0.00066868	0.0005723	0.00041374	0.00021654	6.22e-06	-0.00019173	-0.00035417	-0.00046155	-0.00049767
0.4588	0	4.083e-05	0.00015714	0.00031896	0.00048687	0.00061869	0.00068266	0.00066385	0.00056615	0.00040629	0.00020792	-3.43e-06	-0.00020219	-0.00036522	-0.000473	-0.00050932
0.4592	0	4.055e-05	0.00015654	0.00031796	0.00048526	0.00061622	0.0006791	0.00065902	0.00055999	0.00039885	0.00019929	-1.307e-05	-0.00021264	-0.00037627	-0.00048445	-0.00052097
0.4596	0	4.028e-05	0.00015595	0.00031695	0.00048365	0.00061376	0.00067553	0.00065419	0.00055383	0.0003914	0.00019066	-2.272e-05	-0.0002231	-0.00038732	-0.00049589	-0.00053262
0.46	0	4e-05	0.00015535	0.00031595	0.00048205	0.00061129	0.00067197	0.00064936	0.00054767	0.00038395	0.00018203	-3.237e-05	-0.00023356	-0.00039837	-0.00050734	-0.00054427
0.4604	0	3.983e-05	0.00015497	0.00031523	0.00048077	0.0006092	0.00066883	0.00064503	0.00054208	0.0003771	0.00017401	-4.144e-05	-0.00024348	-0.00040892	-0.00051831	-0.00055542
0.4608	0	3.966e-05	0.00015458	0.0003145	0.00047949	0.00060711	0.0006657	0.0006407	0.00053648	0.00037025	0.00016599	-5.051e-05	-0.0002534	-0.00041948	-0.00052929	-0.00056658
0.4612	0	3.949e-05	0.00015419	0.00031377	0.00047821	0.00060501	0.00066257	0.00063636	0.00053088	0.0003634	0.00015796	-5.957e-05	-0.00026332	-0.00043004	-0.00054026	-0.00057773
0.4616	0	3.932e-05	0.00015381	0.00031305	0.00047693	0.00060292	0.00065943	0.00063203	0.00052528	0.00035655	0.00014994	-6.864e-05	-0.00027324	-0.0004406	-0.00055124	-0.00058888
0.462	0	3.915e-05	0.00015342	0.00031232	0.00047565	0.00060083	0.0006563	0.0006277	0.00051968	0.0003497	0.00014191	-7.771e-05	-0.00028316	-0.00045115	-0.00056221	-0.00060004
0.4624	0	3.898e-05	0.00015303	0.0003116	0.00047437	0.00059874	0.00065317	0.00062337	0.00051408	0.00034285	0.00013389	-8.678e-05	-0.00029308	-0.00046171	-0.00057318	-0.00061119
0.4628	0	3.882e-05	0.00015265	0.00031087	0.00047309	0.00059664	0.00065003	0.00061904	0.00050848	0.000336	0.00012587	-9.584e-05	-0.000303	-0.00047227	-0.00058416	-0.00062234
0.4632	0	3.878e-05	0.00015249	0.00031043	0.00047212	0.00059489	0.00064728	0.00061516	0.00050345	0.00032987	0.00011873	-0.00010382	-0.00031166	-0.00048144	-0.00059369	-0.00063209
0.4636	0	3.874e-05	0.00015233	0.00030999	0.00047116	0.00059315	0.00064453	0.00061128	0.00049841	0.00032373	0.0001116	-0.00011181	-0.00032032	-0.00049061	-0.00060323	-0.00064184
0.464	0	3.871e-05	0.00015217	0.00030955	0.0004702	0.0005914	0.00064178	0.0006074	0.00049338	0.00031759	0.00010447	-0.00011979	-0.00032898	-0.00049978	-0.00061276	-0.00065159
0.4644	0	3.867e-05	0.00015202	0.00030911	0.00046923	0.00058965	0.00063904	0.00060352	0.00048834	0.00031145	9.733e-05	-0.00012777	-0.00033764	-0.00050896	-0.00062229	-0.00066134
0.4648	0	3.864e-05	0.00015186	0.00030867	0.00046827	0.0005879	0.00063629	0.00059963	0.00048331	0.00030531	9.02e-05	-0.00013575	-0.00034629	-0.00051813	-0.00063183	-0.00067108
0.4652	0	3.86e-05	0.0001517	0.00030822	0.00046731	0.00058615	0.00063354	0.00059575	0.00047827	0.00029917	8.307e-05	-0.00014373	-0.00035495	-0.0005273	-0.00064136	-0.00068083
0.4656	0	3.857e-05	0.00015154	0.00030778	0.00046634	0.0005844	0.00063079	0.00059187	0.00047323	0.00029304	7.593e-05	-0.00015172	-0.00036361	-0.00053647	-0.0006509	-0.00069058
0.466	0	3.855e-05	0.00015144	0.00030744	0.0004655	0.00058278	0.00062813	0.00058804	0.0004682	0.00028682	6.866e-05	-0.00015987	-0.00037242	-0.0005457	-0.00066029	-0.00069988
0.4664	0	3.853e-05	0.00015134	0.0003071	0.00046466	0.00058115	0.00062548	0.00058422	0.00046316	0.00028061	6.139e-05	-0.00016802	-0.00038123	-0.00055493	-0.00066968	-0.00070917
0.4668	0	3.851e-05	0.00015124	0.00030676	0.00046382	0.00057952	0.00062283	0.00058039	0.00045812	0.0002744	5.412e-05	-0.00017617	-0.00039004	-0.00056416	-0.00067907	-0.00071847
0.4672	0	3.849e-05	0.00015114	0.00030641	0.00046298	0.0005779	0.00062018	0.00057656	0.00045308	0.00026819	4.685e-05	-0.00018432	-0.00039885	-0.00057339	-0.00068846	-0.00072776
0.4676	0	3.847e-05	0.00015104	0.00030607	0.00046213	0.00057627	0.00061752	0.00057273	0.00044804	0.00026198	3.957e-05	-0.00019247	-0.00040765	-0.00058263	-0.00069785	-0.00073706
0.468	0	3.845e-05	0.00015094	0.00030573	0.00046129	0.00057464	0.00061487	0.0005689	0.000443	0.00025576	3.23e-05	-0.00020063	-0.00041646	-0.00059186	-0.00070724	-0.00074635
0.4684	0	3.843e-05	0.00015084	0.00030539	0.00046045	0.00057302	0.00061222	0.00056507	0.00043796	0.00024955	2.503e-05	-0.00020878	-0.00042527	-0.00060109	-0.00071663	-0.00075565
0.4688	0	3.843e-05	0.00015055	0.00030461	0.0004589	0.00057026	0.00060778	0.00055864	0.00042957	0.00023952	1.389e-05	-0.00022039	-0.00043682	-0.00061225	-0.00072738	-0.00076628
0.4692	0	3.843e-05	0.00015026	0.00030383	0.00045734	0.0005675	0.00060334	0.00055221	0.00042118	0.00022948	2.75e-06	-0.000232	-0.00044836	-0.00062342	-0.00073814	-0.00077692
0.4696	0	3.842e-05	0.00014998	0.00030305	0.00045579	0.00056473	0.0005989	0.00054579	0.00041279	0.00021945	-8.38e-06	-0.00024361	-0.00045991	-0.00063459	-0.00074889	-0.00078755
0.47	0	3.842e-05	0.00014969	0.00030228	0.00045423	0.00056197	0.00059446	0.00053936	0.00040439	0.00020941	-1.952e-05	-0.00025523	-0.00047146	-0.00064575	-0.00075965	-0.00079819
0.4704	0	3.842e-05	0.00014941	0.0003015	0.00045268	0.00055921	0.00059002	0.00053293	0.000396	0.00019938	-3.066e-05	-0.00026684	-0.000483	-0.00065692	-0.0007704	-0.00080883
0.4708	0	3.842e-05	0.00014912	0.00030072	0.00045112	0.00055645	0.00058558	0.00052651	0.00038761	0.00018934	-4.179e-05	-0.00027845	-0.00049455	-0.00066809	-0.00078115	-0.00081946
0.4712	0	3.854e-05	0.00014924	0.00030061	0.00045047	0.00055493	0.00058294	0.00052261	0.00038249	0.0001831	-4.902e-05	-0.00028645	-0.00050312	-0.00067704	-0.0007903	-0.00082865
0.4716	0	3.866e-05	0.00014936	0.0003005	0.00044981	0.0005534	0.00058029	0.00051872	0.00037736	0.00017685	-5.624e-05	-0.00029445	-0.00051168	-0.00068599	-0.00079944	-0.00083783
0.472	0	3.878e-05	0.00014948	0.00030039	0.00044916	0.00055188	0.00057764	0.00051483	0.00037224	0.0001706	-6.346e-05	-0.00030245	-0.00052025	-0.00069495	-0.00080858	-0.00084702
0.4724	0	3.89e-05	0.0001496	0.00030029	0.00044851	0.00055036	0.000575	0.00051093	0.00036712	0.00016435	-7.068e-05	-0.00031044	-0.00052882	-0.0007039	-0.00081772	-0.0008562
0.4728	0	3.902e-05	0.00014972	0.00030018	0.00044785	0.00054883	0.00057235	0.00050704	0.00036199	0.0001581	-7.79e-05	-0.00031844	-0.00053739	-0.00071285	-0.00082686	-0.00086539
0.4732	0	3.914e-05	0.00014984	0.00030007	0.0004472	0.00054731	0.0005697	0.00050315	0.00035687	0.00015185	-8.513e-05	-0.00032644	-0.00054595	-0.00072181	-0.00083601	-0.00087457
0.4736	0	3.927e-05	0.00014996	0.00029996	0.00044654	0.00054579	0.00056705	0.00049925	0.00035175	0.0001456	-9.235e-05	-0.00033444	-0.00055452	-0.00073076	-0.00084515	-0.00088376
0.474	0	3.926e-05	0.00014983	0.00029948	0.00044542	0.00054374	0.00056385	0.00049479	0.00034603	0.00013869	-0.00010033	-0.00034331	-0.00056412	-0.0007409	-0.00085563	-0.00089441
0.4744	0	3.926e-05	0.00014969	0.000299	0.0004443	0.00054169	0.00056065	0.00049033	0.0003403	0.00013178	-0.00010831	-0.00035219	-0.00057371	-0.00075104	-0.00086612	-0.00090507
0.4748	0	3.926e-05	0.00014956	0.00029852	0.00044318	0.00053964	0.00055745	0.00048587	0.00033458	0.00012487	-0.00011629	-0.00036106	-0.0005833	-0.00076118	-0.0008766	-0.00091572
0.4752	0	3.926e-05	0.00014943	0.00029804	0.00044206	0.00053759	0.00055425	0.00048141	0.00032886	0.00011796	-0.00012427	-0.00036994	-0.0005929	-0.00077131	-0.00088709	-0.00092638
0.4756	0	3.926e-05	0.00014929	0.00029756	0.00044094	0.00053554	0.00055105	0.00047694	0.00032314	0.00011105	-0.00013226	-0.00037881	-0.00060249	-0.00078145	-0.00089757	-0.00093703
0.476	0	3.926e-05	0.00014916	0.00029708	0.00043982	0.00053349	0.00054784	0.00047248	0.00031741	0.00010414	-0.00014024	-0.00038769	-0.00061209	-0.00079159	-0.00090805	-0.00094768
0.4764	0	3.925e-05	0.00014903	0.0002966	0.0004387	0.00053144	0.00054464	0.00046802	0.00031169	9.724e-05	-0.00014822	-0.00039656	-0.00062168	-0.00080173	-0.00091854	-0.00095834
0.4768	0	3.901e-05	0.00014846	0.00029556	0.00043698	0.0005288	0.00054089	0.00046306	0.00030552	8.991e-05	-0.0001566	-0.00040585	-0.00063172	-0.00081239	-0.00092967	-0.00096979
0.4772	0	3.877e-05	0.00014788	0.00029452	0.00043525	0.00052615	0.00053714	0.0004581	0.00029934	8.258e-05	-0.00016498	-0.00041514	-0.00064177	-0.00082305	-0.0009408	-0.00098124
0.4776	0	3.852e-05	0.00014731	0.00029348	0.00043353	0.00052351	0.00053339	0.00045314	0.00029316	7.526e-05	-0.00017335	-0.00042443	-0.00065181	-0.00083371	-0.00095193	-0.0009927
0.478	0	3.828e-05	0.00014674	0.00029244	0.0004318	0.00052087	0.00052964	0.00044818	0.00028699	6.793e-05	-0.00018173	-0.00043372	-0.00066185	-0.00084437	-0.00096307	-0.00100415
0.4784	0	3.803e-05	0.00014617	0.0002914	0.00043008	0.00051823	0.00052589	0.00044321	0.00028081	6.06e-05	-0.00019011	-0.00044301	-0.0006719	-0.00085503	-0.0009742	-0.00101561
0.4788	0	3.779e-05	0.0001456	0.00029036	0.00042835	0.00051559	0.00052214	0.00043825	0.00027463	5.328e-05	-0.00019849	-0.00045229	-0.00068194	-0.00086569	-0.00098533	-0.00102706
0.4792	0	3.754e-05	0.00014503	0.00028932	0.00042663	0.00051295	0.00051839	0.00043329	0.00026846	4.595e-05	-0.00020687	-0.00046158	-0.00069199	-0.00087634	-0.00099646	-0.00103851
0.4796	0	3.744e-05	0.00014474	0.00028868	0.00042535	0.00051073	0.00051499	0.0004286	0.00026246	3.874e-05	-0.00021514	-0.0004707	-0.00070171	-0.00088642	-0.00100662	-0.0010485
0.48	0	3.734e-05	0.00014446	0.00028804	0.00042407	0.00050852	0.0005116	0.0004239	0.00025645	3.153e-05	-0.00022341	-0.00047981	-0.00071143	-0.00089649	-0.00101677	-0.00105849
0.4804	0	3.724e-05	0.00014418	0.00028739	0.00042279	0.0005063	0.0005082	0.0004192	0.00025045	2.432e-05	-0.00023168	-0.00048892	-0.00072115	-0.00090657	-0.00102693	-0.00106847
0.4808	0	3.714e-05	0.0001439	0.00028675	0.00042151	0.00050408	0.00050481	0.00041451	0.00024445	1.71e-05	-0.00023996	-0.00049803	-0.00073087	-0.00091664	-0.00103709	-0.00107846
0.4812	0	3.704e-05	0.00014362	0.00028611	0.00042023	0.00050187	0.00050141	0.00040981	0.00023845	9.89e-06	-0.00024823	-0.00050715	-0.00074059	-0.00092672	-0.00104724	-0.00108845
0.4816	0	3.694e-05	0.00014333	0.00028547	0.00041896	0.00049965	0.00049801	0.00040511	0.00023244	2.68e-06	-0.0002565	-0.00051626	-0.00075031	-0.0009368	-0.0010574	-0.00109843
0.482	0	3.684e-05	0.00014305	0.00028482	0.00041768	0.00049744	0.00049462	0.00040042	0.00022644	-4.53e-06	-0.00026477	-0.00052537	-0.00076003	-0.00094687	-0.00106755	-0.00110842
0.4824	0	3.72e-05	0.00014352	0.00028502	0.0004172	0.00049593	0.00049185	0.00039634	0.00022113	-1.093e-05	-0.00027208	-0.00053342	-0.00076865	-0.00095595	-0.00107701	-0.00111817
0.4828	0	3.756e-05	0.00014398	0.00028522	0.00041672	0.00049442	0.00048909	0.00039226	0.00021582	-1.733e-05	-0.00027939	-0.00054146	-0.00077727	-0.00096504	-0.00108647	-0.00112792
0.4832	0	3.791e-05	0.00014445	0.00028542	0.00041625	0.00049291	0.00048633	0.00038818	0.00021051	-2.373e-05	-0.0002867	-0.00054951	-0.00078589	-0.00097412	-0.00109592	-0.00113767
0.4836	0	3.827e-05	0.00014491	0.00028562	0.00041577	0.0004914	0.00048356	0.00038411	0.0002052	-3.012e-05	-0.00029401	-0.00055755	-0.00079451	-0.0009832	-0.00110538	-0.00114742
0.484	0	3.863e-05	0.00014538	0.00028582	0.00041529	0.00048989	0.0004808	0.00038003	0.00019988	-3.652e-05	-0.00030132	-0.0005656	-0.00080313	-0.00099228	-0.00111483	-0.00115716
0.4844	0	3.899e-05	0.00014584	0.00028602	0.00041482	0.00048838	0.00047804	0.00037595	0.00019457	-4.292e-05	-0.00030863	-0.00057365	-0.00081175	-0.00100137	-0.00112429	-0.00116691
0.4848	0	3.934e-05	0.00014631	0.00028622	0.00041434	0.00048687	0.00047527	0.00037188	0.00018926	-4.932e-05	-0.00031594	-0.00058169	-0.00082037	-0.00101045	-0.00113375	-0.00117666
0.4852	0	3.924e-05	0.0001459	0.00028529	0.00041256	0.00048374	0.00047032	0.00036486	0.00018028	-5.987e-05	-0.00032747	-0.00059357	-0.00083208	-0.00102169	-0.00114443	-0.00118697
0.4856	0	3.913e-05	0.00014549	0.00028436	0.00041077	0.00048061	0.00046537	0.00035784	0.0001713	-7.041e-05	-0.00033899	-0.00060545	-0.0008438	-0.00103293	-0.00115511	-0.00119729
0.486	0	3.902e-05	0.00014508	0.00028343	0.00040899	0.00047748	0.00046042	0.00035083	0.00016232	-8.096e-05	-0.00035052	-0.00061734	-0.00085551	-0.00104417	-0.0011658	-0.0012076
0.4864	0	3.892e-05	0.00014466	0.0002825	0.0004072	0.00047435	0.00045548	0.00034381	0.00015333	-9.151e-05	-0.00036204	-0.00062922	-0.00086722	-0.00105541	-0.00117648	-0.00121791
0.4868	0	3.881e-05	0.00014425	0.00028157	0.00040542	0.00047122	0.00045053	0.00033679	0.00014435	-0.00010205	-0.00037357	-0.0006411	-0.00087894	-0.00106665	-0.00118717	-0.00122823
0.4872	0	3.871e-05	0.00014384	0.00028064	0.00040364	0.00046809	0.00044558	0.00032977	0.00013537	-0.0001126	-0.00038509	-0.00065298	-0.00089065	-0.00107789	-0.00119785	-0.00123854
0.4876	0	3.86e-05	0.00014343	0.00027971	0.00040185	0.00046496	0.00044063	0.00032276	0.00012639	-0.00012315	-0.00039662	-0.00066486	-0.00090236	-0.00108913	-0.00120854	-0.00124886
0.488	0	3.831e-05	0.00014278	0.00027854	0.00039995	0.00046207	0.00043657	0.00031745	0.00011985	-0.00013081	-0.00040526	-0.00067429	-0.0009124	-0.00109959	-0.00121927	-0.0012597
0.4884	0	3.803e-05	0.00014212	0.00027737	0.00039805	0.00045919	0.00043251	0.00031214	0.0001133	-0.00013848	-0.0004139	-0.00068372	-0.00092243	-0.00111006	-0.00123	-0.00127055
0.4888	0	3.774e-05	0.00014146	0.0002762	0.00039615	0.00045631	0.00042845	0.00030683	0.00010676	-0.00014615	-0.00042254	-0.00069315	-0.00093247	-0.00112052	-0.00124074	-0.0012814
0.4892	0	3.745e-05	0.00014081	0.00027503	0.00039425	0.00045342	0.0004244	0.00030152	0.00010022	-0.00015381	-0.00043119	-0.00070258	-0.0009425	-0.00113099	-0.00125147	-0.00129225
0.4896	0	3.717e-05	0.00014015	0.00027386	0.00039236	0.00045054	0.00042034	0.00029621	9.368e-05	-0.00016148	-0.00043983	-0.00071201	-0.00095254	-0.00114145	-0.0012622	-0.00130309
0.49	0	3.688e-05	0.0001395	0.0002727	0.00039046	0.00044765	0.00041628	0.0002909	8.713e-05	-0.00016915	-0.00044847	-0.00072144	-0.00096257	-0.00115192	-0.00127294	-0.00131394
0.4904	0	3.66e-05	0.00013884	0.00027153	0.00038856	0.00044477	0.00041222	0.00028559	8.059e-05	-0.00017682	-0.00045711	-0.00073087	-0.00097261	-0.00116239	-0.00128367	-0.00132479
0.4908	0	3.675e-05	0.00013898	0.00027136	0.00038772	0.00044293	0.00040918	0.0002813	7.511e-05	-0.00018334	-0.00046452	-0.00073895	-0.00098118	-0.00117125	-0.00129265	-0.0013337
0.4912	0	3.69e-05	0.00013912	0.00027119	0.00038688	0.0004411	0.00040615	0.00027701	6.964e-05	-0.00018987	-0.00047192	-0.00074703	-0.00098975	-0.00118011	-0.00130162	-0.00134262
0.4916	0	3.705e-05	0.00013926	0.00027102	0.00038605	0.00043926	0.00040311	0.00027273	6.416e-05	-0.0001964	-0.00047932	-0.00075511	-0.00099832	-0.00118897	-0.0013106	-0.00135153
0.492	0	3.72e-05	0.0001394	0.00027085	0.00038521	0.00043743	0.00040007	0.00026844	5.868e-05	-0.00020293	-0.00048672	-0.00076319	-0.00100688	-0.00119783	-0.00131957	-0.00136045
0.4924	0	3.736e-05	0.00013954	0.00027068	0.00038437	0.00043559	0.00039704	0.00026416	5.321e-05	-0.00020946	-0.00049413	-0.00077127	-0.00101545	-0.0012067	-0.00132855	-0.00136937
0.4928	0	3.751e-05	0.00013968	0.00027051	0.00038354	0.00043376	0.000394	0.00025987	4.773e-05	-0.00021598	-0.00050153	-0.00077935	-0.00102402	-0.00121556	-0.00133752	-0.00137828
0.4932	0	3.743e-05	0.00013937	0.00026972	0.00038196	0.00043107	0.00038999	0.00025443	4.09e-05	-0.00022408	-0.00051073	-0.00078946	-0.00103484	-0.0012269	-0.00134922	-0.00139017
0.4936	0	3.734e-05	0.00013905	0.00026892	0.00038037	0.00042839	0.00038597	0.000249	3.408e-05	-0.00023219	-0.00051994	-0.00079956	-0.00104565	-0.00123824	-0.00136092	-0.00140206
0.494	0	3.726e-05	0.00013873	0.00026813	0.00037879	0.0004257	0.00038196	0.00024356	2.725e-05	-0.00024029	-0.00052914	-0.00080966	-0.00105647	-0.00124957	-0.00137262	-0.00141395
0.4944	0	3.718e-05	0.00013842	0.00026734	0.00037721	0.00042302	0.00037794	0.00023813	2.042e-05	-0.00024839	-0.00053834	-0.00081976	-0.00106728	-0.00126091	-0.00138433	-0.00142585
0.4948	0	3.71e-05	0.0001381	0.00026654	0.00037563	0.00042033	0.00037393	0.00023269	1.36e-05	-0.00025649	-0.00054755	-0.00082987	-0.0010781	-0.00127225	-0.00139603	-0.00143774
0.4952	0	3.701e-05	0.00013778	0.00026575	0.00037405	0.00041765	0.00036991	0.00022726	6.77e-06	-0.00026459	-0.00055675	-0.00083997	-0.00108891	-0.00128359	-0.00140773	-0.00144963
0.4956	0	3.693e-05	0.00013747	0.00026496	0.00037247	0.00041496	0.0003659	0.00022182	-6e-08	-0.00027269	-0.00056595	-0.00085007	-0.00109973	-0.00129493	-0.00141943	-0.00146152
0.496	0	3.674e-05	0.00013697	0.00026396	0.0003707	0.00041218	0.00036192	0.00021659	-6.5e-06	-0.00028023	-0.00057443	-0.00085932	-0.00110955	-0.00130513	-0.00142983	-0.00147193
0.4964	0	3.654e-05	0.00013647	0.00026296	0.00036894	0.00040939	0.00035794	0.00021136	-1.295e-05	-0.00028777	-0.00058291	-0.00086856	-0.00111938	-0.00131534	-0.00144023	-0.00148235
0.4968	0	3.635e-05	0.00013597	0.00026196	0.00036718	0.00040661	0.00035396	0.00020614	-1.939e-05	-0.00029531	-0.00059138	-0.0008778	-0.0011292	-0.00132554	-0.00145064	-0.00149276
0.4972	0	3.615e-05	0.00013547	0.00026096	0.00036542	0.00040382	0.00034998	0.00020091	-2.584e-05	-0.00030285	-0.00059986	-0.00088705	-0.00113903	-0.00133574	-0.00146104	-0.00150317
0.4976	0	3.595e-05	0.00013497	0.00025997	0.00036365	0.00040104	0.00034601	0.00019568	-3.228e-05	-0.00031039	-0.00060833	-0.00089629	-0.00114886	-0.00134595	-0.00147144	-0.00151358
0.498	0	3.576e-05	0.00013447	0.00025897	0.00036189	0.00039825	0.00034203	0.00019045	-3.873e-05	-0.00031793	-0.00061681	-0.00090553	-0.00115868	-0.00135615	-0.00148184	-0.001524
0.4984	0	3.556e-05	0.00013397	0.00025797	0.00036013	0.00039547	0.00033805	0.00018522	-4.517e-05	-0.00032546	-0.00062529	-0.00091477	-0.00116851	-0.00136636	-0.00149225	-0.00153441
0.4988	0	3.547e-05	0.00013356	0.00025701	0.0003582	0.00039204	0.00033266	0.0001777	-5.464e-05	-0.0003364	-0.00063707	-0.0009268	-0.00118033	-0.00137775	-0.00150323	-0.00154521
0.4992	0	3.538e-05	0.00013316	0.00025604	0.00035627	0.00038862	0.00032727	0.00017017	-6.411e-05	-0.00034734	-0.00064886	-0.00093883	-0.00119215	-0.00138915	-0.00151422	-0.00155602
0.4996	0	3.528e-05	0.00013275	0.00025508	0.00035434	0.0003852	0.00032188	0.00016265	-7.358e-05	-0.00035828	-0.00066065	-0.00095086	-0.00120398	-0.00140054	-0.00152521	-0.00156682
0.5	0	3.519e-05	0.00013235	0.00025411	0.00035241	0.00038178	0.00031649	0.00015513	-8.305e-05	-0.00036922	-0.00067244	-0.00096289	-0.0012158	-0.00141194	-0.0015362	-0.00157762
0.5004	0	3.51e-05	0.00013194	0.00025315	0.00035048	0.00037835	0.0003111	0.00014761	-9.252e-05	-0.00038016	-0.00068422	-0.00097492	-0.00122762	-0.00142333	-0.00154718	-0.00158843
0.5008	0	3.5e-05	0.00013154	0.00025218	0.00034855	0.00037493	0.00030571	0.00014009	-0.00010199	-0.0003911	-0.00069601	-0.00098695	-0.00123944	-0.00143473	-0.00155817	-0.00159923
0.5012	0	3.491e-05	0.00013113	0.00025122	0.00034662	0.00037151	0.00030032	0.00013257	-0.00011146	-0.00040205	-0.0007078	-0.00099897	-0.00125127	-0.00144612	-0.00156916	-0.00161003
0.5016	0	3.493e-05	0.00013098	0.00025061	0.00034521	0.00036903	0.00029665	0.00012771	-0.0001174	-0.0004089	-0.00071541	-0.00100719	-0.00125996	-0.0014552	-0.00157855	-0.00161968
0.502	0	3.496e-05	0.00013084	0.00025	0.0003438	0.00036656	0.00029297	0.00012286	-0.00012334	-0.00041576	-0.00072301	-0.0010154	-0.00126865	-0.00146427	-0.00158795	-0.00162933
0.5024	0	3.498e-05	0.00013069	0.00024939	0.0003424	0.00036409	0.0002893	0.000118	-0.00012927	-0.00042262	-0.00073062	-0.00102361	-0.00127734	-0.00147335	-0.00159735	-0.00163898
0.5028	0	3.5e-05	0.00013054	0.00024878	0.00034099	0.00036161	0.00028562	0.00011315	-0.00013521	-0.00042947	-0.00073823	-0.00103182	-0.00128604	-0.00148242	-0.00160674	-0.00164863
0.5032	0	3.503e-05	0.00013039	0.00024817	0.00033958	0.00035914	0.00028195	0.00010829	-0.00014115	-0.00043633	-0.00074584	-0.00104003	-0.00129473	-0.0014915	-0.00161614	-0.00165828
0.5036	0	3.505e-05	0.00013025	0.00024756	0.00033817	0.00035667	0.00027828	0.00010344	-0.00014709	-0.00044319	-0.00075345	-0.00104824	-0.00130342	-0.00150057	-0.00162553	-0.00166793
0.504	0	3.508e-05	0.0001301	0.00024695	0.00033676	0.00035419	0.0002746	9.858e-05	-0.00015303	-0.00045005	-0.00076106	-0.00105645	-0.00131211	-0.00150965	-0.00163493	-0.00167758
0.5044	0	3.502e-05	0.00012986	0.00024626	0.00033522	0.00035142	0.00027032	9.273e-05	-0.00016039	-0.00045876	-0.00077085	-0.00106704	-0.00132319	-0.00152092	-0.00164608	-0.00168835
0.5048	0	3.496e-05	0.00012962	0.00024556	0.00033367	0.00034864	0.00026605	8.688e-05	-0.00016776	-0.00046746	-0.00078065	-0.00107762	-0.00133427	-0.00153219	-0.00165723	-0.00169911
0.5052	0	3.491e-05	0.00012938	0.00024486	0.00033212	0.00034586	0.00026177	8.103e-05	-0.00017513	-0.00047617	-0.00079044	-0.0010882	-0.00134535	-0.00154346	-0.00166838	-0.00170987
0.5056	0	3.485e-05	0.00012915	0.00024417	0.00033057	0.00034309	0.00025749	7.517e-05	-0.0001825	-0.00048488	-0.00080024	-0.00109878	-0.00135643	-0.00155473	-0.00167954	-0.00172064
0.506	0	3.48e-05	0.00012891	0.00024347	0.00032902	0.00034031	0.00025322	6.932e-05	-0.00018987	-0.00049359	-0.00081003	-0.00110937	-0.00136751	-0.001566	-0.00169069	-0.0017314
0.5064	0	3.474e-05	0.00012867	0.00024278	0.00032747	0.00033753	0.00024894	6.347e-05	-0.00019723	-0.00050229	-0.00081983	-0.00111995	-0.00137859	-0.00157727	-0.00170184	-0.00174217
0.5068	0	3.468e-05	0.00012843	0.00024208	0.00032593	0.00033476	0.00024466	5.762e-05	-0.0002046	-0.000511	-0.00082962	-0.00113053	-0.00138967	-0.00158855	-0.00171299	-0.00175293
0.5072	0	3.454e-05	0.00012794	0.00024101	0.00032399	0.00033178	0.00024056	5.243e-05	-0.00021077	-0.00051802	-0.00083739	-0.00113894	-0.00139865	-0.00159806	-0.00172302	-0.00176343
0.5076	0	3.439e-05	0.00012745	0.00023993	0.00032206	0.0003288	0.00023647	4.725e-05	-0.00021693	-0.00052505	-0.00084515	-0.00114735	-0.00140764	-0.00160757	-0.00173305	-0.00177394
0.508	0	3.424e-05	0.00012697	0.00023886	0.00032013	0.00032582	0.00023237	4.207e-05	-0.0002231	-0.00053207	-0.00085291	-0.00115576	-0.00141662	-0.00161708	-0.00174308	-0.00178444
0.5084	0	3.41e-05	0.00012648	0.00023779	0.0003182	0.00032284	0.00022827	3.689e-05	-0.00022927	-0.0005391	-0.00086068	-0.00116417	-0.00142561	-0.00162659	-0.00175311	-0.00179495
0.5088	0	3.395e-05	0.00012599	0.00023671	0.00031626	0.00031986	0.00022418	3.171e-05	-0.00023543	-0.00054612	-0.00086844	-0.00117258	-0.00143459	-0.0016361	-0.00176314	-0.00180545
0.5092	0	3.381e-05	0.00012551	0.00023564	0.00031433	0.00031688	0.00022008	2.652e-05	-0.0002416	-0.00055314	-0.00087621	-0.00118099	-0.00144358	-0.00164561	-0.00177316	-0.00181595
0.5096	0	3.366e-05	0.00012502	0.00023456	0.0003124	0.0003139	0.00021598	2.134e-05	-0.00024776	-0.00056017	-0.00088397	-0.0011894	-0.00145256	-0.00165512	-0.00178319	-0.00182646
0.51	0	3.371e-05	0.00012492	0.00023398	0.00031087	0.00031103	0.0002115	1.52e-05	-0.00025546	-0.00056922	-0.00089412	-0.00120034	-0.00146402	-0.00166681	-0.00179485	-0.00183786
0.5104	0	3.376e-05	0.00012483	0.0002334	0.00030934	0.00030815	0.00020702	9.07e-06	-0.00026316	-0.00057828	-0.00090426	-0.00121128	-0.00147548	-0.0016785	-0.00180652	-0.00184927
0.5108	0	3.38e-05	0.00012474	0.00023281	0.00030781	0.00030527	0.00020254	2.93e-06	-0.00027086	-0.00058734	-0.00091441	-0.00122222	-0.00148693	-0.00169019	-0.00181818	-0.00186068
0.5112	0	3.385e-05	0.00012464	0.00023223	0.00030627	0.00030239	0.00019806	-3.21e-06	-0.00027855	-0.0005964	-0.00092455	-0.00123316	-0.00149839	-0.00170188	-0.00182984	-0.00187209
0.5116	0	3.39e-05	0.00012455	0.00023165	0.00030474	0.00029951	0.00019358	-9.35e-06	-0.00028625	-0.00060546	-0.0009347	-0.0012441	-0.00150985	-0.00171357	-0.0018415	-0.0018835
0.512	0	3.395e-05	0.00012446	0.00023106	0.00030321	0.00029663	0.00018909	-1.549e-05	-0.00029395	-0.00061452	-0.00094485	-0.00125504	-0.00152131	-0.00172526	-0.00185316	-0.0018949
0.5124	0	3.4e-05	0.00012436	0.00023048	0.00030168	0.00029375	0.00018461	-2.163e-05	-0.00030165	-0.00062358	-0.00095499	-0.00126598	-0.00153277	-0.00173695	-0.00186482	-0.00190631
0.5128	0	3.37e-05	0.00012363	0.00022914	0.00029953	0.00029063	0.00018043	-2.687e-05	-0.00030788	-0.00063071	-0.00096293	-0.00127462	-0.00154203	-0.00174676	-0.00187515	-0.00191707
0.5132	0	3.34e-05	0.0001229	0.0002278	0.00029738	0.00028751	0.00017625	-3.211e-05	-0.00031412	-0.00063784	-0.00097087	-0.00128327	-0.00155128	-0.00175658	-0.00188547	-0.00192784
0.5136	0	3.31e-05	0.00012216	0.00022646	0.00029523	0.00028439	0.00017207	-3.735e-05	-0.00032035	-0.00064498	-0.0009788	-0.00129191	-0.00156054	-0.00176639	-0.0018958	-0.0019386
0.514	0	3.28e-05	0.00012143	0.00022512	0.00029308	0.00028127	0.00016788	-4.259e-05	-0.00032658	-0.00065211	-0.00098674	-0.00130055	-0.0015698	-0.0017762	-0.00190612	-0.00194936
0.5144	0	3.25e-05	0.0001207	0.00022378	0.00029093	0.00027815	0.0001637	-4.783e-05	-0.00033282	-0.00065924	-0.00099468	-0.00130919	-0.00157906	-0.00178602	-0.00191644	-0.00196012
0.5148	0	3.221e-05	0.00011996	0.00022244	0.00028878	0.00027502	0.00015952	-5.307e-05	-0.00033905	-0.00066638	-0.00100262	-0.00131783	-0.00158832	-0.00179583	-0.00192677	-0.00197089
0.5152	0	3.191e-05	0.00011923	0.0002211	0.00028663	0.0002719	0.00015533	-5.831e-05	-0.00034528	-0.00067351	-0.00101055	-0.00132647	-0.00159758	-0.00180565	-0.00193709	-0.00198165
0.5156	0	3.199e-05	0.00011905	0.00022022	0.00028443	0.00026771	0.00014873	-6.732e-05	-0.00035626	-0.00068577	-0.0010233	-0.00133906	-0.00160959	-0.00181698	-0.00194793	-0.00199237
0.516	0	3.208e-05	0.00011887	0.00021934	0.00028223	0.00026353	0.00014212	-7.633e-05	-0.00036724	-0.00069802	-0.00103604	-0.00135164	-0.0016216	-0.00182831	-0.00195877	-0.0020031
0.5164	0	3.216e-05	0.0001187	0.00021846	0.00028003	0.00025934	0.00013551	-8.534e-05	-0.00037823	-0.00071028	-0.00104879	-0.00136422	-0.00163362	-0.00183964	-0.00196961	-0.00201382
0.5168	0	3.225e-05	0.00011852	0.00021758	0.00027782	0.00025515	0.0001289	-9.435e-05	-0.00038921	-0.00072254	-0.00106153	-0.0013768	-0.00164563	-0.00185097	-0.00198045	-0.00202455
0.5172	0	3.233e-05	0.00011834	0.0002167	0.00027562	0.00025096	0.00012229	-0.00010336	-0.00040019	-0.0007348	-0.00107428	-0.00138938	-0.00165764	-0.0018623	-0.00199129	-0.00203527
0.5176	0	3.242e-05	0.00011816	0.00021582	0.00027342	0.00024677	0.00011569	-0.00011237	-0.00041117	-0.00074706	-0.00108702	-0.00140196	-0.00166965	-0.00187363	-0.00200212	-0.00204599
0.518	0	3.222e-05	0.00011762	0.00021466	0.00027126	0.00024326	0.00011058	-0.00011912	-0.00041946	-0.00075669	-0.00109775	-0.0014135	-0.00168176	-0.00188606	-0.00201465	-0.00205841
0.5184	0	3.202e-05	0.00011707	0.00021349	0.0002691	0.00023974	0.00010548	-0.00012586	-0.00042775	-0.00076632	-0.00110847	-0.00142504	-0.00169387	-0.00189848	-0.00202717	-0.00207083
0.5188	0	3.182e-05	0.00011652	0.00021233	0.00026694	0.00023623	0.00010037	-0.00013261	-0.00043603	-0.00077595	-0.0011192	-0.00143658	-0.00170598	-0.0019109	-0.00203969	-0.00208325
0.5192	0	3.163e-05	0.00011597	0.00021116	0.00026478	0.00023272	9.527e-05	-0.00013935	-0.00044432	-0.00078559	-0.00112992	-0.00144812	-0.00171808	-0.00192333	-0.00205221	-0.00209567
0.5196	0	3.143e-05	0.00011542	0.00020999	0.00026263	0.0002292	9.016e-05	-0.0001461	-0.00045261	-0.00079522	-0.00114065	-0.00145966	-0.00173019	-0.00193575	-0.00206474	-0.00210809
0.52	0	3.123e-05	0.00011487	0.00020883	0.00026047	0.00022569	8.505e-05	-0.00015284	-0.00046089	-0.00080485	-0.00115137	-0.0014712	-0.0017423	-0.00194818	-0.00207726	-0.0021205
0.5204	0	3.103e-05	0.00011432	0.00020766	0.00025831	0.00022218	7.995e-05	-0.00015959	-0.00046918	-0.00081449	-0.00116209	-0.00148274	-0.00175441	-0.0019606	-0.00208978	-0.00213292
0.5208	0	3.09e-05	0.00011387	0.00020662	0.00025641	0.00021924	7.593e-05	-0.00016465	-0.00047518	-0.00082132	-0.00116968	-0.00149098	-0.00176323	-0.00196995	-0.00209959	-0.00214311
0.5212	0	3.078e-05	0.00011342	0.00020558	0.00025451	0.0002163	7.19e-05	-0.00016971	-0.00048118	-0.00082816	-0.00117726	-0.00149921	-0.00177204	-0.00197929	-0.00210941	-0.0021533
0.5216	0	3.065e-05	0.00011297	0.00020454	0.0002526	0.00021337	6.788e-05	-0.00017478	-0.00048718	-0.000835	-0.00118484	-0.00150745	-0.00178085	-0.00198863	-0.00211922	-0.00216349
0.522	0	3.052e-05	0.00011251	0.0002035	0.0002507	0.00021043	6.385e-05	-0.00017984	-0.00049319	-0.00084184	-0.00119242	-0.00151568	-0.00178966	-0.00199797	-0.00212903	-0.00217368
0.5224	0	3.04e-05	0.00011206	0.00020245	0.0002488	0.0002075	5.983e-05	-0.0001849	-0.00049919	-0.00084868	-0.0012	-0.00152392	-0.00179848	-0.00200731	-0.00213884	-0.00218387
0.5228	0	3.027e-05	0.00011161	0.00020141	0.0002469	0.00020456	5.581e-05	-0.00018996	-0.00050519	-0.00085552	-0.00120758	-0.00153215	-0.00180729	-0.00201665	-0.00214866	-0.00219406
0.5232	0	3.014e-05	0.00011116	0.00020037	0.000245	0.00020162	5.178e-05	-0.00019502	-0.00051119	-0.00086236	-0.00121516	-0.00154038	-0.0018161	-0.00202599	-0.00215847	-0.00220425
0.5236	0	3.023e-05	0.00011111	0.00019974	0.00024325	0.00019833	4.675e-05	-0.00020175	-0.00051939	-0.00087173	-0.00122534	-0.001551	-0.00182682	-0.00203645	-0.00216836	-0.00221337
0.524	0	3.033e-05	0.00011106	0.0001991	0.0002415	0.00019503	4.173e-05	-0.00020848	-0.0005276	-0.0008811	-0.00123552	-0.00156161	-0.00183753	-0.00204691	-0.00217825	-0.00222248
0.5244	0	3.042e-05	0.000111	0.00019847	0.00023975	0.00019174	3.67e-05	-0.00021521	-0.0005358	-0.00089046	-0.0012457	-0.00157223	-0.00184824	-0.00205737	-0.00218814	-0.00223159
0.5248	0	3.051e-05	0.00011095	0.00019783	0.00023801	0.00018844	3.167e-05	-0.00022194	-0.000544	-0.00089983	-0.00125589	-0.00158284	-0.00185895	-0.00206783	-0.00219803	-0.0022407
0.5252	0	3.061e-05	0.0001109	0.0001972	0.00023626	0.00018515	2.664e-05	-0.00022867	-0.00055221	-0.0009092	-0.00126607	-0.00159346	-0.00186967	-0.00207829	-0.00220793	-0.00224981
0.5256	0	3.07e-05	0.00011085	0.00019656	0.00023451	0.00018185	2.161e-05	-0.0002354	-0.00056041	-0.00091857	-0.00127625	-0.00160407	-0.00188038	-0.00208875	-0.00221782	-0.00225892
0.526	0	3.079e-05	0.0001108	0.00019593	0.00023276	0.00017856	1.658e-05	-0.00024213	-0.00056861	-0.00092794	-0.00128643	-0.00161468	-0.00189109	-0.00209921	-0.00222771	-0.00226803
0.5264	0	3.051e-05	0.00011	0.00019436	0.00023021	0.00017488	1.175e-05	-0.00024805	-0.00057554	-0.0009358	-0.00129517	-0.00162428	-0.00190155	-0.0021106	-0.0022401	-0.00228139
0.5268	0	3.023e-05	0.0001092	0.0001928	0.00022765	0.0001712	6.92e-06	-0.00025397	-0.00058247	-0.00094366	-0.00130391	-0.00163387	-0.00191201	-0.002122	-0.00225248	-0.00229475
0.5272	0	2.994e-05	0.0001084	0.00019124	0.0002251	0.00016751	2.09e-06	-0.0002599	-0.0005894	-0.00095152	-0.00131266	-0.00164347	-0.00192247	-0.00213339	-0.00226487	-0.00230811
0.5276	0	2.966e-05	0.00010761	0.00018967	0.00022254	0.00016383	-2.74e-06	-0.00026582	-0.00059633	-0.00095937	-0.0013214	-0.00165307	-0.00193293	-0.00214478	-0.00227726	-0.00232146
0.528	0	2.938e-05	0.00010681	0.00018811	0.00021999	0.00016015	-7.56e-06	-0.00027174	-0.00060325	-0.00096723	-0.00133014	-0.00166266	-0.00194339	-0.00215618	-0.00228965	-0.00233482
0.5284	0	2.909e-05	0.00010601	0.00018655	0.00021744	0.00015647	-1.239e-05	-0.00027766	-0.00061018	-0.00097509	-0.00133888	-0.00167226	-0.00195385	-0.00216757	-0.00230203	-0.00234818
0.5288	0	2.881e-05	0.00010521	0.00018498	0.00021488	0.00015279	-1.722e-05	-0.00028358	-0.00061711	-0.00098295	-0.00134762	-0.00168185	-0.0019643	-0.00217897	-0.00231442	-0.00236153
0.5292	0	2.884e-05	0.00010504	0.00018419	0.00021297	0.00014937	-2.234e-05	-0.00029036	-0.00062537	-0.0009924	-0.00135796	-0.00169274	-0.00197547	-0.00219011	-0.00232527	-0.00237189
0.5296	0	2.887e-05	0.00010486	0.00018339	0.00021107	0.00014595	-2.746e-05	-0.00029715	-0.00063363	-0.00100186	-0.00136829	-0.00170364	-0.00198663	-0.00220125	-0.00233612	-0.00238224
0.53	0	2.89e-05	0.00010469	0.0001826	0.00020916	0.00014253	-3.257e-05	-0.00030393	-0.00064188	-0.00101132	-0.00137863	-0.00171453	-0.0019978	-0.0022124	-0.00234697	-0.0023926
0.5304	0	2.892e-05	0.00010452	0.0001818	0.00020725	0.00013911	-3.769e-05	-0.00031071	-0.00065014	-0.00102077	-0.00138897	-0.00172543	-0.00200896	-0.00222354	-0.00235782	-0.00240295
0.5308	0	2.895e-05	0.00010435	0.000181	0.00020534	0.00013569	-4.28e-05	-0.00031749	-0.0006584	-0.00103023	-0.00139931	-0.00173632	-0.00202013	-0.00223468	-0.00236867	-0.0024133
0.5312	0	2.898e-05	0.00010417	0.00018021	0.00020344	0.00013227	-4.792e-05	-0.00032427	-0.00066666	-0.00103968	-0.00140964	-0.00174721	-0.00203129	-0.00224583	-0.00237952	-0.00242366
0.5316	0	2.901e-05	0.000104	0.00017941	0.00020153	0.00012885	-5.304e-05	-0.00033106	-0.00067491	-0.00104914	-0.00141998	-0.00175811	-0.00204245	-0.00225697	-0.00239037	-0.00243401
0.532	0	2.883e-05	0.00010339	0.00017807	0.00019918	0.00012534	-5.771e-05	-0.00033681	-0.00068161	-0.00105667	-0.00142824	-0.00176702	-0.00205199	-0.00226714	-0.00240121	-0.00244548
0.5324	0	2.866e-05	0.00010278	0.00017672	0.00019683	0.00012183	-6.239e-05	-0.00034256	-0.00068832	-0.00106419	-0.00143649	-0.00177593	-0.00206152	-0.00227732	-0.00241204	-0.00245694
0.5328	0	2.848e-05	0.00010218	0.00017538	0.00019448	0.00011832	-6.706e-05	-0.00034831	-0.00069502	-0.00107172	-0.00144475	-0.00178484	-0.00207106	-0.0022875	-0.00242287	-0.0024684
0.5332	0	2.83e-05	0.00010157	0.00017404	0.00019213	0.00011481	-7.174e-05	-0.00035406	-0.00070172	-0.00107924	-0.00145301	-0.00179375	-0.0020806	-0.00229767	-0.00243371	-0.00247987
0.5336	0	2.813e-05	0.00010096	0.00017269	0.00018978	0.0001113	-7.641e-05	-0.00035981	-0.00070842	-0.00108677	-0.00146126	-0.00180267	-0.00209013	-0.00230785	-0.00244454	-0.00249133
0.534	0	2.795e-05	0.00010035	0.00017135	0.00018743	0.00010779	-8.109e-05	-0.00036556	-0.00071512	-0.0010943	-0.00146952	-0.00181158	-0.00209967	-0.00231802	-0.00245538	-0.0025028
0.5344	0	2.777e-05	9.974e-05	0.00017	0.00018508	0.00010429	-8.576e-05	-0.00037131	-0.00072183	-0.00110182	-0.00147777	-0.00182049	-0.0021092	-0.0023282	-0.00246621	-0.00251426
0.5348	0	2.779e-05	9.943e-05	0.0001688	0.00018222	9.903e-05	-9.378e-05	-0.00038192	-0.00073444	-0.00111564	-0.00149192	-0.00183428	-0.00212221	-0.00234024	-0.00247732	-0.00252466
0.5352	0	2.78e-05	9.912e-05	0.0001676	0.00017936	9.377e-05	-0.0001018	-0.00039253	-0.00074706	-0.00112945	-0.00150607	-0.00184806	-0.00213521	-0.00235228	-0.00248843	-0.00253506
0.5356	0	2.782e-05	9.881e-05	0.00016639	0.00017651	8.851e-05	-0.00010982	-0.00040313	-0.00075968	-0.00114327	-0.00152022	-0.00186185	-0.00214822	-0.00236432	-0.00249954	-0.00254546
0.536	0	2.783e-05	9.85e-05	0.00016519	0.00017365	8.326e-05	-0.00011784	-0.00041374	-0.0007723	-0.00115708	-0.00153437	-0.00187563	-0.00216122	-0.00237636	-0.00251065	-0.00255586
0.5364	0	2.785e-05	9.819e-05	0.00016399	0.00017079	7.8e-05	-0.00012585	-0.00042435	-0.00078491	-0.00117089	-0.00154851	-0.00188942	-0.00217422	-0.0023884	-0.00252176	-0.00256626
0.5368	0	2.787e-05	9.788e-05	0.00016279	0.00016793	7.274e-05	-0.00013387	-0.00043495	-0.00079753	-0.00118471	-0.00156266	-0.00190321	-0.00218723	-0.00240044	-0.00253287	-0.00257666
0.5372	0	2.788e-05	9.756e-05	0.00016158	0.00016507	6.749e-05	-0.00014189	-0.00044556	-0.00081015	-0.00119852	-0.00157681	-0.00191699	-0.00220023	-0.00241248	-0.00254398	-0.00258707
0.5376	0	2.755e-05	9.675e-05	0.00016007	0.00016259	6.38e-05	-0.0001469	-0.00045188	-0.00081768	-0.00120709	-0.00158621	-0.00192702	-0.00221068	-0.00242315	-0.00255468	-0.00259762
0.538	0	2.722e-05	9.594e-05	0.00015856	0.00016011	6.011e-05	-0.00015192	-0.00045821	-0.0008252	-0.00121565	-0.00159561	-0.00193704	-0.00222113	-0.00243383	-0.00256539	-0.00260817
0.5384	0	2.689e-05	9.513e-05	0.00015704	0.00015762	5.642e-05	-0.00015693	-0.00046453	-0.00083273	-0.00122422	-0.00160501	-0.00194707	-0.00223157	-0.0024445	-0.00257609	-0.00261872
0.5388	0	2.656e-05	9.432e-05	0.00015553	0.00015514	5.273e-05	-0.00016195	-0.00047085	-0.00084026	-0.00123278	-0.0016144	-0.00195709	-0.00224202	-0.00245517	-0.0025868	-0.00262927
0.5392	0	2.623e-05	9.351e-05	0.00015402	0.00015266	4.904e-05	-0.00016696	-0.00047718	-0.00084778	-0.00124134	-0.0016238	-0.00196711	-0.00225247	-0.00246584	-0.0025975	-0.00263982
0.5396	0	2.59e-05	9.27e-05	0.0001525	0.00015018	4.535e-05	-0.00017197	-0.0004835	-0.00085531	-0.00124991	-0.0016332	-0.00197714	-0.00226291	-0.00247651	-0.0026082	-0.00265037
0.54	0	2.591e-05	9.234e-05	0.00015133	0.00014782	4.167e-05	-0.00017691	-0.00048952	-0.0008622	-0.00125752	-0.00164144	-0.00198596	-0.00227234	-0.00248663	-0.00261911	-0.00266206
0.5404	0	2.592e-05	9.198e-05	0.00015015	0.00014547	3.799e-05	-0.00018185	-0.00049553	-0.0008691	-0.00126514	-0.00164967	-0.00199478	-0.00228177	-0.00249675	-0.00263002	-0.00267376
0.5408	0	2.593e-05	9.163e-05	0.00014897	0.00014311	3.432e-05	-0.00018679	-0.00050154	-0.000876	-0.00127275	-0.0016579	-0.0020036	-0.0022912	-0.00250688	-0.00264092	-0.00268545
0.5412	0	2.594e-05	9.127e-05	0.00014779	0.00014076	3.064e-05	-0.00019172	-0.00050756	-0.00088289	-0.00128036	-0.00166614	-0.00201242	-0.00230063	-0.002517	-0.00265183	-0.00269715
0.5416	0	2.595e-05	9.092e-05	0.00014661	0.0001384	2.696e-05	-0.00019666	-0.00051357	-0.00088979	-0.00128798	-0.00167437	-0.00202124	-0.00231005	-0.00252712	-0.00266274	-0.00270885
0.542	0	2.596e-05	9.056e-05	0.00014544	0.00013604	2.328e-05	-0.0002016	-0.00051959	-0.00089668	-0.00129559	-0.00168261	-0.00203006	-0.00231948	-0.00253724	-0.00267364	-0.00272054
0.5424	0	2.597e-05	9.02e-05	0.00014426	0.00013369	1.96e-05	-0.00020654	-0.0005256	-0.00090358	-0.0013032	-0.00169084	-0.00203888	-0.00232891	-0.00254736	-0.00268455	-0.00273224
0.5428	0	2.58e-05	8.963e-05	0.00014291	0.00013112	1.545e-05	-0.00021242	-0.00053314	-0.00091257	-0.00131334	-0.00170177	-0.00205028	-0.00234046	-0.00255876	-0.0026955	-0.00274253
0.5432	0	2.563e-05	8.907e-05	0.00014157	0.00012855	1.129e-05	-0.0002183	-0.00054069	-0.00092156	-0.00132347	-0.0017127	-0.00206168	-0.00235202	-0.00257016	-0.00270645	-0.00275282
0.5436	0	2.545e-05	8.85e-05	0.00014023	0.00012598	7.14e-06	-0.00022418	-0.00054823	-0.00093054	-0.0013336	-0.00172363	-0.00207307	-0.00236357	-0.00258156	-0.00271741	-0.00276311
0.544	0	2.528e-05	8.793e-05	0.00013888	0.00012341	2.98e-06	-0.00023006	-0.00055577	-0.00093953	-0.00134374	-0.00173456	-0.00208447	-0.00237513	-0.00259296	-0.00272836	-0.0027734
0.5444	0	2.511e-05	8.736e-05	0.00013754	0.00012085	-1.17e-06	-0.00023595	-0.00056331	-0.00094852	-0.00135387	-0.00174549	-0.00209587	-0.00238668	-0.00260436	-0.00273931	-0.00278369
0.5448	0	2.494e-05	8.68e-05	0.00013619	0.00011828	-5.33e-06	-0.00024183	-0.00057085	-0.00095751	-0.001364	-0.00175642	-0.00210726	-0.00239823	-0.00261576	-0.00275026	-0.00279398
0.5452	0	2.477e-05	8.623e-05	0.00013485	0.00011571	-9.48e-06	-0.00024771	-0.00057839	-0.0009665	-0.00137413	-0.00176734	-0.00211866	-0.00240979	-0.00262716	-0.00276122	-0.00280427
0.5456	0	2.463e-05	8.563e-05	0.00013343	0.00011319	-1.318e-05	-0.00025252	-0.00058417	-0.00097309	-0.00138142	-0.00177526	-0.00212718	-0.00241893	-0.00263698	-0.00277178	-0.00281557
0.546	0	2.449e-05	8.503e-05	0.00013201	0.00011068	-1.688e-05	-0.00025733	-0.00058994	-0.00097967	-0.0013887	-0.00178317	-0.00213569	-0.00242807	-0.0026468	-0.00278235	-0.00282687
0.5464	0	2.435e-05	8.443e-05	0.0001306	0.00010816	-2.058e-05	-0.00026214	-0.00059572	-0.00098626	-0.00139598	-0.00179108	-0.00214421	-0.00243721	-0.00265662	-0.00279292	-0.00283817
0.5468	0	2.421e-05	8.383e-05	0.00012918	0.00010565	-2.428e-05	-0.00026695	-0.00060149	-0.00099285	-0.00140327	-0.00179899	-0.00215273	-0.00244635	-0.00266644	-0.00280349	-0.00284947
0.5472	0	2.407e-05	8.324e-05	0.00012776	0.00010313	-2.798e-05	-0.00027176	-0.00060727	-0.00099944	-0.00141055	-0.0018069	-0.00216124	-0.00245549	-0.00267626	-0.00281406	-0.00286077
0.5476	0	2.393e-05	8.264e-05	0.00012634	0.00010062	-3.168e-05	-0.00027657	-0.00061304	-0.00100603	-0.00141784	-0.00181481	-0.00216976	-0.00246463	-0.00268608	-0.00282463	-0.00287207
0.548	0	2.379e-05	8.204e-05	0.00012492	9.81e-05	-3.538e-05	-0.00028138	-0.00061882	-0.00101262	-0.00142512	-0.00182272	-0.00217828	-0.00247377	-0.0026959	-0.0028352	-0.00288337
0.5484	0	2.36e-05	8.139e-05	0.00012341	9.524e-05	-3.995e-05	-0.00028779	-0.000627	-0.00102231	-0.00143601	-0.00183444	-0.00219051	-0.00248624	-0.00270832	-0.00284732	-0.00289502
0.5488	0	2.341e-05	8.075e-05	0.0001219	9.237e-05	-4.452e-05	-0.00029421	-0.00063518	-0.00103201	-0.00144689	-0.00184616	-0.00220275	-0.0024987	-0.00272075	-0.00285945	-0.00290666
0.5492	0	2.321e-05	8.011e-05	0.00012039	8.951e-05	-4.909e-05	-0.00030063	-0.00064337	-0.0010417	-0.00145778	-0.00185788	-0.00221499	-0.00251117	-0.00273317	-0.00287158	-0.0029183
0.5496	0	2.302e-05	7.946e-05	0.00011887	8.665e-05	-5.365e-05	-0.00030704	-0.00065155	-0.0010514	-0.00146867	-0.00186961	-0.00222722	-0.00252364	-0.0027456	-0.00288371	-0.00292995
0.55	0	2.283e-05	7.882e-05	0.00011736	8.378e-05	-5.822e-05	-0.00031346	-0.00065973	-0.00106109	-0.00147955	-0.00188133	-0.00223946	-0.00253611	-0.00275802	-0.00289584	-0.00294159
0.5504	0	2.263e-05	7.818e-05	0.00011585	8.092e-05	-6.279e-05	-0.00031987	-0.00066791	-0.00107078	-0.00149044	-0.00189305	-0.0022517	-0.00254857	-0.00277045	-0.00290796	-0.00295324
0.5508	0	2.244e-05	7.753e-05	0.00011434	7.805e-05	-6.736e-05	-0.00032629	-0.0006761	-0.00108048	-0.00150133	-0.00190477	-0.00226394	-0.00256104	-0.00278287	-0.00292009	-0.00296488
0.5512	0	2.229e-05	7.691e-05	0.00011289	7.551e-05	-7.107e-05	-0.00033108	-0.00068181	-0.00108696	-0.00150845	-0.00191246	-0.00227216	-0.00256978	-0.00279216	-0.00292995	-0.00297527
0.5516	0	2.214e-05	7.63e-05	0.00011145	7.296e-05	-7.478e-05	-0.00033587	-0.00068753	-0.00109344	-0.00151558	-0.00192016	-0.00228038	-0.00257852	-0.00280145	-0.0029398	-0.00298566
0.552	0	2.2e-05	7.568e-05	0.00011	7.042e-05	-7.849e-05	-0.00034065	-0.00069325	-0.00109992	-0.0015227	-0.00192785	-0.0022886	-0.00258726	-0.00281074	-0.00294966	-0.00299606
0.5524	0	2.185e-05	7.506e-05	0.00010855	6.787e-05	-8.219e-05	-0.00034544	-0.00069897	-0.0011064	-0.00152983	-0.00193554	-0.00229682	-0.00259601	-0.00282003	-0.00295952	-0.00300645
0.5528	0	2.17e-05	7.444e-05	0.0001071	6.533e-05	-8.59e-05	-0.00035023	-0.00070468	-0.00111289	-0.00153695	-0.00194324	-0.00230504	-0.00260475	-0.00282932	-0.00296938	-0.00301684
0.5532	0	2.155e-05	7.383e-05	0.00010566	6.278e-05	-8.961e-05	-0.00035502	-0.0007104	-0.00111937	-0.00154407	-0.00195093	-0.00231326	-0.00261349	-0.00283861	-0.00297923	-0.00302723
0.5536	0	2.14e-05	7.321e-05	0.00010421	6.023e-05	-9.332e-05	-0.00035981	-0.00071612	-0.00112585	-0.0015512	-0.00195862	-0.00232148	-0.00262223	-0.00284789	-0.00298909	-0.00303763
0.554	0	2.124e-05	7.249e-05	0.00010229	5.627e-05	-0.00010001	-0.00036946	-0.00072842	-0.00114005	-0.00156644	-0.00197402	-0.0023364	-0.00263633	-0.00286107	-0.00300139	-0.00304927
0.5544	0	2.108e-05	7.178e-05	0.00010037	5.231e-05	-0.00010671	-0.00037912	-0.00074071	-0.00115426	-0.00158167	-0.00198941	-0.00235132	-0.00265043	-0.00287425	-0.0030137	-0.00306092
0.5548	0	2.092e-05	7.106e-05	9.846e-05	4.835e-05	-0.0001134	-0.00038877	-0.00075301	-0.00116846	-0.00159691	-0.0020048	-0.00236625	-0.00266453	-0.00288742	-0.003026	-0.00307257
0.5552	0	2.076e-05	7.035e-05	9.654e-05	4.439e-05	-0.0001201	-0.00039843	-0.0007653	-0.00118266	-0.00161215	-0.00202019	-0.00238117	-0.00267863	-0.0029006	-0.0030383	-0.00308422
0.5556	0	2.06e-05	6.963e-05	9.462e-05	4.042e-05	-0.00012679	-0.00040809	-0.0007776	-0.00119686	-0.00162739	-0.00203558	-0.0023961	-0.00269273	-0.00291378	-0.00305061	-0.00309587
0.556	0	2.044e-05	6.892e-05	9.271e-05	3.646e-05	-0.00013348	-0.00041774	-0.00078989	-0.00121106	-0.00164263	-0.00205098	-0.00241102	-0.00270683	-0.00292695	-0.00306291	-0.00310752
0.5564	0	2.027e-05	6.82e-05	9.079e-05	3.25e-05	-0.00014018	-0.0004274	-0.00080219	-0.00122527	-0.00165786	-0.00206637	-0.00242595	-0.00272093	-0.00294013	-0.00307521	-0.00311917
0.5568	0	2.012e-05	6.752e-05	8.915e-05	2.962e-05	-0.00014437	-0.00043278	-0.00080856	-0.00123242	-0.00166566	-0.00207471	-0.0024348	-0.00273031	-0.00295008	-0.00308579	-0.00313035
0.5572	0	1.997e-05	6.684e-05	8.752e-05	2.673e-05	-0.00014856	-0.00043817	-0.00081494	-0.00123958	-0.00167346	-0.00208305	-0.00244365	-0.00273968	-0.00296004	-0.00309637	-0.00314153
0.5576	0	1.982e-05	6.616e-05	8.588e-05	2.385e-05	-0.00015275	-0.00044355	-0.00082131	-0.00124674	-0.00168126	-0.0020914	-0.0024525	-0.00274906	-0.00296999	-0.00310694	-0.00315271
0.558	0	1.967e-05	6.548e-05	8.424e-05	2.096e-05	-0.00015694	-0.00044894	-0.00082769	-0.00125389	-0.00168905	-0.00209974	-0.00246136	-0.00275843	-0.00297994	-0.00311752	-0.0031639
0.5584	0	1.952e-05	6.48e-05	8.261e-05	1.808e-05	-0.00016113	-0.00045432	-0.00083406	-0.00126105	-0.00169685	-0.00210808	-0.00247021	-0.00276781	-0.0029899	-0.00312809	-0.00317508
0.5588	0	1.937e-05	6.412e-05	8.097e-05	1.52e-05	-0.00016532	-0.00045971	-0.00084044	-0.00126821	-0.00170465	-0.00211642	-0.00247906	-0.00277718	-0.00299985	-0.00313867	-0.00318626
0.5592	0	1.922e-05	6.344e-05	7.934e-05	1.231e-05	-0.00016951	-0.00046509	-0.00084681	-0.00127536	-0.00171244	-0.00212477	-0.00248792	-0.00278656	-0.0030098	-0.00314925	-0.00319744
0.5596	0	1.899e-05	6.272e-05	7.776e-05	9.55e-06	-0.00017363	-0.00047053	-0.0008534	-0.00128285	-0.00172056	-0.00213324	-0.00249651	-0.00279504	-0.00301794	-0.00315682	-0.00320436
0.56	0	1.876e-05	6.2e-05	7.619e-05	6.79e-06	-0.00017774	-0.00047598	-0.00085999	-0.00129034	-0.00172868	-0.00214171	-0.00250511	-0.00280353	-0.00302607	-0.00316439	-0.00321127
0.5604	0	1.852e-05	6.128e-05	7.462e-05	4.03e-06	-0.00018186	-0.00048142	-0.00086658	-0.00129784	-0.0017368	-0.00215018	-0.00251371	-0.00281202	-0.0030342	-0.00317196	-0.00321818
0.5608	0	1.829e-05	6.055e-05	7.305e-05	1.27e-06	-0.00018597	-0.00048686	-0.00087317	-0.00130533	-0.00174491	-0.00215865	-0.00252231	-0.0028205	-0.00304233	-0.00317954	-0.00322509
0.5612	0	1.806e-05	5.983e-05	7.147e-05	-1.49e-06	-0.00019009	-0.00049231	-0.00087977	-0.00131282	-0.00175303	-0.00216713	-0.00253091	-0.00282899	-0.00305047	-0.00318711	-0.003232
0.5616	0	1.783e-05	5.911e-05	6.99e-05	-4.25e-06	-0.00019421	-0.00049775	-0.00088636	-0.00132031	-0.00176115	-0.0021756	-0.0025395	-0.00283747	-0.0030586	-0.00319468	-0.00323892
0.562	0	1.756e-05	5.824e-05	6.795e-05	-7.77e-06	-0.00019961	-0.00050512	-0.00089554	-0.00133103	-0.0017731	-0.00218848	-0.00255307	-0.00285152	-0.00307297	-0.0032092	-0.00325341
0.5624	0	1.729e-05	5.737e-05	6.599e-05	-1.129e-05	-0.00020501	-0.00051249	-0.00090472	-0.00134175	-0.00178506	-0.00220136	-0.00256664	-0.00286557	-0.00308734	-0.00322372	-0.0032679
0.5628	0	1.702e-05	5.649e-05	6.404e-05	-1.481e-05	-0.00021041	-0.00051985	-0.0009139	-0.00135247	-0.00179702	-0.00221424	-0.00258021	-0.00287962	-0.00310171	-0.00323823	-0.00328239
0.5632	0	1.675e-05	5.562e-05	6.209e-05	-1.833e-05	-0.00021582	-0.00052722	-0.00092308	-0.00136319	-0.00180897	-0.00222712	-0.00259377	-0.00289367	-0.00311608	-0.00325275	-0.00329688
0.5636	0	1.648e-05	5.475e-05	6.013e-05	-2.185e-05	-0.00022122	-0.00053458	-0.00093226	-0.00137391	-0.00182093	-0.00224	-0.00260734	-0.00290772	-0.00313045	-0.00326727	-0.00331138
0.564	0	1.621e-05	5.387e-05	5.818e-05	-2.537e-05	-0.00022662	-0.00054195	-0.00094144	-0.00138463	-0.00183289	-0.00225289	-0.00262091	-0.00292177	-0.00314481	-0.00328179	-0.00332587
0.5644	0	1.594e-05	5.3e-05	5.622e-05	-2.889e-05	-0.00023203	-0.00054932	-0.00095062	-0.00139535	-0.00184485	-0.00226577	-0.00263448	-0.00293582	-0.00315918	-0.0032963	-0.00334036
0.5648	0	1.59e-05	5.24e-05	5.451e-05	-3.205e-05	-0.00023663	-0.00055513	-0.00095735	-0.00140272	-0.00185268	-0.00227397	-0.00264305	-0.0029448	-0.00316865	-0.00330634	-0.00335099
0.5652	0	1.585e-05	5.18e-05	5.28e-05	-3.522e-05	-0.00024122	-0.00056095	-0.00096407	-0.0014101	-0.00186051	-0.00228218	-0.00265163	-0.00295378	-0.00317812	-0.00331638	-0.00336162
0.5656	0	1.58e-05	5.12e-05	5.108e-05	-3.838e-05	-0.00024582	-0.00056676	-0.0009708	-0.00141748	-0.00186835	-0.00229039	-0.0026602	-0.00296276	-0.00318759	-0.00332642	-0.00337224
0.566	0	1.575e-05	5.06e-05	4.937e-05	-4.154e-05	-0.00025042	-0.00057258	-0.00097753	-0.00142485	-0.00187618	-0.00229859	-0.00266878	-0.00297174	-0.00319706	-0.00333645	-0.00338287
0.5664	0	1.571e-05	5e-05	4.765e-05	-4.47e-05	-0.00025502	-0.0005784	-0.00098426	-0.00143223	-0.00188402	-0.0023068	-0.00267735	-0.00298072	-0.00320652	-0.00334649	-0.0033935
0.5668	0	1.566e-05	4.94e-05	4.594e-05	-4.786e-05	-0.00025962	-0.00058421	-0.00099098	-0.00143961	-0.00189185	-0.002315	-0.00268593	-0.0029897	-0.00321599	-0.00335653	-0.00340413
0.5672	0	1.561e-05	4.879e-05	4.423e-05	-5.102e-05	-0.00026422	-0.00059003	-0.00099771	-0.00144698	-0.00189968	-0.00232321	-0.00269451	-0.00299868	-0.00322546	-0.00336656	-0.00341476
0.5676	0	1.537e-05	4.794e-05	4.226e-05	-5.458e-05	-0.00026963	-0.00059729	-0.00100662	-0.00145721	-0.00191087	-0.00233503	-0.00270666	-0.0030109	-0.00323749	-0.00337816	-0.00342576
0.568	0	1.512e-05	4.709e-05	4.03e-05	-5.814e-05	-0.00027504	-0.00060455	-0.00101553	-0.00146743	-0.00192206	-0.00234684	-0.00271882	-0.00302312	-0.00324951	-0.00338975	-0.00343676
0.5684	0	1.488e-05	4.624e-05	3.834e-05	-6.17e-05	-0.00028045	-0.00061181	-0.00102444	-0.00147766	-0.00193325	-0.00235866	-0.00273098	-0.00303533	-0.00326154	-0.00340134	-0.00344776
0.5688	0	1.464e-05	4.539e-05	3.637e-05	-6.526e-05	-0.00028586	-0.00061907	-0.00103334	-0.00148788	-0.00194445	-0.00237047	-0.00274314	-0.00304755	-0.00327357	-0.00341293	-0.00345876
0.5692	0	1.439e-05	4.454e-05	3.441e-05	-6.882e-05	-0.00029127	-0.00062633	-0.00104225	-0.00149811	-0.00195564	-0.00238229	-0.0027553	-0.00305977	-0.00328559	-0.00342452	-0.00346976
0.5696	0	1.415e-05	4.368e-05	3.244e-05	-7.238e-05	-0.00029669	-0.00063359	-0.00105116	-0.00150833	-0.00196683	-0.0023941	-0.00276745	-0.00307199	-0.00329762	-0.00343611	-0.00348076
0.57	0	1.39e-05	4.283e-05	3.048e-05	-7.594e-05	-0.0003021	-0.00064085	-0.00106007	-0.00151856	-0.00197802	-0.00240592	-0.00277961	-0.0030842	-0.00330965	-0.0034477	-0.00349176
0.5704	0	1.373e-05	4.198e-05	2.844e-05	-7.944e-05	-0.00030704	-0.000647	-0.00106715	-0.0015263	-0.00198625	-0.00241455	-0.00278866	-0.00309374	-0.00331979	-0.00345858	-0.00350341
0.5708	0	1.356e-05	4.113e-05	2.641e-05	-8.294e-05	-0.00031198	-0.00065315	-0.00107422	-0.00153405	-0.00199448	-0.00242319	-0.00279771	-0.00310327	-0.00332993	-0.00346946	-0.00351506
0.5712	0	1.338e-05	4.027e-05	2.438e-05	-8.643e-05	-0.00031692	-0.0006593	-0.0010813	-0.00154179	-0.00200271	-0.00243182	-0.00280675	-0.0031128	-0.00334007	-0.00348033	-0.00352671
0.5716	0	1.321e-05	3.942e-05	2.234e-05	-8.993e-05	-0.00032186	-0.00066545	-0.00108838	-0.00154954	-0.00201094	-0.00244045	-0.0028158	-0.00312233	-0.00335021	-0.00349121	-0.00353836
0.572	0	1.303e-05	3.857e-05	2.031e-05	-9.343e-05	-0.0003268	-0.0006716	-0.00109545	-0.00155728	-0.00201917	-0.00244909	-0.00282485	-0.00313186	-0.00336035	-0.00350209	-0.00355002
0.5724	0	1.286e-05	3.771e-05	1.827e-05	-9.693e-05	-0.00033174	-0.00067776	-0.00110253	-0.00156503	-0.0020274	-0.00245772	-0.0028339	-0.00314139	-0.00337049	-0.00351297	-0.00356167
0.5728	0	1.268e-05	3.686e-05	1.624e-05	-0.00010043	-0.00033668	-0.00068391	-0.00110961	-0.00157277	-0.00203564	-0.00246635	-0.00284294	-0.00315092	-0.00338063	-0.00352384	-0.00357332
0.5732	0	1.247e-05	3.596e-05	1.406e-05	-0.00010433	-0.00034248	-0.00069151	-0.00111874	-0.0015831	-0.00204683	-0.00247813	-0.00285509	-0.00316323	-0.00339291	-0.00353591	-0.00358504
0.5736	0	1.226e-05	3.505e-05	1.189e-05	-0.00010823	-0.00034828	-0.00069911	-0.00112787	-0.00159343	-0.00205802	-0.00248991	-0.00286723	-0.00317554	-0.0034052	-0.00354798	-0.00359677
0.574	0	1.204e-05	3.415e-05	9.71e-06	-0.00011213	-0.00035409	-0.00070671	-0.00113701	-0.00160376	-0.00206921	-0.00250169	-0.00287937	-0.00318784	-0.00341748	-0.00356005	-0.00360849
0.5744	0	1.183e-05	3.325e-05	7.53e-06	-0.00011604	-0.00035989	-0.00071431	-0.00114614	-0.00161408	-0.00208041	-0.00251346	-0.00289152	-0.00320015	-0.00342976	-0.00357212	-0.00362022
0.5748	0	1.161e-05	3.235e-05	5.36e-06	-0.00011994	-0.00036569	-0.00072191	-0.00115527	-0.00162441	-0.0020916	-0.00252524	-0.00290366	-0.00321246	-0.00344204	-0.00358418	-0.00363194
0.5752	0	1.14e-05	3.145e-05	3.18e-06	-0.00012384	-0.00037149	-0.00072951	-0.00116441	-0.00163474	-0.00210279	-0.00253702	-0.0029158	-0.00322476	-0.00345433	-0.00359625	-0.00364367
0.5756	0	1.118e-05	3.054e-05	1.01e-06	-0.00012774	-0.00037729	-0.00073711	-0.00117354	-0.00164507	-0.00211399	-0.00254879	-0.00292795	-0.00323707	-0.00346661	-0.00360832	-0.0036554
0.576	0	1.089e-05	2.942e-05	-1.65e-06	-0.00013257	-0.00038461	-0.00074673	-0.00118488	-0.00165734	-0.00212639	-0.0025607	-0.00293903	-0.0032473	-0.00347616	-0.0036175	-0.00366457
0.5764	0	1.059e-05	2.83e-05	-4.3e-06	-0.0001374	-0.00039193	-0.00075635	-0.00119622	-0.00166961	-0.00213879	-0.00257261	-0.00295011	-0.00325753	-0.0034857	-0.00362669	-0.00367375
0.5768	0	1.03e-05	2.719e-05	-6.96e-06	-0.00014223	-0.00039924	-0.00076598	-0.00120757	-0.00168189	-0.00215119	-0.00258452	-0.0029612	-0.00326776	-0.00349525	-0.00363587	-0.00368292
0.5772	0	1.001e-05	2.607e-05	-9.61e-06	-0.00014707	-0.00040656	-0.0007756	-0.00121891	-0.00169416	-0.0021636	-0.00259643	-0.00297228	-0.00327799	-0.0035048	-0.00364505	-0.0036921
0.5776	0	9.71e-06	2.495e-05	-1.227e-05	-0.0001519	-0.00041388	-0.00078522	-0.00123025	-0.00170644	-0.002176	-0.00260834	-0.00298337	-0.00328822	-0.00351434	-0.00365423	-0.00370127
0.578	0	9.42e-06	2.383e-05	-1.492e-05	-0.00015673	-0.0004212	-0.00079484	-0.0012416	-0.00171871	-0.0021884	-0.00262025	-0.00299445	-0.00329846	-0.00352389	-0.00366342	-0.00371045
0.5784	0	9.12e-06	2.271e-05	-1.758e-05	-0.00016156	-0.00042851	-0.00080446	-0.00125294	-0.00173098	-0.00220081	-0.00263216	-0.00300554	-0.00330869	-0.00353344	-0.0036726	-0.00371962
0.5788	0	8.9e-06	2.167e-05	-2.015e-05	-0.00016616	-0.00043529	-0.00081323	-0.00126331	-0.00174251	-0.00221307	-0.00264485	-0.00301838	-0.00332146	-0.00354593	-0.00368462	-0.00373104
0.5792	0	8.68e-06	2.063e-05	-2.272e-05	-0.00017076	-0.00044207	-0.000822	-0.00127367	-0.00175404	-0.00222534	-0.00265753	-0.00303122	-0.00333424	-0.00355842	-0.00369663	-0.00374246
0.5796	0	8.45e-06	1.959e-05	-2.528e-05	-0.00017536	-0.00044885	-0.00083077	-0.00128404	-0.00176557	-0.00223761	-0.00267022	-0.00304406	-0.00334702	-0.00357091	-0.00370865	-0.00375387
0.58	0	8.23e-06	1.855e-05	-2.785e-05	-0.00017996	-0.00045563	-0.00083953	-0.00129441	-0.0017771	-0.00224988	-0.0026829	-0.0030569	-0.00335979	-0.0035834	-0.00372066	-0.00376529
0.5804	0	8e-06	1.75e-05	-3.042e-05	-0.00018456	-0.0004624	-0.0008483	-0.00130477	-0.00178863	-0.00226215	-0.00269559	-0.00306974	-0.00337257	-0.0035959	-0.00373268	-0.0037767
0.5808	0	7.78e-06	1.646e-05	-3.299e-05	-0.00018915	-0.00046918	-0.00085707	-0.00131514	-0.00180016	-0.00227442	-0.00270827	-0.00308258	-0.00338534	-0.00360839	-0.0037447	-0.00378812
0.5812	0	7.55e-06	1.542e-05	-3.556e-05	-0.00019375	-0.00047596	-0.00086584	-0.00132551	-0.00181168	-0.00228669	-0.00272096	-0.00309542	-0.00339812	-0.00362088	-0.00375671	-0.00379953
0.5816	0	7.26e-06	1.427e-05	-3.811e-05	-0.0001979	-0.00048159	-0.00087262	-0.00133307	-0.00181973	-0.00229504	-0.00272954	-0.00310426	-0.00340732	-0.00363057	-0.00376705	-0.00381057
0.582	0	6.98e-06	1.312e-05	-4.066e-05	-0.00020204	-0.00048722	-0.00087941	-0.00134064	-0.00182778	-0.0023034	-0.00273813	-0.0031131	-0.00341651	-0.00364027	-0.00377739	-0.00382161
0.5824	0	6.69e-06	1.196e-05	-4.321e-05	-0.00020618	-0.00049285	-0.0008862	-0.00134821	-0.00183583	-0.00231175	-0.00274672	-0.00312194	-0.00342571	-0.00364997	-0.00378772	-0.00383266
0.5828	0	6.4e-06	1.081e-05	-4.576e-05	-0.00021033	-0.00049848	-0.00089299	-0.00135578	-0.00184388	-0.00232011	-0.0027553	-0.00313078	-0.0034349	-0.00365966	-0.00379806	-0.0038437
0.5832	0	6.11e-06	9.66e-06	-4.831e-05	-0.00021447	-0.00050411	-0.00089978	-0.00136335	-0.00185193	-0.00232847	-0.00276389	-0.00313962	-0.0034441	-0.00366936	-0.0038084	-0.00385474
0.5836	0	5.83e-06	8.51e-06	-5.086e-05	-0.00021861	-0.00050974	-0.00090657	-0.00137092	-0.00185998	-0.00233682	-0.00277248	-0.00314846	-0.00345329	-0.00367905	-0.00381873	-0.00386578
0.584	0	5.54e-06	7.35e-06	-5.341e-05	-0.00022275	-0.00051537	-0.00091336	-0.00137848	-0.00186803	-0.00234518	-0.00278106	-0.0031573	-0.00346248	-0.00368875	-0.00382907	-0.00387682
0.5844	0	5.27e-06	6.15e-06	-5.621e-05	-0.00022745	-0.0005219	-0.00092139	-0.00138758	-0.00187783	-0.00235541	-0.00279156	-0.00316796	-0.00347326	-0.00369958	-0.00383993	-0.00388767
0.5848	0	5.01e-06	4.95e-06	-5.9e-05	-0.00023214	-0.00052843	-0.00092941	-0.00139668	-0.00188763	-0.00236563	-0.00280205	-0.00317863	-0.00348404	-0.00371042	-0.00385078	-0.00389853
0.5852	0	4.75e-06	3.75e-06	-6.18e-05	-0.00023683	-0.00053496	-0.00093744	-0.00140578	-0.00189743	-0.00237586	-0.00281255	-0.0031893	-0.00349481	-0.00372125	-0.00386164	-0.00390938
0.5856	0	4.48e-06	2.55e-06	-6.459e-05	-0.00024152	-0.00054149	-0.00094546	-0.00141488	-0.00190723	-0.00238609	-0.00282304	-0.00319996	-0.00350559	-0.00373208	-0.0038725	-0.00392023
0.586	0	4.22e-06	1.34e-06	-6.739e-05	-0.00024621	-0.00054802	-0.00095349	-0.00142398	-0.00191704	-0.00239632	-0.00283354	-0.00321063	-0.00351637	-0.00374292	-0.00388336	-0.00393109
0.5864	0	3.95e-06	1.4e-07	-7.018e-05	-0.00025091	-0.00055455	-0.00096152	-0.00143308	-0.00192684	-0.00240655	-0.00284403	-0.00322129	-0.00352715	-0.00375375	-0.00389421	-0.00394194
0.5868	0	3.55e-06	-1.21e-06	-7.311e-05	-0.00025582	-0.00056158	-0.00097046	-0.00144357	-0.00193849	-0.00241897	-0.00285693	-0.00323442	-0.0035403	-0.00376673	-0.00390684	-0.00395408
0.5872	0	3.15e-06	-2.57e-06	-7.603e-05	-0.00026073	-0.00056861	-0.0009794	-0.00145407	-0.00195014	-0.00243139	-0.00286982	-0.00324755	-0.00355346	-0.0037797	-0.00391946	-0.00396622
0.5876	0	2.75e-06	-3.93e-06	-7.896e-05	-0.00026565	-0.00057564	-0.00098835	-0.00146457	-0.0019618	-0.00244381	-0.00288271	-0.00326068	-0.00356662	-0.00379267	-0.00393209	-0.00397836
0.588	0	2.35e-06	-5.28e-06	-8.188e-05	-0.00027056	-0.00058267	-0.00099729	-0.00147507	-0.00197345	-0.00245623	-0.0028956	-0.00327381	-0.00357978	-0.00380565	-0.00394471	-0.0039905
0.5884	0	1.95e-06	-6.64e-06	-8.481e-05	-0.00027547	-0.0005897	-0.00100624	-0.00148556	-0.0019851	-0.00246866	-0.00290849	-0.00328694	-0.00359294	-0.00381862	-0.00395734	-0.00400264
0.5888	0	1.55e-06	-7.99e-06	-8.774e-05	-0.00028039	-0.00059673	-0.00101518	-0.00149606	-0.00199676	-0.00248108	-0.00292139	-0.00330007	-0.0036061	-0.00383159	-0.00396996	-0.00401478
0.5892	0	1.15e-06	-9.35e-06	-9.066e-05	-0.0002853	-0.00060376	-0.00102412	-0.00150656	-0.00200841	-0.0024935	-0.00293428	-0.0033132	-0.00361926	-0.00384457	-0.00398259	-0.00402692
0.5896	0	6.9e-07	-1.067e-05	-9.315e-05	-0.00028906	-0.0006087	-0.00103005	-0.00151325	-0.00201571	-0.0025013	-0.00294254	-0.00332193	-0.00362853	-0.00385446	-0.00399316	-0.00403817
0.59	0	2.3e-07	-1.2e-05	-9.564e-05	-0.00029282	-0.00061364	-0.00103597	-0.00151995	-0.002023	-0.00250909	-0.0029508	-0.00333067	-0.0036378	-0.00386434	-0.00400373	-0.00404942
0.5904	0	-2.3e-07	-1.332e-05	-9.814e-05	-0.00029657	-0.00061858	-0.00104189	-0.00152664	-0.0020303	-0.00251689	-0.00295905	-0.00333941	-0.00364707	-0.00387423	-0.0040143	-0.00406067
0.5908	0	-6.8e-07	-1.465e-05	-0.00010063	-0.00030033	-0.00062353	-0.00104781	-0.00153334	-0.0020376	-0.00252469	-0.00296731	-0.00334815	-0.00365634	-0.00388412	-0.00402487	-0.00407192
0.5912	0	-1.14e-06	-1.598e-05	-0.00010312	-0.00030409	-0.00062847	-0.00105373	-0.00154004	-0.0020449	-0.00253249	-0.00297557	-0.00335688	-0.0036656	-0.003894	-0.00403544	-0.00408316
0.5916	0	-1.6e-06	-1.73e-05	-0.00010561	-0.00030784	-0.00063341	-0.00105965	-0.00154673	-0.00205219	-0.00254028	-0.00298383	-0.00336562	-0.00367487	-0.00390389	-0.00404601	-0.00409441
0.592	0	-2.06e-06	-1.863e-05	-0.0001081	-0.0003116	-0.00063835	-0.00106558	-0.00155343	-0.00205949	-0.00254808	-0.00299209	-0.00337436	-0.00368414	-0.00391378	-0.00405658	-0.00410566
0.5924	0	-2.41e-06	-2.03e-05	-0.00011196	-0.00031808	-0.00064733	-0.0010765	-0.00156566	-0.00207244	-0.00256127	-0.00300518	-0.00338713	-0.00369642	-0.00392537	-0.00406737	-0.00411561
0.5928	0	-2.76e-06	-2.197e-05	-0.00011582	-0.00032456	-0.0006563	-0.00108742	-0.0015779	-0.00208539	-0.00257445	-0.00301828	-0.0033999	-0.00370869	-0.00393697	-0.00407816	-0.00412556
0.5932	0	-3.12e-06	-2.364e-05	-0.00011968	-0.00033104	-0.00066527	-0.00109834	-0.00159014	-0.00209834	-0.00258764	-0.00303138	-0.00341267	-0.00372096	-0.00394856	-0.00408895	-0.00413551
0.5936	0	-3.47e-06	-2.531e-05	-0.00012354	-0.00033752	-0.00067424	-0.00110926	-0.00160237	-0.00211129	-0.00260082	-0.00304447	-0.00342544	-0.00373324	-0.00396016	-0.00409974	-0.00414546
0.594	0	-3.82e-06	-2.699e-05	-0.0001274	-0.000344	-0.00068321	-0.00112018	-0.00161461	-0.00212424	-0.00261401	-0.00305757	-0.0034382	-0.00374551	-0.00397176	-0.00411053	-0.00415541
0.5944	0	-4.17e-06	-2.866e-05	-0.00013126	-0.00035048	-0.00069218	-0.0011311	-0.00162685	-0.00213719	-0.0026272	-0.00307067	-0.00345097	-0.00375778	-0.00398335	-0.00412132	-0.00416536
0.5948	0	-4.52e-06	-3.033e-05	-0.00013512	-0.00035696	-0.00070115	-0.00114202	-0.00163909	-0.00215015	-0.00264038	-0.00308377	-0.00346374	-0.00377005	-0.00399495	-0.00413211	-0.0041753
0.5952	0	-5e-06	-3.21e-05	-0.00013873	-0.00036254	-0.00070841	-0.00115047	-0.00164825	-0.0021597	-0.00265014	-0.0030937	-0.00347392	-0.00378062	-0.00400607	-0.00414396	-0.00418795
0.5956	0	-5.48e-06	-3.387e-05	-0.00014234	-0.00036812	-0.00071567	-0.00115891	-0.00165741	-0.00216926	-0.0026599	-0.00310363	-0.0034841	-0.00379119	-0.0040172	-0.0041558	-0.00420059
0.596	0	-5.96e-06	-3.563e-05	-0.00014594	-0.0003737	-0.00072293	-0.00116735	-0.00166658	-0.00217882	-0.00266966	-0.00311356	-0.00349428	-0.00380175	-0.00402833	-0.00416764	-0.00421323
0.5964	0	-6.44e-06	-3.74e-05	-0.00014955	-0.00037928	-0.00073018	-0.00117579	-0.00167574	-0.00218838	-0.00267942	-0.00312349	-0.00350446	-0.00381232	-0.00403946	-0.00417949	-0.00422587
0.5968	0	-6.92e-06	-3.917e-05	-0.00015316	-0.00038486	-0.00073744	-0.00118424	-0.0016849	-0.00219793	-0.00268918	-0.00313342	-0.00351464	-0.00382288	-0.00405058	-0.00419133	-0.00423851
0.5972	0	-7.4e-06	-4.094e-05	-0.00015677	-0.00039044	-0.0007447	-0.00119268	-0.00169407	-0.00220749	-0.00269894	-0.00314335	-0.00352481	-0.00383345	-0.00406171	-0.00420318	-0.00425115
0.5976	0	-7.88e-06	-4.27e-05	-0.00016037	-0.00039602	-0.00075196	-0.00120112	-0.00170323	-0.00221705	-0.0027087	-0.00315328	-0.00353499	-0.00384401	-0.00407284	-0.00421502	-0.00426379
0.598	0	-8.5e-06	-4.491e-05	-0.00016515	-0.00040402	-0.0007632	-0.00121503	-0.00171887	-0.0022334	-0.00272485	-0.00316864	-0.00354927	-0.00385718	-0.00408499	-0.00422633	-0.00427452
0.5984	0	-9.12e-06	-4.711e-05	-0.00016992	-0.00041201	-0.00077444	-0.00122895	-0.00173451	-0.00224975	-0.00274101	-0.00318399	-0.00356355	-0.00387034	-0.00409714	-0.00423764	-0.00428525
0.5988	0	-9.73e-06	-4.932e-05	-0.00017469	-0.00042	-0.00078568	-0.00124286	-0.00175015	-0.0022661	-0.00275717	-0.00319935	-0.00357782	-0.0038835	-0.00410929	-0.00424895	-0.00429598
0.5992	0	-1.035e-05	-5.152e-05	-0.00017947	-0.00042799	-0.00079691	-0.00125677	-0.00176579	-0.00228245	-0.00277333	-0.0032147	-0.0035921	-0.00389667	-0.00412144	-0.00426026	-0.00430671
0.5996	0	-1.097e-05	-5.373e-05	-0.00018424	-0.00043598	-0.00080815	-0.00127068	-0.00178143	-0.00229879	-0.00278948	-0.00323006	-0.00360638	-0.00390983	-0.0041336	-0.00427156	-0.00431744
0.6	0	-1.158e-05	-5.593e-05	-0.00018901	-0.00044397	-0.00081939	-0.0012846	-0.00179707	-0.00231514	-0.00280564	-0.00324542	-0.00362065	-0.00392299	-0.00414575	-0.00428287	-0.00432817
0.6004	0	-1.22e-05	-5.813e-05	-0.00019378	-0.00045197	-0.00083063	-0.00129851	-0.00181271	-0.00233149	-0.0028218	-0.00326077	-0.00363493	-0.00393616	-0.0041579	-0.00429418	-0.0043389
0.6008	0	-1.286e-05	-6.033e-05	-0.00019807	-0.00045841	-0.00083885	-0.00130793	-0.00182279	-0.00234184	-0.00283217	-0.00327109	-0.00364524	-0.00394655	-0.00416849	-0.00430509	-0.0043502
0.6012	0	-1.352e-05	-6.252e-05	-0.00020235	-0.00046486	-0.00084707	-0.00131735	-0.00183287	-0.00235219	-0.00284255	-0.00328141	-0.00365555	-0.00395694	-0.00417908	-0.00431599	-0.00436151
0.6016	0	-1.417e-05	-6.471e-05	-0.00020663	-0.00047131	-0.00085528	-0.00132678	-0.00184295	-0.00236253	-0.00285292	-0.00329173	-0.00366585	-0.00396733	-0.00418967	-0.0043269	-0.00437282
0.602	0	-1.483e-05	-6.691e-05	-0.00021092	-0.00047776	-0.0008635	-0.0013362	-0.00185303	-0.00237288	-0.0028633	-0.00330205	-0.00367616	-0.00397772	-0.00420026	-0.00433781	-0.00438413
0.6024	0	-1.549e-05	-6.91e-05	-0.0002152	-0.00048421	-0.00087172	-0.00134562	-0.00186312	-0.00238323	-0.00287367	-0.00331237	-0.00368647	-0.00398812	-0.00421085	-0.00434871	-0.00439544
0.6028	0	-1.614e-05	-7.129e-05	-0.00021948	-0.00049066	-0.00087993	-0.00135504	-0.0018732	-0.00239357	-0.00288405	-0.0033227	-0.00369678	-0.00399851	-0.00422144	-0.00435962	-0.00440675
0.6032	0	-1.68e-05	-7.349e-05	-0.00022377	-0.00049711	-0.00088815	-0.00136446	-0.00188328	-0.00240392	-0.00289442	-0.00333302	-0.00370709	-0.0040089	-0.00423203	-0.00437052	-0.00441806
0.6036	0	-1.757e-05	-7.591e-05	-0.00022844	-0.00050421	-0.00089735	-0.0013752	-0.00189497	-0.00241611	-0.00290676	-0.00334529	-0.00371917	-0.00402069	-0.0042434	-0.00438139	-0.0044284
0.604	0	-1.835e-05	-7.833e-05	-0.00023312	-0.00051131	-0.00090654	-0.00138595	-0.00190667	-0.00242829	-0.0029191	-0.00335757	-0.00373126	-0.00403247	-0.00425478	-0.00439225	-0.00443875
0.6044	0	-1.912e-05	-8.075e-05	-0.0002378	-0.00051841	-0.00091574	-0.00139669	-0.00191837	-0.00244048	-0.00293143	-0.00336985	-0.00374334	-0.00404426	-0.00426616	-0.00440312	-0.00444909
0.6048	0	-1.989e-05	-8.317e-05	-0.00024248	-0.00052551	-0.00092493	-0.00140743	-0.00193007	-0.00245267	-0.00294377	-0.00338212	-0.00375542	-0.00405605	-0.00427754	-0.00441398	-0.00445944
0.6052	0	-2.067e-05	-8.559e-05	-0.00024715	-0.00053262	-0.00093413	-0.00141817	-0.00194177	-0.00246485	-0.00295611	-0.0033944	-0.00376751	-0.00406783	-0.00428892	-0.00442485	-0.00446978
0.6056	0	-2.144e-05	-8.801e-05	-0.00025183	-0.00053972	-0.00094332	-0.00142891	-0.00195347	-0.00247704	-0.00296844	-0.00340667	-0.00377959	-0.00407962	-0.00430029	-0.00443571	-0.00448013
0.606	0	-2.221e-05	-9.043e-05	-0.00025651	-0.00054682	-0.00095252	-0.00143965	-0.00196516	-0.00248923	-0.00298078	-0.00341895	-0.00379168	-0.0040914	-0.00431167	-0.00444658	-0.00449047
0.6064	0	-2.308e-05	-9.305e-05	-0.00026144	-0.00055413	-0.00096178	-0.00145027	-0.00197652	-0.00250086	-0.00299238	-0.00343034	-0.00380275	-0.0041021	-0.00432193	-0.00445636	-0.00449981
0.6068	0	-2.395e-05	-9.567e-05	-0.00026638	-0.00056144	-0.00097105	-0.00146088	-0.00198788	-0.00251249	-0.00300399	-0.00344172	-0.00381382	-0.00411279	-0.00433219	-0.00446615	-0.00450916
0.6072	0	-2.481e-05	-9.829e-05	-0.00027132	-0.00056874	-0.00098032	-0.0014715	-0.00199924	-0.00252413	-0.00301559	-0.00345311	-0.0038249	-0.00412348	-0.00434246	-0.00447593	-0.0045185
0.6076	0	-2.568e-05	-0.00010091	-0.00027625	-0.00057605	-0.00098958	-0.00148212	-0.0020106	-0.00253576	-0.00302719	-0.0034645	-0.00383597	-0.00413418	-0.00435272	-0.00448571	-0.00452784
0.608	0	-2.654e-05	-0.00010353	-0.00028119	-0.00058336	-0.00099885	-0.00149274	-0.00202196	-0.00254739	-0.00303879	-0.00347588	-0.00384704	-0.00414487	-0.00436298	-0.0044955	-0.00453719
0.6084	0	-2.741e-05	-0.00010616	-0.00028612	-0.00059067	-0.00100812	-0.00150336	-0.00203332	-0.00255903	-0.00305039	-0.00348727	-0.00385812	-0.00415556	-0.00437324	-0.00450528	-0.00454653
0.6088	0	-2.883e-05	-0.0001105	-0.000294	-0.0006017	-0.00102124	-0.00151738	-0.00204728	-0.00257232	-0.00306283	-0.0034989	-0.00386918	-0.00416638	-0.00438417	-0.00451668	-0.00455867
0.6092	0	-3.026e-05	-0.00011484	-0.00030188	-0.00061274	-0.00103437	-0.00153141	-0.00206123	-0.00258562	-0.00307526	-0.00351053	-0.00388024	-0.00417719	-0.00439509	-0.00452807	-0.00457082
0.6096	0	-3.168e-05	-0.00011918	-0.00030976	-0.00062377	-0.0010475	-0.00154544	-0.00207518	-0.00259892	-0.0030877	-0.00352217	-0.0038913	-0.004188	-0.00440602	-0.00453947	-0.00458296
0.61	0	-3.311e-05	-0.00012352	-0.00031763	-0.00063481	-0.00106062	-0.00155947	-0.00208914	-0.00261222	-0.00310013	-0.0035338	-0.00390236	-0.00419881	-0.00441695	-0.00455086	-0.00459511
0.6104	0	-3.453e-05	-0.00012787	-0.00032551	-0.00064584	-0.00107375	-0.0015735	-0.00210309	-0.00262552	-0.00311257	-0.00354543	-0.00391343	-0.00420962	-0.00442787	-0.00456225	-0.00460725
0.6108	0	-3.596e-05	-0.00013221	-0.00033339	-0.00065688	-0.00108687	-0.00158753	-0.00211704	-0.00263881	-0.003125	-0.00355706	-0.00392449	-0.00422044	-0.0044388	-0.00457365	-0.0046194
0.6112	0	-3.738e-05	-0.00013655	-0.00034126	-0.00066791	-0.0011	-0.00160156	-0.00213099	-0.00265211	-0.00313744	-0.0035687	-0.00393555	-0.00423125	-0.00444973	-0.00458504	-0.00463154
0.6116	0	-3.934e-05	-0.00014188	-0.00035055	-0.00068068	-0.00111511	-0.00161776	-0.00214723	-0.00266767	-0.00315198	-0.00358216	-0.00394797	-0.00424272	-0.00446037	-0.00459498	-0.00464097
0.612	0	-4.129e-05	-0.00014721	-0.00035984	-0.00069345	-0.00113023	-0.00163396	-0.00216347	-0.00268324	-0.00316653	-0.00359562	-0.00396039	-0.0042542	-0.00447101	-0.00460492	-0.0046504
0.6124	0	-4.325e-05	-0.00015255	-0.00036912	-0.00070622	-0.00114534	-0.00165016	-0.00217971	-0.0026988	-0.00318107	-0.00360908	-0.00397281	-0.00426567	-0.00448165	-0.00461486	-0.00465983
0.6128	0	-4.521e-05	-0.00015788	-0.00037841	-0.00071899	-0.00116046	-0.00166636	-0.00219594	-0.00271436	-0.00319561	-0.00362254	-0.00398523	-0.00427715	-0.0044923	-0.0046248	-0.00466926
0.6132	0	-4.716e-05	-0.00016321	-0.00038769	-0.00073176	-0.00117557	-0.00168256	-0.00221218	-0.00272992	-0.00321015	-0.003636	-0.00399765	-0.00428862	-0.00450294	-0.00463474	-0.00467869
0.6136	0	-4.912e-05	-0.00016854	-0.00039698	-0.00074453	-0.00119069	-0.00169876	-0.00222842	-0.00274548	-0.0032247	-0.00364946	-0.00401007	-0.0043001	-0.00451358	-0.00464468	-0.00468812
0.614	0	-5.108e-05	-0.00017387	-0.00040627	-0.0007573	-0.0012058	-0.00171496	-0.00224466	-0.00276104	-0.00323924	-0.00366292	-0.00402249	-0.00431158	-0.00452422	-0.00465462	-0.00469755
0.6144	0	-5.383e-05	-0.00018072	-0.0004174	-0.00077183	-0.00122222	-0.00173178	-0.00226077	-0.00277581	-0.00325244	-0.00367464	-0.00403297	-0.00432113	-0.00453321	-0.00466341	-0.00470652
0.6148	0	-5.658e-05	-0.00018756	-0.00042854	-0.00078636	-0.00123863	-0.00174859	-0.00227687	-0.00279057	-0.00326563	-0.00368636	-0.00404345	-0.00433068	-0.0045422	-0.00467221	-0.00471548
0.6152	0	-5.934e-05	-0.0001944	-0.00043967	-0.00080089	-0.00125505	-0.00176541	-0.00229298	-0.00280533	-0.00327883	-0.00369808	-0.00405393	-0.00434023	-0.00455119	-0.00468101	-0.00472444
0.6156	0	-6.209e-05	-0.00020124	-0.00045081	-0.00081542	-0.00127146	-0.00178222	-0.00230909	-0.0028201	-0.00329203	-0.0037098	-0.00406441	-0.00434978	-0.00456018	-0.0046898	-0.00473341
0.616	0	-6.484e-05	-0.00020808	-0.00046195	-0.00082995	-0.00128788	-0.00179904	-0.0023252	-0.00283486	-0.00330523	-0.00372152	-0.00407489	-0.00435933	-0.00456917	-0.0046986	-0.00474237
0.6164	0	-6.76e-05	-0.00021492	-0.00047308	-0.00084448	-0.00130429	-0.00181585	-0.00234131	-0.00284963	-0.00331842	-0.00373324	-0.00408537	-0.00436889	-0.00457816	-0.00470739	-0.00475133
0.6168	0	-7.035e-05	-0.00022176	-0.00048422	-0.00085901	-0.00132071	-0.00183267	-0.00235742	-0.00286439	-0.00333162	-0.00374496	-0.00409585	-0.00437844	-0.00458715	-0.00471619	-0.0047603
0.6172	0	-7.491e-05	-0.00023217	-0.00050027	-0.00087912	-0.00134271	-0.00185452	-0.00237772	-0.00288238	-0.00334706	-0.00375802	-0.00410684	-0.00438772	-0.00459513	-0.00472331	-0.00476703
0.6176	0	-7.946e-05	-0.00024258	-0.00051633	-0.00089923	-0.0013647	-0.00187637	-0.00239803	-0.00290037	-0.0033625	-0.00377108	-0.00411782	-0.004397	-0.00460312	-0.00473043	-0.00477377
0.618	0	-8.401e-05	-0.00025299	-0.00053238	-0.00091934	-0.0013867	-0.00189822	-0.00241833	-0.00291835	-0.00337794	-0.00378414	-0.0041288	-0.00440627	-0.0046111	-0.00473755	-0.00478051
0.6184	0	-8.857e-05	-0.0002634	-0.00054844	-0.00093945	-0.00140869	-0.00192007	-0.00243863	-0.00293634	-0.00339338	-0.00379719	-0.00413978	-0.00441555	-0.00461908	-0.00474467	-0.00478724
0.6188	0	-9.312e-05	-0.0002738	-0.00056449	-0.00095956	-0.00143069	-0.00194192	-0.00245893	-0.00295433	-0.00340883	-0.00381025	-0.00415076	-0.00442483	-0.00462707	-0.00475179	-0.00479398
0.6192	0	-9.768e-05	-0.00028421	-0.00058055	-0.00097966	-0.00145269	-0.00196377	-0.00247924	-0.00297232	-0.00342427	-0.00382331	-0.00416175	-0.00443411	-0.00463505	-0.00475891	-0.00480072
0.6196	0	-0.00010223	-0.00029462	-0.0005966	-0.00099977	-0.00147468	-0.00198562	-0.00249954	-0.00299031	-0.00343971	-0.00383637	-0.00417273	-0.00444339	-0.00464304	-0.00476603	-0.00480745
