# Supplementary material for: Anomalous temperature dependence of elastic limit in metallic glasses
Source: Nat Commun. 2024 Jan 2;15:171. doi: 10.1038/s41467-023-44048-7 (PMC10761975; doi:10.1038/s41467-023-44048-7)
Supplement: Supplementary file 2 — Source Data Files [file 41467_2023_44048_MOESM2_ESM.zip › Figure3_Eb_ST2-7.xlsx]

## Sheet: Sheet1
# strain(%)	energy(eV)	1	2	3	4	5	6	7	8	9	10	11	12	13	14	15
1e-06	0	0.00041036	0.00162616	0.00355824	0.00605586	0.00897379	0.0120961	0.0148523	0.0165195	0.0167147	0.0156115	0.0138964	0.0122711	0.0110829	0.0103552	0.0100999
0.0004	0	0.00041041	0.00162612	0.0035578	0.00605458	0.00897129	0.0120918	0.0148449	0.0165082	0.0167002	0.015594	0.0138775	0.0122519	0.0110639	0.0103362	0.0100811
0.0008	0	0.00041047	0.00162608	0.00355735	0.00605329	0.00896879	0.0120875	0.0148376	0.016497	0.0166857	0.0155765	0.0138585	0.0122328	0.0110447	0.0103172	0.0100622
0.0012	0	0.00041052	0.00162605	0.0035569	0.00605201	0.00896629	0.0120832	0.0148302	0.0164858	0.0166713	0.015559	0.0138396	0.0122136	0.0110256	0.0102981	0.0100434
0.0016	0	0.00041058	0.00162601	0.00355645	0.00605072	0.00896379	0.0120789	0.0148229	0.0164745	0.0166568	0.0155415	0.0138206	0.0121943	0.0110064	0.0102791	0.0100245
0.002	0	0.00041064	0.00162597	0.003556	0.00604943	0.00896129	0.0120746	0.0148155	0.0164633	0.0166423	0.015524	0.0138017	0.0121751	0.0109873	0.01026	0.0100056
0.0024	0	0.00041069	0.00162593	0.00355555	0.00604815	0.00895879	0.0120703	0.0148082	0.016452	0.0166278	0.0155065	0.0137827	0.0121559	0.0109682	0.010241	0.0099868
0.0028	0	0.00041075	0.0016259	0.0035551	0.00604686	0.00895629	0.012066	0.0148008	0.0164408	0.0166134	0.015489	0.0137637	0.0121367	0.0109491	0.0102219	0.00996794
0.0032	0	0.0004108	0.00162586	0.00355465	0.00604558	0.00895379	0.0120617	0.0147934	0.0164296	0.0165989	0.0154715	0.0137448	0.0121175	0.0109299	0.0102029	0.00994908
0.0036	0	0.00041086	0.00162582	0.00355421	0.00604429	0.00895129	0.0120573	0.0147861	0.0164183	0.0165844	0.0154539	0.0137258	0.0120983	0.0109108	0.0101838	0.00993023
0.004	0	0.00041091	0.00162579	0.00355376	0.006043	0.00894879	0.012053	0.0147787	0.0164071	0.0165699	0.0154365	0.0137069	0.0120791	0.0108917	0.0101648	0.00991137
0.0044	0	0.00041097	0.00162575	0.00355331	0.00604172	0.00894628	0.0120487	0.0147714	0.0163959	0.0165555	0.0154189	0.0136879	0.0120599	0.0108725	0.0101457	0.00989251
0.0048	0	0.00041102	0.00162571	0.00355286	0.00604043	0.00894378	0.0120444	0.014764	0.0163846	0.016541	0.0154014	0.0136689	0.0120407	0.0108534	0.0101267	0.00987366
0.0052	0	0.00041108	0.00162568	0.00355241	0.00603914	0.00894128	0.0120401	0.0147567	0.0163734	0.0165265	0.0153839	0.01365	0.0120215	0.0108343	0.0101076	0.0098548
0.0056	0	0.00041114	0.00162564	0.00355196	0.00603786	0.00893878	0.0120358	0.0147493	0.0163621	0.016512	0.0153664	0.013631	0.0120023	0.0108151	0.0100886	0.00983594
0.006	0	0.00041119	0.0016256	0.00355151	0.00603657	0.00893628	0.0120315	0.014742	0.0163509	0.0164976	0.0153489	0.0136121	0.0119831	0.010796	0.0100696	0.00981709
0.0064	0	0.00041064	0.00162399	0.00354836	0.00603155	0.00892925	0.0120225	0.0147313	0.0163388	0.0164842	0.0153343	0.0135964	0.0119664	0.0107783	0.0100511	0.00979827
0.0068	0	0.00041009	0.00162238	0.00354521	0.00602652	0.00892221	0.0120136	0.0147207	0.0163267	0.0164708	0.0153197	0.0135807	0.0119496	0.0107606	0.0100327	0.00977946
0.0072	0	0.00040954	0.00162077	0.00354206	0.0060215	0.00891518	0.0120047	0.0147101	0.0163146	0.0164574	0.0153051	0.013565	0.0119329	0.0107429	0.0100143	0.00976064
0.0076	0	0.000409	0.00161916	0.0035389	0.00601648	0.00890814	0.0119957	0.0146995	0.0163024	0.0164441	0.0152905	0.0135493	0.0119162	0.0107253	0.00999588	0.00974183
0.008	0	0.00040845	0.00161755	0.00353575	0.00601145	0.00890111	0.0119868	0.0146888	0.0162903	0.0164307	0.0152759	0.0135336	0.0118995	0.0107076	0.00997746	0.00972301
0.0084	0	0.0004079	0.00161594	0.0035326	0.00600643	0.00889407	0.0119779	0.0146782	0.0162782	0.0164173	0.0152613	0.0135179	0.0118827	0.0106899	0.00995904	0.0097042
0.0088	0	0.00040735	0.00161433	0.00352945	0.0060014	0.00888704	0.011969	0.0146676	0.0162661	0.016404	0.0152467	0.0135022	0.011866	0.0106722	0.00994063	0.00968538
0.0092	0	0.0004068	0.00161272	0.00352629	0.00599638	0.00888	0.01196	0.014657	0.016254	0.0163906	0.0152321	0.0134865	0.0118493	0.0106545	0.00992221	0.00966657
0.0096	0	0.00040625	0.00161111	0.00352314	0.00599136	0.00887297	0.0119511	0.0146463	0.0162419	0.0163772	0.0152175	0.0134708	0.0118326	0.0106368	0.00990379	0.00964775
0.01	0	0.0004057	0.0016095	0.00351999	0.00598633	0.00886593	0.0119422	0.0146357	0.0162298	0.0163638	0.0152029	0.0134551	0.0118158	0.0106191	0.00988538	0.00962894
0.0104	0	0.00040515	0.00160789	0.00351684	0.00598131	0.0088589	0.0119332	0.0146251	0.0162177	0.0163505	0.0151883	0.0134394	0.0117991	0.0106014	0.00986696	0.00961012
0.0108	0	0.0004046	0.00160628	0.00351368	0.00597629	0.00885186	0.0119243	0.0146145	0.0162055	0.0163371	0.0151736	0.0134237	0.0117824	0.0105837	0.00984854	0.00959131
0.0112	0	0.00040406	0.00160467	0.00351053	0.00597126	0.00884483	0.0119153	0.0146038	0.0161934	0.0163237	0.015159	0.013408	0.0117657	0.0105661	0.00983013	0.00957249
0.0116	0	0.00040351	0.00160306	0.00350738	0.00596624	0.00883779	0.0119064	0.0145932	0.0161813	0.0163104	0.0151444	0.0133924	0.0117489	0.0105484	0.00981171	0.00955368
0.012	0	0.00040296	0.00160145	0.00350423	0.00596121	0.00883076	0.0118975	0.0145826	0.0161692	0.016297	0.0151298	0.0133767	0.0117322	0.0105307	0.00979329	0.00953486
0.0124	0	0.00040349	0.00160233	0.00350501	0.00596133	0.00882972	0.0118945	0.0145761	0.0161581	0.0162827	0.0151119	0.0133569	0.0117124	0.0105113	0.00977417	0.00951606
0.0128	0	0.00040403	0.00160322	0.0035058	0.00596144	0.00882868	0.0118916	0.0145696	0.0161471	0.0162684	0.0150939	0.0133371	0.0116926	0.0104918	0.00975505	0.00949726
0.0132	0	0.00040457	0.0016041	0.00350658	0.00596155	0.00882764	0.0118886	0.0145632	0.016136	0.016254	0.015076	0.0133174	0.0116728	0.0104724	0.00973593	0.00947846
0.0136	0	0.00040511	0.00160499	0.00350737	0.00596166	0.00882661	0.0118857	0.0145567	0.0161249	0.0162397	0.015058	0.0132976	0.0116529	0.010453	0.00971682	0.00945966
0.014	0	0.00040564	0.00160588	0.00350815	0.00596178	0.00882557	0.0118827	0.0145502	0.0161138	0.0162254	0.01504	0.0132779	0.0116331	0.0104335	0.0096977	0.00944086
0.0144	0	0.00040618	0.00160676	0.00350894	0.00596189	0.00882453	0.0118798	0.0145437	0.0161028	0.0162111	0.0150221	0.0132581	0.0116133	0.0104141	0.00967858	0.00942206
0.0148	0	0.00040672	0.00160765	0.00350972	0.005962	0.0088235	0.0118768	0.0145373	0.0160917	0.0161968	0.0150041	0.0132383	0.0115935	0.0103947	0.00965946	0.00940326
0.0152	0	0.00040726	0.00160853	0.00351051	0.00596211	0.00882246	0.0118739	0.0145308	0.0160806	0.0161825	0.0149862	0.0132186	0.0115736	0.0103752	0.00964034	0.00938446
0.0156	0	0.00040779	0.00160942	0.00351129	0.00596222	0.00882142	0.0118709	0.0145243	0.0160696	0.0161681	0.0149682	0.0131988	0.0115538	0.0103558	0.00962122	0.00936566
0.016	0	0.00040833	0.0016103	0.00351208	0.00596234	0.00882038	0.011868	0.0145179	0.0160585	0.0161538	0.0149503	0.013179	0.011534	0.0103363	0.0096021	0.00934686
0.0164	0	0.00040887	0.00161119	0.00351286	0.00596245	0.00881935	0.011865	0.0145114	0.0160474	0.0161395	0.0149323	0.0131593	0.0115142	0.0103169	0.00958298	0.00932806
0.0168	0	0.0004094	0.00161208	0.00351365	0.00596256	0.00881831	0.0118621	0.0145049	0.0160364	0.0161252	0.0149144	0.0131395	0.0114944	0.0102975	0.00956386	0.00930926
0.0172	0	0.00040994	0.00161296	0.00351443	0.00596267	0.00881727	0.0118591	0.0144984	0.0160253	0.0161109	0.0148964	0.0131197	0.0114745	0.010278	0.00954474	0.00929046
0.0176	0	0.00041048	0.00161385	0.00351522	0.00596279	0.00881624	0.0118562	0.014492	0.0160142	0.0160966	0.0148784	0.0131	0.0114547	0.0102586	0.00952562	0.00927166
0.018	0	0.00041102	0.00161473	0.003516	0.0059629	0.0088152	0.0118532	0.0144855	0.0160031	0.0160822	0.0148605	0.0130802	0.0114349	0.0102392	0.0095065	0.00925286
0.0184	0	0.00041052	0.00161328	0.00351318	0.00595839	0.00880887	0.011845	0.0144753	0.0159908	0.0160687	0.0148452	0.0130636	0.0114175	0.0102212	0.00948808	0.0092341
0.0188	0	0.00041002	0.00161182	0.00351035	0.00595389	0.00880254	0.0118369	0.014465	0.0159784	0.0160551	0.0148298	0.0130469	0.0114002	0.0102033	0.00946965	0.00921535
0.0192	0	0.00040952	0.00161036	0.00350752	0.00594939	0.00879621	0.0118287	0.0144548	0.0159661	0.0160415	0.0148145	0.0130303	0.0113829	0.0101854	0.00945122	0.00919659
0.0196	0	0.00040903	0.00160891	0.0035047	0.00594488	0.00878989	0.0118205	0.0144446	0.0159537	0.0160279	0.0147991	0.0130137	0.0113655	0.0101675	0.0094328	0.00917784
0.02	0	0.00040853	0.00160745	0.00350187	0.00594038	0.00878356	0.0118123	0.0144344	0.0159414	0.0160143	0.0147838	0.012997	0.0113482	0.0101496	0.00941437	0.00915908
0.0204	0	0.00040803	0.00160599	0.00349904	0.00593588	0.00877723	0.0118041	0.0144241	0.015929	0.0160007	0.0147685	0.0129804	0.0113308	0.0101317	0.00939595	0.00914032
0.0208	0	0.00040753	0.00160454	0.00349622	0.00593137	0.0087709	0.0117959	0.0144139	0.0159167	0.0159871	0.0147531	0.0129638	0.0113135	0.0101138	0.00937752	0.00912157
0.0212	0	0.00040704	0.00160308	0.00349339	0.00592687	0.00876457	0.0117877	0.0144037	0.0159043	0.0159735	0.0147378	0.0129471	0.0112962	0.0100959	0.0093591	0.00910281
0.0216	0	0.00040654	0.00160162	0.00349056	0.00592237	0.00875824	0.0117795	0.0143934	0.015892	0.0159599	0.0147224	0.0129305	0.0112788	0.010078	0.00934067	0.00908406
0.022	0	0.00040604	0.00160017	0.00348774	0.00591787	0.00875191	0.0117714	0.0143832	0.0158796	0.0159463	0.0147071	0.0129139	0.0112615	0.01006	0.00932224	0.0090653
0.0224	0	0.00040555	0.00159871	0.00348491	0.00591336	0.00874558	0.0117632	0.014373	0.0158673	0.0159327	0.0146918	0.0128972	0.0112441	0.0100421	0.00930382	0.00904655
0.0228	0	0.00040505	0.00159725	0.00348208	0.00590886	0.00873926	0.011755	0.0143628	0.0158549	0.0159191	0.0146764	0.0128806	0.0112268	0.0100242	0.00928539	0.00902779
0.0232	0	0.00040455	0.0015958	0.00347926	0.00590436	0.00873293	0.0117468	0.0143525	0.0158426	0.0159055	0.0146611	0.012864	0.0112094	0.0100063	0.00926697	0.00900904
0.0236	0	0.00040405	0.00159434	0.00347643	0.00589985	0.0087266	0.0117386	0.0143423	0.0158303	0.0158919	0.0146458	0.0128473	0.0111921	0.0099884	0.00924854	0.00899028
0.024	0	0.00040356	0.00159288	0.00347361	0.00589535	0.00872027	0.0117304	0.0143321	0.0158179	0.0158783	0.0146304	0.0128307	0.0111748	0.00997048	0.00923011	0.00897153
0.0244	0	0.00040345	0.00159239	0.00347226	0.00589273	0.00871608	0.0117244	0.0143245	0.0158092	0.0158619	0.0146139	0.0128139	0.0111571	0.00995211	0.00921136	0.0089528
0.0248	0	0.00040335	0.0015919	0.00347092	0.00589012	0.00871188	0.0117184	0.0143169	0.0158004	0.0158456	0.0145974	0.0127971	0.0111395	0.00993373	0.00919261	0.00893406
0.0252	0	0.00040325	0.00159141	0.00346958	0.0058875	0.00870769	0.0117124	0.0143093	0.0157917	0.0158293	0.0145809	0.0127803	0.0111219	0.00991536	0.00917386	0.00891533
0.0256	0	0.00040315	0.00159092	0.00346824	0.00588489	0.0087035	0.0117064	0.0143017	0.015783	0.0158129	0.0145644	0.0127635	0.0111043	0.00989698	0.00915511	0.0088966
0.026	0	0.00040305	0.00159043	0.0034669	0.00588227	0.0086993	0.0117004	0.0142942	0.0157743	0.0157966	0.0145479	0.0127467	0.0110867	0.0098786	0.00913636	0.00887787
0.0264	0	0.00040294	0.00158994	0.00346556	0.00587966	0.00869511	0.0116944	0.0142866	0.0157655	0.0157803	0.0145314	0.0127298	0.011069	0.00986023	0.00911761	0.00885914
0.0268	0	0.00040284	0.00158945	0.00346422	0.00587704	0.00869091	0.0116884	0.014279	0.0157568	0.0157639	0.0145149	0.0127131	0.0110514	0.00984185	0.00909886	0.0088404
0.0272	0	0.00040274	0.00158896	0.00346288	0.00587442	0.00868672	0.0116823	0.0142714	0.0157481	0.0157476	0.0144984	0.0126962	0.0110338	0.00982348	0.00908011	0.00882167
0.0276	0	0.00040264	0.00158847	0.00346154	0.00587181	0.00868253	0.0116763	0.0142638	0.0157393	0.0157312	0.0144819	0.0126794	0.0110162	0.0098051	0.00906136	0.00880294
0.028	0	0.00040254	0.00158798	0.0034602	0.00586919	0.00867833	0.0116703	0.0142563	0.0157306	0.0157149	0.0144654	0.0126626	0.0109985	0.00978672	0.00904261	0.00878421
0.0284	0	0.00040243	0.00158749	0.00345885	0.00586658	0.00867414	0.0116643	0.0142487	0.0157219	0.0156986	0.0144489	0.0126458	0.0109809	0.00976835	0.00902386	0.00876548
0.0288	0	0.00040233	0.001587	0.00345751	0.00586396	0.00866995	0.0116583	0.0142411	0.0157131	0.0156822	0.0144324	0.012629	0.0109633	0.00974997	0.00900511	0.00874674
0.0292	0	0.00040223	0.00158651	0.00345617	0.00586135	0.00866575	0.0116523	0.0142335	0.0157044	0.0156659	0.0144159	0.0126122	0.0109457	0.0097316	0.00898636	0.00872801
0.0296	0	0.00040213	0.00158602	0.00345483	0.00585873	0.00866156	0.0116463	0.0142259	0.0156957	0.0156496	0.0143994	0.0125954	0.010928	0.00971322	0.00896761	0.00870928
0.03	0	0.00040203	0.00158553	0.00345349	0.00585612	0.00865736	0.0116403	0.0142184	0.0156869	0.0156333	0.0143829	0.0125786	0.0109104	0.00969484	0.00894886	0.00869055
0.0304	0	0.00040211	0.00158547	0.00345279	0.00585423	0.00865388	0.0116346	0.0142096	0.015675	0.0156198	0.0143677	0.0125624	0.0108934	0.00967695	0.00893037	0.00867184
0.0308	0	0.00040219	0.00158542	0.00345209	0.00585235	0.00865039	0.011629	0.0142009	0.0156632	0.0156063	0.0143525	0.0125463	0.0108764	0.00965905	0.00891189	0.00865313
0.0312	0	0.00040228	0.00158536	0.00345139	0.00585046	0.0086469	0.0116234	0.0141922	0.0156513	0.0155929	0.0143373	0.0125302	0.0108594	0.00964115	0.0088934	0.00863442
0.0316	0	0.00040236	0.00158531	0.00345069	0.00584858	0.00864341	0.0116177	0.0141835	0.0156394	0.0155794	0.0143221	0.012514	0.0108424	0.00962325	0.00887492	0.00861572
0.032	0	0.00040245	0.00158525	0.00344998	0.00584669	0.00863992	0.0116121	0.0141748	0.0156275	0.0155659	0.014307	0.0124979	0.0108254	0.00960535	0.00885643	0.00859701
0.0324	0	0.00040253	0.0015852	0.00344928	0.00584481	0.00863644	0.0116065	0.0141661	0.0156156	0.0155525	0.0142918	0.0124817	0.0108084	0.00958745	0.00883795	0.0085783
0.0328	0	0.00040261	0.00158514	0.00344858	0.00584292	0.00863295	0.0116009	0.0141573	0.0156037	0.015539	0.0142766	0.0124656	0.0107914	0.00956955	0.00881947	0.00855959
0.0332	0	0.0004027	0.00158509	0.00344788	0.00584104	0.00862946	0.0115952	0.0141486	0.0155918	0.0155256	0.0142614	0.0124494	0.0107744	0.00955165	0.00880098	0.00854088
0.0336	0	0.00040278	0.00158503	0.00344718	0.00583915	0.00862597	0.0115896	0.0141399	0.01558	0.0155121	0.0142462	0.0124333	0.0107574	0.00953375	0.0087825	0.00852218
0.034	0	0.00040286	0.00158498	0.00344648	0.00583727	0.00862248	0.011584	0.0141312	0.0155681	0.0154986	0.0142311	0.0124172	0.0107404	0.00951585	0.00876401	0.00850347
0.0344	0	0.00040295	0.00158492	0.00344578	0.00583538	0.00861899	0.0115783	0.0141225	0.0155562	0.0154852	0.0142159	0.012401	0.0107234	0.00949795	0.00874553	0.00848476
0.0348	0	0.00040303	0.00158486	0.00344507	0.0058335	0.00861551	0.0115727	0.0141138	0.0155443	0.0154717	0.0142007	0.0123849	0.0107064	0.00948005	0.00872704	0.00846605
0.0352	0	0.00040312	0.00158481	0.00344437	0.00583162	0.00861202	0.0115671	0.014105	0.0155324	0.0154582	0.0141855	0.0123687	0.0106894	0.00946215	0.00870856	0.00844734
0.0356	0	0.0004032	0.00158475	0.00344367	0.00582973	0.00860853	0.0115614	0.0140963	0.0155205	0.0154448	0.0141703	0.0123526	0.0106724	0.00944425	0.00869007	0.00842864
0.036	0	0.00040328	0.0015847	0.00344297	0.00582785	0.00860504	0.0115558	0.0140876	0.0155086	0.0154313	0.0141552	0.0123364	0.0106554	0.00942635	0.00867159	0.00840993
0.0364	0	0.00040326	0.00158441	0.00344195	0.00582562	0.00860127	0.01155	0.0140791	0.015497	0.0154176	0.0141395	0.0123196	0.0106377	0.009408	0.00865288	0.00839124
0.0368	0	0.00040324	0.00158411	0.00344093	0.0058234	0.0085975	0.0115443	0.0140705	0.0154853	0.0154039	0.0141238	0.0123028	0.0106201	0.00938964	0.00863417	0.00837255
0.0372	0	0.00040322	0.00158382	0.00343991	0.00582118	0.00859372	0.0115385	0.014062	0.0154736	0.0153902	0.0141082	0.012286	0.0106024	0.00937128	0.00861547	0.00835386
0.0376	0	0.0004032	0.00158353	0.00343889	0.00581896	0.00858995	0.0115328	0.0140535	0.015462	0.0153764	0.0140925	0.0122692	0.0105847	0.00935293	0.00859676	0.00833517
0.038	0	0.00040317	0.00158324	0.00343787	0.00581674	0.00858618	0.011527	0.0140449	0.0154503	0.0153627	0.0140769	0.0122524	0.0105671	0.00933457	0.00857805	0.00831648
0.0384	0	0.00040315	0.00158294	0.00343685	0.00581451	0.00858241	0.0115213	0.0140364	0.0154387	0.015349	0.0140612	0.0122356	0.0105494	0.00931621	0.00855935	0.00829778
0.0388	0	0.00040313	0.00158265	0.00343583	0.00581229	0.00857863	0.0115155	0.0140279	0.015427	0.0153353	0.0140455	0.0122188	0.0105318	0.00929785	0.00854064	0.00827909
0.0392	0	0.00040311	0.00158236	0.00343481	0.00581007	0.00857486	0.0115098	0.0140193	0.0154153	0.0153216	0.0140299	0.012202	0.0105141	0.0092795	0.00852193	0.0082604
0.0396	0	0.00040309	0.00158206	0.00343379	0.00580785	0.00857109	0.011504	0.0140108	0.0154037	0.0153078	0.0140142	0.0121852	0.0104965	0.00926114	0.00850322	0.00824171
0.04	0	0.00040306	0.00158177	0.00343277	0.00580563	0.00856732	0.0114982	0.0140023	0.015392	0.0152941	0.0139986	0.0121684	0.0104788	0.00924278	0.00848452	0.00822302
0.0404	0	0.00040304	0.00158148	0.00343175	0.0058034	0.00856354	0.0114925	0.0139937	0.0153804	0.0152804	0.0139829	0.0121516	0.0104612	0.00922442	0.00846581	0.00820433
0.0408	0	0.00040302	0.00158119	0.00343073	0.00580118	0.00855977	0.0114867	0.0139852	0.0153687	0.0152667	0.0139672	0.0121347	0.0104435	0.00920607	0.0084471	0.00818564
0.0412	0	0.000403	0.00158089	0.00342971	0.00579896	0.008556	0.011481	0.0139767	0.015357	0.015253	0.0139516	0.0121179	0.0104258	0.00918771	0.00842839	0.00816695
0.0416	0	0.00040298	0.0015806	0.00342869	0.00579674	0.00855223	0.0114752	0.0139682	0.0153454	0.0152392	0.0139359	0.0121011	0.0104082	0.00916935	0.00840969	0.00814826
0.042	0	0.00040295	0.00158031	0.00342767	0.00579452	0.00854845	0.0114695	0.0139596	0.0153337	0.0152255	0.0139203	0.0120843	0.0103905	0.009151	0.00839098	0.00812957
0.0424	0	0.00040299	0.00158009	0.00342668	0.00579225	0.00854454	0.0114635	0.0139509	0.0153219	0.0152118	0.0139048	0.0120679	0.0103733	0.00913299	0.00837246	0.00811087
0.0428	0	0.00040303	0.00157987	0.00342569	0.00578998	0.00854062	0.0114575	0.0139421	0.0153101	0.015198	0.0138894	0.0120516	0.0103561	0.00911499	0.00835395	0.00809216
0.0432	0	0.00040308	0.00157966	0.0034247	0.00578772	0.00853671	0.0114515	0.0139333	0.0152983	0.0151842	0.013874	0.0120352	0.0103389	0.00909698	0.00833543	0.00807346
0.0436	0	0.00040312	0.00157944	0.00342371	0.00578545	0.00853279	0.0114455	0.0139245	0.0152865	0.0151705	0.0138586	0.0120188	0.0103217	0.00907898	0.00831691	0.00805475
0.044	0	0.00040316	0.00157922	0.00342273	0.00578319	0.00852888	0.0114395	0.0139158	0.0152747	0.0151567	0.0138432	0.0120024	0.0103045	0.00906098	0.00829839	0.00803605
0.0444	0	0.0004032	0.00157901	0.00342174	0.00578092	0.00852496	0.0114335	0.013907	0.0152629	0.015143	0.0138278	0.011986	0.0102873	0.00904297	0.00827988	0.00801735
0.0448	0	0.00040324	0.00157879	0.00342075	0.00577865	0.00852105	0.0114275	0.0138982	0.0152511	0.0151292	0.0138124	0.0119697	0.0102701	0.00902497	0.00826136	0.00799864
0.0452	0	0.00040328	0.00157857	0.00341976	0.00577639	0.00851713	0.0114215	0.0138895	0.0152393	0.0151154	0.013797	0.0119533	0.0102529	0.00900696	0.00824284	0.00797994
0.0456	0	0.00040332	0.00157836	0.00341877	0.00577412	0.00851322	0.0114155	0.0138807	0.0152275	0.0151016	0.0137816	0.0119369	0.0102357	0.00898896	0.00822433	0.00796124
0.046	0	0.00040336	0.00157814	0.00341778	0.00577185	0.0085093	0.0114095	0.0138719	0.0152157	0.0150879	0.0137662	0.0119205	0.0102185	0.00897095	0.00820581	0.00794253
0.0464	0	0.0004034	0.00157792	0.0034168	0.00576959	0.00850539	0.0114035	0.0138631	0.0152039	0.0150741	0.0137508	0.0119042	0.0102012	0.00895295	0.00818729	0.00792383
0.0468	0	0.00040344	0.00157771	0.00341581	0.00576732	0.00850147	0.0113975	0.0138544	0.0151921	0.0150604	0.0137354	0.0118878	0.010184	0.00893495	0.00816878	0.00790513
0.0472	0	0.00040348	0.00157749	0.00341482	0.00576506	0.00849755	0.0113915	0.0138456	0.0151802	0.0150466	0.01372	0.0118714	0.0101668	0.00891694	0.00815026	0.00788642
0.0476	0	0.00040353	0.00157728	0.00341383	0.00576279	0.00849364	0.0113855	0.0138368	0.0151684	0.0150328	0.0137046	0.011855	0.0101496	0.00889894	0.00813174	0.00786772
0.048	0	0.00040357	0.00157706	0.00341284	0.00576052	0.00848972	0.0113795	0.0138281	0.0151566	0.0150191	0.0136892	0.0118386	0.0101324	0.00888093	0.00811322	0.00784902
0.0484	0	0.00040344	0.00157651	0.00341142	0.0057578	0.00848539	0.0113732	0.0138192	0.0151449	0.0150051	0.0136734	0.0118218	0.0101148	0.00886272	0.00809463	0.00783035
0.0488	0	0.00040331	0.00157596	0.00341	0.00575508	0.00848106	0.0113669	0.0138104	0.0151331	0.0149911	0.0136577	0.011805	0.0100973	0.0088445	0.00807604	0.00781169
0.0492	0	0.00040319	0.00157541	0.00340858	0.00575235	0.00847673	0.0113606	0.0138015	0.0151214	0.0149771	0.013642	0.0117882	0.0100797	0.00882628	0.00805745	0.00779303
0.0496	0	0.00040306	0.00157486	0.00340716	0.00574963	0.00847239	0.0113543	0.0137926	0.0151097	0.0149632	0.0136262	0.0117714	0.0100622	0.00880806	0.00803886	0.00777436
0.05	0	0.00040293	0.00157432	0.00340575	0.0057469	0.00846806	0.011348	0.0137838	0.0150979	0.0149492	0.0136105	0.0117546	0.0100446	0.00878984	0.00802027	0.0077557
0.0504	0	0.00040281	0.00157377	0.00340433	0.00574418	0.00846373	0.0113417	0.0137749	0.0150862	0.0149353	0.0135948	0.0117378	0.010027	0.00877163	0.00800169	0.00773704
0.0508	0	0.00040268	0.00157322	0.00340291	0.00574146	0.0084594	0.0113354	0.0137661	0.0150744	0.0149213	0.013579	0.011721	0.0100095	0.00875341	0.0079831	0.00771837
0.0512	0	0.00040255	0.00157267	0.00340149	0.00573873	0.00845507	0.0113291	0.0137572	0.0150627	0.0149073	0.0135633	0.0117042	0.0099919	0.00873519	0.00796451	0.00769971
0.0516	0	0.00040243	0.00157212	0.00340007	0.00573601	0.00845073	0.0113228	0.0137484	0.0150509	0.0148933	0.0135476	0.0116874	0.00997434	0.00871697	0.00794592	0.00768105
0.052	0	0.0004023	0.00157157	0.00339865	0.00573328	0.0084464	0.0113165	0.0137395	0.0150392	0.0148794	0.0135318	0.0116706	0.00995678	0.00869875	0.00792733	0.00766238
0.0524	0	0.00040217	0.00157103	0.00339723	0.00573056	0.00844207	0.0113102	0.0137307	0.0150274	0.0148654	0.0135161	0.0116538	0.00993921	0.00868054	0.00790874	0.00764372
0.0528	0	0.00040204	0.00157048	0.00339581	0.00572784	0.00843774	0.0113039	0.0137218	0.0150157	0.0148514	0.0135003	0.011637	0.00992165	0.00866232	0.00789015	0.00762506
0.0532	0	0.00040192	0.00156993	0.00339439	0.00572511	0.0084334	0.0112976	0.0137129	0.0150039	0.0148375	0.0134846	0.0116202	0.00990409	0.0086441	0.00787156	0.00760639
0.0536	0	0.00040179	0.00156938	0.00339297	0.00572239	0.00842907	0.0112914	0.0137041	0.0149922	0.0148235	0.0134689	0.0116034	0.00988652	0.00862588	0.00785297	0.00758773
0.054	0	0.00040177	0.00156904	0.00339183	0.00571999	0.00842508	0.0112853	0.0136954	0.0149805	0.0148094	0.013453	0.0115866	0.00986898	0.00860771	0.00783442	0.00756908
0.0544	0	0.00040175	0.0015687	0.00339069	0.0057176	0.00842109	0.0112793	0.0136867	0.0149688	0.0147953	0.0134372	0.0115697	0.00985143	0.00858954	0.00781588	0.00755043
0.0548	0	0.00040173	0.00156835	0.00338955	0.0057152	0.0084171	0.0112733	0.013678	0.014957	0.0147812	0.0134214	0.0115529	0.00983388	0.00857137	0.00779733	0.00753178
0.0552	0	0.00040171	0.00156801	0.00338841	0.0057128	0.00841311	0.0112673	0.0136693	0.0149453	0.0147672	0.0134056	0.0115361	0.00981634	0.0085532	0.00777879	0.00751313
0.0556	0	0.0004017	0.00156767	0.00338726	0.0057104	0.00840912	0.0112613	0.0136606	0.0149336	0.0147531	0.0133897	0.0115192	0.00979879	0.00853503	0.00776024	0.00749448
0.056	0	0.00040168	0.00156733	0.00338612	0.00570801	0.00840513	0.0112553	0.0136519	0.0149219	0.014739	0.0133739	0.0115024	0.00978124	0.00851686	0.00774169	0.00747583
0.0564	0	0.00040166	0.00156698	0.00338498	0.00570561	0.00840114	0.0112493	0.0136432	0.0149102	0.0147249	0.0133581	0.0114855	0.0097637	0.0084987	0.00772315	0.00745718
0.0568	0	0.00040164	0.00156664	0.00338384	0.00570321	0.00839715	0.0112433	0.0136345	0.0148985	0.0147108	0.0133422	0.0114687	0.00974615	0.00848053	0.0077046	0.00743853
0.0572	0	0.00040162	0.0015663	0.0033827	0.00570082	0.00839315	0.0112373	0.0136258	0.0148868	0.0146967	0.0133264	0.0114518	0.0097286	0.00846236	0.00768606	0.00741988
0.0576	0	0.0004016	0.00156596	0.00338156	0.00569842	0.00838916	0.0112313	0.0136171	0.0148751	0.0146827	0.0133106	0.011435	0.00971106	0.00844419	0.00766751	0.00740122
0.058	0	0.00040158	0.00156561	0.00338042	0.00569602	0.00838517	0.0112253	0.0136085	0.0148634	0.0146686	0.0132947	0.0114182	0.00969351	0.00842602	0.00764897	0.00738257
0.0584	0	0.00040156	0.00156527	0.00337928	0.00569362	0.00838118	0.0112193	0.0135998	0.0148516	0.0146545	0.0132789	0.0114013	0.00967596	0.00840785	0.00763042	0.00736392
0.0588	0	0.00040154	0.00156493	0.00337814	0.00569123	0.00837719	0.0112132	0.0135911	0.0148399	0.0146404	0.0132631	0.0113845	0.00965842	0.00838968	0.00761188	0.00734527
0.0592	0	0.00040152	0.00156458	0.00337699	0.00568883	0.0083732	0.0112072	0.0135824	0.0148282	0.0146263	0.0132473	0.0113676	0.00964087	0.00837151	0.00759333	0.00732662
0.0596	0	0.00040151	0.00156424	0.00337585	0.00568643	0.00836921	0.0112012	0.0135737	0.0148165	0.0146123	0.0132314	0.0113508	0.00962332	0.00835334	0.00757479	0.00730797
0.06	0	0.00040133	0.00156352	0.00337415	0.00568336	0.0083645	0.0111946	0.0135646	0.0148047	0.0145981	0.0132156	0.011334	0.00960582	0.00833524	0.00755631	0.00728938
0.0604	0	0.00040115	0.00156281	0.00337246	0.00568028	0.00835978	0.0111879	0.0135554	0.0147928	0.014584	0.0131999	0.0113172	0.00958831	0.00831713	0.00753783	0.00727079
0.0608	0	0.00040097	0.00156209	0.00337076	0.00567721	0.00835507	0.0111812	0.0135463	0.014781	0.0145699	0.0131841	0.0113004	0.00957081	0.00829903	0.00751934	0.0072522
0.0612	0	0.00040079	0.00156137	0.00336906	0.00567413	0.00835036	0.0111746	0.0135372	0.0147691	0.0145558	0.0131683	0.0112836	0.0095533	0.00828093	0.00750086	0.0072336
0.0616	0	0.00040061	0.00156066	0.00336736	0.00567105	0.00834565	0.0111679	0.013528	0.0147573	0.0145417	0.0131526	0.0112669	0.00953579	0.00826283	0.00748238	0.00721501
0.062	0	0.00040043	0.00155994	0.00336566	0.00566798	0.00834093	0.0111612	0.0135189	0.0147455	0.0145276	0.0131368	0.01125	0.00951829	0.00824472	0.0074639	0.00719642
0.0624	0	0.00040025	0.00155922	0.00336397	0.0056649	0.00833622	0.0111546	0.0135098	0.0147336	0.0145135	0.013121	0.0112333	0.00950078	0.00822662	0.00744542	0.00717783
0.0628	0	0.00040007	0.00155851	0.00336227	0.00566183	0.00833151	0.0111479	0.0135006	0.0147218	0.0144994	0.0131052	0.0112165	0.00948328	0.00820852	0.00742694	0.00715924
0.0632	0	0.00039989	0.00155779	0.00336057	0.00565875	0.0083268	0.0111412	0.0134915	0.0147099	0.0144853	0.0130895	0.0111997	0.00946577	0.00819041	0.00740846	0.00714064
0.0636	0	0.00039971	0.00155707	0.00335887	0.00565567	0.00832208	0.0111346	0.0134824	0.0146981	0.0144712	0.0130737	0.0111829	0.00944826	0.00817231	0.00738998	0.00712205
0.064	0	0.00039953	0.00155635	0.00335717	0.0056526	0.00831737	0.0111279	0.0134733	0.0146863	0.0144571	0.0130579	0.0111661	0.00943076	0.00815421	0.0073715	0.00710346
0.0644	0	0.00039935	0.00155564	0.00335548	0.00564952	0.00831266	0.0111212	0.0134641	0.0146744	0.014443	0.0130421	0.0111493	0.00941325	0.00813611	0.00735302	0.00708487
0.0648	0	0.00039917	0.00155492	0.00335378	0.00564645	0.00830794	0.0111146	0.013455	0.0146626	0.0144289	0.0130264	0.0111325	0.00939575	0.008118	0.00733454	0.00706628
0.0652	0	0.00039899	0.0015542	0.00335208	0.00564337	0.00830323	0.0111079	0.0134459	0.0146507	0.0144148	0.0130106	0.0111157	0.00937824	0.0080999	0.00731606	0.00704768
0.0656	0	0.00039881	0.00155349	0.00335038	0.00564029	0.00829852	0.0111012	0.0134367	0.0146389	0.0144006	0.0129948	0.0110989	0.00936073	0.0080818	0.00729757	0.00702909
0.066	0	0.00039878	0.0015531	0.00334919	0.00563785	0.00829452	0.0110953	0.0134281	0.0146272	0.0143862	0.0129784	0.0110815	0.00934269	0.00806336	0.00727897	0.00701054
0.0664	0	0.00039874	0.00155271	0.00334799	0.00563541	0.00829053	0.0110893	0.0134194	0.0146155	0.0143718	0.0129621	0.011064	0.00932464	0.00804492	0.00726036	0.00699199
0.0668	0	0.0003987	0.00155232	0.0033468	0.00563297	0.00828653	0.0110833	0.0134107	0.0146038	0.0143574	0.0129457	0.0110466	0.00930659	0.00802648	0.00724176	0.00697344
0.0672	0	0.00039866	0.00155193	0.0033456	0.00563053	0.00828254	0.0110773	0.0134021	0.0145921	0.014343	0.0129294	0.0110291	0.00928854	0.00800803	0.00722315	0.0069549
0.0676	0	0.00039862	0.00155155	0.00334441	0.00562809	0.00827855	0.0110713	0.0133934	0.0145805	0.0143286	0.012913	0.0110116	0.0092705	0.00798959	0.00720454	0.00693635
0.068	0	0.00039858	0.00155116	0.00334322	0.00562564	0.00827455	0.0110653	0.0133847	0.0145688	0.0143142	0.0128967	0.0109942	0.00925245	0.00797115	0.00718594	0.0069178
0.0684	0	0.00039854	0.00155077	0.00334202	0.0056232	0.00827056	0.0110594	0.013376	0.0145571	0.0142998	0.0128803	0.0109767	0.0092344	0.00795271	0.00716733	0.00689925
0.0688	0	0.0003985	0.00155038	0.00334083	0.00562076	0.00826656	0.0110534	0.0133674	0.0145454	0.0142854	0.012864	0.0109593	0.00921635	0.00793427	0.00714873	0.0068807
0.0692	0	0.00039847	0.00154999	0.00333963	0.00561832	0.00826257	0.0110474	0.0133587	0.0145337	0.0142709	0.0128476	0.0109418	0.00919831	0.00791583	0.00713012	0.00686215
0.0696	0	0.00039843	0.00154961	0.00333844	0.00561588	0.00825857	0.0110414	0.01335	0.014522	0.0142565	0.0128312	0.0109244	0.00918026	0.00789739	0.00711151	0.0068436
0.07	0	0.00039839	0.00154922	0.00333724	0.00561344	0.00825458	0.0110355	0.0133414	0.0145103	0.0142421	0.0128149	0.0109069	0.00916221	0.00787895	0.00709291	0.00682505
0.0704	0	0.00039835	0.00154883	0.00333605	0.005611	0.00825058	0.0110295	0.0133327	0.0144986	0.0142277	0.0127985	0.0108895	0.00914416	0.0078605	0.0070743	0.0068065
0.0708	0	0.00039831	0.00154844	0.00333486	0.00560855	0.00824659	0.0110235	0.013324	0.0144869	0.0142133	0.0127822	0.010872	0.00912611	0.00784206	0.0070557	0.00678795
0.0712	0	0.00039827	0.00154805	0.00333366	0.00560611	0.00824259	0.0110175	0.0133154	0.0144752	0.0141989	0.0127658	0.0108546	0.00910807	0.00782362	0.00703709	0.00676941
0.0716	0	0.00039823	0.00154767	0.00333247	0.00560367	0.0082386	0.0110115	0.0133067	0.0144636	0.0141845	0.0127495	0.0108371	0.00909002	0.00780518	0.00701848	0.00675086
0.072	0	0.00039809	0.00154701	0.00333085	0.00560069	0.008234	0.0110049	0.0132975	0.0144516	0.0141701	0.0127333	0.0108199	0.00907223	0.00778696	0.007	0.00673232
0.0724	0	0.00039794	0.00154636	0.00332924	0.00559771	0.00822941	0.0109984	0.0132884	0.0144397	0.0141556	0.0127171	0.0108027	0.00905445	0.00776873	0.00698152	0.00671379
0.0728	0	0.0003978	0.00154571	0.00332762	0.00559472	0.00822481	0.0109918	0.0132792	0.0144277	0.0141412	0.0127009	0.0107855	0.00903666	0.0077505	0.00696303	0.00669525
0.0732	0	0.00039765	0.00154506	0.003326	0.00559174	0.00822022	0.0109852	0.0132701	0.0144158	0.0141267	0.0126847	0.0107683	0.00901887	0.00773228	0.00694455	0.00667672
0.0736	0	0.00039751	0.00154441	0.00332439	0.00558876	0.00821562	0.0109786	0.0132609	0.0144038	0.0141123	0.0126685	0.0107511	0.00900109	0.00771405	0.00692606	0.00665818
0.074	0	0.00039736	0.00154375	0.00332277	0.00558577	0.00821103	0.0109721	0.0132518	0.0143919	0.0140979	0.0126523	0.010734	0.0089833	0.00769583	0.00690758	0.00663964
0.0744	0	0.00039722	0.0015431	0.00332116	0.00558279	0.00820644	0.0109655	0.0132426	0.0143799	0.0140834	0.0126361	0.0107168	0.00896551	0.0076776	0.00688909	0.00662111
0.0748	0	0.00039707	0.00154245	0.00331954	0.00557981	0.00820184	0.0109589	0.0132335	0.014368	0.014069	0.0126199	0.0106996	0.00894773	0.00765937	0.00687061	0.00660257
0.0752	0	0.00039693	0.0015418	0.00331793	0.00557682	0.00819725	0.0109523	0.0132243	0.014356	0.0140545	0.0126038	0.0106824	0.00892994	0.00764115	0.00685212	0.00658404
0.0756	0	0.00039678	0.00154115	0.00331631	0.00557384	0.00819265	0.0109457	0.0132152	0.0143441	0.0140401	0.0125876	0.0106652	0.00891215	0.00762292	0.00683364	0.0065655
0.076	0	0.00039664	0.0015405	0.00331469	0.00557086	0.00818806	0.0109392	0.013206	0.0143322	0.0140257	0.0125714	0.010648	0.00889437	0.0076047	0.00681515	0.00654697
0.0764	0	0.0003965	0.00153984	0.00331308	0.00556788	0.00818346	0.0109326	0.0131968	0.0143202	0.0140112	0.0125552	0.0106308	0.00887658	0.00758647	0.00679667	0.00652843
0.0768	0	0.00039635	0.00153919	0.00331146	0.00556489	0.00817887	0.010926	0.0131877	0.0143083	0.0139968	0.012539	0.0106136	0.00885879	0.00756825	0.00677818	0.0065099
0.0772	0	0.00039621	0.00153854	0.00330985	0.00556191	0.00817427	0.0109194	0.0131786	0.0142963	0.0139823	0.0125228	0.0105964	0.00884101	0.00755002	0.0067597	0.00649136
0.0776	0	0.00039606	0.00153789	0.00330823	0.00555893	0.00816968	0.0109128	0.0131694	0.0142844	0.0139679	0.0125066	0.0105792	0.00882322	0.00753179	0.00674121	0.00647283
0.078	0	0.00039608	0.00153752	0.00330694	0.00555624	0.00816532	0.0109064	0.0131602	0.0142724	0.0139535	0.0124906	0.0105622	0.00880563	0.00751371	0.0067228	0.00645428
0.0784	0	0.0003961	0.00153715	0.00330564	0.00555356	0.00816096	0.0108999	0.013151	0.0142603	0.013939	0.0124745	0.0105452	0.00878804	0.00749562	0.00670438	0.00643573
0.0788	0	0.00039613	0.00153678	0.00330434	0.00555088	0.00815659	0.0108935	0.0131419	0.0142483	0.0139246	0.0124585	0.0105282	0.00877045	0.00747754	0.00668597	0.00641719
0.0792	0	0.00039615	0.00153641	0.00330305	0.0055482	0.00815223	0.010887	0.0131327	0.0142363	0.0139102	0.0124424	0.0105112	0.00875286	0.00745945	0.00666755	0.00639864
0.0796	0	0.00039617	0.00153604	0.00330175	0.00554551	0.00814787	0.0108805	0.0131235	0.0142243	0.0138958	0.0124264	0.0104943	0.00873527	0.00744136	0.00664914	0.00638009
0.08	0	0.00039619	0.00153567	0.00330046	0.00554283	0.00814351	0.010874	0.0131143	0.0142123	0.0138813	0.0124103	0.0104773	0.00871768	0.00742328	0.00663072	0.00636155
0.0804	0	0.00039621	0.0015353	0.00329916	0.00554015	0.00813915	0.0108676	0.0131052	0.0142003	0.0138669	0.0123943	0.0104603	0.00870009	0.00740519	0.0066123	0.006343
0.0808	0	0.00039624	0.00153493	0.00329787	0.00553746	0.00813479	0.0108611	0.013096	0.0141883	0.0138525	0.0123782	0.0104433	0.0086825	0.0073871	0.00659389	0.00632445
0.0812	0	0.00039626	0.00153456	0.00329657	0.00553478	0.00813043	0.0108547	0.0130868	0.0141762	0.013838	0.0123622	0.0104263	0.00866491	0.00736902	0.00657547	0.0063059
0.0816	0	0.00039628	0.00153419	0.00329527	0.0055321	0.00812606	0.0108482	0.0130776	0.0141642	0.0138236	0.0123461	0.0104093	0.00864732	0.00735093	0.00655706	0.00628736
0.082	0	0.0003963	0.00153383	0.00329398	0.00552942	0.0081217	0.0108417	0.0130685	0.0141522	0.0138092	0.01233	0.0103923	0.00862973	0.00733284	0.00653864	0.00626881
0.0824	0	0.00039632	0.00153346	0.00329268	0.00552673	0.00811734	0.0108352	0.0130593	0.0141402	0.0137947	0.012314	0.0103753	0.00861214	0.00731476	0.00652023	0.00625026
0.0828	0	0.00039635	0.00153309	0.00329139	0.00552405	0.00811298	0.0108288	0.0130501	0.0141282	0.0137803	0.0122979	0.0103584	0.00859456	0.00729667	0.00650181	0.00623172
0.0832	0	0.00039637	0.00153272	0.00329009	0.00552137	0.00810862	0.0108223	0.0130409	0.0141162	0.0137659	0.0122819	0.0103414	0.00857697	0.00727858	0.0064834	0.00621317
0.0836	0	0.00039639	0.00153235	0.0032888	0.00551868	0.00810426	0.0108159	0.0130318	0.0141042	0.0137514	0.0122658	0.0103244	0.00855938	0.0072605	0.00646498	0.00619462
0.084	0	0.00039614	0.00153145	0.00328683	0.0055153	0.00809923	0.0108089	0.0130223	0.0140921	0.013737	0.0122498	0.0103074	0.00854176	0.00724242	0.00644662	0.00617617
0.0844	0	0.00039589	0.00153055	0.00328486	0.00551191	0.00809421	0.0108019	0.0130129	0.01408	0.0137226	0.0122337	0.0102904	0.00852414	0.00722435	0.00642826	0.00615771
0.0848	0	0.00039564	0.00152965	0.00328288	0.00550852	0.00808919	0.0107949	0.0130034	0.0140679	0.0137082	0.0122177	0.0102733	0.00850652	0.00720627	0.0064099	0.00613925
0.0852	0	0.00039539	0.00152876	0.00328091	0.00550513	0.00808416	0.0107879	0.012994	0.0140558	0.0136938	0.0122017	0.0102563	0.0084889	0.0071882	0.00639155	0.0061208
0.0856	0	0.00039514	0.00152786	0.00327894	0.00550174	0.00807914	0.0107809	0.0129845	0.0140438	0.0136794	0.0121856	0.0102393	0.00847128	0.00717012	0.00637319	0.00610234
0.086	0	0.00039489	0.00152696	0.00327697	0.00549835	0.00807412	0.0107739	0.0129751	0.0140317	0.013665	0.0121696	0.0102223	0.00845366	0.00715204	0.00635483	0.00608389
0.0864	0	0.00039464	0.00152606	0.003275	0.00549497	0.0080691	0.010767	0.0129656	0.0140196	0.0136506	0.0121536	0.0102053	0.00843604	0.00713397	0.00633647	0.00606543
0.0868	0	0.00039439	0.00152516	0.00327303	0.00549158	0.00806407	0.01076	0.0129561	0.0140075	0.0136362	0.0121375	0.0101883	0.00841842	0.00711589	0.00631811	0.00604697
0.0872	0	0.00039414	0.00152427	0.00327106	0.00548819	0.00805905	0.010753	0.0129467	0.0139955	0.0136218	0.0121215	0.0101712	0.0084008	0.00709782	0.00629975	0.00602852
0.0876	0	0.00039389	0.00152337	0.00326909	0.0054848	0.00805403	0.010746	0.0129373	0.0139834	0.0136074	0.0121054	0.0101542	0.00838318	0.00707974	0.00628139	0.00601006
0.088	0	0.00039364	0.00152247	0.00326712	0.00548141	0.008049	0.010739	0.0129278	0.0139713	0.013593	0.0120894	0.0101372	0.00836556	0.00706167	0.00626303	0.0059916
0.0884	0	0.00039339	0.00152157	0.00326515	0.00547803	0.00804398	0.010732	0.0129183	0.0139592	0.0135786	0.0120734	0.0101202	0.00834794	0.00704359	0.00624467	0.00597315
0.0888	0	0.00039314	0.00152067	0.00326318	0.00547464	0.00803896	0.0107251	0.0129089	0.0139471	0.0135642	0.0120573	0.0101032	0.00833033	0.00702552	0.00622631	0.00595469
0.0892	0	0.00039289	0.00151978	0.00326121	0.00547125	0.00803393	0.0107181	0.0128994	0.0139351	0.0135498	0.0120413	0.0100862	0.00831271	0.00700744	0.00620796	0.00593624
0.0896	0	0.00039264	0.00151888	0.00325924	0.00546786	0.00802891	0.0107111	0.01289	0.013923	0.0135354	0.0120252	0.0100692	0.00829509	0.00698936	0.0061896	0.00591778
0.09	0	0.00039277	0.00151899	0.00325894	0.00546693	0.00802693	0.0107068	0.0128824	0.0139125	0.0135234	0.0120128	0.010056	0.00828003	0.00697219	0.00617138	0.00589936
0.0904	0	0.0003929	0.00151911	0.00325865	0.005466	0.00802495	0.0107026	0.0128749	0.0139021	0.0135114	0.0120004	0.0100429	0.00826498	0.00695502	0.00615316	0.00588095
0.0908	0	0.00039303	0.00151922	0.00325836	0.00546507	0.00802298	0.0106983	0.0128673	0.0138916	0.0134994	0.0119879	0.0100298	0.00824993	0.00693784	0.00613494	0.00586253
0.0912	0	0.00039316	0.00151933	0.00325806	0.00546413	0.008021	0.0106941	0.0128597	0.0138812	0.0134874	0.0119755	0.0100167	0.00823488	0.00692067	0.00611672	0.00584411
0.0916	0	0.00039328	0.00151945	0.00325777	0.0054632	0.00801902	0.0106898	0.0128522	0.0138707	0.0134754	0.0119631	0.0100036	0.00821982	0.0069035	0.0060985	0.0058257
0.092	0	0.00039341	0.00151956	0.00325748	0.00546227	0.00801704	0.0106856	0.0128446	0.0138602	0.0134634	0.0119506	0.00999045	0.00820477	0.00688632	0.00608028	0.00580728
0.0924	0	0.00039354	0.00151968	0.00325718	0.00546134	0.00801506	0.0106813	0.012837	0.0138498	0.0134514	0.0119382	0.00997733	0.00818972	0.00686915	0.00606206	0.00578886
0.0928	0	0.00039367	0.00151979	0.00325689	0.00546041	0.00801308	0.0106771	0.0128295	0.0138393	0.0134394	0.0119258	0.00996421	0.00817467	0.00685198	0.00604385	0.00577045
0.0932	0	0.0003938	0.0015199	0.0032566	0.00545948	0.0080111	0.0106728	0.0128219	0.0138289	0.0134274	0.0119133	0.0099511	0.00815961	0.0068348	0.00602563	0.00575203
0.0936	0	0.00039393	0.00152002	0.00325631	0.00545855	0.00800913	0.0106685	0.0128144	0.0138184	0.0134154	0.0119009	0.00993798	0.00814456	0.00681763	0.00600741	0.00573361
0.094	0	0.00039406	0.00152013	0.00325601	0.00545761	0.00800715	0.0106643	0.0128068	0.013808	0.0134034	0.0118885	0.00992486	0.00812951	0.00680046	0.00598919	0.0057152
0.0944	0	0.00039419	0.00152025	0.00325572	0.00545668	0.00800517	0.01066	0.0127992	0.0137975	0.0133914	0.011876	0.00991174	0.00811446	0.00678328	0.00597097	0.00569678
0.0948	0	0.00039431	0.00152036	0.00325543	0.00545575	0.00800319	0.0106558	0.0127917	0.0137871	0.0133794	0.0118636	0.00989863	0.0080994	0.00676611	0.00595275	0.00567836
0.0952	0	0.00039444	0.00152047	0.00325513	0.00545482	0.00800121	0.0106515	0.0127841	0.0137766	0.0133674	0.0118511	0.00988551	0.00808435	0.00674893	0.00593453	0.00565995
0.0956	0	0.00039457	0.00152059	0.00325484	0.00545389	0.00799923	0.0106473	0.0127765	0.0137661	0.0133554	0.0118387	0.00987239	0.0080693	0.00673176	0.00591631	0.00564153
0.096	0	0.00039443	0.00151987	0.00325306	0.00545065	0.00799431	0.0106403	0.012767	0.0137539	0.0133409	0.0118227	0.00985544	0.00805177	0.00671378	0.00589802	0.0056231
0.0964	0	0.00039428	0.00151915	0.00325128	0.00544742	0.00798938	0.0106333	0.0127575	0.0137418	0.0133264	0.0118067	0.0098385	0.00803424	0.00669579	0.00587973	0.00560468
0.0968	0	0.00039414	0.00151842	0.00324951	0.00544419	0.00798446	0.0106263	0.0127479	0.0137296	0.013312	0.0117906	0.00982155	0.00801671	0.00667781	0.00586145	0.00558625
0.0972	0	0.000394	0.0015177	0.00324773	0.00544096	0.00797953	0.0106193	0.0127384	0.0137174	0.0132975	0.0117746	0.0098046	0.00799918	0.00665983	0.00584316	0.00556783
0.0976	0	0.00039385	0.00151698	0.00324595	0.00543772	0.00797461	0.0106123	0.0127288	0.0137052	0.013283	0.0117586	0.00978766	0.00798165	0.00664184	0.00582487	0.0055494
0.098	0	0.00039371	0.00151626	0.00324417	0.00543449	0.00796968	0.0106054	0.0127193	0.013693	0.0132686	0.0117425	0.00977071	0.00796412	0.00662386	0.00580658	0.00553097
0.0984	0	0.00039357	0.00151554	0.0032424	0.00543126	0.00796476	0.0105984	0.0127097	0.0136808	0.0132541	0.0117265	0.00975376	0.00794659	0.00660587	0.00578829	0.00551255
0.0988	0	0.00039342	0.00151482	0.00324062	0.00542803	0.00795983	0.0105914	0.0127002	0.0136686	0.0132397	0.0117105	0.00973681	0.00792906	0.00658789	0.00577	0.00549412
0.0992	0	0.00039328	0.0015141	0.00323884	0.00542479	0.00795491	0.0105844	0.0126906	0.0136564	0.0132252	0.0116944	0.00971987	0.00791153	0.00656991	0.00575171	0.00547569
0.0996	0	0.00039313	0.00151338	0.00323706	0.00542156	0.00794998	0.0105774	0.0126811	0.0136442	0.0132107	0.0116784	0.00970292	0.007894	0.00655192	0.00573342	0.00545727
0.1	0	0.00039299	0.00151266	0.00323529	0.00541833	0.00794506	0.0105704	0.0126715	0.013632	0.0131962	0.0116624	0.00968597	0.00787647	0.00653394	0.00571513	0.00543884
0.1004	0	0.00039285	0.00151193	0.00323351	0.00541509	0.00794013	0.0105635	0.012662	0.0136198	0.0131818	0.0116463	0.00966903	0.00785894	0.00651595	0.00569685	0.00542042
0.1008	0	0.0003927	0.00151121	0.00323173	0.00541186	0.00793521	0.0105565	0.0126524	0.0136076	0.0131673	0.0116303	0.00965208	0.00784141	0.00649797	0.00567856	0.00540199
0.1012	0	0.00039256	0.00151049	0.00322995	0.00540863	0.00793028	0.0105495	0.0126429	0.0135954	0.0131529	0.0116143	0.00963513	0.00782388	0.00647999	0.00566027	0.00538356
0.1016	0	0.00039242	0.00150977	0.00322817	0.0054054	0.00792536	0.0105425	0.0126333	0.0135832	0.0131384	0.0115982	0.00961818	0.00780635	0.006462	0.00564198	0.00536514
0.102	0	0.00039227	0.00150906	0.00322646	0.0054023	0.00792064	0.0105357	0.012624	0.0135711	0.0131238	0.011582	0.00960093	0.00778855	0.00644384	0.00562363	0.00534677
0.1024	0	0.00039212	0.00150836	0.00322474	0.0053992	0.00791593	0.010529	0.0126146	0.013559	0.0131092	0.0115657	0.00958367	0.00777075	0.00642567	0.00560528	0.00532841
0.1028	0	0.00039197	0.00150765	0.00322302	0.0053961	0.00791121	0.0105223	0.0126053	0.0135468	0.0130946	0.0115494	0.00956641	0.00775294	0.00640751	0.00558693	0.00531004
0.1032	0	0.00039182	0.00150694	0.0032213	0.005393	0.0079065	0.0105155	0.0125959	0.0135347	0.0130801	0.0115331	0.00954915	0.00773514	0.00638935	0.00556857	0.00529167
0.1036	0	0.00039167	0.00150623	0.00321958	0.0053899	0.00790178	0.0105088	0.0125866	0.0135226	0.0130655	0.0115168	0.0095319	0.00771734	0.00637118	0.00555022	0.00527331
0.104	0	0.00039152	0.00150552	0.00321786	0.0053868	0.00789707	0.010502	0.0125772	0.0135104	0.0130509	0.0115005	0.00951464	0.00769954	0.00635302	0.00553187	0.00525494
0.1044	0	0.00039137	0.00150482	0.00321614	0.0053837	0.00789235	0.0104953	0.0125679	0.0134983	0.0130363	0.0114843	0.00949738	0.00768173	0.00633485	0.00551352	0.00523658
0.1048	0	0.00039122	0.00150411	0.00321442	0.0053806	0.00788764	0.0104885	0.0125585	0.0134862	0.0130218	0.011468	0.00948012	0.00766393	0.00631669	0.00549517	0.00521821
0.1052	0	0.00039107	0.0015034	0.0032127	0.0053775	0.00788292	0.0104818	0.0125491	0.013474	0.0130072	0.0114517	0.00946287	0.00764613	0.00629853	0.00547682	0.00519984
0.1056	0	0.00039092	0.00150269	0.00321099	0.0053744	0.00787821	0.010475	0.0125398	0.0134619	0.0129926	0.0114354	0.00944561	0.00762833	0.00628036	0.00545847	0.00518148
0.106	0	0.00039077	0.00150199	0.00320927	0.0053713	0.00787349	0.0104683	0.0125304	0.0134498	0.012978	0.0114191	0.00942835	0.00761052	0.0062622	0.00544012	0.00516311
0.1064	0	0.00039062	0.00150128	0.00320755	0.0053682	0.00786878	0.0104615	0.0125211	0.0134376	0.0129634	0.0114028	0.00941109	0.00759272	0.00624404	0.00542177	0.00514475
0.1068	0	0.00039047	0.00150057	0.00320583	0.0053651	0.00786406	0.0104548	0.0125117	0.0134255	0.0129489	0.0113866	0.00939384	0.00757492	0.00622587	0.00540341	0.00512638
0.1072	0	0.00039032	0.00149986	0.00320411	0.005362	0.00785935	0.010448	0.0125023	0.0134133	0.0129343	0.0113703	0.00937658	0.00755712	0.00620771	0.00538506	0.00510801
0.1076	0	0.00039017	0.00149915	0.00320239	0.0053589	0.00785463	0.0104413	0.012493	0.0134012	0.0129197	0.011354	0.00935932	0.00753931	0.00618954	0.00536671	0.00508965
0.108	0	0.00038985	0.00149809	0.00320016	0.00535517	0.00784924	0.0104339	0.0124832	0.0133889	0.0129053	0.011338	0.00934244	0.00752184	0.00617162	0.0053485	0.00507131
0.1084	0	0.00038952	0.00149703	0.00319792	0.00535145	0.00784385	0.0104265	0.0124734	0.0133767	0.0128908	0.0113221	0.00932557	0.00750437	0.0061537	0.00533029	0.00505298
0.1088	0	0.0003892	0.00149596	0.00319569	0.00534773	0.00783846	0.0104192	0.0124636	0.0133644	0.0128764	0.0113061	0.00930869	0.0074869	0.00613578	0.00531208	0.00503464
0.1092	0	0.00038888	0.0014949	0.00319345	0.00534401	0.00783306	0.0104118	0.0124538	0.0133521	0.012862	0.0112902	0.00929181	0.00746943	0.00611786	0.00529387	0.00501631
0.1096	0	0.00038856	0.00149383	0.00319122	0.00534028	0.00782767	0.0104044	0.0124441	0.0133398	0.0128475	0.0112742	0.00927494	0.00745196	0.00609994	0.00527566	0.00499797
0.11	0	0.00038824	0.00149277	0.00318898	0.00533656	0.00782228	0.010397	0.0124343	0.0133276	0.0128331	0.0112583	0.00925806	0.00743449	0.00608202	0.00525744	0.00497964
0.1104	0	0.00038792	0.0014917	0.00318675	0.00533284	0.00781689	0.0103897	0.0124245	0.0133153	0.0128187	0.0112423	0.00924118	0.00741702	0.0060641	0.00523923	0.0049613
0.1108	0	0.0003876	0.00149064	0.00318451	0.00532912	0.0078115	0.0103823	0.0124147	0.013303	0.0128042	0.0112263	0.0092243	0.00739955	0.00604618	0.00522102	0.00494297
0.1112	0	0.00038728	0.00148957	0.00318228	0.00532539	0.0078061	0.0103749	0.0124049	0.0132907	0.0127898	0.0112104	0.00920743	0.00738208	0.00602826	0.00520281	0.00492463
0.1116	0	0.00038696	0.00148851	0.00318004	0.00532167	0.00780071	0.0103675	0.0123951	0.0132785	0.0127754	0.0111944	0.00919055	0.00736461	0.00601033	0.0051846	0.0049063
0.112	0	0.00038664	0.00148745	0.00317781	0.00531795	0.00779532	0.0103602	0.0123853	0.0132662	0.0127609	0.0111785	0.00917367	0.00734714	0.00599241	0.00516639	0.00488796
0.1124	0	0.00038632	0.00148638	0.00317557	0.00531423	0.00778993	0.0103528	0.0123756	0.0132539	0.0127465	0.0111625	0.0091568	0.00732967	0.00597449	0.00514818	0.00486963
0.1128	0	0.000386	0.00148532	0.00317334	0.0053105	0.00778454	0.0103454	0.0123658	0.0132416	0.012732	0.0111466	0.00913992	0.0073122	0.00595657	0.00512996	0.00485129
0.1132	0	0.00038568	0.00148425	0.0031711	0.00530678	0.00777914	0.010338	0.012356	0.0132294	0.0127176	0.0111306	0.00912304	0.00729472	0.00593865	0.00511175	0.00483296
0.1136	0	0.00038536	0.00148319	0.00316887	0.00530306	0.00777375	0.0103307	0.0123462	0.0132171	0.0127032	0.0111147	0.00910616	0.00727725	0.00592073	0.00509354	0.00481462
0.114	0	0.00038525	0.00148258	0.00316729	0.00530012	0.00776919	0.010324	0.0123368	0.0132048	0.0126885	0.0110983	0.00908891	0.00725951	0.00590266	0.00507529	0.00479631
0.1144	0	0.00038515	0.00148198	0.00316571	0.00529719	0.00776463	0.0103173	0.0123274	0.0131926	0.0126738	0.0110819	0.00907166	0.00724177	0.00588459	0.00505704	0.00477801
0.1148	0	0.00038504	0.00148138	0.00316413	0.00529425	0.00776007	0.0103106	0.012318	0.0131803	0.0126591	0.0110656	0.0090544	0.00722403	0.00586652	0.00503879	0.0047597
0.1152	0	0.00038494	0.00148078	0.00316256	0.00529132	0.0077555	0.010304	0.0123087	0.0131681	0.0126444	0.0110492	0.00903715	0.00720629	0.00584845	0.00502054	0.00474139
0.1156	0	0.00038483	0.00148017	0.00316098	0.00528838	0.00775094	0.0102973	0.0122993	0.0131558	0.0126297	0.0110329	0.0090199	0.00718855	0.00583038	0.00500229	0.00472309
0.116	0	0.00038473	0.00147957	0.0031594	0.00528545	0.00774638	0.0102907	0.0122899	0.0131436	0.012615	0.0110165	0.00900264	0.00717081	0.00581231	0.00498404	0.00470478
0.1164	0	0.00038462	0.00147897	0.00315783	0.00528251	0.00774182	0.010284	0.0122805	0.0131313	0.0126003	0.0110002	0.00898539	0.00715307	0.00579424	0.00496579	0.00468648
0.1168	0	0.00038452	0.00147837	0.00315625	0.00527957	0.00773725	0.0102773	0.0122711	0.0131191	0.0125856	0.0109838	0.00896814	0.00713533	0.00577617	0.00494754	0.00466817
0.1172	0	0.00038441	0.00147776	0.00315467	0.00527664	0.00773269	0.0102706	0.0122617	0.0131068	0.0125709	0.0109675	0.00895088	0.00711759	0.0057581	0.00492929	0.00464986
0.1176	0	0.00038431	0.00147716	0.00315309	0.0052737	0.00772813	0.010264	0.0122523	0.0130946	0.0125562	0.0109511	0.00893363	0.00709985	0.00574004	0.00491104	0.00463156
0.118	0	0.0003842	0.00147656	0.00315152	0.00527077	0.00772357	0.0102573	0.0122429	0.0130823	0.0125415	0.0109347	0.00891638	0.00708211	0.00572197	0.00489279	0.00461325
0.1184	0	0.0003841	0.00147595	0.00314994	0.00526783	0.00771901	0.0102507	0.0122336	0.0130701	0.0125268	0.0109184	0.00889912	0.00706437	0.0057039	0.00487454	0.00459494
0.1188	0	0.00038399	0.00147535	0.00314836	0.0052649	0.00771444	0.010244	0.0122242	0.0130578	0.0125121	0.010902	0.00888187	0.00704663	0.00568583	0.00485629	0.00457664
0.1192	0	0.00038389	0.00147475	0.00314679	0.00526196	0.00770988	0.0102373	0.0122148	0.0130456	0.0124974	0.0108857	0.00886462	0.00702889	0.00566776	0.00483804	0.00455833
0.1196	0	0.00038378	0.00147415	0.00314521	0.00525903	0.00770532	0.0102307	0.0122054	0.0130333	0.0124827	0.0108693	0.00884736	0.00701115	0.00564969	0.00481979	0.00454003
0.12	0	0.00038362	0.00147341	0.00314343	0.00525584	0.00770049	0.0102237	0.0121959	0.013021	0.012468	0.010853	0.0088302	0.00699347	0.00563166	0.00480157	0.00452176
0.1204	0	0.00038346	0.00147267	0.00314164	0.00525265	0.00769567	0.0102168	0.0121863	0.0130087	0.0124534	0.0108368	0.00881304	0.00697579	0.00561363	0.00478335	0.00450349
0.1208	0	0.0003833	0.00147193	0.00313986	0.00524947	0.00769084	0.0102099	0.0121768	0.0129964	0.0124387	0.0108205	0.00879587	0.00695811	0.0055956	0.00476513	0.00448522
0.1212	0	0.00038313	0.00147119	0.00313808	0.00524628	0.00768601	0.010203	0.0121672	0.0129842	0.0124241	0.0108043	0.00877871	0.00694043	0.00557757	0.00474691	0.00446695
0.1216	0	0.00038297	0.00147046	0.00313629	0.0052431	0.00768118	0.0101961	0.0121577	0.0129719	0.0124094	0.010788	0.00876155	0.00692275	0.00555954	0.0047287	0.00444868
0.122	0	0.00038281	0.00146972	0.00313451	0.00523991	0.00767636	0.0101892	0.0121481	0.0129596	0.0123948	0.0107718	0.00874438	0.00690507	0.00554151	0.00471048	0.00443042
0.1224	0	0.00038265	0.00146898	0.00313273	0.00523673	0.00767153	0.0101823	0.0121386	0.0129473	0.0123801	0.0107555	0.00872722	0.00688739	0.00552348	0.00469226	0.00441215
0.1228	0	0.00038248	0.00146824	0.00313094	0.00523354	0.0076667	0.0101754	0.0121291	0.012935	0.0123655	0.0107392	0.00871005	0.00686971	0.00550545	0.00467404	0.00439388
0.1232	0	0.00038232	0.0014675	0.00312916	0.00523036	0.00766187	0.0101685	0.0121195	0.0129227	0.0123508	0.010723	0.00869289	0.00685203	0.00548742	0.00465582	0.00437561
0.1236	0	0.00038216	0.00146676	0.00312738	0.00522717	0.00765704	0.0101616	0.01211	0.0129104	0.0123362	0.0107067	0.00867573	0.00683435	0.00546939	0.0046376	0.00435734
0.124	0	0.000382	0.00146603	0.00312559	0.00522399	0.00765222	0.0101547	0.0121005	0.0128981	0.0123215	0.0106905	0.00865856	0.00681666	0.00545136	0.00461938	0.00433908
0.1244	0	0.00038183	0.00146529	0.00312381	0.0052208	0.00764739	0.0101478	0.0120909	0.0128858	0.0123069	0.0106742	0.0086414	0.00679898	0.00543333	0.00460117	0.00432081
0.1248	0	0.00038167	0.00146455	0.00312203	0.00521762	0.00764256	0.0101408	0.0120814	0.0128735	0.0122922	0.0106579	0.00862424	0.0067813	0.0054153	0.00458295	0.00430254
0.1252	0	0.00038151	0.00146381	0.00312024	0.00521443	0.00763773	0.0101339	0.0120718	0.0128612	0.0122776	0.0106417	0.00860707	0.00676362	0.00539727	0.00456473	0.00428427
0.1256	0	0.00038135	0.00146307	0.00311846	0.00521125	0.00763291	0.010127	0.0120623	0.0128489	0.0122629	0.0106254	0.00858991	0.00674594	0.00537924	0.00454651	0.004266
0.126	0	0.00038113	0.0014622	0.00311649	0.00520785	0.00762786	0.0101199	0.0120526	0.0128366	0.0122483	0.0106092	0.00857286	0.00672837	0.0053613	0.00452836	0.00424777
0.1264	0	0.00038091	0.00146134	0.00311452	0.00520445	0.00762282	0.0101128	0.012043	0.0128243	0.0122337	0.0105931	0.00855582	0.00671081	0.00534336	0.0045102	0.00422954
0.1268	0	0.0003807	0.00146047	0.00311255	0.00520105	0.00761778	0.0101057	0.0120333	0.0128119	0.0122191	0.0105769	0.00853877	0.00669324	0.00532543	0.00449205	0.00421131
0.1272	0	0.00038048	0.0014596	0.00311057	0.00519766	0.00761274	0.0100986	0.0120236	0.0127996	0.0122045	0.0105608	0.00852172	0.00667567	0.00530749	0.00447389	0.00419307
0.1276	0	0.00038027	0.00145873	0.0031086	0.00519426	0.00760769	0.0100915	0.0120139	0.0127872	0.0121899	0.0105446	0.00850468	0.00665811	0.00528955	0.00445574	0.00417484
0.128	0	0.00038005	0.00145786	0.00310663	0.00519086	0.00760265	0.0100844	0.0120043	0.0127749	0.0121752	0.0105284	0.00848763	0.00664054	0.00527161	0.00443758	0.00415661
0.1284	0	0.00037984	0.001457	0.00310466	0.00518747	0.00759761	0.0100773	0.0119946	0.0127625	0.0121606	0.0105123	0.00847059	0.00662297	0.00525367	0.00441943	0.00413838
0.1288	0	0.00037962	0.00145613	0.00310269	0.00518407	0.00759257	0.0100702	0.0119849	0.0127502	0.012146	0.0104961	0.00845354	0.00660541	0.00523574	0.00440127	0.00412014
0.1292	0	0.0003794	0.00145526	0.00310072	0.00518067	0.00758752	0.0100631	0.0119753	0.0127379	0.0121314	0.0104799	0.00843649	0.00658784	0.0052178	0.00438312	0.00410191
0.1296	0	0.00037919	0.00145439	0.00309875	0.00517727	0.00758248	0.010056	0.0119656	0.0127255	0.0121168	0.0104638	0.00841945	0.00657027	0.00519986	0.00436496	0.00408368
0.13	0	0.00037897	0.00145352	0.00309678	0.00517388	0.00757744	0.0100489	0.0119559	0.0127132	0.0121022	0.0104476	0.0084024	0.0065527	0.00518192	0.00434681	0.00406545
0.1304	0	0.00037876	0.00145266	0.00309481	0.00517048	0.0075724	0.0100418	0.0119463	0.0127008	0.0120876	0.0104315	0.00838535	0.00653514	0.00516399	0.00432865	0.00404721
0.1308	0	0.00037854	0.00145179	0.00309283	0.00516708	0.00756735	0.0100347	0.0119366	0.0126885	0.0120729	0.0104153	0.00836831	0.00651757	0.00514605	0.0043105	0.00402898
0.1312	0	0.00037832	0.00145092	0.00309086	0.00516369	0.00756231	0.0100276	0.0119269	0.0126762	0.0120583	0.0103991	0.00835126	0.0065	0.00512811	0.00429234	0.00401075
0.1316	0	0.00037811	0.00145005	0.00308889	0.00516029	0.00755727	0.0100205	0.0119173	0.0126638	0.0120437	0.010383	0.00833422	0.00648244	0.00511017	0.00427419	0.00399252
0.132	0	0.00037793	0.00144924	0.00308699	0.00515696	0.00755227	0.0100134	0.0119075	0.0126514	0.0120291	0.0103669	0.00831739	0.0064651	0.00509243	0.00425616	0.00397432
0.1324	0	0.00037774	0.00144843	0.00308509	0.00515363	0.00754727	0.0100063	0.0118978	0.012639	0.0120145	0.0103509	0.00830057	0.00644777	0.00507469	0.00423814	0.00395613
0.1328	0	0.00037756	0.00144762	0.00308319	0.0051503	0.00754227	0.00999915	0.0118881	0.0126266	0.0119999	0.0103349	0.00828374	0.00643044	0.00505695	0.00422011	0.00393794
0.1332	0	0.00037738	0.00144681	0.00308129	0.00514697	0.00753727	0.00999204	0.0118783	0.0126143	0.0119854	0.0103189	0.00826692	0.0064131	0.00503921	0.00420208	0.00391975
0.1336	0	0.0003772	0.00144601	0.00307939	0.00514364	0.00753227	0.00998492	0.0118686	0.0126018	0.0119708	0.0103029	0.00825009	0.00639577	0.00502147	0.00418406	0.00390156
0.134	0	0.00037702	0.0014452	0.00307749	0.00514032	0.00752727	0.00997781	0.0118589	0.0125895	0.0119562	0.0102869	0.00823326	0.00637843	0.00500373	0.00416603	0.00388337
0.1344	0	0.00037683	0.00144439	0.00307559	0.00513699	0.00752227	0.00997069	0.0118491	0.0125771	0.0119416	0.0102708	0.00821644	0.0063611	0.00498599	0.004148	0.00386518
0.1348	0	0.00037665	0.00144358	0.00307369	0.00513366	0.00751727	0.00996358	0.0118394	0.0125647	0.011927	0.0102548	0.00819961	0.00634377	0.00496824	0.00412998	0.00384699
0.1352	0	0.00037647	0.00144277	0.00307179	0.00513033	0.00751227	0.00995646	0.0118297	0.0125523	0.0119124	0.0102388	0.00818279	0.00632643	0.0049505	0.00411195	0.00382879
0.1356	0	0.00037629	0.00144196	0.00306989	0.005127	0.00750727	0.00994935	0.0118199	0.0125399	0.0118978	0.0102228	0.00816596	0.0063091	0.00493276	0.00409393	0.0038106
0.136	0	0.00037611	0.00144115	0.00306799	0.00512367	0.00750227	0.00994223	0.0118102	0.0125275	0.0118832	0.0102068	0.00814914	0.00629177	0.00491502	0.0040759	0.00379241
0.1364	0	0.00037592	0.00144034	0.00306609	0.00512034	0.00749727	0.00993512	0.0118005	0.0125151	0.0118687	0.0101908	0.00813231	0.00627443	0.00489728	0.00405787	0.00377422
0.1368	0	0.00037574	0.00143953	0.00306419	0.00511701	0.00749227	0.009928	0.0117907	0.0125027	0.0118541	0.0101747	0.00811549	0.0062571	0.00487954	0.00403985	0.00375603
0.1372	0	0.00037556	0.00143872	0.00306229	0.00511369	0.00748727	0.00992089	0.011781	0.0124903	0.0118395	0.0101587	0.00809866	0.00623977	0.0048618	0.00402182	0.00373784
0.1376	0	0.00037538	0.00143791	0.00306039	0.00511036	0.00748227	0.00991377	0.0117713	0.0124779	0.0118249	0.0101427	0.00808184	0.00622243	0.00484406	0.00400379	0.00371965
0.138	0	0.00037508	0.00143688	0.00305822	0.00510676	0.00747706	0.00990656	0.0117616	0.0124655	0.0118102	0.0101264	0.00806465	0.00620474	0.00482605	0.00398566	0.00370153
0.1384	0	0.00037478	0.00143585	0.00305604	0.00510316	0.00747185	0.00989934	0.0117518	0.0124531	0.0117955	0.0101102	0.00804746	0.00618705	0.00480805	0.00396753	0.00368341
0.1388	0	0.00037449	0.00143482	0.00305387	0.00509957	0.00746664	0.00989212	0.0117421	0.0124408	0.0117809	0.0100939	0.00803026	0.00616935	0.00479005	0.0039494	0.00366529
0.1392	0	0.00037419	0.00143379	0.0030517	0.00509597	0.00746143	0.0098849	0.0117324	0.0124284	0.0117662	0.0100776	0.00801307	0.00615166	0.00477205	0.00393127	0.00364717
0.1396	0	0.00037389	0.00143275	0.00304953	0.00509238	0.00745622	0.00987769	0.0117227	0.012416	0.0117515	0.0100613	0.00799588	0.00613397	0.00475405	0.00391314	0.00362905
0.14	0	0.00037359	0.00143172	0.00304736	0.00508878	0.00745102	0.00987047	0.0117129	0.0124036	0.0117368	0.010045	0.00797869	0.00611627	0.00473605	0.00389501	0.00361093
0.1404	0	0.0003733	0.00143069	0.00304519	0.00508518	0.00744581	0.00986325	0.0117032	0.0123912	0.0117221	0.0100288	0.0079615	0.00609858	0.00471805	0.00387688	0.00359281
0.1408	0	0.000373	0.00142966	0.00304302	0.00508159	0.0074406	0.00985604	0.0116935	0.0123789	0.0117074	0.0100125	0.00794431	0.00608089	0.00470005	0.00385874	0.00357469
0.1412	0	0.0003727	0.00142863	0.00304085	0.00507799	0.00743539	0.00984882	0.0116838	0.0123665	0.0116928	0.00999622	0.00792712	0.00606319	0.00468205	0.00384061	0.00355657
0.1416	0	0.00037241	0.0014276	0.00303868	0.00507439	0.00743018	0.0098416	0.0116741	0.0123541	0.0116781	0.00997994	0.00790993	0.0060455	0.00466405	0.00382248	0.00353845
0.142	0	0.00037211	0.00142656	0.00303651	0.0050708	0.00742497	0.00983438	0.0116643	0.0123417	0.0116634	0.00996367	0.00789273	0.00602781	0.00464605	0.00380435	0.00352033
0.1424	0	0.00037181	0.00142553	0.00303434	0.0050672	0.00741976	0.00982717	0.0116546	0.0123294	0.0116487	0.00994739	0.00787554	0.00601012	0.00462805	0.00378622	0.00350221
0.1428	0	0.00037151	0.0014245	0.00303217	0.00506361	0.00741456	0.00981995	0.0116449	0.012317	0.011634	0.00993111	0.00785835	0.00599242	0.00461005	0.00376809	0.0034841
0.1432	0	0.00037122	0.00142347	0.00303	0.00506001	0.00740935	0.00981273	0.0116352	0.0123046	0.0116194	0.00991484	0.00784116	0.00597473	0.00459205	0.00374996	0.00346598
0.1436	0	0.00037092	0.00142244	0.00302783	0.00505641	0.00740414	0.00980551	0.0116254	0.0122922	0.0116047	0.00989856	0.00782397	0.00595704	0.00457405	0.00373183	0.00344786
0.144	0	0.00037076	0.00142169	0.00302604	0.00505325	0.00739934	0.00979858	0.0116158	0.0122798	0.0115899	0.00988222	0.00780682	0.00593946	0.00455619	0.00371379	0.00342975
0.1444	0	0.00037061	0.00142095	0.00302425	0.00505008	0.00739455	0.00979165	0.0116062	0.0122673	0.011575	0.00986588	0.00778966	0.00592189	0.00453833	0.00369576	0.00341165
0.1448	0	0.00037045	0.0014202	0.00302246	0.00504691	0.00738975	0.00978472	0.0115965	0.0122549	0.0115602	0.00984954	0.00777251	0.00590432	0.00452048	0.00367773	0.00339355
0.1452	0	0.00037029	0.00141946	0.00302067	0.00504374	0.00738496	0.00977779	0.0115869	0.0122424	0.0115454	0.0098332	0.00775536	0.00588674	0.00450262	0.00365969	0.00337544
0.1456	0	0.00037014	0.00141871	0.00301888	0.00504058	0.00738016	0.00977085	0.0115773	0.01223	0.0115306	0.00981685	0.0077382	0.00586917	0.00448476	0.00364166	0.00335734
0.146	0	0.00036998	0.00141797	0.00301709	0.00503741	0.00737536	0.00976392	0.0115676	0.0122175	0.0115158	0.00980051	0.00772105	0.0058516	0.0044669	0.00362363	0.00333924
0.1464	0	0.00036983	0.00141722	0.0030153	0.00503424	0.00737057	0.00975699	0.011558	0.0122051	0.011501	0.00978417	0.0077039	0.00583402	0.00444904	0.0036056	0.00332113
0.1468	0	0.00036967	0.00141648	0.00301351	0.00503107	0.00736577	0.00975006	0.0115484	0.0121926	0.0114862	0.00976783	0.00768674	0.00581645	0.00443118	0.00358756	0.00330303
0.1472	0	0.00036951	0.00141574	0.00301172	0.00502791	0.00736098	0.00974313	0.0115387	0.0121802	0.0114714	0.00975149	0.00766959	0.00579888	0.00441333	0.00356953	0.00328493
0.1476	0	0.00036936	0.00141499	0.00300993	0.00502474	0.00735618	0.00973619	0.0115291	0.0121677	0.0114566	0.00973515	0.00765243	0.00578131	0.00439547	0.0035515	0.00326682
0.148	0	0.0003692	0.00141425	0.00300814	0.00502157	0.00735139	0.00972926	0.0115195	0.0121552	0.0114418	0.00971881	0.00763528	0.00576373	0.00437761	0.00353347	0.00324872
0.1484	0	0.00036904	0.0014135	0.00300635	0.0050184	0.00734659	0.00972233	0.0115098	0.0121428	0.011427	0.00970247	0.00761813	0.00574616	0.00435975	0.00351543	0.00323062
0.1488	0	0.00036889	0.00141276	0.00300456	0.00501524	0.00734179	0.0097154	0.0115002	0.0121303	0.0114122	0.00968613	0.00760097	0.00572859	0.00434189	0.0034974	0.00321252
0.1492	0	0.00036873	0.00141201	0.00300277	0.00501207	0.007337	0.00970847	0.0114905	0.0121179	0.0113974	0.00966979	0.00758382	0.00571101	0.00432403	0.00347937	0.00319441
0.1496	0	0.00036857	0.00141127	0.00300098	0.0050089	0.0073322	0.00970153	0.0114809	0.0121055	0.0113825	0.00965344	0.00756667	0.00569344	0.00430618	0.00346134	0.00317631
0.15	0	0.00036837	0.00141039	0.00299899	0.00500549	0.00732715	0.00969437	0.0114711	0.012093	0.0113678	0.00963718	0.00754956	0.00567587	0.0042883	0.0034433	0.00315824
0.1504	0	0.00036816	0.00140952	0.002997	0.00500207	0.0073221	0.00968721	0.0114614	0.0120805	0.011353	0.00962091	0.00753245	0.00565829	0.00427042	0.00342526	0.00314017
0.1508	0	0.00036795	0.00140864	0.00299501	0.00499866	0.00731704	0.00968005	0.0114516	0.012068	0.0113383	0.00960464	0.00751534	0.00564072	0.00425254	0.00340722	0.0031221
0.1512	0	0.00036774	0.00140777	0.00299303	0.00499524	0.00731199	0.00967289	0.0114418	0.0120555	0.0113235	0.00958838	0.00749824	0.00562315	0.00423466	0.00338918	0.00310403
0.1516	0	0.00036753	0.00140689	0.00299104	0.00499183	0.00730693	0.00966572	0.011432	0.012043	0.0113088	0.00957211	0.00748113	0.00560557	0.00421678	0.00337114	0.00308596
0.152	0	0.00036732	0.00140602	0.00298905	0.00498841	0.00730188	0.00965856	0.0114222	0.0120306	0.011294	0.00955584	0.00746402	0.005588	0.0041989	0.0033531	0.00306789
0.1524	0	0.00036711	0.00140514	0.00298706	0.004985	0.00729683	0.0096514	0.0114125	0.0120181	0.0112793	0.00953958	0.00744691	0.00557043	0.00418103	0.00333506	0.00304982
0.1528	0	0.0003669	0.00140427	0.00298507	0.00498159	0.00729177	0.00964424	0.0114027	0.0120056	0.0112645	0.00952331	0.0074298	0.00555285	0.00416315	0.00331702	0.00303175
0.1532	0	0.00036669	0.00140339	0.00298309	0.00497817	0.00728672	0.00963707	0.0113929	0.0119931	0.0112498	0.00950704	0.0074127	0.00553528	0.00414527	0.00329899	0.00301368
0.1536	0	0.00036648	0.00140252	0.0029811	0.00497476	0.00728167	0.00962991	0.0113831	0.0119807	0.011235	0.00949078	0.00739559	0.00551771	0.00412739	0.00328095	0.00299561
0.154	0	0.00036627	0.00140164	0.00297911	0.00497134	0.00727661	0.00962275	0.0113734	0.0119682	0.0112203	0.00947451	0.00737848	0.00550013	0.00410951	0.00326291	0.00297754
0.1544	0	0.00036606	0.00140076	0.00297712	0.00496793	0.00727156	0.00961559	0.0113636	0.0119557	0.0112055	0.00945824	0.00736137	0.00548256	0.00409163	0.00324487	0.00295947
0.1548	0	0.00036585	0.00139989	0.00297514	0.00496451	0.0072665	0.00960842	0.0113538	0.0119432	0.0111908	0.00944198	0.00734426	0.00546499	0.00407376	0.00322683	0.0029414
0.1552	0	0.00036564	0.00139901	0.00297315	0.0049611	0.00726145	0.00960126	0.011344	0.0119307	0.011176	0.00942571	0.00732716	0.00544741	0.00405588	0.00320879	0.00292333
0.1556	0	0.00036537	0.00139802	0.00297101	0.00495752	0.00725625	0.00959399	0.0113342	0.0119183	0.0111614	0.00940955	0.00731016	0.00542995	0.00403811	0.00319087	0.00290536
0.156	0	0.00036509	0.00139703	0.00296887	0.00495395	0.00725105	0.00958672	0.0113244	0.0119058	0.0111467	0.00939338	0.00729316	0.00541248	0.00402034	0.00317294	0.0028874
0.1564	0	0.00036481	0.00139604	0.00296673	0.00495037	0.00724586	0.00957945	0.0113146	0.0118934	0.011132	0.00937722	0.00727616	0.00539502	0.00400257	0.00315502	0.00286943
0.1568	0	0.00036454	0.00139505	0.00296459	0.0049468	0.00724066	0.00957218	0.0113047	0.0118809	0.0111173	0.00936105	0.00725916	0.00537755	0.0039848	0.00313709	0.00285146
0.1572	0	0.00036426	0.00139405	0.00296244	0.00494323	0.00723546	0.00956491	0.0112949	0.0118685	0.0111027	0.00934489	0.00724216	0.00536009	0.00396703	0.00311916	0.00283349
0.1576	0	0.00036399	0.00139306	0.0029603	0.00493965	0.00723026	0.00955764	0.0112851	0.011856	0.011088	0.00932872	0.00722516	0.00534262	0.00394926	0.00310124	0.00281552
0.158	0	0.00036371	0.00139207	0.00295816	0.00493608	0.00722506	0.00955037	0.0112753	0.0118436	0.0110733	0.00931256	0.00720816	0.00532516	0.0039315	0.00308331	0.00279755
0.1584	0	0.00036343	0.00139108	0.00295602	0.0049325	0.00721986	0.00954309	0.0112655	0.0118311	0.0110586	0.0092964	0.00719116	0.00530769	0.00391373	0.00306539	0.00277958
0.1588	0	0.00036316	0.00139008	0.00295388	0.00492893	0.00721466	0.00953582	0.0112556	0.0118187	0.011044	0.00928023	0.00717416	0.00529023	0.00389596	0.00304746	0.00276161
0.1592	0	0.00036288	0.00138909	0.00295174	0.00492535	0.00720947	0.00952855	0.0112458	0.0118062	0.0110293	0.00926407	0.00715716	0.00527276	0.00387819	0.00302954	0.00274364
0.1596	0	0.00036261	0.0013881	0.0029496	0.00492178	0.00720427	0.00952128	0.011236	0.0117938	0.0110146	0.0092479	0.00714017	0.00525529	0.00386042	0.00301161	0.00272567
0.16	0	0.00036233	0.00138711	0.00294746	0.0049182	0.00719907	0.00951401	0.0112262	0.0117813	0.011	0.00923174	0.00712317	0.00523783	0.00384265	0.00299369	0.0027077
0.1604	0	0.00036206	0.00138612	0.00294532	0.00491463	0.00719387	0.00950674	0.0112164	0.0117689	0.0109853	0.00921557	0.00710617	0.00522036	0.00382488	0.00297576	0.00268973
0.1608	0	0.00036178	0.00138512	0.00294318	0.00491105	0.00718867	0.00949947	0.0112065	0.0117564	0.0109706	0.00919941	0.00708917	0.0052029	0.00380712	0.00295783	0.00267176
0.1612	0	0.0003615	0.00138413	0.00294104	0.00490748	0.00718347	0.0094922	0.0111967	0.011744	0.0109559	0.00918324	0.00707217	0.00518543	0.00378935	0.00293991	0.00265379
0.1616	0	0.00036141	0.00138349	0.00293937	0.00490443	0.00717878	0.00948527	0.011187	0.0117313	0.010941	0.00916678	0.00705496	0.00516785	0.00377152	0.00292195	0.00263578
0.162	0	0.00036131	0.00138285	0.0029377	0.00490137	0.00717408	0.00947834	0.0111772	0.0117187	0.010926	0.00915032	0.00703776	0.00515027	0.0037537	0.002904	0.00261778
0.1624	0	0.00036121	0.0013822	0.00293603	0.00489832	0.00716938	0.00947141	0.0111675	0.0117061	0.010911	0.00913386	0.00702056	0.00513269	0.00373588	0.00288604	0.00259977
0.1628	0	0.00036112	0.00138156	0.00293436	0.00489527	0.00716468	0.00946449	0.0111578	0.0116935	0.010896	0.0091174	0.00700335	0.00511511	0.00371806	0.00286808	0.00258176
0.1632	0	0.00036102	0.00138091	0.00293269	0.00489221	0.00715999	0.00945756	0.011148	0.0116809	0.0108811	0.00910094	0.00698615	0.00509754	0.00370024	0.00285013	0.00256375
0.1636	0	0.00036092	0.00138027	0.00293102	0.00488916	0.00715529	0.00945063	0.0111383	0.0116682	0.0108661	0.00908448	0.00696894	0.00507996	0.00368242	0.00283217	0.00254575
0.164	0	0.00036083	0.00137963	0.00292935	0.00488611	0.00715059	0.0094437	0.0111285	0.0116556	0.0108511	0.00906802	0.00695174	0.00506238	0.0036646	0.00281422	0.00252774
0.1644	0	0.00036073	0.00137898	0.00292767	0.00488305	0.00714589	0.00943677	0.0111188	0.011643	0.0108361	0.00905156	0.00693453	0.0050448	0.00364677	0.00279626	0.00250973
0.1648	0	0.00036063	0.00137834	0.002926	0.00488	0.0071412	0.00942985	0.011109	0.0116304	0.0108212	0.0090351	0.00691733	0.00502722	0.00362895	0.0027783	0.00249172
0.1652	0	0.00036054	0.0013777	0.00292433	0.00487695	0.0071365	0.00942292	0.0110993	0.0116177	0.0108062	0.00901863	0.00690013	0.00500964	0.00361113	0.00276035	0.00247372
0.1656	0	0.00036044	0.00137705	0.00292266	0.0048739	0.0071318	0.00941599	0.0110896	0.0116051	0.0107912	0.00900217	0.00688292	0.00499206	0.00359331	0.00274239	0.00245571
0.166	0	0.00036034	0.00137641	0.00292099	0.00487084	0.0071271	0.00940906	0.0110798	0.0115925	0.0107762	0.00898571	0.00686572	0.00497448	0.00357549	0.00272443	0.0024377
0.1664	0	0.00036025	0.00137577	0.00291932	0.00486779	0.00712241	0.00940213	0.0110701	0.0115799	0.0107613	0.00896925	0.00684851	0.0049569	0.00355767	0.00270648	0.00241969
0.1668	0	0.00036015	0.00137512	0.00291765	0.00486474	0.00711771	0.00939521	0.0110603	0.0115672	0.0107463	0.00895279	0.00683131	0.00493932	0.00353984	0.00268852	0.00240169
0.1672	0	0.00036005	0.00137448	0.00291598	0.00486168	0.00711301	0.00938828	0.0110506	0.0115546	0.0107313	0.00893633	0.0068141	0.00492174	0.00352202	0.00267057	0.00238368
0.1676	0	0.00035986	0.00137363	0.002914	0.00485825	0.00710789	0.00938095	0.0110406	0.011542	0.0107167	0.00892045	0.00679756	0.00490478	0.00350472	0.00265299	0.00236589
0.168	0	0.00035967	0.00137277	0.00291201	0.00485481	0.00710276	0.00937362	0.0110306	0.0115295	0.0107021	0.00890457	0.00678102	0.00488783	0.00348742	0.00263541	0.0023481
0.1684	0	0.00035948	0.00137192	0.00291003	0.00485137	0.00709764	0.00936628	0.0110207	0.0115169	0.0106875	0.00888869	0.00676448	0.00487087	0.00347011	0.00261783	0.00233032
0.1688	0	0.00035929	0.00137106	0.00290805	0.00484793	0.00709251	0.00935895	0.0110107	0.0115043	0.0106729	0.00887281	0.00674794	0.00485391	0.00345281	0.00260026	0.00231253
0.1692	0	0.0003591	0.00137021	0.00290607	0.0048445	0.00708739	0.00935162	0.0110007	0.0114918	0.0106582	0.00885693	0.0067314	0.00483695	0.00343551	0.00258268	0.00229474
0.1696	0	0.0003589	0.00136935	0.00290409	0.00484106	0.00708226	0.00934429	0.0109907	0.0114792	0.0106436	0.00884105	0.00671486	0.00482	0.00341821	0.0025651	0.00227695
0.17	0	0.00035871	0.0013685	0.0029021	0.00483762	0.00707714	0.00933696	0.0109807	0.0114666	0.010629	0.00882517	0.00669832	0.00480304	0.0034009	0.00254752	0.00225916
0.1704	0	0.00035852	0.00136764	0.00290012	0.00483418	0.00707201	0.00932963	0.0109708	0.011454	0.0106144	0.00880929	0.00668178	0.00478608	0.0033836	0.00252995	0.00224138
0.1708	0	0.00035833	0.00136679	0.00289814	0.00483075	0.00706689	0.0093223	0.0109608	0.0114415	0.0105998	0.00879341	0.00666523	0.00476912	0.0033663	0.00251237	0.00222359
0.1712	0	0.00035814	0.00136593	0.00289616	0.00482731	0.00706176	0.00931496	0.0109508	0.0114289	0.0105851	0.00877753	0.00664869	0.00475217	0.003349	0.00249479	0.0022058
0.1716	0	0.00035795	0.00136508	0.00289417	0.00482387	0.00705664	0.00930763	0.0109408	0.0114163	0.0105705	0.00876165	0.00663215	0.00473521	0.00333169	0.00247721	0.00218801
0.172	0	0.00035775	0.00136422	0.00289219	0.00482043	0.00705151	0.0093003	0.0109309	0.0114037	0.0105559	0.00874577	0.00661561	0.00471825	0.00331439	0.00245964	0.00217022
0.1724	0	0.00035756	0.00136337	0.00289021	0.004817	0.00704638	0.00929297	0.0109209	0.0113912	0.0105413	0.00872989	0.00659907	0.00470129	0.00329709	0.00244206	0.00215244
0.1728	0	0.00035737	0.00136251	0.00288823	0.00481356	0.00704126	0.00928564	0.0109109	0.0113786	0.0105267	0.00871401	0.00658253	0.00468434	0.00327978	0.00242448	0.00213465
0.1732	0	0.00035718	0.00136166	0.00288625	0.00481012	0.00703613	0.00927831	0.0109009	0.011366	0.0105121	0.00869813	0.00656599	0.00466738	0.00326248	0.0024069	0.00211686
0.1736	0	0.00035646	0.00135976	0.0028828	0.00480493	0.00702908	0.00926921	0.0108898	0.0113532	0.0104982	0.00868366	0.00655101	0.00465172	0.00324598	0.00238956	0.00209875
0.174	0	0.00035574	0.00135787	0.00287936	0.00479973	0.00702202	0.00926011	0.0108787	0.0113404	0.0104843	0.00866919	0.00653603	0.00463606	0.00322949	0.00237221	0.00208064
0.1744	0	0.00035502	0.00135598	0.00287592	0.00479453	0.00701496	0.00925101	0.0108675	0.0113276	0.0104704	0.00865471	0.00652105	0.00462039	0.00321299	0.00235486	0.00206253
0.1748	0	0.0003543	0.00135409	0.00287248	0.00478934	0.00700791	0.00924191	0.0108564	0.0113148	0.0104566	0.00864024	0.00650607	0.00460473	0.00319649	0.00233752	0.00204442
0.1752	0	0.00035359	0.00135219	0.00286904	0.00478414	0.00700085	0.00923282	0.0108452	0.011302	0.0104427	0.00862577	0.00649109	0.00458907	0.00317999	0.00232017	0.00202632
0.1756	0	0.00035287	0.0013503	0.0028656	0.00477894	0.00699379	0.00922372	0.0108341	0.0112892	0.0104288	0.0086113	0.00647611	0.00457341	0.00316349	0.00230282	0.00200821
0.176	0	0.00035215	0.00134841	0.00286216	0.00477375	0.00698674	0.00921462	0.010823	0.0112764	0.010415	0.00859683	0.00646114	0.00455775	0.00314699	0.00228548	0.0019901
0.1764	0	0.00035143	0.00134652	0.00285872	0.00476855	0.00697968	0.00920552	0.0108118	0.0112636	0.0104011	0.00858235	0.00644616	0.00454208	0.0031305	0.00226813	0.00197199
0.1768	0	0.00035071	0.00134462	0.00285528	0.00476336	0.00697262	0.00919642	0.0108007	0.0112508	0.0103872	0.00856788	0.00643118	0.00452642	0.003114	0.00225078	0.00195388
0.1772	0	0.00034999	0.00134273	0.00285184	0.00475816	0.00696557	0.00918733	0.0107895	0.011238	0.0103734	0.00855341	0.0064162	0.00451076	0.0030975	0.00223344	0.00193577
0.1776	0	0.00034927	0.00134084	0.0028484	0.00475296	0.00695851	0.00917823	0.0107784	0.0112252	0.0103595	0.00853894	0.00640122	0.0044951	0.003081	0.00221609	0.00191766
0.178	0	0.00034856	0.00133894	0.00284496	0.00474777	0.00695145	0.00916913	0.0107673	0.0112124	0.0103456	0.00852447	0.00638624	0.00447944	0.0030645	0.00219874	0.00189955
0.1784	0	0.00034784	0.00133705	0.00284151	0.00474257	0.0069444	0.00916003	0.0107561	0.0111996	0.0103318	0.00850999	0.00637126	0.00446377	0.00304801	0.0021814	0.00188144
0.1788	0	0.00034712	0.00133516	0.00283807	0.00473738	0.00693734	0.00915093	0.010745	0.0111868	0.0103179	0.00849552	0.00635628	0.00444811	0.00303151	0.00216405	0.00186333
0.1792	0	0.0003464	0.00133327	0.00283463	0.00473218	0.00693028	0.00914183	0.0107338	0.011174	0.010304	0.00848105	0.00634131	0.00443245	0.00301501	0.0021467	0.00184523
0.1796	0	0.00034588	0.00133172	0.00283168	0.00472761	0.00692403	0.00913372	0.0107237	0.0111617	0.0102898	0.00846545	0.00632474	0.00441523	0.00299736	0.00212885	0.00182737
0.18	0	0.00034537	0.00133018	0.00282872	0.00472304	0.00691778	0.00912561	0.0107135	0.0111494	0.0102757	0.00844986	0.00630818	0.00439802	0.00297972	0.002111	0.00180952
0.1804	0	0.00034485	0.00132864	0.00282577	0.00471847	0.00691152	0.00911749	0.0107033	0.0111371	0.0102615	0.00843426	0.00629162	0.0043808	0.00296207	0.00209316	0.00179167
0.1808	0	0.00034433	0.0013271	0.00282281	0.0047139	0.00690527	0.00910938	0.0106931	0.0111248	0.0102473	0.00841866	0.00627506	0.00436358	0.00294443	0.00207531	0.00177382
0.1812	0	0.00034382	0.00132556	0.00281986	0.00470933	0.00689902	0.00910126	0.0106829	0.0111125	0.0102332	0.00840307	0.0062585	0.00434637	0.00292678	0.00205746	0.00175597
0.1816	0	0.0003433	0.00132402	0.0028169	0.00470476	0.00689277	0.00909315	0.0106727	0.0111002	0.010219	0.00838747	0.00624194	0.00432915	0.00290913	0.00203961	0.00173812
0.182	0	0.00034279	0.00132247	0.00281395	0.0047002	0.00688652	0.00908503	0.0106625	0.0110879	0.0102048	0.00837188	0.00622537	0.00431193	0.00289149	0.00202176	0.00172027
0.1824	0	0.00034227	0.00132093	0.00281099	0.00469563	0.00688026	0.00907692	0.0106523	0.0110756	0.0101907	0.00835628	0.00620881	0.00429472	0.00287384	0.00200391	0.00170242
0.1828	0	0.00034175	0.00131939	0.00280803	0.00469106	0.00687401	0.00906881	0.0106421	0.0110633	0.0101765	0.00834068	0.00619225	0.0042775	0.0028562	0.00198606	0.00168457
0.1832	0	0.00034124	0.00131785	0.00280508	0.00468649	0.00686776	0.00906069	0.0106319	0.011051	0.0101623	0.00832509	0.00617569	0.00426028	0.00283855	0.00196822	0.00166672
0.1836	0	0.00034072	0.00131631	0.00280212	0.00468192	0.00686151	0.00905258	0.0106218	0.0110387	0.0101481	0.00830949	0.00615913	0.00424307	0.0028209	0.00195037	0.00164887
0.184	0	0.00034021	0.00131477	0.00279917	0.00467735	0.00685525	0.00904446	0.0106116	0.0110264	0.010134	0.0082939	0.00614257	0.00422585	0.00280326	0.00193252	0.00163102
0.1844	0	0.00033969	0.00131323	0.00279621	0.00467278	0.006849	0.00903635	0.0106014	0.0110141	0.0101198	0.0082783	0.00612601	0.00420864	0.00278561	0.00191467	0.00161317
0.1848	0	0.00033917	0.00131168	0.00279326	0.00466821	0.00684275	0.00902823	0.0105912	0.0110019	0.0101056	0.0082627	0.00610944	0.00419142	0.00276797	0.00189682	0.00159532
0.1852	0	0.00033866	0.00131014	0.0027903	0.00466364	0.0068365	0.00902012	0.010581	0.0109896	0.0100915	0.00824711	0.00609288	0.0041742	0.00275032	0.00187897	0.00157747
0.1856	0	0.00033855	0.00130946	0.00278858	0.00466056	0.00683183	0.00901329	0.0105715	0.0109772	0.0100767	0.00823082	0.0060758	0.00415675	0.00273271	0.00186135	0.00155995
0.186	0	0.00033845	0.00130878	0.00278686	0.00465749	0.00682715	0.00900646	0.0105619	0.0109648	0.010062	0.00821454	0.00605872	0.0041393	0.00271509	0.00184373	0.00154244
0.1864	0	0.00033834	0.0013081	0.00278514	0.00465441	0.00682248	0.00899962	0.0105524	0.0109524	0.0100472	0.00819825	0.00604164	0.00412185	0.00269748	0.0018261	0.00152492
0.1868	0	0.00033823	0.00130741	0.00278342	0.00465133	0.00681781	0.00899279	0.0105428	0.0109401	0.0100325	0.00818197	0.00602456	0.0041044	0.00267987	0.00180848	0.0015074
0.1872	0	0.00033813	0.00130673	0.0027817	0.00464825	0.00681314	0.00898596	0.0105333	0.0109277	0.0100177	0.00816569	0.00600748	0.00408695	0.00266225	0.00179086	0.00148989
0.1876	0	0.00033802	0.00130605	0.00277998	0.00464517	0.00680847	0.00897913	0.0105237	0.0109153	0.010003	0.0081494	0.0059904	0.0040695	0.00264464	0.00177323	0.00147237
0.188	0	0.00033792	0.00130537	0.00277825	0.0046421	0.0068038	0.0089723	0.0105142	0.0109029	0.00998823	0.00813312	0.00597331	0.00405205	0.00262703	0.00175561	0.00145486
0.1884	0	0.00033781	0.00130468	0.00277653	0.00463902	0.00679913	0.00896546	0.0105046	0.0108906	0.00997348	0.00811684	0.00595623	0.0040346	0.00260941	0.00173799	0.00143734
0.1888	0	0.0003377	0.001304	0.00277481	0.00463594	0.00679445	0.00895863	0.0104951	0.0108782	0.00995873	0.00810055	0.00593915	0.00401715	0.0025918	0.00172036	0.00141982
0.1892	0	0.0003376	0.00130332	0.00277309	0.00463286	0.00678978	0.0089518	0.0104855	0.0108658	0.00994399	0.00808427	0.00592207	0.0039997	0.00257419	0.00170274	0.00140231
0.1896	0	0.00033749	0.00130264	0.00277137	0.00462978	0.00678511	0.00894497	0.010476	0.0108535	0.00992924	0.00806798	0.00590499	0.00398225	0.00255657	0.00168512	0.00138479
0.19	0	0.00033739	0.00130196	0.00276965	0.00462671	0.00678044	0.00893814	0.0104664	0.0108411	0.0099145	0.0080517	0.00588791	0.0039648	0.00253896	0.00166749	0.00136728
0.1904	0	0.00033728	0.00130127	0.00276793	0.00462363	0.00677577	0.0089313	0.0104569	0.0108287	0.00989975	0.00803542	0.00587083	0.00394735	0.00252135	0.00164987	0.00134976
0.1908	0	0.00033718	0.00130059	0.00276621	0.00462055	0.0067711	0.00892447	0.0104473	0.0108163	0.00988501	0.00801913	0.00585375	0.0039299	0.00250373	0.00163225	0.00133224
0.1912	0	0.00033707	0.00129991	0.00276449	0.00461747	0.00676642	0.00891764	0.0104378	0.0108039	0.00987026	0.00800285	0.00583666	0.00391245	0.00248612	0.00161462	0.00131473
0.1916	0	0.00033692	0.00129918	0.00276274	0.00461442	0.00676183	0.00891088	0.0104282	0.0107914	0.00985523	0.00798618	0.00581918	0.00389465	0.00246826	0.00159685	0.00129714
0.192	0	0.00033677	0.00129845	0.002761	0.00461138	0.00675724	0.00890411	0.0104186	0.0107789	0.0098402	0.00796951	0.0058017	0.00387685	0.0024504	0.00157908	0.00127955
0.1924	0	0.00033662	0.00129773	0.00275925	0.00460833	0.00675264	0.00889735	0.0104091	0.0107664	0.00982517	0.00795284	0.00578421	0.00385906	0.00243253	0.00156131	0.00126196
0.1928	0	0.00033647	0.001297	0.00275751	0.00460528	0.00674805	0.00889058	0.0103995	0.0107539	0.00981015	0.00793618	0.00576673	0.00384126	0.00241467	0.00154355	0.00124437
0.1932	0	0.00033633	0.00129627	0.00275576	0.00460223	0.00674346	0.00888382	0.01039	0.0107414	0.00979512	0.00791951	0.00574924	0.00382346	0.00239681	0.00152578	0.00122678
0.1936	0	0.00033618	0.00129554	0.00275402	0.00459918	0.00673886	0.00887705	0.0103804	0.0107289	0.00978009	0.00790284	0.00573176	0.00380567	0.00237895	0.00150801	0.00120919
0.194	0	0.00033603	0.00129482	0.00275227	0.00459614	0.00673427	0.00887029	0.0103709	0.0107164	0.00976506	0.00788617	0.00571427	0.00378787	0.00236108	0.00149024	0.0011916
0.1944	0	0.00033588	0.00129409	0.00275053	0.00459309	0.00672967	0.00886353	0.0103613	0.0107039	0.00975003	0.00786951	0.00569679	0.00377008	0.00234322	0.00147247	0.00117401
0.1948	0	0.00033573	0.00129336	0.00274878	0.00459004	0.00672508	0.00885676	0.0103518	0.0106914	0.00973501	0.00785284	0.0056793	0.00375228	0.00232536	0.0014547	0.00115642
0.1952	0	0.00033558	0.00129263	0.00274704	0.00458699	0.00672049	0.00885	0.0103422	0.0106789	0.00971998	0.00783617	0.00566182	0.00373448	0.0023075	0.00143693	0.00113883
0.1956	0	0.00033543	0.00129191	0.00274529	0.00458394	0.00671589	0.00884323	0.0103327	0.0106663	0.00970495	0.0078195	0.00564434	0.00371669	0.00228964	0.00141916	0.00112124
0.196	0	0.00033528	0.00129118	0.00274355	0.00458089	0.0067113	0.00883647	0.0103231	0.0106538	0.00968992	0.00780283	0.00562685	0.00369889	0.00227177	0.00140139	0.00110365
0.1964	0	0.00033513	0.00129045	0.0027418	0.00457785	0.00670671	0.00882971	0.0103136	0.0106413	0.00967489	0.00778617	0.00560937	0.00368109	0.00225391	0.00138362	0.00108606
0.1968	0	0.00033499	0.00128972	0.00274006	0.0045748	0.00670211	0.00882294	0.010304	0.0106288	0.00965986	0.0077695	0.00559188	0.0036633	0.00223605	0.00136585	0.00106848
0.1972	0	0.00033484	0.001289	0.00273831	0.00457175	0.00669752	0.00881618	0.0102945	0.0106163	0.00964484	0.00775283	0.0055744	0.0036455	0.00221819	0.00134808	0.00105089
0.1976	0	0.00033487	0.00128862	0.00273702	0.00456921	0.00669341	0.00880972	0.010285	0.0106037	0.00962972	0.0077362	0.00555709	0.00362796	0.00220059	0.00133052	0.00103341
0.198	0	0.0003349	0.00128823	0.00273573	0.00456667	0.0066893	0.00880327	0.0102755	0.0105911	0.0096146	0.00771956	0.00553978	0.00361043	0.002183	0.00131296	0.00101593
0.1984	0	0.00033494	0.00128785	0.00273445	0.00456413	0.00668519	0.00879682	0.010266	0.0105785	0.00959948	0.00770293	0.00552248	0.00359289	0.0021654	0.0012954	0.00099845
0.1988	0	0.00033497	0.00128747	0.00273316	0.00456158	0.00668108	0.00879036	0.0102565	0.0105659	0.00958436	0.00768629	0.00550517	0.00357535	0.00214781	0.00127785	0.00098097
0.1992	0	0.00033501	0.00128709	0.00273187	0.00455904	0.00667697	0.00878391	0.0102471	0.0105533	0.00956924	0.00766966	0.00548787	0.00355782	0.00213021	0.00126029	0.0009635
0.1996	0	0.00033504	0.00128671	0.00273058	0.0045565	0.00667286	0.00877745	0.0102376	0.0105407	0.00955412	0.00765302	0.00547056	0.00354028	0.00211262	0.00124273	0.00094602
0.2	0	0.00033507	0.00128633	0.00272929	0.00455396	0.00666875	0.008771	0.0102281	0.0105281	0.009539	0.00763639	0.00545325	0.00352275	0.00209502	0.00122517	0.00092854
0.2004	0	0.00033511	0.00128594	0.002728	0.00455142	0.00666464	0.00876455	0.0102186	0.0105155	0.00952388	0.00761975	0.00543595	0.00350521	0.00207743	0.00120761	0.00091106
0.2008	0	0.00033514	0.00128556	0.00272671	0.00454888	0.00666053	0.00875809	0.0102091	0.0105029	0.00950876	0.00760312	0.00541864	0.00348767	0.00205983	0.00119006	0.00089359
0.2012	0	0.00033517	0.00128518	0.00272542	0.00454634	0.00665642	0.00875164	0.0101996	0.0104904	0.00949364	0.00758648	0.00540134	0.00347014	0.00204224	0.0011725	0.00087611
0.2016	0	0.00033521	0.0012848	0.00272413	0.0045438	0.00665232	0.00874518	0.0101902	0.0104777	0.00947852	0.00756985	0.00538403	0.0034526	0.00202464	0.00115494	0.00085863
0.202	0	0.00033524	0.00128442	0.00272285	0.00454126	0.00664821	0.00873873	0.0101807	0.0104651	0.0094634	0.00755322	0.00536672	0.00343507	0.00200705	0.00113738	0.00084115
0.2024	0	0.00033527	0.00128404	0.00272156	0.00453871	0.0066441	0.00873228	0.0101712	0.0104526	0.00944828	0.00753658	0.00534942	0.00341753	0.00198945	0.00111982	0.00082367
0.2028	0	0.00033531	0.00128366	0.00272027	0.00453617	0.00663999	0.00872582	0.0101617	0.01044	0.00943316	0.00751995	0.00533211	0.00339999	0.00197186	0.00110227	0.0008062
0.2032	0	0.00033534	0.00128327	0.00271898	0.00453363	0.00663588	0.00871937	0.0101522	0.0104274	0.00941804	0.00750331	0.0053148	0.00338246	0.00195426	0.00108471	0.00078872
0.2036	0	0.00033486	0.00128184	0.00271624	0.0045294	0.00663002	0.00871152	0.010142	0.0104148	0.00940354	0.00748748	0.0052982	0.0033654	0.00193692	0.00106722	0.0007712
0.204	0	0.00033438	0.00128041	0.0027135	0.00452516	0.00662417	0.00870367	0.0101318	0.0104023	0.00938904	0.00747165	0.00528159	0.00334835	0.00191957	0.00104972	0.00075368
0.2044	0	0.0003339	0.00127898	0.00271076	0.00452093	0.00661831	0.00869582	0.0101217	0.0103898	0.00937454	0.00745581	0.00526498	0.00333129	0.00190223	0.00103223	0.00073616
0.2048	0	0.00033342	0.00127754	0.00270802	0.00451669	0.00661245	0.00868797	0.0101115	0.0103772	0.00936005	0.00743998	0.00524838	0.00331424	0.00188489	0.00101474	0.00071864
0.2052	0	0.00033294	0.00127611	0.00270528	0.00451245	0.0066066	0.00868012	0.0101013	0.0103647	0.00934555	0.00742415	0.00523177	0.00329718	0.00186754	0.00099724	0.00070112
0.2056	0	0.00033246	0.00127468	0.00270254	0.00450822	0.00660074	0.00867227	0.0100911	0.0103522	0.00933105	0.00740831	0.00521516	0.00328012	0.0018502	0.00097975	0.0006836
0.206	0	0.00033198	0.00127324	0.0026998	0.00450398	0.00659489	0.00866442	0.0100809	0.0103397	0.00931655	0.00739248	0.00519856	0.00326307	0.00183285	0.00096226	0.00066608
0.2064	0	0.0003315	0.00127181	0.00269706	0.00449975	0.00658903	0.00865657	0.0100708	0.0103271	0.00930205	0.00737664	0.00518195	0.00324601	0.00181551	0.00094477	0.00064856
0.2068	0	0.00033101	0.00127038	0.00269432	0.00449551	0.00658317	0.00864872	0.0100606	0.0103146	0.00928755	0.00736081	0.00516534	0.00322896	0.00179817	0.00092727	0.00063104
0.2072	0	0.00033053	0.00126895	0.00269159	0.00449128	0.00657732	0.00864087	0.0100504	0.0103021	0.00927305	0.00734498	0.00514873	0.0032119	0.00178082	0.00090978	0.00061352
0.2076	0	0.00033005	0.00126751	0.00268885	0.00448704	0.00657146	0.00863302	0.0100402	0.0102895	0.00925856	0.00732914	0.00513213	0.00319485	0.00176348	0.00089229	0.000596
0.208	0	0.00032957	0.00126608	0.00268611	0.00448281	0.00656561	0.00862517	0.01003	0.010277	0.00924406	0.00731331	0.00511552	0.00317779	0.00174613	0.0008748	0.00057848
0.2084	0	0.00032909	0.00126465	0.00268337	0.00447857	0.00655975	0.00861732	0.0100198	0.0102645	0.00922956	0.00729748	0.00509891	0.00316074	0.00172879	0.0008573	0.00056096
0.2088	0	0.00032861	0.00126322	0.00268063	0.00447434	0.00655389	0.00860947	0.0100097	0.0102519	0.00921506	0.00728164	0.00508231	0.00314368	0.00171145	0.00083981	0.00054344
0.2092	0	0.00032813	0.00126178	0.00267789	0.0044701	0.00654804	0.00860162	0.00999948	0.0102394	0.00920056	0.00726581	0.0050657	0.00312663	0.0016941	0.00082232	0.00052592
0.2096	0	0.00032825	0.00126151	0.0026767	0.00446765	0.00654399	0.00859514	0.00998989	0.0102267	0.00918532	0.00724913	0.00504845	0.00310925	0.00167674	0.00080502	0.00050865
0.21	0	0.00032837	0.00126124	0.00267552	0.0044652	0.00653994	0.00858866	0.00998029	0.010214	0.00917007	0.00723245	0.0050312	0.00309188	0.00165938	0.00078772	0.00049138
0.2104	0	0.00032849	0.00126097	0.00267434	0.00446275	0.00653589	0.00858218	0.0099707	0.0102013	0.00915482	0.00721577	0.00501395	0.00307451	0.00164202	0.00077041	0.00047411
0.2108	0	0.00032861	0.0012607	0.00267315	0.0044603	0.00653184	0.0085757	0.0099611	0.0101885	0.00913958	0.00719909	0.0049967	0.00305714	0.00162466	0.00075311	0.00045684
0.2112	0	0.00032873	0.00126043	0.00267197	0.00445785	0.00652779	0.00856923	0.00995151	0.0101758	0.00912433	0.00718241	0.00497945	0.00303977	0.0016073	0.00073581	0.00043957
0.2116	0	0.00032885	0.00126016	0.00267078	0.0044554	0.00652374	0.00856275	0.00994192	0.0101631	0.00910909	0.00716572	0.0049622	0.0030224	0.00158994	0.00071851	0.0004223
0.212	0	0.00032898	0.00125989	0.0026696	0.00445295	0.00651969	0.00855627	0.00993232	0.0101504	0.00909384	0.00714904	0.00494495	0.00300503	0.00157258	0.00070121	0.00040503
0.2124	0	0.0003291	0.00125962	0.00266841	0.0044505	0.00651564	0.00854979	0.00992273	0.0101376	0.00907859	0.00713236	0.0049277	0.00298766	0.00155522	0.0006839	0.00038776
0.2128	0	0.00032922	0.00125935	0.00266723	0.00444805	0.00651159	0.00854331	0.00991314	0.0101249	0.00906335	0.00711568	0.00491045	0.00297029	0.00153786	0.0006666	0.00037049
0.2132	0	0.00032934	0.00125908	0.00266605	0.0044456	0.00650754	0.00853683	0.00990354	0.0101122	0.0090481	0.007099	0.0048932	0.00295291	0.0015205	0.0006493	0.00035322
0.2136	0	0.00032946	0.00125881	0.00266486	0.00444315	0.00650349	0.00853035	0.00989395	0.0100995	0.00903286	0.00708232	0.00487596	0.00293554	0.00150314	0.000632	0.00033595
0.214	0	0.00032958	0.00125854	0.00266368	0.0044407	0.00649944	0.00852387	0.00988435	0.0100868	0.00901761	0.00706564	0.00485871	0.00291817	0.00148578	0.0006147	0.00031868
0.2144	0	0.0003297	0.00125827	0.00266249	0.00443825	0.00649539	0.0085174	0.00987476	0.010074	0.00900236	0.00704896	0.00484146	0.0029008	0.00146842	0.00059739	0.00030141
0.2148	0	0.00032982	0.001258	0.00266131	0.0044358	0.00649134	0.00851092	0.00986517	0.0100613	0.00898712	0.00703228	0.00482421	0.00288343	0.00145106	0.00058009	0.00028414
0.2152	0	0.00032994	0.00125773	0.00266012	0.00443335	0.00648729	0.00850444	0.00985557	0.0100486	0.00897187	0.0070156	0.00480696	0.00286606	0.0014337	0.00056279	0.00026687
0.2156	0	0.00032937	0.00125612	0.00265716	0.00442888	0.00648123	0.00849644	0.00984527	0.010036	0.00895714	0.00699946	0.00479005	0.00284878	0.00141624	0.0005453	0.00024944
0.216	0	0.00032879	0.0012545	0.0026542	0.00442442	0.00647518	0.00848844	0.00983496	0.0100233	0.00894241	0.00698332	0.00477313	0.0028315	0.00139877	0.00052781	0.00023202
0.2164	0	0.00032821	0.00125289	0.00265124	0.00441995	0.00646913	0.00848045	0.00982465	0.0100107	0.00892768	0.00696719	0.00475622	0.00281422	0.00138131	0.00051032	0.00021459
0.2168	0	0.00032763	0.00125128	0.00264827	0.00441548	0.00646308	0.00847245	0.00981434	0.00999803	0.00891295	0.00695105	0.00473931	0.00279695	0.00136385	0.00049283	0.00019717
0.2172	0	0.00032706	0.00124967	0.00264531	0.00441101	0.00645702	0.00846445	0.00980403	0.00998539	0.00889822	0.00693492	0.0047224	0.00277967	0.00134639	0.00047534	0.00017974
0.2176	0	0.00032648	0.00124806	0.00264235	0.00440654	0.00645097	0.00845645	0.00979372	0.00997275	0.00888348	0.00691878	0.00470548	0.00276239	0.00132893	0.00045785	0.00016232
0.218	0	0.0003259	0.00124645	0.00263939	0.00440208	0.00644492	0.00844846	0.00978342	0.00996011	0.00886875	0.00690264	0.00468857	0.00274511	0.00131147	0.00044036	0.00014489
0.2184	0	0.00032532	0.00124484	0.00263642	0.00439761	0.00643887	0.00844046	0.00977311	0.00994748	0.00885402	0.00688651	0.00467166	0.00272784	0.00129401	0.00042287	0.00012747
0.2188	0	0.00032475	0.00124323	0.00263346	0.00439314	0.00643281	0.00843246	0.0097628	0.00993484	0.00883929	0.00687037	0.00465475	0.00271056	0.00127655	0.00040538	0.00011004
0.2192	0	0.00032417	0.00124162	0.0026305	0.00438867	0.00642676	0.00842447	0.00975249	0.0099222	0.00882456	0.00685424	0.00463784	0.00269328	0.00125909	0.00038789	9.262e-05
0.2196	0	0.00032359	0.00124	0.00262753	0.00438421	0.00642071	0.00841647	0.00974218	0.00990956	0.00880983	0.0068381	0.00462092	0.002676	0.00124163	0.0003704	7.519e-05
0.22	0	0.00032301	0.00123839	0.00262457	0.00437974	0.00641465	0.00840847	0.00973188	0.00989692	0.0087951	0.00682197	0.00460401	0.00265873	0.00122417	0.00035291	5.777e-05
0.2204	0	0.00032244	0.00123678	0.00262161	0.00437527	0.0064086	0.00840047	0.00972157	0.00988428	0.00878036	0.00680583	0.0045871	0.00264145	0.00120671	0.00033542	4.034e-05
0.2208	0	0.00032186	0.00123517	0.00261865	0.0043708	0.00640255	0.00839248	0.00971126	0.00987164	0.00876563	0.00678969	0.00457019	0.00262417	0.00118924	0.00031793	2.292e-05
0.2212	0	0.00032128	0.00123356	0.00261568	0.00436634	0.0063965	0.00838448	0.00970095	0.009859	0.0087509	0.00677356	0.00455328	0.00260689	0.00117178	0.00030045	5.49e-06
0.2216	0	0.00032128	0.00123304	0.00261416	0.00436349	0.00639203	0.00837763	0.00969109	0.00984623	0.00873565	0.00675692	0.00453609	0.00258962	0.00115455	0.00028328	-1.164e-05
0.222	0	0.00032127	0.00123253	0.00261264	0.00436064	0.00638757	0.00837078	0.00968123	0.00983345	0.0087204	0.00674029	0.00451891	0.00257234	0.00113732	0.00026612	-2.877e-05
0.2224	0	0.00032127	0.00123201	0.00261112	0.00435779	0.00638311	0.00836392	0.00967137	0.00982067	0.00870515	0.00672365	0.00450173	0.00255506	0.00112009	0.00024896	-4.59e-05
0.2228	0	0.00032126	0.00123149	0.0026096	0.00435495	0.00637864	0.00835707	0.00966151	0.00980789	0.0086899	0.00670702	0.00448454	0.00253778	0.00110286	0.0002318	-6.303e-05
0.2232	0	0.00032126	0.00123097	0.00260808	0.0043521	0.00637418	0.00835022	0.00965165	0.00979512	0.00867465	0.00669038	0.00446736	0.0025205	0.00108563	0.00021463	-8.016e-05
0.2236	0	0.00032125	0.00123046	0.00260656	0.00434925	0.00636971	0.00834337	0.00964179	0.00978234	0.0086594	0.00667374	0.00445018	0.00250323	0.00106839	0.00019747	-9.729e-05
0.224	0	0.00032125	0.00122994	0.00260504	0.00434641	0.00636525	0.00833652	0.00963193	0.00976956	0.00864415	0.00665711	0.004433	0.00248595	0.00105116	0.00018031	-0.00011443
0.2244	0	0.00032124	0.00122942	0.00260352	0.00434356	0.00636079	0.00832967	0.00962206	0.00975678	0.0086289	0.00664047	0.00441581	0.00246867	0.00103393	0.00016315	-0.00013156
0.2248	0	0.00032124	0.0012289	0.002602	0.00434071	0.00635632	0.00832282	0.0096122	0.00974401	0.00861365	0.00662384	0.00439863	0.00245139	0.0010167	0.00014599	-0.00014869
0.2252	0	0.00032123	0.00122839	0.00260048	0.00433786	0.00635186	0.00831596	0.00960234	0.00973123	0.0085984	0.0066072	0.00438145	0.00243412	0.00099947	0.00012882	-0.00016582
0.2256	0	0.00032123	0.00122787	0.00259896	0.00433502	0.00634739	0.00830911	0.00959248	0.00971845	0.00858315	0.00659057	0.00436427	0.00241684	0.00098224	0.00011166	-0.00018295
0.226	0	0.00032122	0.00122735	0.00259744	0.00433217	0.00634293	0.00830226	0.00958262	0.00970567	0.0085679	0.00657393	0.00434708	0.00239956	0.000965	9.45e-05	-0.00020008
0.2264	0	0.00032122	0.00122683	0.00259592	0.00432932	0.00633847	0.00829541	0.00957276	0.0096929	0.00855265	0.00655729	0.0043299	0.00238228	0.00094777	7.734e-05	-0.00021721
0.2268	0	0.00032121	0.00122632	0.0025944	0.00432648	0.006334	0.00828856	0.0095629	0.00968012	0.0085374	0.00654066	0.00431272	0.002365	0.00093054	6.017e-05	-0.00023434
0.2272	0	0.00032121	0.0012258	0.00259288	0.00432363	0.00632954	0.00828171	0.00955304	0.00966734	0.00852215	0.00652402	0.00429553	0.00234773	0.00091331	4.301e-05	-0.00025147
0.2276	0	0.00032088	0.00122466	0.00259053	0.00431985	0.00632417	0.00827418	0.00954284	0.00965459	0.00850693	0.00650729	0.00427813	0.00233019	0.00089585	2.571e-05	-0.00026862
0.228	0	0.00032056	0.00122351	0.00258818	0.00431608	0.00631881	0.00826666	0.00953264	0.00964184	0.00849171	0.00649056	0.00426073	0.00231265	0.00087839	8.4e-06	-0.00028578
0.2284	0	0.00032023	0.00122237	0.00258583	0.0043123	0.00631344	0.00825913	0.00952244	0.00962909	0.00847649	0.00647382	0.00424333	0.00229511	0.00086092	-8.9e-06	-0.00030293
0.2288	0	0.00031991	0.00122123	0.00258347	0.00430853	0.00630807	0.00825161	0.00951224	0.00961634	0.00846127	0.00645709	0.00422593	0.00227757	0.00084346	-2.62e-05	-0.00032008
0.2292	0	0.00031958	0.00122009	0.00258112	0.00430475	0.00630271	0.00824408	0.00950205	0.00960359	0.00844605	0.00644036	0.00420852	0.00226003	0.000826	-4.351e-05	-0.00033723
0.2296	0	0.00031925	0.00121895	0.00257877	0.00430097	0.00629734	0.00823656	0.00949185	0.00959084	0.00843083	0.00642363	0.00419112	0.00224249	0.00080854	-6.081e-05	-0.00035438
0.23	0	0.00031893	0.0012178	0.00257642	0.0042972	0.00629197	0.00822903	0.00948165	0.00957809	0.00841561	0.00640689	0.00417372	0.00222495	0.00079108	-7.812e-05	-0.00037153
0.2304	0	0.0003186	0.00121666	0.00257407	0.00429342	0.00628661	0.00822151	0.00947145	0.00956534	0.00840039	0.00639016	0.00415632	0.00220742	0.00077362	-9.542e-05	-0.00038868
0.2308	0	0.00031828	0.00121552	0.00257172	0.00428965	0.00628124	0.00821399	0.00946125	0.00955259	0.00838517	0.00637343	0.00413891	0.00218988	0.00075615	-0.00011272	-0.00040583
0.2312	0	0.00031795	0.00121438	0.00256937	0.00428587	0.00627587	0.00820646	0.00945105	0.00953984	0.00836995	0.0063567	0.00412151	0.00217234	0.00073869	-0.00013003	-0.00042298
0.2316	0	0.00031762	0.00121324	0.00256701	0.0042821	0.00627051	0.00819894	0.00944086	0.00952709	0.00835472	0.00633996	0.00410411	0.0021548	0.00072123	-0.00014733	-0.00044014
0.232	0	0.0003173	0.00121209	0.00256466	0.00427832	0.00626514	0.00819141	0.00943066	0.00951434	0.0083395	0.00632323	0.00408671	0.00213726	0.00070377	-0.00016463	-0.00045729
0.2324	0	0.00031697	0.00121095	0.00256231	0.00427454	0.00625977	0.00818389	0.00942046	0.00950159	0.00832428	0.0063065	0.0040693	0.00211972	0.00068631	-0.00018194	-0.00047444
0.2328	0	0.00031665	0.00120981	0.00255996	0.00427077	0.00625441	0.00817636	0.00941026	0.00948884	0.00830906	0.00628977	0.0040519	0.00210218	0.00066885	-0.00019924	-0.00049159
0.2332	0	0.00031632	0.00120867	0.00255761	0.00426699	0.00624904	0.00816884	0.00940006	0.00947609	0.00829384	0.00627303	0.0040345	0.00208464	0.00065138	-0.00021655	-0.00050874
0.2336	0	0.00031617	0.00120786	0.0025557	0.00426371	0.00624415	0.00816164	0.00938998	0.00946333	0.00827857	0.0062563	0.00401718	0.00206725	0.00063409	-0.0002337	-0.00052578
0.234	0	0.00031602	0.00120706	0.00255379	0.00426043	0.00623926	0.00815443	0.0093799	0.00945057	0.00826329	0.00623956	0.00399986	0.00204986	0.0006168	-0.00025085	-0.00054282
0.2344	0	0.00031586	0.00120625	0.00255188	0.00425715	0.00623436	0.00814723	0.00936983	0.00943781	0.00824802	0.00622282	0.00398255	0.00203247	0.00059951	-0.00026801	-0.00055986
0.2348	0	0.00031571	0.00120544	0.00254996	0.00425387	0.00622947	0.00814003	0.00935975	0.00942506	0.00823274	0.00620608	0.00396523	0.00201507	0.00058222	-0.00028516	-0.0005769
0.2352	0	0.00031556	0.00120463	0.00254805	0.00425059	0.00622458	0.00813283	0.00934967	0.0094123	0.00821747	0.00618935	0.00394791	0.00199768	0.00056494	-0.00030232	-0.00059394
0.2356	0	0.00031541	0.00120383	0.00254614	0.0042473	0.00621969	0.00812563	0.00933959	0.00939954	0.0082022	0.00617261	0.00393059	0.00198029	0.00054765	-0.00031947	-0.00061098
0.236	0	0.00031526	0.00120302	0.00254423	0.00424402	0.0062148	0.00811843	0.00932951	0.00938678	0.00818692	0.00615587	0.00391328	0.0019629	0.00053036	-0.00033662	-0.00062802
0.2364	0	0.0003151	0.00120221	0.00254232	0.00424074	0.00620991	0.00811122	0.00931943	0.00937402	0.00817165	0.00613913	0.00389596	0.0019455	0.00051307	-0.00035378	-0.00064506
0.2368	0	0.00031495	0.00120141	0.00254041	0.00423746	0.00620502	0.00810402	0.00930935	0.00936127	0.00815638	0.0061224	0.00387864	0.00192811	0.00049578	-0.00037093	-0.00066209
0.2372	0	0.0003148	0.0012006	0.0025385	0.00423418	0.00620012	0.00809682	0.00929927	0.00934851	0.0081411	0.00610566	0.00386132	0.00191072	0.00047849	-0.00038809	-0.00067913
0.2376	0	0.00031465	0.00119979	0.00253659	0.0042309	0.00619523	0.00808962	0.00928919	0.00933575	0.00812583	0.00608892	0.00384401	0.00189333	0.0004612	-0.00040524	-0.00069617
0.238	0	0.0003145	0.00119899	0.00253468	0.00422761	0.00619034	0.00808242	0.00927911	0.00932299	0.00811055	0.00607218	0.00382669	0.00187593	0.00044391	-0.00042239	-0.00071321
0.2384	0	0.00031434	0.00119818	0.00253277	0.00422433	0.00618545	0.00807521	0.00926903	0.00931023	0.00809528	0.00605545	0.00380937	0.00185854	0.00042662	-0.00043955	-0.00073025
0.2388	0	0.00031419	0.00119737	0.00253085	0.00422105	0.00618056	0.00806801	0.00925895	0.00929747	0.00808001	0.00603871	0.00379205	0.00184115	0.00040933	-0.0004567	-0.00074729
0.2392	0	0.00031404	0.00119656	0.00252894	0.00421777	0.00617567	0.00806081	0.00924887	0.00928472	0.00806473	0.00602197	0.00377474	0.00182376	0.00039204	-0.00047386	-0.00076433
0.2396	0	0.000314	0.00119602	0.00252746	0.00421505	0.00617137	0.00805413	0.00923963	0.00927131	0.00804957	0.00600564	0.00375791	0.00180678	0.00037505	-0.00049081	-0.00078125
0.24	0	0.00031396	0.00119548	0.00252597	0.00421234	0.00616707	0.00804745	0.00923039	0.0092579	0.00803442	0.0059893	0.00374108	0.00178981	0.00035805	-0.00050777	-0.00079816
0.2404	0	0.00031392	0.00119494	0.00252449	0.00420962	0.00616278	0.00804078	0.00922115	0.00924448	0.00801926	0.00597297	0.00372425	0.00177284	0.00034106	-0.00052473	-0.00081507
0.2408	0	0.00031388	0.0011944	0.00252301	0.0042069	0.00615848	0.0080341	0.00921191	0.00923107	0.0080041	0.00595664	0.00370742	0.00175587	0.00032407	-0.00054168	-0.00083199
0.2412	0	0.00031384	0.00119386	0.00252152	0.00420418	0.00615418	0.00802742	0.00920267	0.00921766	0.00798895	0.0059403	0.00369059	0.00173889	0.00030708	-0.00055864	-0.0008489
0.2416	0	0.0003138	0.00119332	0.00252004	0.00420147	0.00614989	0.00802074	0.00919343	0.00920425	0.00797379	0.00592397	0.00367376	0.00172192	0.00029008	-0.0005756	-0.00086582
0.242	0	0.00031376	0.00119278	0.00251855	0.00419875	0.00614559	0.00801406	0.00918419	0.00919084	0.00795863	0.00590763	0.00365693	0.00170495	0.00027309	-0.00059255	-0.00088273
0.2424	0	0.00031373	0.00119224	0.00251707	0.00419603	0.00614129	0.00800739	0.00917495	0.00917743	0.00794348	0.0058913	0.0036401	0.00168798	0.0002561	-0.00060951	-0.00089965
0.2428	0	0.00031369	0.0011917	0.00251558	0.00419331	0.006137	0.00800071	0.00916571	0.00916402	0.00792832	0.00587497	0.00362328	0.001671	0.00023911	-0.00062647	-0.00091656
0.2432	0	0.00031365	0.00119116	0.0025141	0.0041906	0.0061327	0.00799403	0.00915647	0.00915061	0.00791316	0.00585863	0.00360645	0.00165403	0.00022211	-0.00064342	-0.00093347
0.2436	0	0.00031361	0.00119062	0.00251261	0.00418788	0.0061284	0.00798735	0.00914723	0.0091372	0.00789801	0.0058423	0.00358962	0.00163706	0.00020512	-0.00066038	-0.00095039
0.244	0	0.00031357	0.00119008	0.00251113	0.00418516	0.00612411	0.00798068	0.00913798	0.00912379	0.00788285	0.00582597	0.00357279	0.00162009	0.00018813	-0.00067734	-0.0009673
0.2444	0	0.00031353	0.00118954	0.00250965	0.00418244	0.00611981	0.007974	0.00912874	0.00911038	0.00786769	0.00580963	0.00355596	0.00160312	0.00017114	-0.00069429	-0.00098422
0.2448	0	0.00031349	0.001189	0.00250816	0.00417973	0.00611551	0.00796732	0.0091195	0.00909697	0.00785254	0.0057933	0.00353913	0.00158614	0.00015415	-0.00071125	-0.00100113
0.2452	0	0.00031345	0.00118846	0.00250668	0.00417701	0.00611122	0.00796064	0.00911026	0.00908356	0.00783738	0.00577696	0.0035223	0.00156917	0.00013715	-0.00072821	-0.00101805
0.2456	0	0.00031309	0.00118731	0.00250438	0.00417336	0.00610596	0.00795313	0.0091	0.00907106	0.00782298	0.00576145	0.00350622	0.0015527	0.00012041	-0.00074508	-0.00103497
0.246	0	0.00031274	0.00118615	0.00250208	0.00416971	0.00610071	0.00794563	0.00908974	0.00905857	0.00780859	0.00574594	0.00349013	0.00153624	0.00010367	-0.00076195	-0.0010519
0.2464	0	0.00031238	0.001185	0.00249977	0.00416606	0.00609545	0.00793812	0.00907948	0.00904607	0.00779419	0.00573043	0.00347405	0.00151977	8.693e-05	-0.00077883	-0.00106883
0.2468	0	0.00031202	0.00118384	0.00249747	0.00416242	0.0060902	0.00793061	0.00906922	0.00903358	0.00777979	0.00571491	0.00345796	0.00150331	7.019e-05	-0.0007957	-0.00108576
0.2472	0	0.00031166	0.00118269	0.00249517	0.00415877	0.00608495	0.00792311	0.00905895	0.00902108	0.0077654	0.0056994	0.00344188	0.00148684	5.345e-05	-0.00081257	-0.00110269
0.2476	0	0.00031131	0.00118153	0.00249287	0.00415512	0.00607969	0.0079156	0.00904869	0.00900859	0.007751	0.00568389	0.00342579	0.00147037	3.67e-05	-0.00082945	-0.00111962
0.248	0	0.00031095	0.00118038	0.00249057	0.00415147	0.00607444	0.00790809	0.00903843	0.00899609	0.0077366	0.00566837	0.00340971	0.00145391	1.996e-05	-0.00084632	-0.00113655
0.2484	0	0.00031059	0.00117922	0.00248827	0.00414782	0.00606919	0.00790058	0.00902817	0.0089836	0.00772221	0.00565286	0.00339362	0.00143744	3.22e-06	-0.0008632	-0.00115348
0.2488	0	0.00031024	0.00117807	0.00248597	0.00414417	0.00606393	0.00789308	0.00901791	0.0089711	0.00770781	0.00563735	0.00337754	0.00142097	-1.352e-05	-0.00088007	-0.00117041
0.2492	0	0.00030988	0.00117691	0.00248367	0.00414052	0.00605868	0.00788557	0.00900765	0.00895861	0.00769341	0.00562184	0.00336145	0.00140451	-3.026e-05	-0.00089694	-0.00118734
0.2496	0	0.00030952	0.00117576	0.00248137	0.00413688	0.00605342	0.00787806	0.00899738	0.00894611	0.00767902	0.00560632	0.00334537	0.00138804	-4.7e-05	-0.00091382	-0.00120427
0.25	0	0.00030917	0.00117461	0.00247907	0.00413323	0.00604817	0.00787056	0.00898712	0.00893362	0.00766462	0.00559081	0.00332928	0.00137158	-6.374e-05	-0.00093069	-0.0012212
0.2504	0	0.00030881	0.00117345	0.00247677	0.00412958	0.00604292	0.00786305	0.00897686	0.00892112	0.00765022	0.0055753	0.0033132	0.00135511	-8.049e-05	-0.00094756	-0.00123813
0.2508	0	0.00030845	0.0011723	0.00247447	0.00412593	0.00603766	0.00785554	0.0089666	0.00890863	0.00763583	0.00555978	0.00329711	0.00133864	-9.723e-05	-0.00096444	-0.00125506
0.2512	0	0.0003081	0.00117114	0.00247216	0.00412228	0.00603241	0.00784803	0.00895634	0.00889614	0.00762143	0.00554427	0.00328103	0.00132218	-0.00011397	-0.00098131	-0.00127199
0.2516	0	0.00030777	0.00117004	0.00246992	0.0041187	0.00602722	0.00784058	0.00894614	0.00888355	0.00760693	0.00552865	0.00326487	0.00130574	-0.00013061	-0.00099806	-0.00128878
0.252	0	0.00030744	0.00116894	0.00246768	0.00411511	0.00602203	0.00783312	0.00893594	0.00887096	0.00759242	0.00551303	0.00324872	0.00128929	-0.00014725	-0.00101481	-0.00130556
0.2524	0	0.00030712	0.00116784	0.00246543	0.00411152	0.00601683	0.00782566	0.00892575	0.00885837	0.00757791	0.00549741	0.00323257	0.00127285	-0.00016389	-0.00103155	-0.00132235
0.2528	0	0.00030679	0.00116674	0.00246319	0.00410794	0.00601164	0.00781821	0.00891555	0.00884578	0.00756341	0.00548179	0.00321642	0.00125641	-0.00018053	-0.0010483	-0.00133913
0.2532	0	0.00030646	0.00116564	0.00246095	0.00410435	0.00600645	0.00781075	0.00890535	0.0088332	0.0075489	0.00546617	0.00320027	0.00123997	-0.00019717	-0.00106505	-0.00135592
0.2536	0	0.00030613	0.00116454	0.0024587	0.00410076	0.00600126	0.00780329	0.00889516	0.00882061	0.0075344	0.00545055	0.00318411	0.00122353	-0.00021381	-0.0010818	-0.00137271
0.254	0	0.00030581	0.00116343	0.00245646	0.00409718	0.00599606	0.00779583	0.00888496	0.00880802	0.00751989	0.00543493	0.00316796	0.00120709	-0.00023045	-0.00109855	-0.00138949
0.2544	0	0.00030548	0.00116233	0.00245421	0.00409359	0.00599087	0.00778838	0.00887476	0.00879543	0.00750539	0.00541931	0.00315181	0.00119064	-0.00024709	-0.00111529	-0.00140628
0.2548	0	0.00030515	0.00116123	0.00245197	0.00409001	0.00598568	0.00778092	0.00886457	0.00878284	0.00749088	0.00540369	0.00313566	0.0011742	-0.00026373	-0.00113204	-0.00142306
0.2552	0	0.00030482	0.00116013	0.00244973	0.00408642	0.00598049	0.00777346	0.00885437	0.00877026	0.00747637	0.00538807	0.00311951	0.00115776	-0.00028037	-0.00114879	-0.00143985
0.2556	0	0.0003045	0.00115903	0.00244748	0.00408283	0.0059753	0.00776601	0.00884417	0.00875767	0.00746187	0.00537245	0.00310336	0.00114132	-0.00029701	-0.00116554	-0.00145664
0.256	0	0.00030417	0.00115793	0.00244524	0.00407925	0.0059701	0.00775855	0.00883398	0.00874508	0.00744736	0.00535683	0.0030872	0.00112488	-0.00031364	-0.00118228	-0.00147342
0.2564	0	0.00030384	0.00115683	0.002443	0.00407566	0.00596491	0.00775109	0.00882378	0.00873249	0.00743286	0.00534121	0.00307105	0.00110844	-0.00033028	-0.00119903	-0.00149021
0.2568	0	0.00030352	0.00115573	0.00244075	0.00407208	0.00595972	0.00774364	0.00881358	0.0087199	0.00741835	0.00532559	0.0030549	0.001092	-0.00034692	-0.00121578	-0.00150699
0.2572	0	0.00030349	0.00115523	0.00243937	0.00406953	0.00595559	0.00773693	0.00880361	0.00870694	0.00740307	0.0053091	0.00303799	0.00107501	-0.00036386	-0.00123262	-0.00152373
0.2576	0	0.00030346	0.00115474	0.00243799	0.00406699	0.00595146	0.00773023	0.00879364	0.00869398	0.00738779	0.0052926	0.00302109	0.00105803	-0.0003808	-0.00124946	-0.00154048
0.258	0	0.00030343	0.00115424	0.00243662	0.00406444	0.00594734	0.00772353	0.00878366	0.00868101	0.00737251	0.00527611	0.00300418	0.00104105	-0.00039774	-0.00126629	-0.00155722
0.2584	0	0.0003034	0.00115374	0.00243524	0.0040619	0.00594321	0.00771683	0.00877369	0.00866805	0.00735723	0.00525961	0.00298728	0.00102407	-0.00041469	-0.00128313	-0.00157396
0.2588	0	0.00030337	0.00115325	0.00243386	0.00405935	0.00593908	0.00771013	0.00876371	0.00865508	0.00734195	0.00524312	0.00297037	0.00100709	-0.00043163	-0.00129997	-0.0015907
0.2592	0	0.00030334	0.00115275	0.00243248	0.00405681	0.00593495	0.00770342	0.00875374	0.00864212	0.00732667	0.00522662	0.00295347	0.00099011	-0.00044857	-0.00131681	-0.00160744
0.2596	0	0.00030331	0.00115226	0.0024311	0.00405426	0.00593083	0.00769672	0.00874376	0.00862916	0.00731139	0.00521013	0.00293656	0.00097312	-0.00046551	-0.00133364	-0.00162418
0.26	0	0.00030328	0.00115176	0.00242972	0.00405172	0.0059267	0.00769002	0.00873379	0.00861619	0.00729611	0.00519363	0.00291966	0.00095614	-0.00048245	-0.00135048	-0.00164092
0.2604	0	0.00030325	0.00115126	0.00242835	0.00404917	0.00592257	0.00768332	0.00872382	0.00860323	0.00728083	0.00517714	0.00290275	0.00093916	-0.00049939	-0.00136732	-0.00165767
0.2608	0	0.00030322	0.00115077	0.00242697	0.00404663	0.00591844	0.00767662	0.00871384	0.00859026	0.00726555	0.00516064	0.00288585	0.00092218	-0.00051633	-0.00138416	-0.00167441
0.2612	0	0.00030319	0.00115027	0.00242559	0.00404408	0.00591431	0.00766992	0.00870387	0.0085773	0.00725027	0.00514415	0.00286894	0.0009052	-0.00053327	-0.00140099	-0.00169115
0.2616	0	0.00030316	0.00114977	0.00242421	0.00404154	0.00591019	0.00766321	0.00869389	0.00856433	0.00723499	0.00512765	0.00285204	0.00088822	-0.00055021	-0.00141783	-0.00170789
0.262	0	0.00030313	0.00114928	0.00242283	0.00403899	0.00590606	0.00765651	0.00868392	0.00855137	0.00721971	0.00511116	0.00283513	0.00087124	-0.00056715	-0.00143467	-0.00172463
0.2624	0	0.0003031	0.00114878	0.00242145	0.00403645	0.00590193	0.00764981	0.00867394	0.00853841	0.00720443	0.00509466	0.00281823	0.00085425	-0.00058409	-0.00145151	-0.00174137
0.2628	0	0.00030307	0.00114829	0.00242008	0.0040339	0.0058978	0.00764311	0.00866397	0.00852544	0.00718915	0.00507817	0.00280132	0.00083727	-0.00060103	-0.00146835	-0.00175811
0.2632	0	0.000303	0.00114768	0.00241851	0.00403111	0.00589339	0.00763616	0.0086539	0.00851245	0.00717399	0.00506189	0.00278471	0.00082063	-0.0006176	-0.00148487	-0.00177462
0.2636	0	0.00030294	0.00114708	0.00241695	0.00402832	0.00588898	0.00762922	0.00864383	0.00849947	0.00715882	0.00504561	0.00276809	0.000804	-0.00063418	-0.0015014	-0.00179113
0.264	0	0.00030287	0.00114648	0.00241538	0.00402553	0.00588457	0.00762227	0.00863376	0.00848648	0.00714366	0.00502934	0.00275147	0.00078736	-0.00065076	-0.00151792	-0.00180764
0.2644	0	0.0003028	0.00114588	0.00241382	0.00402274	0.00588016	0.00761532	0.0086237	0.00847349	0.00712849	0.00501306	0.00273486	0.00077072	-0.00066733	-0.00153445	-0.00182414
0.2648	0	0.00030274	0.00114528	0.00241225	0.00401995	0.00587575	0.00760837	0.00861363	0.00846051	0.00711333	0.00499678	0.00271824	0.00075408	-0.00068391	-0.00155097	-0.00184065
0.2652	0	0.00030267	0.00114467	0.00241069	0.00401716	0.00587134	0.00760143	0.00860356	0.00844752	0.00709816	0.00498051	0.00270162	0.00073744	-0.00070049	-0.0015675	-0.00185716
0.2656	0	0.00030261	0.00114407	0.00240912	0.00401436	0.00586693	0.00759448	0.00859349	0.00843453	0.007083	0.00496423	0.00268501	0.00072081	-0.00071706	-0.00158402	-0.00187366
0.266	0	0.00030254	0.00114347	0.00240756	0.00401157	0.00586252	0.00758753	0.00858342	0.00842154	0.00706783	0.00494795	0.00266839	0.00070417	-0.00073364	-0.00160055	-0.00189017
0.2664	0	0.00030248	0.00114287	0.00240599	0.00400878	0.00585811	0.00758059	0.00857335	0.00840856	0.00705267	0.00493168	0.00265178	0.00068753	-0.00075022	-0.00161707	-0.00190668
0.2668	0	0.00030241	0.00114226	0.00240443	0.00400599	0.00585369	0.00757364	0.00856329	0.00839557	0.0070375	0.0049154	0.00263516	0.00067089	-0.00076679	-0.0016336	-0.00192319
0.2672	0	0.00030235	0.00114166	0.00240286	0.0040032	0.00584928	0.00756669	0.00855322	0.00838258	0.00702234	0.00489912	0.00261854	0.00065426	-0.00078337	-0.00165012	-0.00193969
0.2676	0	0.00030228	0.00114106	0.0024013	0.00400041	0.00584487	0.00755974	0.00854315	0.00836959	0.00700717	0.00488285	0.00260193	0.00063762	-0.00079995	-0.00166665	-0.0019562
0.268	0	0.00030222	0.00114046	0.00239973	0.00399762	0.00584046	0.0075528	0.00853308	0.00835661	0.00699201	0.00486657	0.00258531	0.00062098	-0.00081652	-0.00168318	-0.00197271
0.2684	0	0.00030215	0.00113986	0.00239817	0.00399483	0.00583605	0.00754585	0.00852301	0.00834362	0.00697684	0.00485029	0.00256869	0.00060434	-0.0008331	-0.0016997	-0.00198922
0.2688	0	0.00030208	0.00113925	0.0023966	0.00399203	0.00583164	0.0075389	0.00851295	0.00833063	0.00696168	0.00483402	0.00255208	0.0005877	-0.00084968	-0.00171623	-0.00200572
0.2692	0	0.00030173	0.00113811	0.00239429	0.00398836	0.00582632	0.00753124	0.00850253	0.00831757	0.00694661	0.00481782	0.00253543	0.00057092	-0.00086647	-0.00173296	-0.0020224
0.2696	0	0.00030138	0.00113696	0.00239198	0.00398469	0.005821	0.00752357	0.00849212	0.00830451	0.00693155	0.00480163	0.00251878	0.00055414	-0.00088327	-0.0017497	-0.00203907
0.27	0	0.00030103	0.00113581	0.00238967	0.00398101	0.00581567	0.0075159	0.00848171	0.00829145	0.00691648	0.00478544	0.00250212	0.00053736	-0.00090007	-0.00176643	-0.00205575
0.2704	0	0.00030068	0.00113467	0.00238735	0.00397734	0.00581035	0.00750824	0.0084713	0.00827839	0.00690142	0.00476924	0.00248547	0.00052058	-0.00091686	-0.00178316	-0.00207242
0.2708	0	0.00030032	0.00113352	0.00238504	0.00397367	0.00580503	0.00750057	0.00846089	0.00826533	0.00688635	0.00475305	0.00246882	0.0005038	-0.00093366	-0.0017999	-0.00208909
0.2712	0	0.00029997	0.00113237	0.00238273	0.00396999	0.00579971	0.00749291	0.00845048	0.00825227	0.00687129	0.00473685	0.00245217	0.00048702	-0.00095045	-0.00181663	-0.00210577
0.2716	0	0.00029962	0.00113122	0.00238041	0.00396632	0.00579439	0.00748524	0.00844006	0.00823921	0.00685622	0.00472066	0.00243552	0.00047024	-0.00096725	-0.00183337	-0.00212244
0.272	0	0.00029927	0.00113008	0.0023781	0.00396265	0.00578906	0.00747757	0.00842965	0.00822615	0.00684116	0.00470446	0.00241887	0.00045345	-0.00098405	-0.0018501	-0.00213912
0.2724	0	0.00029892	0.00112893	0.00237579	0.00395897	0.00578374	0.00746991	0.00841924	0.00821309	0.00682609	0.00468827	0.00240222	0.00043667	-0.00100084	-0.00186684	-0.00215579
0.2728	0	0.00029857	0.00112778	0.00237347	0.0039553	0.00577842	0.00746224	0.00840883	0.00820003	0.00681103	0.00467208	0.00238557	0.00041989	-0.00101764	-0.00188357	-0.00217247
0.2732	0	0.00029821	0.00112664	0.00237116	0.00395163	0.0057731	0.00745457	0.00839842	0.00818697	0.00679596	0.00465588	0.00236891	0.00040311	-0.00103443	-0.0019003	-0.00218914
0.2736	0	0.00029786	0.00112549	0.00236885	0.00394795	0.00576778	0.00744691	0.00838801	0.00817391	0.0067809	0.00463969	0.00235226	0.00038633	-0.00105123	-0.00191704	-0.00220582
0.274	0	0.00029751	0.00112434	0.00236654	0.00394428	0.00576245	0.00743924	0.00837759	0.00816085	0.00676583	0.00462349	0.00233561	0.00036955	-0.00106803	-0.00193377	-0.00222249
0.2744	0	0.00029716	0.0011232	0.00236422	0.0039406	0.00575713	0.00743158	0.00836718	0.00814779	0.00675077	0.0046073	0.00231896	0.00035277	-0.00108482	-0.00195051	-0.00223916
0.2748	0	0.00029681	0.00112205	0.00236191	0.00393693	0.00575181	0.00742391	0.00835677	0.00813473	0.0067357	0.00459111	0.00230231	0.00033599	-0.00110162	-0.00196724	-0.00225584
0.2752	0	0.00029625	0.00112049	0.00235904	0.00393262	0.00574584	0.00741577	0.00834617	0.0081218	0.00672101	0.00457535	0.00228605	0.00031947	-0.00111828	-0.001984	-0.00227262
0.2756	0	0.00029569	0.00111893	0.00235618	0.0039283	0.00573988	0.00740763	0.00833557	0.00810887	0.00670631	0.0045596	0.00226979	0.00030296	-0.00113494	-0.00200075	-0.00228941
0.276	0	0.00029514	0.00111737	0.00235331	0.00392399	0.00573392	0.00739949	0.00832497	0.00809595	0.00669161	0.00454385	0.00225352	0.00028645	-0.0011516	-0.00201751	-0.00230619
0.2764	0	0.00029458	0.00111581	0.00235044	0.00391968	0.00572795	0.00739135	0.00831437	0.00808302	0.00667691	0.0045281	0.00223726	0.00026994	-0.00116826	-0.00203426	-0.00232298
0.2768	0	0.00029402	0.00111425	0.00234758	0.00391536	0.00572199	0.00738321	0.00830377	0.00807009	0.00666221	0.00451234	0.002221	0.00025343	-0.00118492	-0.00205102	-0.00233976
0.2772	0	0.00029346	0.00111268	0.00234471	0.00391105	0.00571602	0.00737507	0.00829317	0.00805716	0.00664752	0.00449659	0.00220474	0.00023692	-0.00120158	-0.00206777	-0.00235654
0.2776	0	0.00029291	0.00111112	0.00234184	0.00390673	0.00571006	0.00736693	0.00828257	0.00804423	0.00663282	0.00448084	0.00218848	0.0002204	-0.00121825	-0.00208453	-0.00237333
0.278	0	0.00029235	0.00110956	0.00233898	0.00390242	0.0057041	0.00735879	0.00827197	0.0080313	0.00661812	0.00446509	0.00217221	0.00020389	-0.00123491	-0.00210128	-0.00239011
0.2784	0	0.00029179	0.001108	0.00233611	0.00389811	0.00569813	0.00735065	0.00826137	0.00801837	0.00660342	0.00444933	0.00215595	0.00018738	-0.00125157	-0.00211804	-0.0024069
0.2788	0	0.00029124	0.00110644	0.00233324	0.00389379	0.00569217	0.00734251	0.00825077	0.00800544	0.00658872	0.00443358	0.00213969	0.00017087	-0.00126823	-0.0021348	-0.00242368
0.2792	0	0.00029068	0.00110488	0.00233038	0.00388948	0.0056862	0.00733437	0.00824017	0.00799252	0.00657403	0.00441783	0.00212343	0.00015436	-0.00128489	-0.00215155	-0.00244047
0.2796	0	0.00029012	0.00110332	0.00232751	0.00388516	0.00568024	0.00732623	0.00822957	0.00797959	0.00655933	0.00440208	0.00210717	0.00013785	-0.00130155	-0.00216831	-0.00245725
0.28	0	0.00028957	0.00110176	0.00232464	0.00388085	0.00567428	0.00731809	0.00821896	0.00796666	0.00654463	0.00438632	0.0020909	0.00012133	-0.00131821	-0.00218506	-0.00247403
0.2804	0	0.00028901	0.0011002	0.00232178	0.00387654	0.00566831	0.00730995	0.00820836	0.00795373	0.00652993	0.00437057	0.00207464	0.00010482	-0.00133487	-0.00220182	-0.00249082
0.2808	0	0.00028845	0.00109864	0.00231891	0.00387222	0.00566235	0.00730181	0.00819776	0.0079408	0.00651523	0.00435482	0.00205838	8.831e-05	-0.00135153	-0.00221857	-0.0025076
0.2812	0	0.0002884	0.00109805	0.00231736	0.00386942	0.00565784	0.00729462	0.00818735	0.00792731	0.00649952	0.00433798	0.00204122	7.12e-05	-0.0013685	-0.0022354	-0.00252433
0.2816	0	0.00028834	0.00109746	0.0023158	0.00386662	0.00565333	0.00728743	0.00817694	0.00791382	0.00648381	0.00432114	0.00202405	5.408e-05	-0.00138547	-0.00225222	-0.00254106
0.282	0	0.00028829	0.00109688	0.00231425	0.00386382	0.00564883	0.00728024	0.00816652	0.00790033	0.00646809	0.0043043	0.00200689	3.697e-05	-0.00140243	-0.00226904	-0.00255779
0.2824	0	0.00028824	0.00109629	0.0023127	0.00386102	0.00564432	0.00727306	0.00815611	0.00788684	0.00645238	0.00428746	0.00198972	1.986e-05	-0.0014194	-0.00228586	-0.00257452
0.2828	0	0.00028818	0.0010957	0.00231114	0.00385822	0.00563981	0.00726587	0.0081457	0.00787335	0.00643666	0.00427062	0.00197256	2.74e-06	-0.00143637	-0.00230269	-0.00259124
0.2832	0	0.00028813	0.00109511	0.00230959	0.00385542	0.00563531	0.00725868	0.00813528	0.00785986	0.00642095	0.00425378	0.00195539	-1.437e-05	-0.00145333	-0.00231951	-0.00260797
0.2836	0	0.00028807	0.00109453	0.00230804	0.00385261	0.0056308	0.00725149	0.00812487	0.00784637	0.00640524	0.00423694	0.00193823	-3.148e-05	-0.0014703	-0.00233633	-0.0026247
0.284	0	0.00028802	0.00109394	0.00230648	0.00384981	0.00562629	0.0072443	0.00811446	0.00783288	0.00638952	0.00422009	0.00192107	-4.86e-05	-0.00148727	-0.00235316	-0.00264143
0.2844	0	0.00028796	0.00109335	0.00230493	0.00384701	0.00562179	0.00723712	0.00810404	0.00781939	0.00637381	0.00420325	0.0019039	-6.571e-05	-0.00150423	-0.00236998	-0.00265816
0.2848	0	0.00028791	0.00109276	0.00230338	0.00384421	0.00561728	0.00722993	0.00809363	0.0078059	0.0063581	0.00418641	0.00188674	-8.283e-05	-0.0015212	-0.0023868	-0.00267489
0.2852	0	0.00028786	0.00109218	0.00230182	0.00384141	0.00561277	0.00722274	0.00808322	0.00779241	0.00634238	0.00416957	0.00186957	-9.994e-05	-0.00153817	-0.00240363	-0.00269162
0.2856	0	0.0002878	0.00109159	0.00230027	0.00383861	0.00560827	0.00721555	0.0080728	0.00777892	0.00632667	0.00415273	0.00185241	-0.00011705	-0.00155514	-0.00242045	-0.00270834
0.286	0	0.00028775	0.001091	0.00229871	0.00383581	0.00560376	0.00720836	0.00806239	0.00776542	0.00631095	0.00413589	0.00183524	-0.00013417	-0.0015721	-0.00243727	-0.00272507
0.2864	0	0.00028769	0.00109041	0.00229716	0.00383301	0.00559925	0.00720118	0.00805197	0.00775193	0.00629524	0.00411905	0.00181808	-0.00015128	-0.00158907	-0.0024541	-0.0027418
0.2868	0	0.00028764	0.00108983	0.00229561	0.0038302	0.00559474	0.00719399	0.00804156	0.00773844	0.00627953	0.00410221	0.00180092	-0.00016839	-0.00160604	-0.00247092	-0.00275853
0.2872	0	0.00028726	0.00108862	0.00229322	0.00382644	0.00558928	0.00718608	0.00803086	0.00772512	0.00626431	0.00408598	0.00178429	-0.00018516	-0.00162289	-0.00248781	-0.00277542
0.2876	0	0.00028689	0.00108741	0.00229083	0.00382268	0.00558382	0.00717818	0.00802016	0.00771181	0.00624909	0.00406975	0.00176766	-0.00020193	-0.00163974	-0.00250469	-0.00279231
0.288	0	0.00028651	0.00108621	0.00228844	0.00381892	0.00557835	0.00717027	0.00800945	0.00769849	0.00623388	0.00405352	0.00175103	-0.00021869	-0.00165659	-0.00252158	-0.0028092
0.2884	0	0.00028614	0.001085	0.00228605	0.00381516	0.00557289	0.00716236	0.00799875	0.00768517	0.00621866	0.00403729	0.00173441	-0.00023546	-0.00167345	-0.00253847	-0.00282609
0.2888	0	0.00028576	0.00108379	0.00228367	0.0038114	0.00556742	0.00715446	0.00798805	0.00767185	0.00620345	0.00402106	0.00171778	-0.00025223	-0.0016903	-0.00255535	-0.00284298
0.2892	0	0.00028539	0.00108258	0.00228128	0.00380764	0.00556196	0.00714655	0.00797734	0.00765853	0.00618823	0.00400483	0.00170115	-0.00026899	-0.00170715	-0.00257224	-0.00285987
0.2896	0	0.00028501	0.00108138	0.00227889	0.00380388	0.0055565	0.00713865	0.00796664	0.00764521	0.00617301	0.0039886	0.00168452	-0.00028576	-0.001724	-0.00258913	-0.00287676
0.29	0	0.00028464	0.00108017	0.0022765	0.00380012	0.00555103	0.00713074	0.00795594	0.00763189	0.0061578	0.00397237	0.0016679	-0.00030253	-0.00174086	-0.00260602	-0.00289365
0.2904	0	0.00028426	0.00107896	0.00227411	0.00379636	0.00554557	0.00712283	0.00794524	0.00761857	0.00614258	0.00395613	0.00165127	-0.00031929	-0.00175771	-0.0026229	-0.00291054
0.2908	0	0.00028388	0.00107776	0.00227172	0.00379259	0.0055401	0.00711493	0.00793453	0.00760526	0.00612736	0.0039399	0.00163464	-0.00033606	-0.00177456	-0.00263979	-0.00292743
0.2912	0	0.00028351	0.00107655	0.00226934	0.00378883	0.00553464	0.00710702	0.00792383	0.00759194	0.00611215	0.00392367	0.00161802	-0.00035283	-0.00179142	-0.00265668	-0.00294432
0.2916	0	0.00028313	0.00107534	0.00226695	0.00378507	0.00552918	0.00709911	0.00791313	0.00757862	0.00609693	0.00390744	0.00160139	-0.00036959	-0.00180827	-0.00267356	-0.00296121
0.292	0	0.00028276	0.00107414	0.00226456	0.00378131	0.00552371	0.00709121	0.00790242	0.0075653	0.00608172	0.00389121	0.00158476	-0.00038636	-0.00182512	-0.00269045	-0.0029781
0.2924	0	0.00028238	0.00107293	0.00226217	0.00377755	0.00551825	0.0070833	0.00789172	0.00755198	0.0060665	0.00387498	0.00156813	-0.00040313	-0.00184197	-0.00270734	-0.00299499
0.2928	0	0.00028201	0.00107172	0.00225978	0.00377379	0.00551278	0.0070754	0.00788102	0.00753866	0.00605128	0.00385875	0.00155151	-0.0004199	-0.00185883	-0.00272423	-0.00301188
0.2932	0	0.00028177	0.00107077	0.00225771	0.00377036	0.00550762	0.00706766	0.00787031	0.00752517	0.00603579	0.00384222	0.00153462	-0.00043686	-0.00187578	-0.00274116	-0.0030288
0.2936	0	0.00028153	0.00106981	0.00225564	0.00376694	0.00550246	0.00705992	0.00785961	0.00751168	0.0060203	0.00382569	0.00151773	-0.00045382	-0.00189274	-0.0027581	-0.00304573
0.294	0	0.00028129	0.00106885	0.00225357	0.00376351	0.00549729	0.00705219	0.0078489	0.00749818	0.0060048	0.00380916	0.00150084	-0.00047078	-0.0019097	-0.00277504	-0.00306265
0.2944	0	0.00028106	0.00106789	0.00225149	0.00376009	0.00549213	0.00704445	0.0078382	0.00748469	0.00598931	0.00379263	0.00148395	-0.00048774	-0.00192666	-0.00279198	-0.00307957
0.2948	0	0.00028082	0.00106694	0.00224942	0.00375666	0.00548697	0.00703672	0.00782749	0.0074712	0.00597382	0.00377609	0.00146706	-0.0005047	-0.00194362	-0.00280892	-0.0030965
0.2952	0	0.00028058	0.00106598	0.00224735	0.00375324	0.0054818	0.00702898	0.00781679	0.00745771	0.00595832	0.00375956	0.00145017	-0.00052166	-0.00196058	-0.00282585	-0.00311342
0.2956	0	0.00028034	0.00106502	0.00224528	0.00374981	0.00547664	0.00702124	0.00780608	0.00744422	0.00594283	0.00374303	0.00143328	-0.00053862	-0.00197753	-0.00284279	-0.00313034
0.296	0	0.0002801	0.00106407	0.0022432	0.00374639	0.00547148	0.00701351	0.00779538	0.00743072	0.00592734	0.0037265	0.00141639	-0.00055559	-0.00199449	-0.00285973	-0.00314727
0.2964	0	0.00027987	0.00106311	0.00224113	0.00374296	0.00546631	0.00700577	0.00778467	0.00741723	0.00591184	0.00370997	0.0013995	-0.00057255	-0.00201145	-0.00287667	-0.00316419
0.2968	0	0.00027963	0.00106215	0.00223906	0.00373954	0.00546115	0.00699804	0.00777397	0.00740374	0.00589635	0.00369344	0.00138261	-0.00058951	-0.00202841	-0.00289361	-0.00318111
0.2972	0	0.00027939	0.00106119	0.00223699	0.00373611	0.00545598	0.0069903	0.00776326	0.00739025	0.00588086	0.00367691	0.00136572	-0.00060647	-0.00204537	-0.00291054	-0.00319804
0.2976	0	0.00027915	0.00106024	0.00223492	0.00373269	0.00545082	0.00698256	0.00775256	0.00737676	0.00586536	0.00366038	0.00134883	-0.00062343	-0.00206233	-0.00292748	-0.00321496
0.298	0	0.00027892	0.00105928	0.00223284	0.00372926	0.00544566	0.00697483	0.00774185	0.00736326	0.00584987	0.00364384	0.00133194	-0.00064039	-0.00207928	-0.00294442	-0.00323188
0.2984	0	0.00027868	0.00105832	0.00223077	0.00372584	0.00544049	0.00696709	0.00773115	0.00734977	0.00583438	0.00362731	0.00131505	-0.00065735	-0.00209624	-0.00296136	-0.00324881
0.2988	0	0.00027844	0.00105737	0.0022287	0.00372241	0.00543533	0.00695936	0.00772044	0.00733628	0.00581888	0.00361078	0.00129816	-0.00067431	-0.0021132	-0.00297829	-0.00326573
0.2992	0	0.00027816	0.00105633	0.00222654	0.00371891	0.00543007	0.00695153	0.00770966	0.00732272	0.00580333	0.00359418	0.0012812	-0.00069135	-0.00213024	-0.00299531	-0.00328271
0.2996	0	0.00027788	0.0010553	0.00222439	0.0037154	0.00542481	0.0069437	0.00769889	0.00730917	0.00578777	0.00357759	0.00126423	-0.00070839	-0.00214728	-0.00301232	-0.0032997
0.3	0	0.0002776	0.00105426	0.00222223	0.00371189	0.00541955	0.00693588	0.00768811	0.00729561	0.00577222	0.00356099	0.00124727	-0.00072543	-0.00216432	-0.00302934	-0.00331668
0.3004	0	0.00027732	0.00105322	0.00222008	0.00370839	0.00541429	0.00692805	0.00767733	0.00728206	0.00575666	0.00354439	0.00123031	-0.00074246	-0.00218136	-0.00304635	-0.00333366
0.3008	0	0.00027704	0.00105219	0.00221792	0.00370488	0.00540903	0.00692022	0.00766655	0.0072685	0.00574111	0.00352779	0.00121334	-0.0007595	-0.0021984	-0.00306337	-0.00335065
0.3012	0	0.00027676	0.00105115	0.00221576	0.00370137	0.00540377	0.0069124	0.00765577	0.00725495	0.00572556	0.00351119	0.00119638	-0.00077654	-0.00221544	-0.00308038	-0.00336763
0.3016	0	0.00027648	0.00105012	0.00221361	0.00369787	0.00539851	0.00690457	0.00764499	0.00724139	0.00571	0.00349459	0.00117942	-0.00079357	-0.00223249	-0.0030974	-0.00338461
0.302	0	0.0002762	0.00104908	0.00221145	0.00369436	0.00539325	0.00689674	0.00763421	0.00722784	0.00569445	0.003478	0.00116245	-0.00081061	-0.00224953	-0.00311441	-0.0034016
0.3024	0	0.00027593	0.00104804	0.0022093	0.00369085	0.00538799	0.00688892	0.00762343	0.00721428	0.00567889	0.0034614	0.00114549	-0.00082765	-0.00226657	-0.00313143	-0.00341858
0.3028	0	0.00027565	0.00104701	0.00220714	0.00368735	0.00538273	0.00688109	0.00761265	0.00720073	0.00566334	0.0034448	0.00112852	-0.00084469	-0.00228361	-0.00314844	-0.00343557
0.3032	0	0.00027537	0.00104597	0.00220498	0.00368384	0.00537747	0.00687326	0.00760187	0.00718717	0.00564778	0.0034282	0.00111156	-0.00086172	-0.00230065	-0.00316546	-0.00345255
0.3036	0	0.00027509	0.00104494	0.00220283	0.00368033	0.0053722	0.00686544	0.0075911	0.00717362	0.00563223	0.0034116	0.0010946	-0.00087876	-0.00231769	-0.00318247	-0.00346953
0.304	0	0.00027481	0.0010439	0.00220067	0.00367683	0.00536694	0.00685761	0.00758032	0.00716006	0.00561668	0.00339501	0.00107763	-0.0008958	-0.00233473	-0.00319948	-0.00348652
0.3044	0	0.00027453	0.00104286	0.00219852	0.00367332	0.00536168	0.00684978	0.00756954	0.00714651	0.00560112	0.00337841	0.00106067	-0.00091283	-0.00235177	-0.0032165	-0.0035035
0.3048	0	0.00027425	0.00104183	0.00219636	0.00366981	0.00535642	0.00684196	0.00755876	0.00713295	0.00558557	0.00336181	0.00104371	-0.00092987	-0.00236881	-0.00323351	-0.00352048
0.3052	0	0.00027403	0.0010409	0.00219436	0.0036665	0.00535133	0.0068342	0.00754792	0.00711924	0.00556984	0.00334508	0.00102666	-0.00094694	-0.00238586	-0.00325055	-0.00353752
0.3056	0	0.0002738	0.00103997	0.00219235	0.00366318	0.00534624	0.00682644	0.00753708	0.00710553	0.0055541	0.00332835	0.00100962	-0.00096401	-0.00240291	-0.00326759	-0.00355456
0.306	0	0.00027358	0.00103903	0.00219035	0.00365987	0.00534115	0.00681868	0.00752624	0.00709182	0.00553837	0.00331161	0.00099258	-0.00098107	-0.00241996	-0.00328463	-0.00357159
0.3064	0	0.00027336	0.0010381	0.00218834	0.00365655	0.00533606	0.00681092	0.0075154	0.0070781	0.00552264	0.00329488	0.00097554	-0.00099814	-0.002437	-0.00330167	-0.00358863
0.3068	0	0.00027314	0.00103717	0.00218634	0.00365323	0.00533097	0.00680317	0.00750456	0.00706439	0.00550691	0.00327815	0.00095849	-0.00101521	-0.00245405	-0.00331871	-0.00360567
0.3072	0	0.00027291	0.00103624	0.00218434	0.00364992	0.00532588	0.00679541	0.00749372	0.00705068	0.00549118	0.00326142	0.00094145	-0.00103227	-0.0024711	-0.00333575	-0.00362271
0.3076	0	0.00027269	0.00103531	0.00218233	0.0036466	0.00532079	0.00678765	0.00748289	0.00703696	0.00547545	0.00324469	0.00092441	-0.00104934	-0.00248815	-0.00335278	-0.00363974
0.308	0	0.00027247	0.00103438	0.00218033	0.00364329	0.0053157	0.00677989	0.00747205	0.00702325	0.00545971	0.00322796	0.00090737	-0.00106641	-0.0025052	-0.00336982	-0.00365678
0.3084	0	0.00027225	0.00103345	0.00217833	0.00363997	0.00531061	0.00677213	0.00746121	0.00700954	0.00544398	0.00321122	0.00089032	-0.00108347	-0.00252225	-0.00338686	-0.00367382
0.3088	0	0.00027202	0.00103252	0.00217632	0.00363666	0.00530552	0.00676438	0.00745037	0.00699582	0.00542825	0.00319449	0.00087328	-0.00110054	-0.0025393	-0.0034039	-0.00369085
0.3092	0	0.0002718	0.00103158	0.00217432	0.00363334	0.00530043	0.00675662	0.00743953	0.00698211	0.00541252	0.00317776	0.00085624	-0.00111761	-0.00255634	-0.00342094	-0.00370789
0.3096	0	0.00027158	0.00103065	0.00217231	0.00363003	0.00529534	0.00674886	0.00742869	0.0069684	0.00539679	0.00316103	0.0008392	-0.00113467	-0.00257339	-0.00343798	-0.00372493
0.31	0	0.00027136	0.00102972	0.00217031	0.00362671	0.00529025	0.0067411	0.00741785	0.00695468	0.00538106	0.0031443	0.00082216	-0.00115174	-0.00259044	-0.00345502	-0.00374197
0.3104	0	0.00027113	0.00102879	0.00216831	0.0036234	0.00528516	0.00673334	0.00740701	0.00694097	0.00536532	0.00312757	0.00080511	-0.00116881	-0.00260749	-0.00347206	-0.003759
0.3108	0	0.00027091	0.00102786	0.0021663	0.00362008	0.00528007	0.00672558	0.00739617	0.00692726	0.00534959	0.00311083	0.00078807	-0.00118587	-0.00262454	-0.00348909	-0.00377604
0.3112	0	0.00027077	0.00102705	0.00216444	0.00361691	0.00527509	0.0067179	0.00738542	0.00691372	0.00533416	0.00309452	0.00077152	-0.00120244	-0.00264113	-0.00350575	-0.00379281
0.3116	0	0.00027062	0.00102624	0.00216258	0.00361375	0.00527011	0.00671021	0.00737467	0.00690017	0.00531872	0.0030782	0.00075498	-0.001219	-0.00265772	-0.00352241	-0.00380957
0.312	0	0.00027047	0.00102544	0.00216072	0.00361058	0.00526513	0.00670252	0.00736391	0.00688663	0.00530328	0.00306189	0.00073843	-0.00123556	-0.00267431	-0.00353907	-0.00382634
0.3124	0	0.00027033	0.00102463	0.00215886	0.00360741	0.00526014	0.00669484	0.00735316	0.00687309	0.00528785	0.00304557	0.00072188	-0.00125212	-0.0026909	-0.00355573	-0.0038431
0.3128	0	0.00027018	0.00102382	0.002157	0.00360424	0.00525516	0.00668715	0.0073424	0.00685955	0.00527241	0.00302925	0.00070533	-0.00126868	-0.00270749	-0.00357239	-0.00385987
0.3132	0	0.00027004	0.00102301	0.00215514	0.00360107	0.00525018	0.00667946	0.00733165	0.00684601	0.00525698	0.00301294	0.00068878	-0.00128525	-0.00272408	-0.00358905	-0.00387663
0.3136	0	0.00026989	0.00102221	0.00215329	0.00359791	0.0052452	0.00667178	0.0073209	0.00683246	0.00524154	0.00299662	0.00067223	-0.00130181	-0.00274067	-0.00360571	-0.0038934
0.314	0	0.00026974	0.0010214	0.00215143	0.00359474	0.00524022	0.00666409	0.00731014	0.00681892	0.0052261	0.00298031	0.00065569	-0.00131837	-0.00275726	-0.00362237	-0.00391017
0.3144	0	0.0002696	0.00102059	0.00214957	0.00359157	0.00523524	0.0066564	0.00729939	0.00680538	0.00521067	0.00296399	0.00063914	-0.00133493	-0.00277385	-0.00363902	-0.00392693
0.3148	0	0.00026945	0.00101978	0.00214771	0.0035884	0.00523025	0.00664872	0.00728863	0.00679184	0.00519523	0.00294768	0.00062259	-0.0013515	-0.00279044	-0.00365568	-0.0039437
0.3152	0	0.00026931	0.00101898	0.00214585	0.00358524	0.00522527	0.00664103	0.00727788	0.00677829	0.0051798	0.00293136	0.00060604	-0.00136806	-0.00280703	-0.00367234	-0.00396046
0.3156	0	0.00026916	0.00101817	0.00214399	0.00358207	0.00522029	0.00663334	0.00726713	0.00676475	0.00516436	0.00291504	0.00058949	-0.00138462	-0.00282361	-0.003689	-0.00397723
0.316	0	0.00026902	0.00101736	0.00214213	0.0035789	0.00521531	0.00662566	0.00725637	0.00675121	0.00514892	0.00289873	0.00057295	-0.00140118	-0.0028402	-0.00370566	-0.00399399
0.3164	0	0.00026887	0.00101656	0.00214027	0.00357573	0.00521033	0.00661797	0.00724562	0.00673767	0.00513349	0.00288241	0.0005564	-0.00141774	-0.00285679	-0.00372232	-0.00401076
0.3168	0	0.00026872	0.00101575	0.00213841	0.00357257	0.00520535	0.00661028	0.00723487	0.00672413	0.00511805	0.0028661	0.00053985	-0.00143431	-0.00287338	-0.00373898	-0.00402753
0.3172	0	0.00026824	0.00101432	0.00213574	0.0035685	0.00519954	0.00660211	0.00722407	0.00671093	0.00510315	0.00285028	0.00052364	-0.0014507	-0.00288993	-0.00375565	-0.00404431
0.3176	0	0.00026775	0.00101289	0.00213308	0.00356444	0.00519374	0.00659394	0.00721328	0.00669774	0.00508826	0.00283446	0.00050743	-0.00146709	-0.00290647	-0.00377232	-0.0040611
0.318	0	0.00026726	0.00101146	0.00213041	0.00356038	0.00518794	0.00658576	0.00720248	0.00668455	0.00507336	0.00281864	0.00049122	-0.00148349	-0.00292301	-0.003789	-0.00407789
0.3184	0	0.00026677	0.00101003	0.00212775	0.00355632	0.00518214	0.00657759	0.00719169	0.00667136	0.00505846	0.00280282	0.00047501	-0.00149988	-0.00293955	-0.00380567	-0.00409468
0.3188	0	0.00026628	0.00100861	0.00212508	0.00355225	0.00517634	0.00656942	0.0071809	0.00665817	0.00504356	0.002787	0.0004588	-0.00151627	-0.0029561	-0.00382234	-0.00411147
0.3192	0	0.0002658	0.00100718	0.00212241	0.00354819	0.00517054	0.00656125	0.0071701	0.00664498	0.00502867	0.00277118	0.00044259	-0.00153267	-0.00297264	-0.00383901	-0.00412826
0.3196	0	0.00026531	0.00100575	0.00211975	0.00354413	0.00516474	0.00655307	0.00715931	0.00663178	0.00501377	0.00275537	0.00042637	-0.00154906	-0.00298918	-0.00385569	-0.00414505
0.32	0	0.00026482	0.00100432	0.00211708	0.00354007	0.00515894	0.0065449	0.00714851	0.00661859	0.00499887	0.00273955	0.00041016	-0.00156546	-0.00300572	-0.00387236	-0.00416184
0.3204	0	0.00026433	0.00100289	0.00211442	0.003536	0.00515314	0.00653673	0.00713772	0.0066054	0.00498398	0.00272373	0.00039395	-0.00158185	-0.00302226	-0.00388903	-0.00417863
0.3208	0	0.00026385	0.00100146	0.00211175	0.00353194	0.00514733	0.00652856	0.00712693	0.00659221	0.00496908	0.00270791	0.00037774	-0.00159824	-0.00303881	-0.0039057	-0.00419542
0.3212	0	0.00026336	0.00100004	0.00210908	0.00352788	0.00514153	0.00652038	0.00711613	0.00657902	0.00495418	0.00269209	0.00036153	-0.00161464	-0.00305535	-0.00392238	-0.00421221
0.3216	0	0.00026287	0.00099861	0.00210642	0.00352382	0.00513573	0.00651221	0.00710534	0.00656583	0.00493928	0.00267627	0.00034532	-0.00163103	-0.00307189	-0.00393905	-0.004229
0.322	0	0.00026238	0.00099718	0.00210375	0.00351975	0.00512993	0.00650404	0.00709454	0.00655263	0.00492439	0.00266045	0.00032911	-0.00164743	-0.00308843	-0.00395572	-0.00424578
0.3224	0	0.0002619	0.00099575	0.00210109	0.00351569	0.00512413	0.00649586	0.00708375	0.00653944	0.00490949	0.00264464	0.0003129	-0.00166382	-0.00310498	-0.00397239	-0.00426257
0.3228	0	0.00026141	0.00099432	0.00209842	0.00351163	0.00511833	0.00648769	0.00707296	0.00652625	0.00489459	0.00262882	0.00029669	-0.00168021	-0.00312152	-0.00398907	-0.00427936
0.3232	0	0.00026135	0.00099369	0.00209682	0.00350878	0.00511365	0.00648018	0.00706218	0.00651244	0.00487869	0.00261192	0.00027956	-0.00169726	-0.00313844	-0.00400587	-0.00429611
0.3236	0	0.00026128	0.00099306	0.00209522	0.00350594	0.00510897	0.00647268	0.0070514	0.00649864	0.0048628	0.00259503	0.00026244	-0.0017143	-0.00315536	-0.00402268	-0.00431287
0.324	0	0.00026122	0.00099243	0.00209362	0.0035031	0.00510428	0.00646517	0.00704062	0.00648483	0.0048469	0.00257813	0.00024531	-0.00173135	-0.00317228	-0.00403949	-0.00432962
0.3244	0	0.00026116	0.0009918	0.00209202	0.00350025	0.0050996	0.00645766	0.00702984	0.00647102	0.004831	0.00256124	0.00022819	-0.00174839	-0.0031892	-0.00405629	-0.00434637
0.3248	0	0.00026109	0.00099117	0.00209043	0.00349741	0.00509492	0.00645015	0.00701906	0.00645722	0.0048151	0.00254434	0.00021106	-0.00176544	-0.00320612	-0.0040731	-0.00436312
0.3252	0	0.00026103	0.00099054	0.00208883	0.00349457	0.00509024	0.00644264	0.00700828	0.00644341	0.00479921	0.00252745	0.00019394	-0.00178248	-0.00322304	-0.00408991	-0.00437987
0.3256	0	0.00026097	0.0009899	0.00208723	0.00349172	0.00508556	0.00643513	0.0069975	0.0064296	0.00478331	0.00251055	0.00017681	-0.00179953	-0.00323996	-0.00410671	-0.00439663
0.326	0	0.00026091	0.00098927	0.00208563	0.00348888	0.00508088	0.00642763	0.00698672	0.00641579	0.00476741	0.00249366	0.00015969	-0.00181658	-0.00325688	-0.00412352	-0.00441338
0.3264	0	0.00026084	0.00098864	0.00208403	0.00348603	0.0050762	0.00642012	0.00697594	0.00640199	0.00475151	0.00247676	0.00014256	-0.00183362	-0.0032738	-0.00414033	-0.00443013
0.3268	0	0.00026078	0.00098801	0.00208243	0.00348319	0.00507151	0.00641261	0.00696516	0.00638818	0.00473562	0.00245987	0.00012544	-0.00185067	-0.00329072	-0.00415714	-0.00444688
0.3272	0	0.00026072	0.00098738	0.00208083	0.00348035	0.00506683	0.0064051	0.00695439	0.00637437	0.00471972	0.00244298	0.00010831	-0.00186771	-0.00330764	-0.00417394	-0.00446363
0.3276	0	0.00026066	0.00098675	0.00207923	0.0034775	0.00506215	0.00639759	0.00694361	0.00636057	0.00470382	0.00242608	9.118e-05	-0.00188476	-0.00332457	-0.00419075	-0.00448038
0.328	0	0.00026059	0.00098612	0.00207763	0.00347466	0.00505747	0.00639009	0.00693283	0.00634676	0.00468792	0.00240919	7.406e-05	-0.0019018	-0.00334149	-0.00420756	-0.00449714
0.3284	0	0.00026053	0.00098549	0.00207603	0.00347182	0.00505279	0.00638258	0.00692205	0.00633295	0.00467202	0.00239229	5.693e-05	-0.00191885	-0.00335841	-0.00422436	-0.00451389
0.3288	0	0.00026047	0.00098485	0.00207443	0.00346897	0.00504811	0.00637507	0.00691127	0.00631914	0.00465613	0.0023754	3.981e-05	-0.00193589	-0.00337533	-0.00424117	-0.00453064
0.3292	0	0.00026021	0.00098386	0.00207235	0.00346559	0.00504291	0.00636725	0.0069005	0.00630569	0.00464085	0.00235923	2.339e-05	-0.00195234	-0.00339179	-0.00425766	-0.00454721
0.3296	0	0.00025996	0.00098286	0.00207027	0.0034622	0.00503772	0.00635944	0.00688973	0.00629224	0.00462557	0.00234307	6.96e-06	-0.00196878	-0.00340824	-0.00427416	-0.00456378
0.33	0	0.0002597	0.00098187	0.00206819	0.00345881	0.00503252	0.00635162	0.00687896	0.00627879	0.00461029	0.00232691	-9.46e-06	-0.00198522	-0.0034247	-0.00429065	-0.00458036
0.3304	0	0.00025944	0.00098087	0.00206611	0.00345542	0.00502733	0.0063438	0.00686819	0.00626534	0.00459501	0.00231075	-2.588e-05	-0.00200166	-0.00344116	-0.00430714	-0.00459693
0.3308	0	0.00025919	0.00097988	0.00206403	0.00345204	0.00502213	0.00633599	0.00685742	0.00625189	0.00457973	0.00229459	-4.23e-05	-0.0020181	-0.00345762	-0.00432364	-0.0046135
0.3312	0	0.00025893	0.00097889	0.00206195	0.00344865	0.00501694	0.00632817	0.00684665	0.00623843	0.00456445	0.00227843	-5.873e-05	-0.00203455	-0.00347408	-0.00434013	-0.00463007
0.3316	0	0.00025868	0.00097789	0.00205987	0.00344526	0.00501174	0.00632036	0.00683588	0.00622498	0.00454917	0.00226227	-7.515e-05	-0.00205099	-0.00349054	-0.00435663	-0.00464664
0.332	0	0.00025842	0.0009769	0.00205778	0.00344188	0.00500655	0.00631254	0.00682511	0.00621153	0.00453389	0.0022461	-9.157e-05	-0.00206743	-0.00350699	-0.00437312	-0.00466322
0.3324	0	0.00025817	0.0009759	0.0020557	0.00343849	0.00500135	0.00630472	0.00681434	0.00619808	0.00451861	0.00222994	-0.00010799	-0.00208387	-0.00352345	-0.00438961	-0.00467979
0.3328	0	0.00025791	0.00097491	0.00205362	0.0034351	0.00499616	0.00629691	0.00680357	0.00618463	0.00450333	0.00221378	-0.00012441	-0.00210032	-0.00353991	-0.00440611	-0.00469636
0.3332	0	0.00025765	0.00097391	0.00205154	0.00343171	0.00499096	0.00628909	0.0067928	0.00617117	0.00448805	0.00219762	-0.00014084	-0.00211676	-0.00355637	-0.0044226	-0.00471293
0.3336	0	0.0002574	0.00097292	0.00204946	0.00342833	0.00498577	0.00628128	0.00678203	0.00615772	0.00447277	0.00218146	-0.00015726	-0.0021332	-0.00357283	-0.00443909	-0.0047295
0.334	0	0.00025714	0.00097192	0.00204738	0.00342494	0.00498057	0.00627346	0.00677126	0.00614427	0.00445749	0.0021653	-0.00017368	-0.00214964	-0.00358929	-0.00445559	-0.00474608
0.3344	0	0.00025689	0.00097093	0.0020453	0.00342155	0.00497538	0.00626564	0.00676049	0.00613082	0.00444221	0.00214914	-0.0001901	-0.00216609	-0.00360574	-0.00447208	-0.00476265
0.3348	0	0.00025663	0.00096993	0.00204322	0.00341816	0.00497018	0.00625783	0.00674972	0.00611737	0.00442693	0.00213297	-0.00020653	-0.00218253	-0.0036222	-0.00448857	-0.00477922
0.3352	0	0.0002563	0.00096881	0.002041	0.00341466	0.0049649	0.00624997	0.00673895	0.00610391	0.0044116	0.00211667	-0.00022315	-0.00219919	-0.00363884	-0.00450517	-0.0047958
0.3356	0	0.00025598	0.0009677	0.00203879	0.00341115	0.00495961	0.00624212	0.00672819	0.00609046	0.00439626	0.00210037	-0.00023977	-0.00221585	-0.00365547	-0.00452177	-0.00481238
0.336	0	0.00025565	0.00096658	0.00203657	0.00340764	0.00495433	0.00623427	0.00671743	0.00607701	0.00438093	0.00208407	-0.00025639	-0.0022325	-0.0036721	-0.00453837	-0.00482896
0.3364	0	0.00025532	0.00096547	0.00203436	0.00340413	0.00494904	0.00622641	0.00670667	0.00606356	0.00436559	0.00206777	-0.00027301	-0.00224916	-0.00368874	-0.00455497	-0.00484554
0.3368	0	0.000255	0.00096435	0.00203214	0.00340062	0.00494376	0.00621856	0.00669591	0.00605011	0.00435026	0.00205147	-0.00028964	-0.00226582	-0.00370537	-0.00457156	-0.00486212
0.3372	0	0.00025467	0.00096323	0.00202993	0.00339711	0.00493848	0.0062107	0.00668514	0.00603666	0.00433492	0.00203517	-0.00030626	-0.00228248	-0.00372201	-0.00458816	-0.00487869
0.3376	0	0.00025434	0.00096212	0.00202771	0.0033936	0.00493319	0.00620285	0.00667438	0.0060232	0.00431959	0.00201887	-0.00032288	-0.00229914	-0.00373864	-0.00460476	-0.00489527
0.338	0	0.00025402	0.000961	0.0020255	0.00339009	0.00492791	0.006195	0.00666362	0.00600975	0.00430425	0.00200257	-0.0003395	-0.0023158	-0.00375527	-0.00462136	-0.00491185
0.3384	0	0.00025369	0.00095988	0.00202328	0.00338658	0.00492262	0.00618714	0.00665286	0.0059963	0.00428892	0.00198627	-0.00035612	-0.00233246	-0.00377191	-0.00463796	-0.00492843
0.3388	0	0.00025336	0.00095877	0.00202107	0.00338307	0.00491734	0.00617929	0.00664209	0.00598285	0.00427358	0.00196997	-0.00037274	-0.00234912	-0.00378854	-0.00465455	-0.00494501
0.3392	0	0.00025304	0.00095765	0.00201885	0.00337957	0.00491205	0.00617144	0.00663133	0.0059694	0.00425824	0.00195367	-0.00038937	-0.00236577	-0.00380517	-0.00467115	-0.00496159
0.3396	0	0.00025271	0.00095653	0.00201664	0.00337606	0.00490677	0.00616358	0.00662057	0.00595595	0.00424291	0.00193737	-0.00040599	-0.00238243	-0.00382181	-0.00468775	-0.00497817
0.34	0	0.00025238	0.00095542	0.00201442	0.00337255	0.00490149	0.00615573	0.00660981	0.00594249	0.00422757	0.00192106	-0.00042261	-0.00239909	-0.00383844	-0.00470435	-0.00499475
0.3404	0	0.00025206	0.0009543	0.00201221	0.00336904	0.0048962	0.00614787	0.00659905	0.00592904	0.00421224	0.00190476	-0.00043923	-0.00241575	-0.00385508	-0.00472095	-0.00501133
0.3408	0	0.00025173	0.00095319	0.00200999	0.00336553	0.00489092	0.00614002	0.00658828	0.00591559	0.0041969	0.00188846	-0.00045585	-0.00243241	-0.00387171	-0.00473754	-0.00502791
0.3412	0	0.00025144	0.00095215	0.0020079	0.00336218	0.00488577	0.00613225	0.00657752	0.00590206	0.00418145	0.00187205	-0.00047254	-0.00244907	-0.00388829	-0.00475406	-0.0050444
0.3416	0	0.00025115	0.00095112	0.0020058	0.00335882	0.00488063	0.00612447	0.00656675	0.00588853	0.00416599	0.00185563	-0.00048923	-0.00246574	-0.00390487	-0.00477058	-0.00506089
0.342	0	0.00025086	0.00095008	0.0020037	0.00335547	0.00487549	0.0061167	0.00655598	0.005875	0.00415053	0.00183922	-0.00050592	-0.0024824	-0.00392145	-0.0047871	-0.00507738
0.3424	0	0.00025057	0.00094905	0.0020016	0.00335212	0.00487035	0.00610893	0.00654522	0.00586147	0.00413508	0.0018228	-0.00052261	-0.00249907	-0.00393803	-0.00480362	-0.00509386
0.3428	0	0.00025028	0.00094801	0.00199951	0.00334876	0.0048652	0.00610115	0.00653445	0.00584794	0.00411962	0.00180638	-0.0005393	-0.00251574	-0.00395462	-0.00482014	-0.00511035
0.3432	0	0.00024999	0.00094697	0.00199741	0.00334541	0.00486006	0.00609338	0.00652368	0.00583441	0.00410416	0.00178997	-0.00055599	-0.0025324	-0.0039712	-0.00483666	-0.00512684
0.3436	0	0.0002497	0.00094594	0.00199531	0.00334206	0.00485492	0.00608561	0.00651292	0.00582088	0.00408871	0.00177355	-0.00057268	-0.00254907	-0.00398778	-0.00485318	-0.00514333
0.344	0	0.00024941	0.0009449	0.00199322	0.00333871	0.00484978	0.00607783	0.00650215	0.00580734	0.00407325	0.00175714	-0.00058937	-0.00256573	-0.00400436	-0.0048697	-0.00515982
0.3444	0	0.00024912	0.00094387	0.00199112	0.00333535	0.00484464	0.00607006	0.00649138	0.00579381	0.00405779	0.00174072	-0.00060606	-0.0025824	-0.00402094	-0.00488622	-0.00517631
0.3448	0	0.00024883	0.00094283	0.00198902	0.003332	0.00483949	0.00606229	0.00648062	0.00578028	0.00404234	0.00172431	-0.00062275	-0.00259906	-0.00403752	-0.00490274	-0.0051928
0.3452	0	0.00024854	0.0009418	0.00198692	0.00332865	0.00483435	0.00605451	0.00646985	0.00576675	0.00402688	0.00170789	-0.00063944	-0.00261573	-0.0040541	-0.00491925	-0.00520929
0.3456	0	0.00024825	0.00094076	0.00198483	0.00332529	0.00482921	0.00604674	0.00645908	0.00575322	0.00401142	0.00169147	-0.00065613	-0.0026324	-0.00407069	-0.00493577	-0.00522578
0.346	0	0.00024796	0.00093973	0.00198273	0.00332194	0.00482407	0.00603897	0.00644832	0.00573969	0.00399597	0.00167506	-0.00067282	-0.00264906	-0.00408727	-0.00495229	-0.00524227
0.3464	0	0.00024767	0.00093869	0.00198063	0.00331859	0.00481892	0.00603119	0.00643755	0.00572616	0.00398051	0.00165864	-0.00068951	-0.00266573	-0.00410385	-0.00496881	-0.00525876
0.3468	0	0.00024738	0.00093766	0.00197853	0.00331523	0.00481378	0.00602342	0.00642678	0.00571263	0.00396505	0.00164223	-0.0007062	-0.00268239	-0.00412043	-0.00498533	-0.00527525
0.3472	0	0.00024702	0.00093649	0.00197626	0.00331166	0.00480842	0.0060155	0.00641599	0.00569921	0.00394981	0.00162604	-0.00072268	-0.00269889	-0.00413689	-0.00500176	-0.00529166
0.3476	0	0.00024666	0.00093532	0.00197398	0.00330809	0.00480305	0.00600758	0.0064052	0.00568579	0.00393456	0.00160986	-0.00073916	-0.00271539	-0.00415335	-0.00501818	-0.00530808
0.348	0	0.0002463	0.00093415	0.0019717	0.00330451	0.00479769	0.00599966	0.00639441	0.00567237	0.00391931	0.00159368	-0.00075563	-0.00273189	-0.00416981	-0.00503461	-0.0053245
0.3484	0	0.00024594	0.00093299	0.00196942	0.00330094	0.00479233	0.00599174	0.00638361	0.00565896	0.00390406	0.0015775	-0.00077211	-0.00274838	-0.00418627	-0.00505103	-0.00534092
0.3488	0	0.00024558	0.00093182	0.00196715	0.00329737	0.00478697	0.00598382	0.00637282	0.00564554	0.00388881	0.00156131	-0.00078859	-0.00276488	-0.00420273	-0.00506746	-0.00535734
0.3492	0	0.00024522	0.00093065	0.00196487	0.00329379	0.0047816	0.0059759	0.00636203	0.00563212	0.00387356	0.00154513	-0.00080507	-0.00278138	-0.00421919	-0.00508388	-0.00537375
0.3496	0	0.00024486	0.00092948	0.00196259	0.00329022	0.00477624	0.00596798	0.00635123	0.0056187	0.00385832	0.00152895	-0.00082155	-0.00279788	-0.00423565	-0.00510031	-0.00539017
0.35	0	0.0002445	0.00092831	0.00196031	0.00328665	0.00477088	0.00596005	0.00634044	0.00560528	0.00384307	0.00151277	-0.00083802	-0.00281438	-0.00425211	-0.00511673	-0.00540659
0.3504	0	0.00024414	0.00092714	0.00195803	0.00328307	0.00476551	0.00595213	0.00632965	0.00559186	0.00382782	0.00149658	-0.0008545	-0.00283087	-0.00426857	-0.00513316	-0.00542301
0.3508	0	0.00024378	0.00092598	0.00195576	0.0032795	0.00476015	0.00594421	0.00631886	0.00557844	0.00381257	0.0014804	-0.00087098	-0.00284737	-0.00428503	-0.00514958	-0.00543942
0.3512	0	0.00024342	0.00092481	0.00195348	0.00327593	0.00475479	0.00593629	0.00630806	0.00556503	0.00379732	0.00146422	-0.00088746	-0.00286387	-0.00430149	-0.00516601	-0.00545584
0.3516	0	0.00024307	0.00092364	0.0019512	0.00327235	0.00474942	0.00592837	0.00629727	0.00555161	0.00378208	0.00144803	-0.00090394	-0.00288037	-0.00431795	-0.00518243	-0.00547226
0.352	0	0.00024271	0.00092247	0.00194892	0.00326878	0.00474406	0.00592045	0.00628648	0.00553819	0.00376683	0.00143185	-0.00092042	-0.00289687	-0.00433441	-0.00519886	-0.00548868
0.3524	0	0.00024235	0.0009213	0.00194665	0.00326521	0.0047387	0.00591253	0.00627568	0.00552477	0.00375158	0.00141567	-0.00093689	-0.00291336	-0.00435087	-0.00521528	-0.00550509
0.3528	0	0.00024224	0.00092061	0.001945	0.00326234	0.00473394	0.00590493	0.00626487	0.00551107	0.00373597	0.0013992	-0.00095352	-0.00292987	-0.00436724	-0.00523156	-0.00552137
0.3532	0	0.00024213	0.00091991	0.00194336	0.00325948	0.00472919	0.00589733	0.00625405	0.00549737	0.00372036	0.00138273	-0.00097014	-0.00294639	-0.00438362	-0.00524785	-0.00553764
0.3536	0	0.00024202	0.00091922	0.00194172	0.00325662	0.00472443	0.00588973	0.00624324	0.00548366	0.00370475	0.00136626	-0.00098677	-0.0029629	-0.0044	-0.00526413	-0.00555392
0.354	0	0.00024191	0.00091853	0.00194008	0.00325375	0.00471968	0.00588213	0.00623243	0.00546996	0.00368914	0.00134979	-0.00100339	-0.00297941	-0.00441637	-0.00528041	-0.00557019
0.3544	0	0.0002418	0.00091783	0.00193844	0.00325089	0.00471492	0.00587453	0.00622161	0.00545626	0.00367353	0.00133331	-0.00102001	-0.00299592	-0.00443275	-0.00529669	-0.00558647
0.3548	0	0.0002417	0.00091714	0.00193679	0.00324803	0.00471017	0.00586693	0.0062108	0.00544256	0.00365792	0.00131684	-0.00103664	-0.00301243	-0.00444912	-0.00531298	-0.00560274
0.3552	0	0.00024159	0.00091644	0.00193515	0.00324516	0.00470541	0.00585933	0.00619998	0.00542886	0.00364231	0.00130037	-0.00105326	-0.00302894	-0.0044655	-0.00532926	-0.00561901
0.3556	0	0.00024148	0.00091575	0.00193351	0.0032423	0.00470066	0.00585174	0.00618917	0.00541516	0.0036267	0.0012839	-0.00106989	-0.00304545	-0.00448188	-0.00534554	-0.00563529
0.356	0	0.00024137	0.00091506	0.00193187	0.00323944	0.0046959	0.00584414	0.00617835	0.00540146	0.00361109	0.00126743	-0.00108651	-0.00306196	-0.00449825	-0.00536182	-0.00565156
0.3564	0	0.00024126	0.00091436	0.00193023	0.00323657	0.00469115	0.00583654	0.00616754	0.00538775	0.00359548	0.00125096	-0.00110313	-0.00307848	-0.00451463	-0.0053781	-0.00566784
0.3568	0	0.00024115	0.00091367	0.00192859	0.00323371	0.00468639	0.00582894	0.00615672	0.00537405	0.00357987	0.00123449	-0.00111976	-0.00309499	-0.004531	-0.00539439	-0.00568411
0.3572	0	0.00024104	0.00091297	0.00192694	0.00323085	0.00468164	0.00582134	0.00614591	0.00536035	0.00356426	0.00121802	-0.00113638	-0.0031115	-0.00454738	-0.00541067	-0.00570039
0.3576	0	0.00024094	0.00091228	0.0019253	0.00322799	0.00467688	0.00581374	0.00613509	0.00534665	0.00354865	0.00120154	-0.00115301	-0.00312801	-0.00456376	-0.00542695	-0.00571666
0.358	0	0.00024083	0.00091158	0.00192366	0.00322512	0.00467213	0.00580614	0.00612428	0.00533295	0.00353304	0.00118507	-0.00116963	-0.00314452	-0.00458013	-0.00544323	-0.00573293
0.3584	0	0.00024072	0.00091089	0.00192202	0.00322226	0.00466737	0.00579854	0.00611346	0.00531925	0.00351742	0.0011686	-0.00118625	-0.00316103	-0.00459651	-0.00545952	-0.00574921
0.3588	0	0.00024027	0.00090957	0.00191956	0.00321848	0.00466179	0.00579049	0.00610267	0.00530597	0.00350243	0.00115271	-0.00120244	-0.00317727	-0.00461276	-0.00547576	-0.00576547
0.3592	0	0.00023983	0.00090825	0.00191711	0.0032147	0.00465622	0.00578244	0.00609187	0.00529269	0.00348743	0.00113683	-0.00121863	-0.00319352	-0.004629	-0.00549201	-0.00578173
0.3596	0	0.00023938	0.00090692	0.00191465	0.00321092	0.00465064	0.00577439	0.00608108	0.00527941	0.00347243	0.00112094	-0.00123481	-0.00320976	-0.00464525	-0.00550826	-0.00579799
0.36	0	0.00023893	0.0009056	0.0019122	0.00320715	0.00464507	0.00576634	0.00607028	0.00526613	0.00345743	0.00110505	-0.001251	-0.003226	-0.0046615	-0.0055245	-0.00581425
0.3604	0	0.00023849	0.00090428	0.00190974	0.00320337	0.00463949	0.00575829	0.00605949	0.00525285	0.00344244	0.00108916	-0.00126718	-0.00324224	-0.00467774	-0.00554075	-0.00583051
0.3608	0	0.00023804	0.00090296	0.00190729	0.00319959	0.00463391	0.00575024	0.00604869	0.00523957	0.00342744	0.00107327	-0.00128337	-0.00325849	-0.00469399	-0.00555699	-0.00584677
0.3612	0	0.0002376	0.00090164	0.00190483	0.00319581	0.00462834	0.00574219	0.00603789	0.00522629	0.00341244	0.00105738	-0.00129955	-0.00327473	-0.00471024	-0.00557324	-0.00586303
0.3616	0	0.00023715	0.00090032	0.00190238	0.00319203	0.00462276	0.00573414	0.0060271	0.00521301	0.00339744	0.00104149	-0.00131574	-0.00329097	-0.00472648	-0.00558949	-0.00587928
0.362	0	0.0002367	0.00089899	0.00189992	0.00318825	0.00461719	0.00572608	0.0060163	0.00519973	0.00338245	0.00102561	-0.00133192	-0.00330721	-0.00474273	-0.00560573	-0.00589554
0.3624	0	0.00023626	0.00089767	0.00189747	0.00318448	0.00461161	0.00571803	0.00600551	0.00518645	0.00336745	0.00100972	-0.00134811	-0.00332346	-0.00475898	-0.00562198	-0.0059118
0.3628	0	0.00023581	0.00089635	0.00189501	0.0031807	0.00460603	0.00570998	0.00599471	0.00517317	0.00335245	0.00099383	-0.00136429	-0.0033397	-0.00477523	-0.00563823	-0.00592806
0.3632	0	0.00023537	0.00089503	0.00189255	0.00317692	0.00460046	0.00570193	0.00598391	0.00515989	0.00333745	0.00097794	-0.00138048	-0.00335594	-0.00479147	-0.00565447	-0.00594432
0.3636	0	0.00023492	0.00089371	0.0018901	0.00317314	0.00459488	0.00569388	0.00597312	0.00514661	0.00332246	0.00096205	-0.00139666	-0.00337218	-0.00480772	-0.00567072	-0.00596058
0.364	0	0.00023447	0.00089238	0.00188764	0.00316936	0.00458931	0.00568583	0.00596232	0.00513333	0.00330746	0.00094616	-0.00141285	-0.00338842	-0.00482397	-0.00568696	-0.00597684
0.3644	0	0.00023403	0.00089106	0.00188519	0.00316558	0.00458373	0.00567778	0.00595153	0.00512005	0.00329246	0.00093028	-0.00142903	-0.00340467	-0.00484021	-0.00570321	-0.0059931
0.3648	0	0.00023384	0.00089025	0.00188344	0.00316263	0.00457888	0.00567012	0.00594064	0.00510624	0.00327666	0.00091354	-0.00144595	-0.00342143	-0.00485675	-0.00571954	-0.0060093
0.3652	0	0.00023366	0.00088943	0.00188168	0.00315967	0.00457404	0.00566245	0.00592976	0.00509242	0.00326086	0.0008968	-0.00146286	-0.00343819	-0.00487328	-0.00573587	-0.00602549
0.3656	0	0.00023348	0.00088861	0.00187993	0.00315672	0.0045692	0.00565478	0.00591887	0.00507861	0.00324506	0.00088007	-0.00147978	-0.00345495	-0.00488981	-0.00575219	-0.00604168
0.366	0	0.00023329	0.0008878	0.00187818	0.00315376	0.00456435	0.00564712	0.00590799	0.00506479	0.00322925	0.00086333	-0.0014967	-0.00347171	-0.00490634	-0.00576852	-0.00605788
0.3664	0	0.00023311	0.00088698	0.00187643	0.00315081	0.00455951	0.00563945	0.00589711	0.00505098	0.00321345	0.00084659	-0.00151361	-0.00348847	-0.00492287	-0.00578485	-0.00607407
0.3668	0	0.00023292	0.00088616	0.00187468	0.00314785	0.00455466	0.00563179	0.00588622	0.00503716	0.00319765	0.00082986	-0.00153053	-0.00350523	-0.00493941	-0.00580118	-0.00609026
0.3672	0	0.00023274	0.00088535	0.00187292	0.0031449	0.00454982	0.00562412	0.00587534	0.00502335	0.00318185	0.00081312	-0.00154744	-0.00352199	-0.00495594	-0.0058175	-0.00610646
0.3676	0	0.00023255	0.00088453	0.00187117	0.00314194	0.00454497	0.00561646	0.00586445	0.00500954	0.00316605	0.00079638	-0.00156436	-0.00353875	-0.00497247	-0.00583383	-0.00612265
0.368	0	0.00023237	0.00088371	0.00186942	0.00313899	0.00454013	0.00560879	0.00585357	0.00499572	0.00315025	0.00077965	-0.00158127	-0.00355551	-0.004989	-0.00585016	-0.00613884
0.3684	0	0.00023219	0.00088289	0.00186767	0.00313603	0.00453528	0.00560113	0.00584268	0.00498191	0.00313445	0.00076291	-0.00159819	-0.00357227	-0.00500554	-0.00586649	-0.00615504
0.3688	0	0.000232	0.00088208	0.00186591	0.00313308	0.00453044	0.00559346	0.0058318	0.00496809	0.00311865	0.00074618	-0.00161511	-0.00358903	-0.00502207	-0.00588281	-0.00617123
0.3692	0	0.00023182	0.00088126	0.00186416	0.00313012	0.00452559	0.0055858	0.00582092	0.00495428	0.00310284	0.00072944	-0.00163202	-0.00360578	-0.0050386	-0.00589914	-0.00618743
0.3696	0	0.00023163	0.00088044	0.00186241	0.00312717	0.00452075	0.00557813	0.00581003	0.00494047	0.00308704	0.0007127	-0.00164894	-0.00362254	-0.00505513	-0.00591547	-0.00620362
0.37	0	0.00023145	0.00087963	0.00186066	0.00312421	0.00451591	0.00557047	0.00579915	0.00492665	0.00307124	0.00069597	-0.00166585	-0.0036393	-0.00507167	-0.0059318	-0.00621981
0.3704	0	0.00023127	0.00087881	0.0018589	0.00312126	0.00451106	0.0055628	0.00578826	0.00491284	0.00305544	0.00067923	-0.00168277	-0.00365606	-0.0050882	-0.00594812	-0.00623601
0.3708	0	0.00023107	0.00087795	0.00185708	0.00311821	0.0045061	0.00555505	0.00577741	0.00489926	0.00304008	0.00066308	-0.00169905	-0.00367225	-0.00510427	-0.00596414	-0.00625202
0.3712	0	0.00023088	0.0008771	0.00185525	0.00311516	0.00450113	0.00554729	0.00576656	0.00488568	0.00302472	0.00064694	-0.00171534	-0.00368843	-0.00512034	-0.00598015	-0.00626804
0.3716	0	0.00023069	0.00087624	0.00185342	0.00311212	0.00449617	0.00553954	0.00575571	0.0048721	0.00300936	0.00063079	-0.00173162	-0.00370461	-0.00513641	-0.00599616	-0.00628406
0.372	0	0.0002305	0.00087539	0.0018516	0.00310907	0.00449121	0.00553178	0.00574486	0.00485852	0.002994	0.00061464	-0.00174791	-0.0037208	-0.00515248	-0.00601217	-0.00630007
0.3724	0	0.0002303	0.00087453	0.00184977	0.00310602	0.00448625	0.00552403	0.00573401	0.00484494	0.00297864	0.0005985	-0.00176419	-0.00373698	-0.00516855	-0.00602818	-0.00631609
0.3728	0	0.00023011	0.00087368	0.00184794	0.00310297	0.00448128	0.00551628	0.00572316	0.00483136	0.00296328	0.00058235	-0.00178048	-0.00375316	-0.00518463	-0.00604419	-0.00633211
0.3732	0	0.00022992	0.00087282	0.00184611	0.00309993	0.00447632	0.00550852	0.00571231	0.00481778	0.00294792	0.0005662	-0.00179676	-0.00376935	-0.0052007	-0.0060602	-0.00634812
0.3736	0	0.00022973	0.00087197	0.00184429	0.00309688	0.00447136	0.00550077	0.00570146	0.0048042	0.00293256	0.00055005	-0.00181305	-0.00378553	-0.00521677	-0.00607621	-0.00636414
0.374	0	0.00022953	0.00087111	0.00184246	0.00309383	0.00446639	0.00549301	0.00569061	0.00479062	0.0029172	0.00053391	-0.00182933	-0.00380171	-0.00523284	-0.00609222	-0.00638015
0.3744	0	0.00022934	0.00087026	0.00184063	0.00309078	0.00446143	0.00548526	0.00567976	0.00477704	0.00290184	0.00051776	-0.00184562	-0.00381789	-0.00524891	-0.00610823	-0.00639617
0.3748	0	0.00022915	0.0008694	0.0018388	0.00308773	0.00445647	0.00547751	0.00566891	0.00476346	0.00288648	0.00050161	-0.0018619	-0.00383408	-0.00526498	-0.00612424	-0.00641219
0.3752	0	0.00022896	0.00086854	0.00183698	0.00308469	0.0044515	0.00546975	0.00565806	0.00474988	0.00287112	0.00048547	-0.00187819	-0.00385026	-0.00528105	-0.00614026	-0.0064282
0.3756	0	0.00022876	0.00086769	0.00183515	0.00308164	0.00444654	0.005462	0.00564721	0.0047363	0.00285576	0.00046932	-0.00189447	-0.00386644	-0.00529712	-0.00615627	-0.00644422
0.376	0	0.00022857	0.00086683	0.00183332	0.00307859	0.00444158	0.00545424	0.00563636	0.00472272	0.0028404	0.00045317	-0.00191076	-0.00388263	-0.0053132	-0.00617228	-0.00646024
0.3764	0	0.00022838	0.00086598	0.00183149	0.00307554	0.00443662	0.00544649	0.00562551	0.00470914	0.00282504	0.00043702	-0.00192704	-0.00389881	-0.00532927	-0.00618829	-0.00647625
0.3768	0	0.00022816	0.00086507	0.0018296	0.00307243	0.00443159	0.00543872	0.00561469	0.00469563	0.00280979	0.00042098	-0.00194322	-0.00391489	-0.00534524	-0.0062042	-0.00649217
0.3772	0	0.00022794	0.00086415	0.00182772	0.00306931	0.00442657	0.00543095	0.00560387	0.00468213	0.00279453	0.00040494	-0.0019594	-0.00393096	-0.00536121	-0.0062201	-0.00650808
0.3776	0	0.00022771	0.00086324	0.00182583	0.00306619	0.00442154	0.00542317	0.00559305	0.00466862	0.00277927	0.0003889	-0.00197557	-0.00394704	-0.00537718	-0.00623601	-0.006524
0.378	0	0.00022749	0.00086233	0.00182394	0.00306307	0.00441651	0.0054154	0.00558223	0.00465512	0.00276401	0.00037286	-0.00199175	-0.00396312	-0.00539315	-0.00625192	-0.00653991
0.3784	0	0.00022727	0.00086142	0.00182205	0.00305996	0.00441149	0.00540763	0.00557141	0.00464161	0.00274875	0.00035682	-0.00200793	-0.0039792	-0.00540912	-0.00626783	-0.00655583
0.3788	0	0.00022705	0.00086051	0.00182016	0.00305684	0.00440646	0.00539986	0.00556058	0.00462811	0.00273349	0.00034077	-0.00202411	-0.00399528	-0.00542509	-0.00628373	-0.00657174
0.3792	0	0.00022682	0.00085959	0.00181827	0.00305372	0.00440144	0.00539208	0.00554976	0.0046146	0.00271823	0.00032473	-0.00204029	-0.00401135	-0.00544106	-0.00629964	-0.00658766
0.3796	0	0.0002266	0.00085868	0.00181638	0.0030506	0.00439641	0.00538431	0.00553894	0.0046011	0.00270298	0.00030869	-0.00205646	-0.00402743	-0.00545703	-0.00631555	-0.00660357
0.38	0	0.00022638	0.00085777	0.0018145	0.00304749	0.00439139	0.00537654	0.00552812	0.00458759	0.00268772	0.00029265	-0.00207264	-0.00404351	-0.005473	-0.00633146	-0.00661949
0.3804	0	0.00022616	0.00085686	0.00181261	0.00304437	0.00438636	0.00536877	0.0055173	0.00457409	0.00267246	0.00027661	-0.00208882	-0.00405959	-0.00548897	-0.00634737	-0.0066354
0.3808	0	0.00022594	0.00085595	0.00181072	0.00304125	0.00438134	0.00536099	0.00550648	0.00456058	0.0026572	0.00026057	-0.002105	-0.00407567	-0.00550494	-0.00636327	-0.00665132
0.3812	0	0.00022571	0.00085503	0.00180883	0.00303813	0.00437631	0.00535322	0.00549566	0.00454708	0.00264194	0.00024453	-0.00212118	-0.00409175	-0.00552091	-0.00637918	-0.00666723
0.3816	0	0.00022549	0.00085412	0.00180694	0.00303502	0.00437129	0.00534545	0.00548484	0.00453357	0.00262668	0.00022848	-0.00213735	-0.00410782	-0.00553688	-0.00639509	-0.00668315
0.382	0	0.00022527	0.00085321	0.00180505	0.0030319	0.00436626	0.00533768	0.00547402	0.00452007	0.00261142	0.00021244	-0.00215353	-0.0041239	-0.00555285	-0.006411	-0.00669906
0.3824	0	0.00022505	0.0008523	0.00180316	0.00302878	0.00436124	0.0053299	0.0054632	0.00450656	0.00259616	0.0001964	-0.00216971	-0.00413998	-0.00556882	-0.00642691	-0.00671497
0.3828	0	0.00022489	0.00085154	0.0018015	0.00302596	0.00435646	0.00532226	0.00545233	0.00449283	0.00258057	0.00018001	-0.00218617	-0.00415624	-0.00558486	-0.00644278	-0.00673078
0.3832	0	0.00022473	0.00085078	0.00179985	0.00302313	0.00435169	0.00531462	0.00544146	0.0044791	0.00256498	0.00016362	-0.00220264	-0.0041725	-0.0056009	-0.00645866	-0.00674658
0.3836	0	0.00022458	0.00085002	0.00179819	0.00302031	0.00434692	0.00530698	0.00543059	0.00446537	0.00254938	0.00014723	-0.00221911	-0.00418876	-0.00561695	-0.00647453	-0.00676238
0.384	0	0.00022442	0.00084927	0.00179653	0.00301749	0.00434214	0.00529934	0.00541973	0.00445164	0.00253379	0.00013084	-0.00223557	-0.00420502	-0.00563299	-0.00649041	-0.00677819
0.3844	0	0.00022426	0.00084851	0.00179487	0.00301467	0.00433737	0.0052917	0.00540886	0.00443791	0.00251819	0.00011445	-0.00225204	-0.00422129	-0.00564903	-0.00650629	-0.00679399
0.3848	0	0.00022411	0.00084775	0.00179321	0.00301184	0.0043326	0.00528406	0.00539799	0.00442418	0.0025026	9.806e-05	-0.0022685	-0.00423755	-0.00566507	-0.00652216	-0.00680979
0.3852	0	0.00022395	0.00084699	0.00179156	0.00300902	0.00432782	0.00527642	0.00538713	0.00441045	0.00248701	8.167e-05	-0.00228497	-0.00425381	-0.00568111	-0.00653804	-0.00682559
0.3856	0	0.00022379	0.00084623	0.0017899	0.0030062	0.00432305	0.00526877	0.00537626	0.00439671	0.00247141	6.528e-05	-0.00230143	-0.00427007	-0.00569715	-0.00655392	-0.0068414
0.386	0	0.00022364	0.00084548	0.00178824	0.00300338	0.00431828	0.00526113	0.00536539	0.00438298	0.00245582	4.889e-05	-0.0023179	-0.00428633	-0.00571319	-0.00656979	-0.0068572
0.3864	0	0.00022348	0.00084472	0.00178658	0.00300055	0.0043135	0.00525349	0.00535452	0.00436925	0.00244023	3.25e-05	-0.00233436	-0.00430259	-0.00572923	-0.00658567	-0.006873
0.3868	0	0.00022332	0.00084396	0.00178492	0.00299773	0.00430873	0.00524585	0.00534366	0.00435552	0.00242463	1.611e-05	-0.00235083	-0.00431885	-0.00574527	-0.00660155	-0.0068888
0.3872	0	0.00022317	0.0008432	0.00178327	0.00299491	0.00430396	0.00523821	0.00533279	0.00434179	0.00240904	-2.9e-07	-0.00236729	-0.00433511	-0.00576131	-0.00661742	-0.00690461
0.3876	0	0.00022301	0.00084244	0.00178161	0.00299209	0.00429918	0.00523057	0.00532192	0.00432806	0.00239344	-1.668e-05	-0.00238376	-0.00435138	-0.00577735	-0.0066333	-0.00692041
0.388	0	0.00022285	0.00084169	0.00177995	0.00298926	0.00429441	0.00522293	0.00531106	0.00431433	0.00237785	-3.307e-05	-0.00240022	-0.00436764	-0.00579339	-0.00664918	-0.00693621
0.3884	0	0.0002227	0.00084093	0.00177829	0.00298644	0.00428964	0.00521529	0.00530019	0.0043006	0.00236226	-4.946e-05	-0.00241669	-0.0043839	-0.00580944	-0.00666505	-0.00695201
0.3888	0	0.00022235	0.0008398	0.00177613	0.00298302	0.00428434	0.0052074	0.00528945	0.00428734	0.00234731	-6.521e-05	-0.00243264	-0.0043998	-0.00582525	-0.0066808	-0.00696773
0.3892	0	0.000222	0.00083867	0.00177397	0.00297961	0.00427903	0.00519951	0.00527871	0.00427408	0.00233236	-8.096e-05	-0.0024486	-0.00441571	-0.00584107	-0.00669655	-0.00698345
0.3896	0	0.00022166	0.00083754	0.0017718	0.00297619	0.00427373	0.00519162	0.00526797	0.00426082	0.00231741	-9.671e-05	-0.00246456	-0.00443162	-0.00585688	-0.0067123	-0.00699917
0.39	0	0.00022131	0.00083641	0.00176964	0.00297277	0.00426843	0.00518373	0.00525723	0.00424756	0.00230246	-0.00011246	-0.00248051	-0.00444752	-0.0058727	-0.00672804	-0.00701489
0.3904	0	0.00022096	0.00083528	0.00176748	0.00296936	0.00426313	0.00517584	0.00524649	0.0042343	0.00228751	-0.00012821	-0.00249647	-0.00446343	-0.00588851	-0.00674379	-0.00703061
0.3908	0	0.00022062	0.00083416	0.00176532	0.00296594	0.00425783	0.00516795	0.00523575	0.00422104	0.00227256	-0.00014396	-0.00251242	-0.00447934	-0.00590433	-0.00675954	-0.00704633
0.3912	0	0.00022027	0.00083303	0.00176315	0.00296252	0.00425253	0.00516006	0.00522501	0.00420778	0.00225761	-0.00015972	-0.00252838	-0.00449524	-0.00592014	-0.00677529	-0.00706205
0.3916	0	0.00021992	0.0008319	0.00176099	0.0029591	0.00424722	0.00515218	0.00521427	0.00419452	0.00224266	-0.00017547	-0.00254433	-0.00451115	-0.00593596	-0.00679103	-0.00707777
0.392	0	0.00021957	0.00083077	0.00175883	0.00295569	0.00424192	0.00514429	0.00520353	0.00418126	0.00222771	-0.00019122	-0.00256029	-0.00452706	-0.00595177	-0.00680678	-0.00709349
0.3924	0	0.00021923	0.00082964	0.00175667	0.00295227	0.00423662	0.0051364	0.00519278	0.004168	0.00221276	-0.00020697	-0.00257625	-0.00454296	-0.00596759	-0.00682253	-0.00710921
0.3928	0	0.00021888	0.00082851	0.0017545	0.00294885	0.00423132	0.00512851	0.00518204	0.00415474	0.00219781	-0.00022272	-0.0025922	-0.00455887	-0.0059834	-0.00683828	-0.00712493
0.3932	0	0.00021853	0.00082738	0.00175234	0.00294544	0.00422602	0.00512062	0.0051713	0.00414148	0.00218286	-0.00023847	-0.00260816	-0.00457478	-0.00599922	-0.00685403	-0.00714065
0.3936	0	0.00021819	0.00082626	0.00175018	0.00294202	0.00422072	0.00511273	0.00516056	0.00412822	0.00216791	-0.00025422	-0.00262411	-0.00459068	-0.00601503	-0.00686977	-0.00715637
0.394	0	0.00021784	0.00082513	0.00174802	0.0029386	0.00421542	0.00510484	0.00514982	0.00411496	0.00215296	-0.00026998	-0.00264007	-0.00460659	-0.00603085	-0.00688552	-0.00717209
0.3944	0	0.00021749	0.000824	0.00174585	0.00293519	0.00421011	0.00509695	0.00513908	0.0041017	0.00213801	-0.00028573	-0.00265603	-0.0046225	-0.00604666	-0.00690127	-0.00718781
0.3948	0	0.00021752	0.00082354	0.00174458	0.00293279	0.00420566	0.00508948	0.00512825	0.00408796	0.00212246	-0.00030195	-0.00267219	-0.00463836	-0.00606225	-0.00691672	-0.00720325
0.3952	0	0.00021755	0.00082308	0.00174331	0.00293039	0.00420121	0.005082	0.00511741	0.00407421	0.0021069	-0.00031817	-0.00268835	-0.00465422	-0.00607785	-0.00693217	-0.00721869
0.3956	0	0.00021758	0.00082262	0.00174204	0.00292799	0.00419676	0.00507452	0.00510657	0.00406046	0.00209135	-0.0003344	-0.00270452	-0.00467008	-0.00609344	-0.00694762	-0.00723413
0.396	0	0.00021762	0.00082217	0.00174077	0.00292559	0.0041923	0.00506704	0.00509573	0.00404671	0.0020758	-0.00035062	-0.00272068	-0.00468593	-0.00610903	-0.00696307	-0.00724957
0.3964	0	0.00021765	0.00082171	0.0017395	0.00292319	0.00418785	0.00505957	0.0050849	0.00403297	0.00206024	-0.00036685	-0.00273684	-0.00470179	-0.00612463	-0.00697852	-0.00726502
0.3968	0	0.00021768	0.00082125	0.00173822	0.00292079	0.0041834	0.00505209	0.00507406	0.00401922	0.00204469	-0.00038307	-0.00275301	-0.00471765	-0.00614022	-0.00699397	-0.00728046
0.3972	0	0.00021771	0.00082079	0.00173695	0.00291839	0.00417894	0.00504461	0.00506322	0.00400547	0.00202914	-0.00039929	-0.00276917	-0.00473351	-0.00615581	-0.00700942	-0.0072959
0.3976	0	0.00021774	0.00082033	0.00173568	0.00291599	0.00417449	0.00503714	0.00505239	0.00399173	0.00201358	-0.00041552	-0.00278533	-0.00474937	-0.00617141	-0.00702487	-0.00731134
0.398	0	0.00021777	0.00081987	0.00173441	0.00291359	0.00417004	0.00502966	0.00504155	0.00397798	0.00199803	-0.00043174	-0.0028015	-0.00476523	-0.006187	-0.00704032	-0.00732679
0.3984	0	0.0002178	0.00081942	0.00173314	0.00291119	0.00416559	0.00502218	0.00503071	0.00396423	0.00198248	-0.00044796	-0.00281766	-0.00478109	-0.00620259	-0.00705577	-0.00734223
0.3988	0	0.00021783	0.00081896	0.00173187	0.00290879	0.00416113	0.00501471	0.00501988	0.00395049	0.00196692	-0.00046419	-0.00283382	-0.00479695	-0.00621819	-0.00707123	-0.00735767
0.3992	0	0.00021786	0.0008185	0.0017306	0.00290639	0.00415668	0.00500723	0.00500904	0.00393674	0.00195137	-0.00048041	-0.00284999	-0.00481281	-0.00623378	-0.00708668	-0.00737311
0.3996	0	0.00021789	0.00081804	0.00172932	0.00290399	0.00415223	0.00499975	0.0049982	0.00392299	0.00193582	-0.00049664	-0.00286615	-0.00482867	-0.00624937	-0.00710213	-0.00738855
0.4	0	0.00021792	0.00081758	0.00172805	0.00290159	0.00414777	0.00499228	0.00498736	0.00390924	0.00192026	-0.00051286	-0.00288231	-0.00484453	-0.00626497	-0.00711758	-0.007404
0.4004	0	0.00021795	0.00081712	0.00172678	0.00289919	0.00414332	0.0049848	0.00497653	0.0038955	0.00190471	-0.00052908	-0.00289848	-0.00486039	-0.00628056	-0.00713303	-0.00741944
0.4008	0	0.00021774	0.00081626	0.00172497	0.00289619	0.00413839	0.00497717	0.00496593	0.00388227	0.00188973	-0.00054485	-0.00291439	-0.00487618	-0.00629617	-0.00714849	-0.00743481
0.4012	0	0.00021752	0.00081539	0.00172317	0.00289319	0.00413346	0.00496955	0.00495534	0.00386904	0.00187475	-0.00056063	-0.00293031	-0.00489198	-0.00631178	-0.00716395	-0.00745018
0.4016	0	0.00021731	0.00081452	0.00172136	0.00289019	0.00412853	0.00496192	0.00494475	0.00385581	0.00185977	-0.0005764	-0.00294623	-0.00490777	-0.00632739	-0.00717941	-0.00746554
0.402	0	0.0002171	0.00081365	0.00171956	0.00288719	0.0041236	0.00495429	0.00493416	0.00384258	0.00184479	-0.00059217	-0.00296215	-0.00492356	-0.00634301	-0.00719487	-0.00748091
0.4024	0	0.00021688	0.00081278	0.00171775	0.00288419	0.00411867	0.00494667	0.00492357	0.00382935	0.00182981	-0.00060794	-0.00297807	-0.00493935	-0.00635862	-0.00721033	-0.00749628
0.4028	0	0.00021667	0.00081191	0.00171595	0.00288119	0.00411373	0.00493904	0.00491297	0.00381613	0.00181483	-0.00062371	-0.00299399	-0.00495515	-0.00637423	-0.00722579	-0.00751165
0.4032	0	0.00021646	0.00081104	0.00171414	0.00287819	0.0041088	0.00493141	0.00490238	0.0038029	0.00179984	-0.00063948	-0.00300991	-0.00497094	-0.00638984	-0.00724125	-0.00752702
0.4036	0	0.00021624	0.00081017	0.00171233	0.00287519	0.00410387	0.00492379	0.00489179	0.00378967	0.00178486	-0.00065526	-0.00302583	-0.00498673	-0.00640545	-0.00725671	-0.00754239
0.404	0	0.00021603	0.0008093	0.00171053	0.00287219	0.00409894	0.00491616	0.0048812	0.00377644	0.00176988	-0.00067103	-0.00304175	-0.00500253	-0.00642106	-0.00727217	-0.00755776
0.4044	0	0.00021581	0.00080844	0.00170872	0.00286918	0.00409401	0.00490853	0.00487061	0.00376321	0.0017549	-0.0006868	-0.00305767	-0.00501832	-0.00643667	-0.00728764	-0.00757312
0.4048	0	0.0002156	0.00080757	0.00170692	0.00286618	0.00408908	0.00490091	0.00486001	0.00374998	0.00173992	-0.00070257	-0.00307359	-0.00503411	-0.00645228	-0.0073031	-0.00758849
0.4052	0	0.00021539	0.0008067	0.00170511	0.00286318	0.00408415	0.00489328	0.00484942	0.00373675	0.00172494	-0.00071834	-0.00308951	-0.0050499	-0.0064679	-0.00731856	-0.00760386
0.4056	0	0.00021517	0.00080583	0.00170331	0.00286018	0.00407922	0.00488565	0.00483883	0.00372352	0.00170996	-0.00073411	-0.00310542	-0.0050657	-0.00648351	-0.00733402	-0.00761923
0.406	0	0.00021496	0.00080496	0.0017015	0.00285718	0.00407428	0.00487803	0.00482824	0.00371029	0.00169498	-0.00074988	-0.00312134	-0.00508149	-0.00649912	-0.00734948	-0.0076346
0.4064	0	0.00021475	0.00080409	0.00169969	0.00285418	0.00406935	0.0048704	0.00481765	0.00369707	0.00168	-0.00076566	-0.00313726	-0.00509728	-0.00651473	-0.00736494	-0.00764997
0.4068	0	0.00021436	0.00080291	0.00169748	0.00285073	0.00406404	0.00486261	0.00480719	0.00368427	0.00166565	-0.00078073	-0.00315252	-0.00511251	-0.00652991	-0.00738011	-0.00766517
0.4072	0	0.00021398	0.00080173	0.00169528	0.00284728	0.00405873	0.00485483	0.00479674	0.00367148	0.00165131	-0.0007958	-0.00316778	-0.00512773	-0.00654509	-0.00739527	-0.00768037
0.4076	0	0.00021359	0.00080055	0.00169307	0.00284382	0.00405341	0.00484704	0.00478628	0.00365869	0.00163696	-0.00081088	-0.00318304	-0.00514296	-0.00656028	-0.00741044	-0.00769557
0.408	0	0.00021321	0.00079936	0.00169086	0.00284037	0.0040481	0.00483925	0.00477583	0.0036459	0.00162262	-0.00082595	-0.00319829	-0.00515818	-0.00657546	-0.00742561	-0.00771077
0.4084	0	0.00021282	0.00079818	0.00168865	0.00283692	0.00404279	0.00483146	0.00476537	0.00363311	0.00160828	-0.00084102	-0.00321355	-0.00517341	-0.00659064	-0.00744078	-0.00772597
0.4088	0	0.00021244	0.000797	0.00168644	0.00283347	0.00403748	0.00482368	0.00475492	0.00362032	0.00159393	-0.0008561	-0.00322881	-0.00518863	-0.00660582	-0.00745594	-0.00774117
0.4092	0	0.00021205	0.00079582	0.00168423	0.00283001	0.00403216	0.00481589	0.00474446	0.00360753	0.00157959	-0.00087117	-0.00324407	-0.00520386	-0.00662101	-0.00747111	-0.00775637
0.4096	0	0.00021167	0.00079464	0.00168202	0.00282656	0.00402685	0.0048081	0.00473401	0.00359473	0.00156525	-0.00088625	-0.00325932	-0.00521908	-0.00663619	-0.00748628	-0.00777158
0.41	0	0.00021128	0.00079346	0.00167981	0.00282311	0.00402154	0.00480031	0.00472355	0.00358194	0.0015509	-0.00090132	-0.00327458	-0.00523431	-0.00665137	-0.00750144	-0.00778678
0.4104	0	0.0002109	0.00079227	0.0016776	0.00281966	0.00401622	0.00479252	0.0047131	0.00356915	0.00153656	-0.00091639	-0.00328984	-0.00524953	-0.00666655	-0.00751661	-0.00780198
0.4108	0	0.00021051	0.00079109	0.00167539	0.00281621	0.00401091	0.00478474	0.00470264	0.00355636	0.00152221	-0.00093147	-0.0033051	-0.00526476	-0.00668174	-0.00753178	-0.00781718
0.4112	0	0.00021013	0.00078991	0.00167318	0.00281275	0.0040056	0.00477695	0.00469219	0.00354357	0.00150787	-0.00094654	-0.00332036	-0.00527998	-0.00669692	-0.00754695	-0.00783238
0.4116	0	0.00020975	0.00078873	0.00167097	0.0028093	0.00400028	0.00476916	0.00468173	0.00353078	0.00149353	-0.00096162	-0.00333561	-0.0052952	-0.0067121	-0.00756211	-0.00784758
0.412	0	0.00020936	0.00078755	0.00166876	0.00280585	0.00399497	0.00476137	0.00467128	0.00351799	0.00147918	-0.00097669	-0.00335087	-0.00531043	-0.00672728	-0.00757728	-0.00786278
0.4124	0	0.00020898	0.00078636	0.00166655	0.0028024	0.00398966	0.00475358	0.00466082	0.00350519	0.00146484	-0.00099176	-0.00336613	-0.00532565	-0.00674247	-0.00759245	-0.00787798
0.4128	0	0.00020898	0.00078592	0.00166532	0.00280005	0.00398528	0.00474628	0.00465029	0.00349186	0.00144972	-0.00100758	-0.00338192	-0.00534114	-0.00675766	-0.00760742	-0.00789287
0.4132	0	0.00020899	0.00078547	0.0016641	0.0027977	0.00398089	0.00473898	0.00463976	0.00347853	0.0014346	-0.0010234	-0.00339771	-0.00535663	-0.00677285	-0.0076224	-0.00790776
0.4136	0	0.00020899	0.00078502	0.00166287	0.00279536	0.00397651	0.00473168	0.00462923	0.00346519	0.00141948	-0.00103922	-0.0034135	-0.00537212	-0.00678804	-0.00763738	-0.00792265
0.414	0	0.000209	0.00078457	0.00166164	0.00279301	0.00397213	0.00472438	0.00461871	0.00345186	0.00140436	-0.00105504	-0.0034293	-0.00538761	-0.00680324	-0.00765235	-0.00793754
0.4144	0	0.00020901	0.00078412	0.00166041	0.00279067	0.00396775	0.00471708	0.00460818	0.00343852	0.00138924	-0.00107086	-0.00344509	-0.0054031	-0.00681843	-0.00766733	-0.00795242
0.4148	0	0.00020901	0.00078367	0.00165918	0.00278832	0.00396336	0.00470978	0.00459765	0.00342519	0.00137412	-0.00108667	-0.00346088	-0.00541859	-0.00683362	-0.00768231	-0.00796731
0.4152	0	0.00020902	0.00078322	0.00165795	0.00278597	0.00395898	0.00470247	0.00458712	0.00341185	0.001359	-0.00110249	-0.00347667	-0.00543409	-0.00684881	-0.00769729	-0.0079822
0.4156	0	0.00020903	0.00078277	0.00165672	0.00278363	0.0039546	0.00469517	0.00457659	0.00339852	0.00134388	-0.00111831	-0.00349246	-0.00544958	-0.00686401	-0.00771226	-0.00799709
0.416	0	0.00020903	0.00078232	0.00165549	0.00278128	0.00395022	0.00468787	0.00456606	0.00338518	0.00132877	-0.00113413	-0.00350825	-0.00546507	-0.0068792	-0.00772724	-0.00801198
0.4164	0	0.00020904	0.00078187	0.00165426	0.00277893	0.00394583	0.00468057	0.00455553	0.00337185	0.00131365	-0.00114995	-0.00352404	-0.00548056	-0.00689439	-0.00774222	-0.00802687
0.4168	0	0.00020904	0.00078142	0.00165304	0.00277659	0.00394145	0.00467327	0.00454501	0.00335851	0.00129853	-0.00116577	-0.00353984	-0.00549605	-0.00690958	-0.00775719	-0.00804176
0.4172	0	0.00020905	0.00078097	0.00165181	0.00277424	0.00393707	0.00466597	0.00453448	0.00334518	0.00128341	-0.00118159	-0.00355563	-0.00551154	-0.00692478	-0.00777217	-0.00805664
0.4176	0	0.00020906	0.00078052	0.00165058	0.0027719	0.00393269	0.00465867	0.00452395	0.00333184	0.00126829	-0.0011974	-0.00357142	-0.00552703	-0.00693997	-0.00778715	-0.00807153
0.418	0	0.00020906	0.00078007	0.00164935	0.00276955	0.0039283	0.00465137	0.00451342	0.00331851	0.00125317	-0.00121322	-0.00358721	-0.00554252	-0.00695516	-0.00780212	-0.00808642
0.4184	0	0.00020907	0.00077962	0.00164812	0.0027672	0.00392392	0.00464406	0.00450289	0.00330517	0.00123805	-0.00122904	-0.003603	-0.00555801	-0.00697035	-0.0078171	-0.00810131
0.4188	0	0.00020889	0.00077886	0.00164651	0.00276447	0.00391927	0.0046368	0.00449275	0.00329254	0.00122378	-0.00124401	-0.00361804	-0.00557289	-0.00698507	-0.00783171	-0.0081159
0.4192	0	0.00020871	0.0007781	0.0016449	0.00276173	0.00391463	0.00462953	0.00448261	0.0032799	0.00120952	-0.00125897	-0.00363307	-0.00558777	-0.00699978	-0.00784633	-0.00813049
0.4196	0	0.00020853	0.00077735	0.00164329	0.00275899	0.00390998	0.00462226	0.00447247	0.00326726	0.00119525	-0.00127394	-0.0036481	-0.00560265	-0.00701449	-0.00786094	-0.00814507
0.42	0	0.00020835	0.00077659	0.00164168	0.00275625	0.00390534	0.00461499	0.00446232	0.00325462	0.00118099	-0.0012889	-0.00366314	-0.00561753	-0.0070292	-0.00787556	-0.00815966
0.4204	0	0.00020817	0.00077583	0.00164007	0.00275352	0.00390069	0.00460773	0.00445218	0.00324198	0.00116672	-0.00130387	-0.00367817	-0.00563241	-0.00704392	-0.00789017	-0.00817425
0.4208	0	0.00020799	0.00077508	0.00163845	0.00275078	0.00389605	0.00460046	0.00444204	0.00322934	0.00115246	-0.00131883	-0.00369321	-0.00564729	-0.00705863	-0.00790479	-0.00818884
0.4212	0	0.00020781	0.00077432	0.00163684	0.00274804	0.0038914	0.00459319	0.0044319	0.0032167	0.00113819	-0.0013338	-0.00370824	-0.00566217	-0.00707334	-0.0079194	-0.00820343
0.4216	0	0.00020763	0.00077357	0.00163523	0.0027453	0.00388676	0.00458592	0.00442176	0.00320407	0.00112392	-0.00134877	-0.00372327	-0.00567705	-0.00708805	-0.00793402	-0.00821802
0.422	0	0.00020745	0.00077281	0.00163362	0.00274256	0.00388211	0.00457866	0.00441162	0.00319143	0.00110966	-0.00136373	-0.00373831	-0.00569193	-0.00710277	-0.00794863	-0.00823261
0.4224	0	0.00020727	0.00077205	0.00163201	0.00273983	0.00387747	0.00457139	0.00440147	0.00317879	0.00109539	-0.0013787	-0.00375334	-0.00570681	-0.00711748	-0.00796325	-0.0082472
0.4228	0	0.00020709	0.0007713	0.0016304	0.00273709	0.00387282	0.00456412	0.00439133	0.00316615	0.00108113	-0.00139366	-0.00376838	-0.00572169	-0.00713219	-0.00797786	-0.00826178
0.4232	0	0.00020691	0.00077054	0.00162879	0.00273435	0.00386817	0.00455685	0.00438119	0.00315351	0.00106686	-0.00140863	-0.00378341	-0.00573657	-0.0071469	-0.00799248	-0.00827637
0.4236	0	0.00020673	0.00076978	0.00162718	0.00273161	0.00386353	0.00454959	0.00437105	0.00314087	0.0010526	-0.00142359	-0.00379844	-0.00575145	-0.00716162	-0.00800709	-0.00829096
0.424	0	0.00020655	0.00076903	0.00162557	0.00272887	0.00385888	0.00454232	0.00436091	0.00312823	0.00103833	-0.00143856	-0.00381348	-0.00576633	-0.00717633	-0.00802171	-0.00830555
0.4244	0	0.00020637	0.00076827	0.00162396	0.00272614	0.00385424	0.00453505	0.00435077	0.0031156	0.00102406	-0.00145352	-0.00382851	-0.00578121	-0.00719104	-0.00803632	-0.00832014
0.4248	0	0.00020623	0.00076763	0.00162256	0.00272367	0.00384988	0.00452805	0.00434081	0.00310302	0.00100978	-0.00146853	-0.00384355	-0.00579599	-0.00720557	-0.00805068	-0.00833442
0.4252	0	0.00020609	0.00076698	0.00162117	0.00272121	0.00384552	0.00452104	0.00433085	0.00309045	0.00099549	-0.00148354	-0.00385858	-0.00581078	-0.00722011	-0.00806504	-0.0083487
0.4256	0	0.00020594	0.00076634	0.00161977	0.00271874	0.00384117	0.00451404	0.00432089	0.00307787	0.0009812	-0.00149854	-0.00387362	-0.00582557	-0.00723464	-0.00807939	-0.00836298
0.426	0	0.0002058	0.0007657	0.00161838	0.00271628	0.00383681	0.00450703	0.00431093	0.0030653	0.00096691	-0.00151355	-0.00388865	-0.00584035	-0.00724917	-0.00809375	-0.00837725
0.4264	0	0.00020566	0.00076505	0.00161698	0.00271381	0.00383245	0.00450003	0.00430097	0.00305272	0.00095262	-0.00152856	-0.00390369	-0.00585514	-0.0072637	-0.00810811	-0.00839153
0.4268	0	0.00020552	0.00076441	0.00161559	0.00271135	0.00382809	0.00449302	0.00429101	0.00304015	0.00093833	-0.00154356	-0.00391873	-0.00586992	-0.00727824	-0.00812246	-0.00840581
0.4272	0	0.00020538	0.00076376	0.00161419	0.00270888	0.00382374	0.00448602	0.00428106	0.00302757	0.00092405	-0.00155857	-0.00393376	-0.00588471	-0.00729277	-0.00813682	-0.00842009
0.4276	0	0.00020524	0.00076312	0.0016128	0.00270642	0.00381938	0.00447901	0.0042711	0.003015	0.00090976	-0.00157358	-0.0039488	-0.0058995	-0.0073073	-0.00815118	-0.00843437
0.428	0	0.0002051	0.00076247	0.0016114	0.00270395	0.00381502	0.00447201	0.00426114	0.00300242	0.00089547	-0.00158858	-0.00396383	-0.00591428	-0.00732183	-0.00816554	-0.00844865
0.4284	0	0.00020496	0.00076183	0.00161001	0.00270149	0.00381066	0.004465	0.00425118	0.00298985	0.00088118	-0.00160359	-0.00397887	-0.00592907	-0.00733637	-0.00817989	-0.00846293
0.4288	0	0.00020482	0.00076119	0.00160861	0.00269903	0.00380631	0.004458	0.00424122	0.00297727	0.00086689	-0.00161859	-0.0039939	-0.00594385	-0.0073509	-0.00819425	-0.00847721
0.4292	0	0.00020468	0.00076054	0.00160722	0.00269656	0.00380195	0.00445099	0.00423126	0.0029647	0.00085261	-0.0016336	-0.00400894	-0.00595864	-0.00736543	-0.00820861	-0.00849149
0.4296	0	0.00020454	0.0007599	0.00160582	0.0026941	0.00379759	0.00444399	0.00422131	0.00295212	0.00083832	-0.00164861	-0.00402398	-0.00597343	-0.00737996	-0.00822296	-0.00850576
0.43	0	0.0002044	0.00075925	0.00160443	0.00269163	0.00379324	0.00443698	0.00421135	0.00293955	0.00082403	-0.00166361	-0.00403901	-0.00598821	-0.0073945	-0.00823732	-0.00852004
0.4304	0	0.00020426	0.00075861	0.00160303	0.00268917	0.00378888	0.00442998	0.00420139	0.00292697	0.00080974	-0.00167862	-0.00405405	-0.006003	-0.00740903	-0.00825168	-0.00853432
0.4308	0	0.00020428	0.00075835	0.00160221	0.00268742	0.00378515	0.00442332	0.00419138	0.00291399	0.00079485	-0.00169423	-0.00406953	-0.00601801	-0.00742355	-0.00826583	-0.00854827
0.4312	0	0.00020431	0.00075808	0.0016014	0.00268567	0.00378143	0.00441666	0.00418138	0.00290101	0.00077997	-0.00170985	-0.00408502	-0.00603303	-0.00743806	-0.00827999	-0.00856222
0.4316	0	0.00020434	0.00075781	0.00160058	0.00268393	0.0037777	0.00441	0.00417137	0.00288803	0.00076508	-0.00172546	-0.00410051	-0.00604805	-0.00745258	-0.00829414	-0.00857617
0.432	0	0.00020437	0.00075755	0.00159976	0.00268218	0.00377397	0.00440334	0.00416136	0.00287505	0.00075019	-0.00174107	-0.00411599	-0.00606307	-0.0074671	-0.00830829	-0.00859011
0.4324	0	0.00020439	0.00075728	0.00159894	0.00268043	0.00377025	0.00439669	0.00415136	0.00286207	0.0007353	-0.00175669	-0.00413148	-0.00607808	-0.00748162	-0.00832245	-0.00860406
0.4328	0	0.00020442	0.00075702	0.00159813	0.00267869	0.00376652	0.00439003	0.00414135	0.00284909	0.00072041	-0.0017723	-0.00414697	-0.0060931	-0.00749614	-0.0083366	-0.00861801
0.4332	0	0.00020445	0.00075675	0.00159731	0.00267694	0.0037628	0.00438337	0.00413135	0.00283611	0.00070553	-0.00178791	-0.00416245	-0.00610812	-0.00751066	-0.00835076	-0.00863196
0.4336	0	0.00020448	0.00075649	0.00159649	0.00267519	0.00375907	0.00437671	0.00412134	0.00282313	0.00069064	-0.00180353	-0.00417794	-0.00612313	-0.00752517	-0.00836491	-0.0086459
0.434	0	0.0002045	0.00075622	0.00159567	0.00267345	0.00375534	0.00437005	0.00411134	0.00281015	0.00067575	-0.00181914	-0.00419343	-0.00613815	-0.00753969	-0.00837907	-0.00865985
0.4344	0	0.00020453	0.00075596	0.00159485	0.0026717	0.00375162	0.00436339	0.00410133	0.00279717	0.00066086	-0.00183475	-0.00420891	-0.00615317	-0.00755421	-0.00839322	-0.0086738
0.4348	0	0.00020456	0.00075569	0.00159404	0.00266995	0.00374789	0.00435673	0.00409132	0.00278419	0.00064598	-0.00185037	-0.0042244	-0.00616819	-0.00756873	-0.00840737	-0.00868774
0.4352	0	0.00020459	0.00075543	0.00159322	0.0026682	0.00374417	0.00435007	0.00408132	0.00277121	0.00063109	-0.00186598	-0.00423989	-0.0061832	-0.00758325	-0.00842153	-0.00870169
0.4356	0	0.00020461	0.00075516	0.0015924	0.00266646	0.00374044	0.00434341	0.00407131	0.00275823	0.0006162	-0.00188159	-0.00425537	-0.00619822	-0.00759777	-0.00843568	-0.00871564
0.436	0	0.00020464	0.0007549	0.00159158	0.00266471	0.00373671	0.00433676	0.00406131	0.00274525	0.00060131	-0.00189721	-0.00427086	-0.00621324	-0.00761228	-0.00844984	-0.00872959
0.4364	0	0.00020467	0.00075463	0.00159076	0.00266296	0.00373299	0.0043301	0.0040513	0.00273227	0.00058643	-0.00191282	-0.00428635	-0.00622825	-0.0076268	-0.00846399	-0.00874353
0.4368	0	0.00020453	0.0007541	0.00158964	0.00266088	0.00372896	0.00432328	0.0040413	0.00271946	0.00057185	-0.00192803	-0.0043014	-0.00624285	-0.00764097	-0.00847787	-0.00875729
0.4372	0	0.0002044	0.00075357	0.00158852	0.00265879	0.00372494	0.00431646	0.00403129	0.00270666	0.00055728	-0.00194323	-0.00431646	-0.00625745	-0.00765513	-0.00849175	-0.00877104
0.4376	0	0.00020426	0.00075304	0.0015874	0.0026567	0.00372091	0.00430964	0.00402128	0.00269385	0.0005427	-0.00195844	-0.00433151	-0.00627205	-0.00766929	-0.00850562	-0.0087848
0.438	0	0.00020412	0.00075251	0.00158628	0.00265461	0.00371688	0.00430282	0.00401128	0.00268105	0.00052813	-0.00197365	-0.00434656	-0.00628664	-0.00768346	-0.0085195	-0.00879855
0.4384	0	0.00020399	0.00075198	0.00158515	0.00265253	0.00371286	0.004296	0.00400127	0.00266824	0.00051355	-0.00198885	-0.00436162	-0.00630124	-0.00769762	-0.00853338	-0.00881231
0.4388	0	0.00020385	0.00075145	0.00158403	0.00265044	0.00370883	0.00428918	0.00399127	0.00265544	0.00049898	-0.00200406	-0.00437667	-0.00631584	-0.00771178	-0.00854726	-0.00882606
0.4392	0	0.00020371	0.00075092	0.00158291	0.00264835	0.00370481	0.00428237	0.00398126	0.00264263	0.0004844	-0.00201927	-0.00439173	-0.00633044	-0.00772595	-0.00856113	-0.00883982
0.4396	0	0.00020358	0.00075039	0.00158179	0.00264626	0.00370078	0.00427555	0.00397125	0.00262982	0.00046983	-0.00203447	-0.00440678	-0.00634503	-0.00774011	-0.00857501	-0.00885357
0.44	0	0.00020344	0.00074987	0.00158067	0.00264418	0.00369676	0.00426873	0.00396125	0.00261702	0.00045525	-0.00204968	-0.00442183	-0.00635963	-0.00775427	-0.00858889	-0.00886733
0.4404	0	0.0002033	0.00074934	0.00157954	0.00264209	0.00369273	0.00426191	0.00395124	0.00260421	0.00044068	-0.00206489	-0.00443689	-0.00637423	-0.00776844	-0.00860277	-0.00888108
0.4408	0	0.00020317	0.00074881	0.00157842	0.00264	0.0036887	0.00425509	0.00394124	0.00259141	0.0004261	-0.00208009	-0.00445194	-0.00638883	-0.0077826	-0.00861664	-0.00889483
0.4412	0	0.00020303	0.00074828	0.0015773	0.00263791	0.00368468	0.00424827	0.00393123	0.0025786	0.00041153	-0.0020953	-0.004467	-0.00640342	-0.00779677	-0.00863052	-0.00890859
0.4416	0	0.00020289	0.00074775	0.00157618	0.00263583	0.00368065	0.00424145	0.00392123	0.0025658	0.00039695	-0.00211051	-0.00448205	-0.00641802	-0.00781093	-0.0086444	-0.00892234
0.442	0	0.00020276	0.00074722	0.00157506	0.00263374	0.00367663	0.00423463	0.00391122	0.00255299	0.00038238	-0.00212572	-0.00449711	-0.00643262	-0.00782509	-0.00865828	-0.0089361
0.4424	0	0.00020262	0.00074669	0.00157393	0.00263165	0.0036726	0.00422781	0.00390121	0.00254018	0.0003678	-0.00214092	-0.00451216	-0.00644722	-0.00783926	-0.00867215	-0.00894985
0.4428	0	0.00020221	0.00074562	0.00157207	0.00262871	0.00366777	0.0042204	0.00389095	0.00252746	0.00035351	-0.00215581	-0.00452698	-0.00646173	-0.00785346	-0.00868617	-0.0089638
0.4432	0	0.00020179	0.00074454	0.00157021	0.00262577	0.00366293	0.00421298	0.00388068	0.00251473	0.00033922	-0.00217071	-0.00454181	-0.00647624	-0.00786767	-0.00870019	-0.00897774
0.4436	0	0.00020138	0.00074347	0.00156835	0.00262282	0.00365809	0.00420556	0.00387042	0.00250201	0.00032493	-0.0021856	-0.00455663	-0.00649075	-0.00788188	-0.00871421	-0.00899168
0.444	0	0.00020097	0.0007424	0.00156649	0.00261988	0.00365326	0.00419814	0.00386015	0.00248928	0.00031064	-0.00220049	-0.00457145	-0.00650527	-0.00789609	-0.00872823	-0.00900563
0.4444	0	0.00020055	0.00074133	0.00156463	0.00261694	0.00364842	0.00419072	0.00384989	0.00247656	0.00029635	-0.00221539	-0.00458628	-0.00651978	-0.00791029	-0.00874225	-0.00901957
0.4448	0	0.00020014	0.00074026	0.00156277	0.002614	0.00364359	0.00418331	0.00383962	0.00246383	0.00028206	-0.00223028	-0.0046011	-0.00653429	-0.0079245	-0.00875626	-0.00903351
0.4452	0	0.00019972	0.00073918	0.0015609	0.00261105	0.00363875	0.00417589	0.00382935	0.0024511	0.00026777	-0.00224517	-0.00461593	-0.0065488	-0.00793871	-0.00877028	-0.00904746
0.4456	0	0.00019931	0.00073811	0.00155904	0.00260811	0.00363392	0.00416847	0.00381909	0.00243838	0.00025348	-0.00226006	-0.00463075	-0.00656332	-0.00795292	-0.0087843	-0.0090614
0.446	0	0.0001989	0.00073704	0.00155718	0.00260517	0.00362908	0.00416105	0.00380882	0.00242565	0.00023918	-0.00227496	-0.00464557	-0.00657783	-0.00796712	-0.00879832	-0.00907534
0.4464	0	0.00019848	0.00073597	0.00155532	0.00260223	0.00362425	0.00415363	0.00379856	0.00241293	0.00022489	-0.00228985	-0.0046604	-0.00659234	-0.00798133	-0.00881234	-0.00908929
0.4468	0	0.00019807	0.0007349	0.00155346	0.00259929	0.00361941	0.00414621	0.00378829	0.0024002	0.0002106	-0.00230474	-0.00467522	-0.00660685	-0.00799554	-0.00882636	-0.00910323
0.4472	0	0.00019766	0.00073383	0.0015516	0.00259634	0.00361457	0.0041388	0.00377802	0.00238748	0.00019631	-0.00231963	-0.00469004	-0.00662137	-0.00800975	-0.00884037	-0.00911717
0.4476	0	0.00019724	0.00073275	0.00154974	0.0025934	0.00360974	0.00413138	0.00376776	0.00237475	0.00018202	-0.00233453	-0.00470487	-0.00663588	-0.00802396	-0.00885439	-0.00913111
0.448	0	0.00019683	0.00073168	0.00154787	0.00259046	0.0036049	0.00412396	0.00375749	0.00236202	0.00016773	-0.00234942	-0.00471969	-0.00665039	-0.00803816	-0.00886841	-0.00914506
0.4484	0	0.00019642	0.00073061	0.00154601	0.00258752	0.00360007	0.00411654	0.00374723	0.0023493	0.00015344	-0.00236431	-0.00473452	-0.00666491	-0.00805237	-0.00888243	-0.009159
0.4488	0	0.00019618	0.0007299	0.00154463	0.00258507	0.00359549	0.00410896	0.00373636	0.0023357	0.00013827	-0.0023799	-0.00474974	-0.00667955	-0.00806653	-0.00889631	-0.0091728
0.4492	0	0.00019595	0.00072919	0.00154324	0.00258262	0.0035909	0.00410138	0.00372549	0.00232211	0.00012309	-0.00239548	-0.00476497	-0.0066942	-0.00808069	-0.00891018	-0.0091866
0.4496	0	0.00019571	0.00072847	0.00154186	0.00258018	0.00358632	0.0040938	0.00371462	0.00230851	0.00010792	-0.00241107	-0.0047802	-0.00670885	-0.00809485	-0.00892406	-0.0092004
0.45	0	0.00019548	0.00072776	0.00154048	0.00257773	0.00358174	0.00408622	0.00370375	0.00229491	9.274e-05	-0.00242665	-0.00479543	-0.0067235	-0.00810901	-0.00893794	-0.0092142
0.4504	0	0.00019524	0.00072705	0.00153909	0.00257529	0.00357716	0.00407864	0.00369288	0.00228132	7.757e-05	-0.00244224	-0.00481066	-0.00673815	-0.00812317	-0.00895181	-0.009228
0.4508	0	0.00019501	0.00072634	0.00153771	0.00257284	0.00357258	0.00407106	0.00368201	0.00226772	6.24e-05	-0.00245782	-0.00482589	-0.00675279	-0.00813733	-0.00896569	-0.0092418
0.4512	0	0.00019477	0.00072562	0.00153632	0.0025704	0.00356799	0.00406348	0.00367114	0.00225412	4.722e-05	-0.00247341	-0.00484112	-0.00676744	-0.00815149	-0.00897957	-0.0092556
0.4516	0	0.00019454	0.00072491	0.00153494	0.00256795	0.00356341	0.0040559	0.00366027	0.00224053	3.205e-05	-0.00248899	-0.00485635	-0.00678209	-0.00816565	-0.00899344	-0.0092694
0.452	0	0.0001943	0.0007242	0.00153355	0.00256551	0.00355883	0.00404832	0.0036494	0.00222693	1.687e-05	-0.00250458	-0.00487158	-0.00679674	-0.00817981	-0.00900732	-0.0092832
0.4524	0	0.00019407	0.00072349	0.00153217	0.00256306	0.00355425	0.00404074	0.00363853	0.00221333	1.7e-06	-0.00252016	-0.00488681	-0.00681139	-0.00819397	-0.0090212	-0.00929701
0.4528	0	0.00019383	0.00072277	0.00153079	0.00256061	0.00354967	0.00403316	0.00362766	0.00219974	-1.347e-05	-0.00253575	-0.00490204	-0.00682603	-0.00820813	-0.00903507	-0.00931081
0.4532	0	0.0001936	0.00072206	0.0015294	0.00255817	0.00354508	0.00402558	0.00361679	0.00218614	-2.865e-05	-0.00255133	-0.00491727	-0.00684068	-0.00822229	-0.00904895	-0.00932461
0.4536	0	0.00019336	0.00072135	0.00152802	0.00255572	0.0035405	0.004018	0.00360592	0.00217254	-4.382e-05	-0.00256692	-0.00493249	-0.00685533	-0.00823645	-0.00906283	-0.00933841
0.454	0	0.00019313	0.00072064	0.00152663	0.00255328	0.00353592	0.00401042	0.00359505	0.00215895	-5.9e-05	-0.0025825	-0.00494772	-0.00686998	-0.00825061	-0.0090767	-0.00935221
0.4544	0	0.0001926	0.00071935	0.00152447	0.00254991	0.00353055	0.00400243	0.00358425	0.00214581	-7.356e-05	-0.00259758	-0.00496271	-0.00688464	-0.00826496	-0.00909082	-0.00936621
0.4548	0	0.00019206	0.00071807	0.00152231	0.00254654	0.00352518	0.00399443	0.00357344	0.00213267	-8.811e-05	-0.00261266	-0.00497771	-0.00689929	-0.00827931	-0.00910493	-0.00938021
0.4552	0	0.00019153	0.00071678	0.00152014	0.00254317	0.00351981	0.00398644	0.00356264	0.00211953	-0.00010267	-0.00262773	-0.0049927	-0.00691395	-0.00829366	-0.00911905	-0.00939421
0.4556	0	0.000191	0.0007155	0.00151798	0.0025398	0.00351444	0.00397844	0.00355183	0.00210639	-0.00011723	-0.00264281	-0.00500769	-0.00692861	-0.008308	-0.00913316	-0.00940821
0.456	0	0.00019047	0.00071421	0.00151582	0.00253643	0.00350907	0.00397045	0.00354103	0.00209325	-0.00013179	-0.00265789	-0.00502268	-0.00694327	-0.00832235	-0.00914728	-0.00942221
0.4564	0	0.00018994	0.00071293	0.00151365	0.00253306	0.0035037	0.00396245	0.00353022	0.00208011	-0.00014635	-0.00267296	-0.00503767	-0.00695793	-0.0083367	-0.00916139	-0.00943621
0.4568	0	0.0001894	0.00071165	0.00151149	0.0025297	0.00349833	0.00395446	0.00351942	0.00206697	-0.00016091	-0.00268804	-0.00505266	-0.00697259	-0.00835104	-0.00917551	-0.00945021
0.4572	0	0.00018887	0.00071036	0.00150932	0.00252633	0.00349296	0.00394646	0.00350861	0.00205383	-0.00017546	-0.00270312	-0.00506765	-0.00698724	-0.00836539	-0.00918962	-0.00946421
0.4576	0	0.00018834	0.00070908	0.00150716	0.00252296	0.00348759	0.00393847	0.00349781	0.00204069	-0.00019002	-0.00271819	-0.00508264	-0.0070019	-0.00837974	-0.00920374	-0.00947822
0.458	0	0.00018781	0.00070779	0.001505	0.00251959	0.00348222	0.00393048	0.003487	0.00202755	-0.00020458	-0.00273327	-0.00509763	-0.00701656	-0.00839409	-0.00921785	-0.00949222
0.4584	0	0.00018728	0.00070651	0.00150283	0.00251622	0.00347684	0.00392248	0.0034762	0.00201441	-0.00021914	-0.00274835	-0.00511262	-0.00703122	-0.00840843	-0.00923196	-0.00950622
0.4588	0	0.00018674	0.00070522	0.00150067	0.00251285	0.00347147	0.00391449	0.00346539	0.00200128	-0.0002337	-0.00276342	-0.00512762	-0.00704588	-0.00842278	-0.00924608	-0.00952022
0.4592	0	0.00018621	0.00070394	0.00149851	0.00250948	0.0034661	0.00390649	0.00345459	0.00198814	-0.00024826	-0.0027785	-0.00514261	-0.00706054	-0.00843713	-0.00926019	-0.00953422
0.4596	0	0.00018568	0.00070265	0.00149634	0.00250611	0.00346073	0.0038985	0.00344378	0.001975	-0.00026281	-0.00279358	-0.0051576	-0.00707519	-0.00845147	-0.00927431	-0.00954822
0.46	0	0.00018515	0.00070137	0.00149418	0.00250275	0.00345536	0.0038905	0.00343298	0.00196186	-0.00027737	-0.00280865	-0.00517259	-0.00708985	-0.00846582	-0.00928842	-0.00956222
0.4604	0	0.00018467	0.00070013	0.00149205	0.00249937	0.00344989	0.00388234	0.00342199	0.00194858	-0.00029198	-0.0028237	-0.00518749	-0.0071044	-0.00848006	-0.00930244	-0.00957615
0.4608	0	0.0001842	0.0006989	0.00148991	0.00249599	0.00344442	0.00387418	0.00341101	0.00193531	-0.00030659	-0.00283874	-0.0052024	-0.00711896	-0.00849429	-0.00931647	-0.00959008
0.4612	0	0.00018372	0.00069766	0.00148778	0.00249261	0.00343896	0.00386603	0.00340002	0.00192204	-0.00032121	-0.00285378	-0.0052173	-0.00713351	-0.00850853	-0.00933049	-0.00960401
0.4616	0	0.00018324	0.00069642	0.00148565	0.00248923	0.00343349	0.00385787	0.00338904	0.00190876	-0.00033582	-0.00286883	-0.00523221	-0.00714806	-0.00852276	-0.00934451	-0.00961794
0.462	0	0.00018277	0.00069519	0.00148352	0.00248585	0.00342802	0.00384971	0.00337805	0.00189549	-0.00035043	-0.00288387	-0.00524711	-0.00716262	-0.008537	-0.00935853	-0.00963186
0.4624	0	0.00018229	0.00069395	0.00148139	0.00248248	0.00342255	0.00384155	0.00336707	0.00188222	-0.00036504	-0.00289891	-0.00526202	-0.00717717	-0.00855123	-0.00937255	-0.00964579
0.4628	0	0.00018181	0.00069271	0.00147925	0.0024791	0.00341708	0.00383339	0.00335608	0.00186894	-0.00037965	-0.00291396	-0.00527692	-0.00719172	-0.00856547	-0.00938657	-0.00965972
0.4632	0	0.00018134	0.00069148	0.00147712	0.00247572	0.00341161	0.00382523	0.0033451	0.00185567	-0.00039426	-0.002929	-0.00529183	-0.00720627	-0.00857971	-0.00940059	-0.00967365
0.4636	0	0.00018086	0.00069024	0.00147499	0.00247234	0.00340614	0.00381707	0.00333411	0.0018424	-0.00040888	-0.00294405	-0.00530673	-0.00722083	-0.00859394	-0.00941461	-0.00968758
0.464	0	0.00018038	0.000689	0.00147286	0.00246896	0.00340067	0.00380892	0.00332313	0.00182912	-0.00042349	-0.00295909	-0.00532164	-0.00723538	-0.00860818	-0.00942863	-0.0097015
0.4644	0	0.00017991	0.00068777	0.00147072	0.00246558	0.0033952	0.00380076	0.00331214	0.00181585	-0.0004381	-0.00297413	-0.00533654	-0.00724993	-0.00862241	-0.00944266	-0.00971543
0.4648	0	0.00017943	0.00068653	0.00146859	0.00246221	0.00338973	0.0037926	0.00330116	0.00180258	-0.00045271	-0.00298918	-0.00535145	-0.00726448	-0.00863665	-0.00945668	-0.00972936
0.4652	0	0.00017896	0.00068529	0.00146646	0.00245883	0.00338426	0.00378444	0.00329017	0.0017893	-0.00046732	-0.00300422	-0.00536635	-0.00727904	-0.00865088	-0.0094707	-0.00974329
0.4656	0	0.00017848	0.00068406	0.00146433	0.00245545	0.00337879	0.00377628	0.00327918	0.00177603	-0.00048193	-0.00301926	-0.00538126	-0.00729359	-0.00866512	-0.00948472	-0.00975722
0.466	0	0.000178	0.00068282	0.0014622	0.00245207	0.00337332	0.00376812	0.0032682	0.00176276	-0.00049654	-0.00303431	-0.00539616	-0.00730814	-0.00867935	-0.00949874	-0.00977115
0.4664	0	0.0001778	0.00068209	0.00146073	0.00244936	0.0033682	0.00375981	0.00325657	0.00174857	-0.00051205	-0.00305002	-0.00541144	-0.00732281	-0.00869351	-0.0095126	-0.00978491
0.4668	0	0.00017759	0.00068135	0.00145926	0.00244665	0.00336308	0.00375149	0.00324494	0.00173438	-0.00052756	-0.00306574	-0.00542671	-0.00733748	-0.00870768	-0.00952646	-0.00979868
0.4672	0	0.00017739	0.00068062	0.00145779	0.00244394	0.00335795	0.00374318	0.00323331	0.0017202	-0.00054307	-0.00308145	-0.00544199	-0.00735215	-0.00872184	-0.00954031	-0.00981244
0.4676	0	0.00017718	0.00067989	0.00145632	0.00244122	0.00335283	0.00373486	0.00322169	0.00170601	-0.00055857	-0.00309716	-0.00545726	-0.00736682	-0.008736	-0.00955417	-0.00982621
0.468	0	0.00017697	0.00067915	0.00145485	0.00243851	0.00334771	0.00372655	0.00321006	0.00169183	-0.00057408	-0.00311288	-0.00547254	-0.00738149	-0.00875016	-0.00956803	-0.00983997
0.4684	0	0.00017677	0.00067842	0.00145338	0.0024358	0.00334258	0.00371823	0.00319843	0.00167764	-0.00058959	-0.00312859	-0.00548781	-0.00739615	-0.00876432	-0.00958189	-0.00985374
0.4688	0	0.00017656	0.00067769	0.00145192	0.00243309	0.00333746	0.00370992	0.0031868	0.00166345	-0.0006051	-0.00314431	-0.00550309	-0.00741082	-0.00877849	-0.00959574	-0.0098675
0.4692	0	0.00017636	0.00067695	0.00145045	0.00243038	0.00333234	0.0037016	0.00317517	0.00164927	-0.0006206	-0.00316002	-0.00551836	-0.00742549	-0.00879265	-0.0096096	-0.00988127
0.4696	0	0.00017615	0.00067622	0.00144898	0.00242767	0.00332722	0.00369329	0.00316354	0.00163508	-0.00063611	-0.00317574	-0.00553363	-0.00744016	-0.00880681	-0.00962346	-0.00989503
0.47	0	0.00017595	0.00067549	0.00144751	0.00242495	0.00332209	0.00368498	0.00315192	0.0016209	-0.00065162	-0.00319145	-0.00554891	-0.00745483	-0.00882097	-0.00963731	-0.0099088
0.4704	0	0.00017574	0.00067475	0.00144604	0.00242224	0.00331697	0.00367666	0.00314029	0.00160671	-0.00066713	-0.00320717	-0.00556418	-0.0074695	-0.00883514	-0.00965117	-0.00992256
0.4708	0	0.00017554	0.00067402	0.00144457	0.00241953	0.00331185	0.00366835	0.00312866	0.00159253	-0.00068263	-0.00322288	-0.00557946	-0.00748417	-0.0088493	-0.00966503	-0.00993633
0.4712	0	0.00017533	0.00067329	0.0014431	0.00241682	0.00330672	0.00366003	0.00311703	0.00157834	-0.00069814	-0.00323859	-0.00559473	-0.00749883	-0.00886346	-0.00967889	-0.00995009
0.4716	0	0.00017512	0.00067255	0.00144163	0.00241411	0.0033016	0.00365172	0.0031054	0.00156415	-0.00071365	-0.00325431	-0.00561001	-0.0075135	-0.00887762	-0.00969274	-0.00996386
0.472	0	0.00017492	0.00067182	0.00144017	0.0024114	0.00329648	0.0036434	0.00309377	0.00154997	-0.00072916	-0.00327002	-0.00562528	-0.00752817	-0.00889178	-0.0097066	-0.00997762
0.4724	0	0.00017454	0.00067079	0.0014383	0.00240823	0.00329098	0.00363489	0.00308219	0.001536	-0.00074439	-0.00328553	-0.00564047	-0.00754288	-0.00890603	-0.00972056	-0.00999145
0.4728	0	0.00017417	0.00066976	0.00143643	0.00240507	0.00328548	0.00362638	0.0030706	0.00152204	-0.00075962	-0.00330104	-0.00565566	-0.00755758	-0.00892028	-0.00973451	-0.0100053
0.4732	0	0.0001738	0.00066873	0.00143457	0.0024019	0.00327999	0.00361787	0.00305901	0.00150807	-0.00077486	-0.00331655	-0.00567085	-0.00757228	-0.00893453	-0.00974847	-0.0100191
0.4736	0	0.00017342	0.0006677	0.0014327	0.00239874	0.00327449	0.00360936	0.00304742	0.00149411	-0.00079009	-0.00333205	-0.00568604	-0.00758699	-0.00894878	-0.00976242	-0.0100329
0.474	0	0.00017305	0.00066668	0.00143084	0.00239557	0.00326899	0.00360085	0.00303583	0.00148014	-0.00080532	-0.00334756	-0.00570123	-0.00760169	-0.00896303	-0.00977638	-0.0100467
0.4744	0	0.00017268	0.00066565	0.00142897	0.0023924	0.00326349	0.00359234	0.00302424	0.00146617	-0.00082055	-0.00336307	-0.00571642	-0.0076164	-0.00897728	-0.00979033	-0.0100606
0.4748	0	0.0001723	0.00066462	0.00142711	0.00238924	0.00325799	0.00358384	0.00301265	0.00145221	-0.00083579	-0.00337857	-0.00573161	-0.0076311	-0.00899153	-0.00980429	-0.0100744
0.4752	0	0.00017193	0.00066359	0.00142524	0.00238607	0.0032525	0.00357533	0.00300107	0.00143824	-0.00085102	-0.00339408	-0.0057468	-0.0076458	-0.00900578	-0.00981824	-0.0100882
0.4756	0	0.00017156	0.00066256	0.00142338	0.00238291	0.003247	0.00356682	0.00298948	0.00142428	-0.00086625	-0.00340959	-0.00576199	-0.00766051	-0.00902003	-0.0098322	-0.010102
0.476	0	0.00017118	0.00066153	0.00142151	0.00237974	0.0032415	0.00355831	0.00297789	0.00141031	-0.00088148	-0.00342509	-0.00577718	-0.00767521	-0.00903428	-0.00984615	-0.0101159
0.4764	0	0.00017081	0.0006605	0.00141965	0.00237658	0.003236	0.0035498	0.0029663	0.00139634	-0.00089672	-0.0034406	-0.00579237	-0.00768991	-0.00904853	-0.00986011	-0.0101297
0.4768	0	0.00017044	0.00065947	0.00141778	0.00237341	0.0032305	0.00354129	0.00295471	0.00138238	-0.00091195	-0.00345611	-0.00580756	-0.00770462	-0.00906278	-0.00987407	-0.0101435
0.4772	0	0.00017006	0.00065844	0.00141591	0.00237025	0.00322501	0.00353278	0.00294312	0.00136841	-0.00092718	-0.00347162	-0.00582275	-0.00771932	-0.00907703	-0.00988802	-0.0101573
0.4776	0	0.00016969	0.00065741	0.00141405	0.00236708	0.00321951	0.00352427	0.00293154	0.00135445	-0.00094241	-0.00348712	-0.00583794	-0.00773403	-0.00909128	-0.00990198	-0.0101712
0.478	0	0.00016932	0.00065639	0.00141218	0.00236392	0.00321401	0.00351576	0.00291995	0.00134048	-0.00095765	-0.00350263	-0.00585313	-0.00774873	-0.00910553	-0.00991593	-0.010185
0.4784	0	0.00016907	0.00065558	0.00141056	0.00236094	0.00320854	0.0035071	0.00290809	0.00132623	-0.00097308	-0.00351822	-0.00586829	-0.00776333	-0.00911963	-0.00992972	-0.0101987
0.4788	0	0.00016882	0.00065476	0.00140894	0.00235796	0.00320307	0.00349845	0.00289623	0.00131198	-0.00098852	-0.00353381	-0.00588345	-0.00777792	-0.00913373	-0.00994351	-0.0102124
0.4792	0	0.00016857	0.00065395	0.00140732	0.00235498	0.0031976	0.00348979	0.00288437	0.00129773	-0.00100395	-0.0035494	-0.00589862	-0.00779252	-0.00914783	-0.0099573	-0.010226
0.4796	0	0.00016832	0.00065314	0.00140571	0.002352	0.00319213	0.00348114	0.00287252	0.00128348	-0.00101939	-0.00356499	-0.00591378	-0.00780711	-0.00916193	-0.00997109	-0.0102397
0.48	0	0.00016807	0.00065233	0.00140409	0.00234903	0.00318667	0.00347249	0.00286066	0.00126923	-0.00103482	-0.00358057	-0.00592894	-0.00782171	-0.00917603	-0.00998487	-0.0102534
0.4804	0	0.00016781	0.00065152	0.00140247	0.00234605	0.0031812	0.00346383	0.0028488	0.00125498	-0.00105026	-0.00359616	-0.00594411	-0.0078363	-0.00919013	-0.00999866	-0.0102671
0.4808	0	0.00016756	0.00065071	0.00140085	0.00234307	0.00317573	0.00345518	0.00283694	0.00124073	-0.00106569	-0.00361175	-0.00595927	-0.0078509	-0.00920423	-0.0100125	-0.0102808
0.4812	0	0.00016731	0.0006499	0.00139923	0.00234009	0.00317026	0.00344652	0.00282509	0.00122648	-0.00108113	-0.00362734	-0.00597443	-0.0078655	-0.00921833	-0.0100262	-0.0102944
0.4816	0	0.00016706	0.00064909	0.00139761	0.00233711	0.00316479	0.00343787	0.00281323	0.00121223	-0.00109656	-0.00364293	-0.00598959	-0.00788009	-0.00923243	-0.01004	-0.0103081
0.482	0	0.00016681	0.00064828	0.00139599	0.00233414	0.00315932	0.00342921	0.00280137	0.00119799	-0.001112	-0.00365852	-0.00600476	-0.00789469	-0.00924653	-0.0100538	-0.0103218
0.4824	0	0.00016656	0.00064747	0.00139437	0.00233116	0.00315385	0.00342056	0.00278951	0.00118374	-0.00112743	-0.00367411	-0.00601992	-0.00790928	-0.00926063	-0.0100676	-0.0103355
0.4828	0	0.00016631	0.00064666	0.00139275	0.00232818	0.00314838	0.0034119	0.00277765	0.00116949	-0.00114287	-0.0036897	-0.00603508	-0.00792388	-0.00927473	-0.0100814	-0.0103492
0.4832	0	0.00016606	0.00064585	0.00139113	0.0023252	0.00314292	0.00340325	0.0027658	0.00115524	-0.0011583	-0.00370529	-0.00605025	-0.00793847	-0.00928883	-0.0100952	-0.0103628
0.4836	0	0.00016581	0.00064504	0.00138951	0.00232222	0.00313745	0.00339459	0.00275394	0.00114099	-0.00117374	-0.00372088	-0.00606541	-0.00795307	-0.00930293	-0.010109	-0.0103765
0.484	0	0.00016556	0.00064423	0.00138789	0.00231925	0.00313198	0.00338594	0.00274208	0.00112674	-0.00118918	-0.00373647	-0.00608057	-0.00796766	-0.00931703	-0.0101228	-0.0103902
0.4844	0	0.00016543	0.00064363	0.00138653	0.00231648	0.00312652	0.00337702	0.0027297	0.0011118	-0.00120532	-0.00375268	-0.00609622	-0.00798259	-0.00933131	-0.0101366	-0.0104038
0.4848	0	0.0001653	0.00064303	0.00138517	0.00231371	0.00312107	0.0033681	0.00271731	0.00109687	-0.00122147	-0.0037689	-0.00611187	-0.00799751	-0.0093456	-0.0101504	-0.0104175
0.4852	0	0.00016517	0.00064243	0.00138381	0.00231094	0.00311561	0.00335918	0.00270493	0.00108194	-0.00123761	-0.00378512	-0.00612752	-0.00801243	-0.00935988	-0.0101643	-0.0104312
0.4856	0	0.00016504	0.00064183	0.00138245	0.00230817	0.00311015	0.00335026	0.00269254	0.00106701	-0.00125376	-0.00380134	-0.00614316	-0.00802735	-0.00937416	-0.0101781	-0.0104448
0.486	0	0.00016491	0.00064123	0.00138109	0.00230541	0.0031047	0.00334134	0.00268016	0.00105208	-0.0012699	-0.00381755	-0.00615881	-0.00804228	-0.00938845	-0.0101919	-0.0104584
0.4864	0	0.00016478	0.00064064	0.00137973	0.00230264	0.00309924	0.00333242	0.00266778	0.00103715	-0.00128605	-0.00383377	-0.00617446	-0.0080572	-0.00940273	-0.0102058	-0.0104721
0.4868	0	0.00016465	0.00064004	0.00137837	0.00229987	0.00309378	0.0033235	0.00265539	0.00102221	-0.00130219	-0.00384999	-0.00619011	-0.00807212	-0.00941701	-0.0102196	-0.0104858
0.4872	0	0.00016452	0.00063944	0.00137701	0.0022971	0.00308833	0.00331458	0.00264301	0.00100728	-0.00131834	-0.00386621	-0.00620576	-0.00808704	-0.0094313	-0.0102335	-0.0104994
0.4876	0	0.00016439	0.00063884	0.00137565	0.00229434	0.00308287	0.00330566	0.00263062	0.00099235	-0.00133448	-0.00388242	-0.00622141	-0.00810197	-0.00944558	-0.0102473	-0.010513
0.488	0	0.00016426	0.00063824	0.00137429	0.00229157	0.00307741	0.00329674	0.00261824	0.00097742	-0.00135063	-0.00389864	-0.00623705	-0.00811689	-0.00945987	-0.0102612	-0.0105267
0.4884	0	0.00016413	0.00063764	0.00137293	0.0022888	0.00307195	0.00328782	0.00260586	0.00096249	-0.00136677	-0.00391486	-0.0062527	-0.00813181	-0.00947415	-0.010275	-0.0105404
0.4888	0	0.000164	0.00063705	0.00137157	0.00228603	0.0030665	0.0032789	0.00259347	0.00094755	-0.00138292	-0.00393108	-0.00626835	-0.00814673	-0.00948843	-0.0102888	-0.010554
0.4892	0	0.00016387	0.00063645	0.00137022	0.00228326	0.00306104	0.00326998	0.00258109	0.00093262	-0.00139906	-0.00394729	-0.006284	-0.00816166	-0.00950272	-0.0103027	-0.0105676
0.4896	0	0.00016374	0.00063585	0.00136886	0.0022805	0.00305558	0.00326106	0.0025687	0.00091769	-0.00141521	-0.00396351	-0.00629965	-0.00817658	-0.009517	-0.0103165	-0.0105813
0.49	0	0.00016361	0.00063525	0.0013675	0.00227773	0.00305013	0.00325214	0.00255632	0.00090276	-0.00143135	-0.00397973	-0.0063153	-0.0081915	-0.00953128	-0.0103303	-0.0105949
0.4904	0	0.00016325	0.00063421	0.00136551	0.00227426	0.00304421	0.00324324	0.00254455	0.00088892	-0.00144619	-0.00399469	-0.00632993	-0.00820571	-0.00954513	-0.010344	-0.0106085
0.4908	0	0.0001629	0.00063317	0.00136353	0.0022708	0.0030383	0.00323435	0.00253279	0.00087509	-0.00146102	-0.00400966	-0.00634456	-0.00821991	-0.00955898	-0.0103576	-0.010622
0.4912	0	0.00016254	0.00063213	0.00136155	0.00226733	0.00303238	0.00322546	0.00252102	0.00086126	-0.00147585	-0.00402462	-0.00635919	-0.00823412	-0.00957283	-0.0103712	-0.0106356
0.4916	0	0.00016219	0.00063109	0.00135956	0.00226386	0.00302647	0.00321656	0.00250926	0.00084742	-0.00149069	-0.00403958	-0.00637382	-0.00824832	-0.00958668	-0.0103848	-0.0106492
0.492	0	0.00016183	0.00063005	0.00135758	0.0022604	0.00302055	0.00320767	0.0024975	0.00083359	-0.00150552	-0.00405455	-0.00638845	-0.00826253	-0.00960053	-0.0103984	-0.0106627
0.4924	0	0.00016148	0.00062901	0.0013556	0.00225693	0.00301463	0.00319878	0.00248573	0.00081976	-0.00152036	-0.00406951	-0.00640308	-0.00827674	-0.00961438	-0.010412	-0.0106763
0.4928	0	0.00016112	0.00062797	0.00135361	0.00225347	0.00300872	0.00318988	0.00247397	0.00080592	-0.00153519	-0.00408448	-0.00641771	-0.00829094	-0.00962822	-0.0104256	-0.0106898
0.4932	0	0.00016077	0.00062693	0.00135163	0.00225	0.0030028	0.00318099	0.0024622	0.00079209	-0.00155002	-0.00409944	-0.00643234	-0.00830515	-0.00964207	-0.0104393	-0.0107034
0.4936	0	0.00016041	0.00062589	0.00134965	0.00224654	0.00299689	0.0031721	0.00245044	0.00077825	-0.00156486	-0.00411441	-0.00644697	-0.00831935	-0.00965592	-0.0104529	-0.0107169
0.494	0	0.00016006	0.00062486	0.00134766	0.00224307	0.00299097	0.00316321	0.00243867	0.00076442	-0.00157969	-0.00412937	-0.0064616	-0.00833356	-0.00966977	-0.0104665	-0.0107305
0.4944	0	0.0001597	0.00062382	0.00134568	0.0022396	0.00298505	0.00315431	0.00242691	0.00075059	-0.00159452	-0.00414433	-0.00647623	-0.00834776	-0.00968362	-0.0104801	-0.010744
0.4948	0	0.00015935	0.00062278	0.0013437	0.00223614	0.00297914	0.00314542	0.00241514	0.00073675	-0.00160936	-0.0041593	-0.00649086	-0.00836197	-0.00969747	-0.0104937	-0.0107576
0.4952	0	0.00015899	0.00062174	0.00134171	0.00223267	0.00297322	0.00313653	0.00240338	0.00072292	-0.00162419	-0.00417426	-0.00650549	-0.00837617	-0.00971131	-0.0105074	-0.0107712
0.4956	0	0.00015864	0.0006207	0.00133973	0.00222921	0.00296731	0.00312763	0.00239161	0.00070909	-0.00163903	-0.00418923	-0.00652012	-0.00839038	-0.00972516	-0.010521	-0.0107847
0.496	0	0.00015828	0.00061966	0.00133775	0.00222574	0.00296139	0.00311874	0.00237985	0.00069525	-0.00165386	-0.00420419	-0.00653475	-0.00840458	-0.00973901	-0.0105346	-0.0107983
0.4964	0	0.00015806	0.00061888	0.00133613	0.00222259	0.00295555	0.00310956	0.00236741	0.00068047	-0.00166974	-0.00422016	-0.00655024	-0.00841945	-0.0097533	-0.0105484	-0.0108119
0.4968	0	0.00015784	0.0006181	0.00133451	0.00221944	0.00294972	0.00310038	0.00235498	0.00066569	-0.00168563	-0.00423613	-0.00656572	-0.00843431	-0.00976758	-0.0105623	-0.0108255
0.4972	0	0.00015762	0.00061732	0.00133289	0.00221629	0.00294388	0.0030912	0.00234254	0.00065091	-0.00170151	-0.00425209	-0.0065812	-0.00844918	-0.00978186	-0.0105761	-0.0108391
0.4976	0	0.00015739	0.00061655	0.00133127	0.00221314	0.00293804	0.00308202	0.00233011	0.00063613	-0.00171739	-0.00426806	-0.00659668	-0.00846404	-0.00979615	-0.0105899	-0.0108527
0.498	0	0.00015717	0.00061577	0.00132965	0.00220998	0.0029322	0.00307284	0.00231768	0.00062135	-0.00173327	-0.00428403	-0.00661216	-0.0084789	-0.00981043	-0.0106038	-0.0108663
0.4984	0	0.00015695	0.00061499	0.00132803	0.00220683	0.00292637	0.00306366	0.00230524	0.00060657	-0.00174916	-0.0043	-0.00662764	-0.00849377	-0.00982472	-0.0106176	-0.0108799
0.4988	0	0.00015673	0.00061421	0.00132641	0.00220368	0.00292053	0.00305448	0.00229281	0.00059179	-0.00176504	-0.00431597	-0.00664312	-0.00850863	-0.009839	-0.0106315	-0.0108935
0.4992	0	0.00015651	0.00061344	0.00132479	0.00220053	0.00291469	0.00304531	0.00228037	0.00057701	-0.00178092	-0.00433193	-0.00665861	-0.00852349	-0.00985328	-0.0106453	-0.0109071
0.4996	0	0.00015628	0.00061266	0.00132317	0.00219738	0.00290885	0.00303613	0.00226794	0.00056222	-0.00179681	-0.0043479	-0.00667409	-0.00853836	-0.00986757	-0.0106591	-0.0109207
0.5	0	0.00015606	0.00061188	0.00132155	0.00219423	0.00290302	0.00302695	0.0022555	0.00054744	-0.00181269	-0.00436387	-0.00668957	-0.00855322	-0.00988185	-0.010673	-0.0109343
0.5004	0	0.00015584	0.0006111	0.00131993	0.00219108	0.00289718	0.00301777	0.00224307	0.00053266	-0.00182857	-0.00437984	-0.00670505	-0.00856808	-0.00989614	-0.0106868	-0.0109479
0.5008	0	0.00015562	0.00061033	0.00131831	0.00218793	0.00289134	0.00300859	0.00223064	0.00051788	-0.00184445	-0.00439581	-0.00672053	-0.00858295	-0.00991042	-0.0107006	-0.0109615
0.5012	0	0.0001554	0.00060955	0.00131669	0.00218478	0.0028855	0.00299941	0.0022182	0.0005031	-0.00186034	-0.00441177	-0.00673601	-0.00859781	-0.00992471	-0.0107145	-0.0109751
0.5016	0	0.00015517	0.00060877	0.00131507	0.00218162	0.00287967	0.00299023	0.00220577	0.00048832	-0.00187622	-0.00442774	-0.0067515	-0.00861268	-0.00993899	-0.0107283	-0.0109887
0.502	0	0.00015495	0.00060799	0.00131345	0.00217847	0.00287383	0.00298105	0.00219333	0.00047354	-0.0018921	-0.00444371	-0.00676698	-0.00862754	-0.00995327	-0.0107422	-0.0110023
0.5024	0	0.00015454	0.00060687	0.00131136	0.00217482	0.00286767	0.00297191	0.00218138	0.00045959	-0.00190698	-0.00445871	-0.00678169	-0.00864186	-0.00996723	-0.0107559	-0.0110159
0.5028	0	0.00015413	0.00060574	0.00130927	0.00217117	0.00286151	0.00296277	0.00216942	0.00044564	-0.00192186	-0.00447371	-0.0067964	-0.00865618	-0.0099812	-0.0107696	-0.0110294
0.5032	0	0.00015372	0.00060461	0.00130718	0.00216752	0.00285536	0.00295364	0.00215747	0.0004317	-0.00193673	-0.00448871	-0.0068111	-0.00867051	-0.00999516	-0.0107833	-0.011043
0.5036	0	0.00015331	0.00060349	0.00130509	0.00216387	0.0028492	0.0029445	0.00214551	0.00041775	-0.00195161	-0.00450371	-0.00682581	-0.00868483	-0.0100091	-0.010797	-0.0110566
0.504	0	0.0001529	0.00060236	0.001303	0.00216022	0.00284305	0.00293536	0.00213356	0.0004038	-0.00196649	-0.00451871	-0.00684052	-0.00869915	-0.0100231	-0.0108107	-0.0110702
0.5044	0	0.00015249	0.00060123	0.00130091	0.00215657	0.00283689	0.00292622	0.0021216	0.00038985	-0.00198136	-0.00453371	-0.00685523	-0.00871347	-0.010037	-0.0108244	-0.0110838
0.5048	0	0.00015208	0.0006001	0.00129882	0.00215292	0.00283073	0.00291708	0.00210964	0.00037591	-0.00199624	-0.00454871	-0.00686994	-0.0087278	-0.010051	-0.0108381	-0.0110973
0.5052	0	0.00015167	0.00059898	0.00129673	0.00214927	0.00282458	0.00290795	0.00209769	0.00036196	-0.00201111	-0.00456371	-0.00688465	-0.00874212	-0.010065	-0.0108518	-0.0111109
0.5056	0	0.00015126	0.00059785	0.00129464	0.00214562	0.00281842	0.00289881	0.00208573	0.00034801	-0.00202599	-0.00457871	-0.00689936	-0.00875644	-0.0100789	-0.0108655	-0.0111245
0.506	0	0.00015085	0.00059672	0.00129256	0.00214197	0.00281226	0.00288967	0.00207378	0.00033406	-0.00204087	-0.00459371	-0.00691407	-0.00877076	-0.0100929	-0.0108792	-0.0111381
0.5064	0	0.00015044	0.0005956	0.00129047	0.00213831	0.00280611	0.00288053	0.00206182	0.00032011	-0.00205574	-0.00460871	-0.00692878	-0.00878508	-0.0101068	-0.0108929	-0.0111517
0.5068	0	0.00015003	0.00059447	0.00128838	0.00213466	0.00279995	0.00287139	0.00204987	0.00030617	-0.00207062	-0.0046237	-0.00694348	-0.00879941	-0.0101208	-0.0109066	-0.0111652
0.5072	0	0.00014962	0.00059334	0.00128629	0.00213101	0.00279379	0.00286225	0.00203791	0.00029222	-0.0020855	-0.0046387	-0.00695819	-0.00881373	-0.0101348	-0.0109203	-0.0111788
0.5076	0	0.00014921	0.00059221	0.0012842	0.00212736	0.00278764	0.00285312	0.00202596	0.00027827	-0.00210037	-0.0046537	-0.0069729	-0.00882805	-0.0101487	-0.010934	-0.0111924
0.508	0	0.0001488	0.00059109	0.00128211	0.00212371	0.00278148	0.00284398	0.002014	0.00026432	-0.00211525	-0.0046687	-0.00698761	-0.00884237	-0.0101627	-0.0109477	-0.011206
0.5084	0	0.00014858	0.00059031	0.00128046	0.00212041	0.00277538	0.00283454	0.00200146	0.00024968	-0.00213076	-0.00468415	-0.00700257	-0.00885677	-0.0101766	-0.0109613	-0.0112194
0.5088	0	0.00014837	0.00058953	0.0012788	0.0021171	0.00276928	0.0028251	0.00198892	0.00023504	-0.00214626	-0.0046996	-0.00701752	-0.00887116	-0.0101905	-0.0109749	-0.0112329
0.5092	0	0.00014816	0.00058876	0.00127715	0.00211379	0.00276319	0.00281566	0.00197638	0.0002204	-0.00216177	-0.00471504	-0.00703248	-0.00888555	-0.0102044	-0.0109885	-0.0112464
0.5096	0	0.00014794	0.00058798	0.0012755	0.00211049	0.00275709	0.00280623	0.00196384	0.00020576	-0.00217728	-0.00473049	-0.00704744	-0.00889994	-0.0102183	-0.0110021	-0.0112598
0.51	0	0.00014773	0.0005872	0.00127385	0.00210718	0.00275099	0.00279679	0.0019513	0.00019111	-0.00219279	-0.00474594	-0.00706239	-0.00891433	-0.0102323	-0.0110157	-0.0112733
0.5104	0	0.00014752	0.00058642	0.0012722	0.00210388	0.00274489	0.00278735	0.00193876	0.00017647	-0.00220829	-0.00476138	-0.00707735	-0.00892872	-0.0102462	-0.0110293	-0.0112867
0.5108	0	0.0001473	0.00058565	0.00127054	0.00210057	0.00273879	0.00277791	0.00192621	0.00016183	-0.0022238	-0.00477683	-0.00709231	-0.00894311	-0.0102601	-0.0110429	-0.0113002
0.5112	0	0.00014709	0.00058487	0.00126889	0.00209726	0.00273269	0.00276847	0.00191367	0.00014719	-0.00223931	-0.00479228	-0.00710726	-0.00895751	-0.010274	-0.0110565	-0.0113137
0.5116	0	0.00014688	0.00058409	0.00126724	0.00209396	0.0027266	0.00275904	0.00190113	0.00013255	-0.00225482	-0.00480772	-0.00712222	-0.0089719	-0.0102879	-0.01107	-0.0113271
0.512	0	0.00014666	0.00058332	0.00126559	0.00209065	0.0027205	0.0027496	0.00188859	0.00011791	-0.00227032	-0.00482317	-0.00713717	-0.00898629	-0.0103018	-0.0110836	-0.0113406
0.5124	0	0.00014645	0.00058254	0.00126393	0.00208734	0.0027144	0.00274016	0.00187605	0.00010326	-0.00228583	-0.00483862	-0.00715213	-0.00900068	-0.0103157	-0.0110972	-0.0113541
0.5128	0	0.00014624	0.00058176	0.00126228	0.00208404	0.0027083	0.00273072	0.00186351	8.862e-05	-0.00230134	-0.00485406	-0.00716709	-0.00901507	-0.0103297	-0.0111108	-0.0113675
0.5132	0	0.00014602	0.00058098	0.00126063	0.00208073	0.0027022	0.00272128	0.00185097	7.398e-05	-0.00231685	-0.00486951	-0.00718204	-0.00902946	-0.0103436	-0.0111244	-0.011381
0.5136	0	0.00014581	0.00058021	0.00125898	0.00207743	0.0026961	0.00271185	0.00183843	5.934e-05	-0.00233235	-0.00488496	-0.007197	-0.00904385	-0.0103575	-0.011138	-0.0113945
0.514	0	0.0001456	0.00057943	0.00125733	0.00207412	0.00269	0.00270241	0.00182589	4.47e-05	-0.00234786	-0.0049004	-0.00721196	-0.00905824	-0.0103714	-0.0111516	-0.0114079
0.5144	0	0.00014537	0.00057862	0.00125561	0.00207068	0.00268372	0.00269277	0.00181315	2.988e-05	-0.00236353	-0.00491602	-0.00722712	-0.00907288	-0.0103856	-0.0111654	-0.0114215
0.5148	0	0.00014515	0.00057781	0.00125389	0.00206723	0.00267743	0.00268314	0.00180042	1.506e-05	-0.0023792	-0.00493164	-0.00724228	-0.00908752	-0.0103997	-0.0111792	-0.0114351
0.5152	0	0.00014493	0.00057701	0.00125217	0.00206379	0.00267115	0.0026735	0.00178769	2.5e-07	-0.00239487	-0.00494726	-0.00725744	-0.00910215	-0.0104139	-0.011193	-0.0114487
0.5156	0	0.0001447	0.0005762	0.00125045	0.00206035	0.00266486	0.00266387	0.00177495	-1.457e-05	-0.00241054	-0.00496287	-0.0072726	-0.00911679	-0.0104281	-0.0112069	-0.0114623
0.516	0	0.00014448	0.00057539	0.00124873	0.0020569	0.00265858	0.00265423	0.00176222	-2.939e-05	-0.00242621	-0.00497849	-0.00728776	-0.00913143	-0.0104423	-0.0112207	-0.0114759
0.5164	0	0.00014425	0.00057458	0.00124701	0.00205346	0.00265229	0.0026446	0.00174949	-4.42e-05	-0.00244188	-0.00499411	-0.00730292	-0.00914606	-0.0104565	-0.0112345	-0.0114895
0.5168	0	0.00014403	0.00057377	0.00124529	0.00205001	0.00264601	0.00263496	0.00173675	-5.902e-05	-0.00245755	-0.00500973	-0.00731808	-0.0091607	-0.0104706	-0.0112483	-0.0115031
0.5172	0	0.00014381	0.00057296	0.00124357	0.00204657	0.00263972	0.00262532	0.00172402	-7.384e-05	-0.00247322	-0.00502534	-0.00733325	-0.00917534	-0.0104848	-0.0112621	-0.0115167
0.5176	0	0.00014358	0.00057216	0.00124185	0.00204313	0.00263344	0.00261569	0.00171129	-8.865e-05	-0.0024889	-0.00504096	-0.00734841	-0.00918997	-0.010499	-0.011276	-0.0115303
0.518	0	0.00014336	0.00057135	0.00124014	0.00203968	0.00262715	0.00260605	0.00169856	-0.00010347	-0.00250457	-0.00505658	-0.00736357	-0.00920461	-0.0105132	-0.0112898	-0.0115439
0.5184	0	0.00014313	0.00057054	0.00123842	0.00203624	0.00262087	0.00259642	0.00168582	-0.00011829	-0.00252024	-0.0050722	-0.00737873	-0.00921924	-0.0105273	-0.0113036	-0.0115575
0.5188	0	0.00014291	0.00056973	0.0012367	0.00203279	0.00261458	0.00258678	0.00167309	-0.0001331	-0.00253591	-0.00508781	-0.00739389	-0.00923388	-0.0105415	-0.0113174	-0.0115711
0.5192	0	0.00014269	0.00056892	0.00123498	0.00202935	0.0026083	0.00257715	0.00166036	-0.00014792	-0.00255158	-0.00510343	-0.00740905	-0.00924852	-0.0105557	-0.0113312	-0.0115847
0.5196	0	0.00014246	0.00056812	0.00123326	0.00202591	0.00260201	0.00256751	0.00164762	-0.00016274	-0.00256725	-0.00511905	-0.00742421	-0.00926315	-0.0105699	-0.011345	-0.0115983
0.52	0	0.00014224	0.00056731	0.00123154	0.00202246	0.00259573	0.00255788	0.00163489	-0.00017755	-0.00258292	-0.00513467	-0.00743937	-0.00927779	-0.010584	-0.0113589	-0.0116119
0.5204	0	0.00014202	0.00056651	0.00122982	0.00201897	0.00258935	0.00254816	0.00162212	-0.00019234	-0.00259849	-0.00515012	-0.00745431	-0.0092922	-0.010598	-0.0113726	-0.0116254
0.5208	0	0.00014181	0.00056572	0.0012281	0.00201547	0.00258298	0.00253844	0.00160935	-0.00020713	-0.00261407	-0.00516557	-0.00746925	-0.00930661	-0.010612	-0.0113862	-0.011639
0.5212	0	0.0001416	0.00056492	0.00122638	0.00201197	0.00257661	0.00252872	0.00159658	-0.00022192	-0.00262964	-0.00518101	-0.00748419	-0.00932102	-0.010626	-0.0113999	-0.0116525
0.5216	0	0.00014138	0.00056412	0.00122466	0.00200848	0.00257024	0.002519	0.0015838	-0.00023671	-0.00264521	-0.00519646	-0.00749912	-0.00933544	-0.01064	-0.0114136	-0.0116661
0.522	0	0.00014117	0.00056333	0.00122294	0.00200498	0.00256386	0.00250928	0.00157103	-0.00025149	-0.00266078	-0.00521191	-0.00751406	-0.00934985	-0.010654	-0.0114273	-0.0116796
0.5224	0	0.00014096	0.00056253	0.00122122	0.00200148	0.00255749	0.00249956	0.00155826	-0.00026628	-0.00267636	-0.00522736	-0.007529	-0.00936426	-0.0106679	-0.011441	-0.0116931
0.5228	0	0.00014074	0.00056173	0.0012195	0.00199799	0.00255112	0.00248984	0.00154549	-0.00028107	-0.00269193	-0.00524281	-0.00754394	-0.00937867	-0.0106819	-0.0114547	-0.0117067
0.5232	0	0.00014053	0.00056094	0.00121778	0.00199449	0.00254474	0.00248013	0.00153272	-0.00029586	-0.0027075	-0.00525826	-0.00755887	-0.00939308	-0.0106959	-0.0114684	-0.0117202
0.5236	0	0.00014031	0.00056014	0.00121607	0.00199099	0.00253837	0.00247041	0.00151995	-0.00031065	-0.00272308	-0.00527371	-0.00757381	-0.00940749	-0.0107099	-0.0114821	-0.0117338
0.524	0	0.0001401	0.00055935	0.00121435	0.0019875	0.002532	0.00246069	0.00150718	-0.00032543	-0.00273865	-0.00528916	-0.00758875	-0.0094219	-0.0107238	-0.0114958	-0.0117473
0.5244	0	0.00013989	0.00055855	0.00121263	0.001984	0.00252562	0.00245097	0.00149441	-0.00034022	-0.00275422	-0.00530461	-0.00760369	-0.00943631	-0.0107378	-0.0115094	-0.0117609
0.5248	0	0.00013967	0.00055775	0.00121091	0.0019805	0.00251925	0.00244125	0.00148164	-0.00035501	-0.0027698	-0.00532006	-0.00761862	-0.00945073	-0.0107518	-0.0115231	-0.0117744
0.5252	0	0.00013946	0.00055696	0.00120919	0.001977	0.00251288	0.00243153	0.00146886	-0.0003698	-0.00278537	-0.00533551	-0.00763356	-0.00946514	-0.0107658	-0.0115368	-0.011788
0.5256	0	0.00013925	0.00055616	0.00120747	0.00197351	0.00250651	0.00242181	0.00145609	-0.00038458	-0.00280094	-0.00535096	-0.0076485	-0.00947955	-0.0107798	-0.0115505	-0.0118015
0.526	0	0.00013903	0.00055537	0.00120575	0.00197001	0.00250013	0.00241209	0.00144332	-0.00039937	-0.00281652	-0.0053664	-0.00766344	-0.00949396	-0.0107937	-0.0115642	-0.011815
0.5264	0	0.00013862	0.00055419	0.00120352	0.001966	0.00249347	0.00240246	0.00143103	-0.00041343	-0.00283133	-0.00538125	-0.007678	-0.00950825	-0.0108078	-0.0115781	-0.0118288
0.5268	0	0.0001382	0.00055301	0.00120128	0.00196198	0.00248681	0.00239283	0.00141873	-0.00042748	-0.00284614	-0.00539609	-0.00769256	-0.00952253	-0.0108219	-0.011592	-0.0118426
0.5272	0	0.00013778	0.00055183	0.00119905	0.00195797	0.00248015	0.0023832	0.00140644	-0.00044154	-0.00286095	-0.00541094	-0.00770713	-0.00953682	-0.010836	-0.0116059	-0.0118564
0.5276	0	0.00013736	0.00055065	0.00119682	0.00195396	0.00247349	0.00237356	0.00139415	-0.0004556	-0.00287576	-0.00542578	-0.00772169	-0.00955111	-0.0108501	-0.0116198	-0.0118702
0.528	0	0.00013694	0.00054947	0.00119459	0.00194994	0.00246683	0.00236393	0.00138185	-0.00046965	-0.00289057	-0.00544062	-0.00773625	-0.00956539	-0.0108641	-0.0116337	-0.011884
0.5284	0	0.00013652	0.00054829	0.00119236	0.00194593	0.00246017	0.0023543	0.00136956	-0.00048371	-0.00290538	-0.00545547	-0.00775082	-0.00957968	-0.0108782	-0.0116477	-0.0118978
0.5288	0	0.00013611	0.00054711	0.00119012	0.00194191	0.00245351	0.00234466	0.00135726	-0.00049776	-0.0029202	-0.00547031	-0.00776538	-0.00959397	-0.0108923	-0.0116616	-0.0119116
0.5292	0	0.00013569	0.00054593	0.00118789	0.0019379	0.00244685	0.00233503	0.00134497	-0.00051182	-0.00293501	-0.00548516	-0.00777994	-0.00960825	-0.0109064	-0.0116755	-0.0119254
0.5296	0	0.00013527	0.00054475	0.00118566	0.00193389	0.00244019	0.0023254	0.00133268	-0.00052587	-0.00294982	-0.0055	-0.00779451	-0.00962254	-0.0109204	-0.0116894	-0.0119392
0.53	0	0.00013485	0.00054357	0.00118343	0.00192987	0.00243353	0.00231577	0.00132038	-0.00053993	-0.00296463	-0.00551484	-0.00780907	-0.00963683	-0.0109345	-0.0117033	-0.011953
0.5304	0	0.00013443	0.00054239	0.00118119	0.00192586	0.00242686	0.00230613	0.00130809	-0.00055399	-0.00297944	-0.00552969	-0.00782363	-0.00965112	-0.0109486	-0.0117172	-0.0119668
0.5308	0	0.00013401	0.00054121	0.00117896	0.00192184	0.0024202	0.0022965	0.0012958	-0.00056804	-0.00299425	-0.00554453	-0.0078382	-0.0096654	-0.0109627	-0.0117311	-0.0119805
0.5312	0	0.00013359	0.00054003	0.00117673	0.00191783	0.00241354	0.00228687	0.0012835	-0.0005821	-0.00300906	-0.00555938	-0.00785276	-0.00967969	-0.0109768	-0.011745	-0.0119944
0.5316	0	0.00013318	0.00053886	0.0011745	0.00191382	0.00240688	0.00227723	0.00127121	-0.00059615	-0.00302388	-0.00557422	-0.00786732	-0.00969398	-0.0109908	-0.0117589	-0.0120081
0.532	0	0.00013276	0.00053768	0.00117226	0.0019098	0.00240022	0.0022676	0.00125891	-0.00061021	-0.00303869	-0.00558906	-0.00788189	-0.00970826	-0.0110049	-0.0117728	-0.0120219
0.5324	0	0.0001326	0.00053697	0.00117061	0.0019062	0.00239355	0.00225742	0.00124565	-0.0006254	-0.00305455	-0.00560475	-0.00789707	-0.00972296	-0.0110193	-0.011787	-0.0120359
0.5328	0	0.00013244	0.00053626	0.00116895	0.0019026	0.00238688	0.00224725	0.00123239	-0.00064059	-0.00307041	-0.00562044	-0.00791224	-0.00973766	-0.0110337	-0.0118011	-0.0120499
0.5332	0	0.00013229	0.00053555	0.00116729	0.00189901	0.00238021	0.00223707	0.00121913	-0.00065578	-0.00308627	-0.00563613	-0.00792742	-0.00975236	-0.011048	-0.0118152	-0.0120639
0.5336	0	0.00013213	0.00053484	0.00116563	0.00189541	0.00237354	0.0022269	0.00120587	-0.00067098	-0.00310213	-0.00565182	-0.0079426	-0.00976706	-0.0110624	-0.0118294	-0.0120779
0.534	0	0.00013197	0.00053413	0.00116397	0.00189181	0.00236687	0.00221672	0.00119261	-0.00068617	-0.00311799	-0.00566751	-0.00795778	-0.00978176	-0.0110768	-0.0118435	-0.0120919
0.5344	0	0.00013182	0.00053342	0.00116232	0.00188821	0.0023602	0.00220654	0.00117935	-0.00070136	-0.00313385	-0.0056832	-0.00797296	-0.00979645	-0.0110911	-0.0118577	-0.0121059
0.5348	0	0.00013166	0.00053271	0.00116066	0.00188461	0.00235353	0.00219637	0.00116609	-0.00071655	-0.00314972	-0.00569889	-0.00798814	-0.00981115	-0.0111055	-0.0118718	-0.0121199
0.5352	0	0.0001315	0.000532	0.001159	0.00188101	0.00234686	0.00218619	0.00115283	-0.00073174	-0.00316558	-0.00571458	-0.00800331	-0.00982585	-0.0111199	-0.011886	-0.0121339
0.5356	0	0.00013135	0.00053129	0.00115734	0.00187742	0.00234019	0.00217602	0.00113957	-0.00074694	-0.00318144	-0.00573026	-0.00801849	-0.00984055	-0.0111343	-0.0119001	-0.0121479
0.536	0	0.00013119	0.00053058	0.00115568	0.00187382	0.00233352	0.00216584	0.00112631	-0.00076213	-0.0031973	-0.00574595	-0.00803367	-0.00985525	-0.0111486	-0.0119143	-0.0121619
0.5364	0	0.00013103	0.00052987	0.00115402	0.00187022	0.00232685	0.00215566	0.00111305	-0.00077732	-0.00321316	-0.00576164	-0.00804885	-0.00986995	-0.011163	-0.0119284	-0.0121758
0.5368	0	0.00013088	0.00052916	0.00115237	0.00186662	0.00232018	0.00214549	0.00109979	-0.00079251	-0.00322902	-0.00577733	-0.00806403	-0.00988464	-0.0111774	-0.0119426	-0.0121898
0.5372	0	0.00013072	0.00052846	0.00115071	0.00186302	0.00231351	0.00213531	0.00108653	-0.0008077	-0.00324488	-0.00579302	-0.0080792	-0.00989934	-0.0111917	-0.0119567	-0.0122038
0.5376	0	0.00013056	0.00052775	0.00114905	0.00185942	0.00230683	0.00212514	0.00107327	-0.00082289	-0.00326074	-0.00580871	-0.00809438	-0.00991404	-0.0112061	-0.0119709	-0.0122178
0.538	0	0.00013041	0.00052704	0.00114739	0.00185582	0.00230016	0.00211496	0.00106001	-0.00083809	-0.00327661	-0.0058244	-0.00810956	-0.00992874	-0.0112205	-0.011985	-0.0122318
0.5384	0	0.0001301	0.00052604	0.00114532	0.00185181	0.00229332	0.002105	0.00104738	-0.00085237	-0.00329145	-0.00583913	-0.00812397	-0.00994289	-0.0112345	-0.0119991	-0.0122459
0.5388	0	0.00012978	0.00052504	0.00114325	0.00184781	0.00228648	0.00209503	0.00103475	-0.00086664	-0.0033063	-0.00585386	-0.00813838	-0.00995704	-0.0112486	-0.0120131	-0.0122599
0.5392	0	0.00012947	0.00052404	0.00114117	0.0018438	0.00227964	0.00208507	0.00102212	-0.00088092	-0.00332115	-0.00586859	-0.00815279	-0.00997119	-0.0112626	-0.0120271	-0.012274
0.5396	0	0.00012916	0.00052304	0.0011391	0.00183979	0.0022728	0.00207511	0.00100949	-0.0008952	-0.003336	-0.00588332	-0.0081672	-0.00998534	-0.0112766	-0.0120412	-0.012288
0.54	0	0.00012884	0.00052204	0.00113703	0.00183578	0.00226596	0.00206515	0.00099686	-0.00090948	-0.00335084	-0.00589805	-0.00818161	-0.00999949	-0.0112907	-0.0120552	-0.0123021
0.5404	0	0.00012853	0.00052104	0.00113496	0.00183177	0.00225912	0.00205518	0.00098423	-0.00092376	-0.00336569	-0.00591278	-0.00819602	-0.0100136	-0.0113047	-0.0120693	-0.0123161
0.5408	0	0.00012822	0.00052004	0.00113289	0.00182776	0.00225228	0.00204522	0.0009716	-0.00093804	-0.00338054	-0.00592751	-0.00821043	-0.0100278	-0.0113188	-0.0120833	-0.0123302
0.5412	0	0.0001279	0.00051904	0.00113081	0.00182375	0.00224544	0.00203526	0.00095897	-0.00095232	-0.00339539	-0.00594224	-0.00822484	-0.0100419	-0.0113328	-0.0120973	-0.0123443
0.5416	0	0.00012759	0.00051804	0.00112874	0.00181974	0.00223859	0.0020253	0.00094634	-0.0009666	-0.00341023	-0.00595698	-0.00823925	-0.0100561	-0.0113469	-0.0121114	-0.0123583
0.542	0	0.00012728	0.00051704	0.00112667	0.00181573	0.00223175	0.00201534	0.00093371	-0.00098088	-0.00342508	-0.00597171	-0.00825366	-0.0100702	-0.0113609	-0.0121254	-0.0123724
0.5424	0	0.00012696	0.00051604	0.0011246	0.00181172	0.00222491	0.00200537	0.00092108	-0.00099516	-0.00343993	-0.00598644	-0.00826807	-0.0100844	-0.0113749	-0.0121395	-0.0123864
0.5428	0	0.00012665	0.00051504	0.00112252	0.00180771	0.00221807	0.00199541	0.00090845	-0.00100944	-0.00345478	-0.00600117	-0.00828248	-0.0100985	-0.011389	-0.0121535	-0.0124005
0.5432	0	0.00012634	0.00051404	0.00112045	0.0018037	0.00221123	0.00198545	0.00089582	-0.00102372	-0.00346962	-0.0060159	-0.00829689	-0.0101127	-0.011403	-0.0121676	-0.0124145
0.5436	0	0.00012602	0.00051304	0.00111838	0.00179969	0.00220439	0.00197549	0.00088319	-0.00103799	-0.00348447	-0.00603063	-0.0083113	-0.0101268	-0.0114171	-0.0121816	-0.0124286
0.544	0	0.00012571	0.00051204	0.00111631	0.00179568	0.00219755	0.00196552	0.00087056	-0.00105227	-0.00349932	-0.00604536	-0.00832571	-0.010141	-0.0114311	-0.0121957	-0.0124426
0.5444	0	0.00012529	0.00051085	0.001114	0.00179146	0.00219062	0.00195568	0.00085826	-0.00106608	-0.00351366	-0.00605963	-0.00833972	-0.0101549	-0.011445	-0.0122097	-0.0124568
0.5448	0	0.00012487	0.00050966	0.0011117	0.00178723	0.00218369	0.00194584	0.00084597	-0.00107989	-0.00352801	-0.00607389	-0.00835374	-0.0101688	-0.0114589	-0.0122237	-0.012471
0.5452	0	0.00012445	0.00050847	0.0011094	0.00178301	0.00217677	0.001936	0.00083367	-0.0010937	-0.00354236	-0.00608816	-0.00836775	-0.0101827	-0.0114729	-0.0122378	-0.0124852
0.5456	0	0.00012403	0.00050728	0.00110709	0.00177878	0.00216984	0.00192616	0.00082137	-0.00110751	-0.0035567	-0.00610242	-0.00838176	-0.0101966	-0.0114868	-0.0122518	-0.0124994
0.546	0	0.00012361	0.0005061	0.00110479	0.00177456	0.00216291	0.00191632	0.00080907	-0.00112132	-0.00357105	-0.00611668	-0.00839578	-0.0102104	-0.0115007	-0.0122659	-0.0125135
0.5464	0	0.00012318	0.00050491	0.00110248	0.00177034	0.00215599	0.00190648	0.00079678	-0.00113512	-0.00358539	-0.00613095	-0.00840979	-0.0102243	-0.0115146	-0.0122799	-0.0125277
0.5468	0	0.00012276	0.00050372	0.00110018	0.00176611	0.00214906	0.00189664	0.00078448	-0.00114893	-0.00359974	-0.00614521	-0.00842381	-0.0102382	-0.0115285	-0.012294	-0.0125419
0.5472	0	0.00012234	0.00050253	0.00109788	0.00176189	0.00214213	0.0018868	0.00077218	-0.00116274	-0.00361409	-0.00615948	-0.00843782	-0.0102521	-0.0115424	-0.012308	-0.0125561
0.5476	0	0.00012192	0.00050134	0.00109557	0.00175766	0.0021352	0.00187696	0.00075988	-0.00117655	-0.00362843	-0.00617374	-0.00845183	-0.010266	-0.0115564	-0.0123221	-0.0125702
0.548	0	0.0001215	0.00050015	0.00109327	0.00175344	0.00212828	0.00186712	0.00074758	-0.00119036	-0.00364278	-0.00618801	-0.00846585	-0.0102799	-0.0115703	-0.0123361	-0.0125844
0.5484	0	0.00012108	0.00049896	0.00109096	0.00174921	0.00212135	0.00185728	0.00073529	-0.00120417	-0.00365713	-0.00620227	-0.00847986	-0.0102938	-0.0115842	-0.0123502	-0.0125986
0.5488	0	0.00012066	0.00049777	0.00108866	0.00174499	0.00211442	0.00184744	0.00072299	-0.00121798	-0.00367147	-0.00621654	-0.00849388	-0.0103076	-0.0115981	-0.0123642	-0.0126128
0.5492	0	0.00012024	0.00049658	0.00108636	0.00174077	0.0021075	0.0018376	0.00071069	-0.00123178	-0.00368582	-0.0062308	-0.00850789	-0.0103215	-0.0116121	-0.0123783	-0.012627
0.5496	0	0.00011982	0.00049539	0.00108405	0.00173654	0.00210057	0.00182776	0.00069839	-0.00124559	-0.00370016	-0.00624507	-0.00852191	-0.0103354	-0.011626	-0.0123923	-0.0126411
0.55	0	0.00011939	0.0004942	0.00108175	0.00173232	0.00209364	0.00181792	0.0006861	-0.0012594	-0.00371451	-0.00625933	-0.00853592	-0.0103493	-0.0116399	-0.0124064	-0.0126553
0.5504	0	0.00011921	0.00049342	0.00107994	0.00172841	0.00208668	0.00180761	0.00067297	-0.00127423	-0.00372987	-0.00627448	-0.00855058	-0.0103636	-0.011654	-0.0124204	-0.0126695
0.5508	0	0.00011903	0.00049264	0.00107812	0.00172451	0.00207972	0.00179731	0.00065983	-0.00128906	-0.00374524	-0.00628962	-0.00856525	-0.0103779	-0.0116681	-0.0124345	-0.0126836
0.5512	0	0.00011885	0.00049186	0.00107631	0.00172061	0.00207276	0.001787	0.0006467	-0.00130389	-0.0037606	-0.00630477	-0.00857991	-0.0103921	-0.0116822	-0.0124486	-0.0126978
0.5516	0	0.00011866	0.00049108	0.0010745	0.0017167	0.0020658	0.00177669	0.00063357	-0.00131872	-0.00377596	-0.00631991	-0.00859458	-0.0104064	-0.0116963	-0.0124627	-0.0127119
0.552	0	0.00011848	0.0004903	0.00107268	0.0017128	0.00205884	0.00176639	0.00062044	-0.00133355	-0.00379132	-0.00633506	-0.00860924	-0.0104207	-0.0117104	-0.0124768	-0.0127261
0.5524	0	0.0001183	0.00048952	0.00107087	0.0017089	0.00205188	0.00175608	0.00060731	-0.00134837	-0.00380669	-0.0063502	-0.00862391	-0.010435	-0.0117245	-0.0124909	-0.0127403
0.5528	0	0.00011811	0.00048874	0.00106906	0.001705	0.00204491	0.00174577	0.00059418	-0.0013632	-0.00382205	-0.00636535	-0.00863857	-0.0104492	-0.0117386	-0.012505	-0.0127544
0.5532	0	0.00011793	0.00048796	0.00106724	0.00170109	0.00203795	0.00173546	0.00058105	-0.00137803	-0.00383741	-0.00638049	-0.00865324	-0.0104635	-0.0117527	-0.0125191	-0.0127686
0.5536	0	0.00011775	0.00048718	0.00106543	0.00169719	0.00203099	0.00172516	0.00056792	-0.00139286	-0.00385278	-0.00639564	-0.0086679	-0.0104778	-0.0117668	-0.0125331	-0.0127827
0.554	0	0.00011756	0.0004864	0.00106362	0.00169329	0.00202403	0.00171485	0.00055479	-0.00140769	-0.00386814	-0.00641078	-0.00868257	-0.0104921	-0.0117809	-0.0125472	-0.0127969
0.5544	0	0.00011738	0.00048562	0.0010618	0.00168938	0.00201707	0.00170454	0.00054166	-0.00142252	-0.0038835	-0.00642593	-0.00869723	-0.0105063	-0.011795	-0.0125613	-0.012811
0.5548	0	0.0001172	0.00048484	0.00105999	0.00168548	0.00201011	0.00169424	0.00052853	-0.00143735	-0.00389886	-0.00644107	-0.0087119	-0.0105206	-0.0118091	-0.0125754	-0.0128252
0.5552	0	0.00011701	0.00048406	0.00105818	0.00168158	0.00200315	0.00168393	0.0005154	-0.00145218	-0.00391423	-0.00645622	-0.00872656	-0.0105349	-0.0118232	-0.0125895	-0.0128394
0.5556	0	0.00011683	0.00048328	0.00105636	0.00167768	0.00199619	0.00167362	0.00050227	-0.00146701	-0.00392959	-0.00647136	-0.00874123	-0.0105492	-0.0118373	-0.0126036	-0.0128535
0.556	0	0.00011639	0.00048205	0.00105399	0.00167332	0.00198915	0.00166373	0.00049001	-0.00148071	-0.00394381	-0.0064855	-0.00875512	-0.0105629	-0.0118511	-0.0126175	-0.0128676
0.5564	0	0.00011595	0.00048082	0.00105161	0.00166897	0.00198211	0.00165385	0.00047775	-0.00149441	-0.00395803	-0.00649964	-0.00876901	-0.0105767	-0.0118649	-0.0126314	-0.0128817
0.5568	0	0.00011551	0.00047959	0.00104924	0.00166462	0.00197508	0.00164396	0.00046549	-0.00150811	-0.00397225	-0.00651377	-0.0087829	-0.0105904	-0.0118786	-0.0126453	-0.0128958
0.5572	0	0.00011506	0.00047836	0.00104686	0.00166027	0.00196804	0.00163407	0.00045323	-0.00152181	-0.00398647	-0.00652791	-0.00879679	-0.0106041	-0.0118924	-0.0126593	-0.0129099
0.5576	0	0.00011462	0.00047713	0.00104449	0.00165592	0.001961	0.00162419	0.00044097	-0.00153552	-0.00400069	-0.00654205	-0.00881068	-0.0106179	-0.0119062	-0.0126732	-0.012924
0.558	0	0.00011418	0.00047591	0.00104211	0.00165156	0.00195397	0.0016143	0.00042871	-0.00154922	-0.00401491	-0.00655619	-0.00882457	-0.0106316	-0.0119199	-0.0126871	-0.0129381
0.5584	0	0.00011374	0.00047468	0.00103974	0.00164721	0.00194693	0.00160441	0.00041645	-0.00156292	-0.00402913	-0.00657032	-0.00883846	-0.0106454	-0.0119337	-0.012701	-0.0129522
0.5588	0	0.0001133	0.00047345	0.00103736	0.00164286	0.0019399	0.00159452	0.00040419	-0.00157662	-0.00404335	-0.00658446	-0.00885235	-0.0106591	-0.0119475	-0.0127149	-0.0129663
0.5592	0	0.00011285	0.00047222	0.00103499	0.00163851	0.00193286	0.00158464	0.00039193	-0.00159032	-0.00405757	-0.0065986	-0.00886623	-0.0106729	-0.0119612	-0.0127288	-0.0129804
0.5596	0	0.00011241	0.00047099	0.00103261	0.00163416	0.00192582	0.00157475	0.00037967	-0.00160402	-0.00407179	-0.00661273	-0.00888012	-0.0106866	-0.011975	-0.0127427	-0.0129945
0.56	0	0.00011197	0.00046976	0.00103024	0.0016298	0.00191879	0.00156486	0.00036741	-0.00161773	-0.00408601	-0.00662687	-0.00889401	-0.0107004	-0.0119887	-0.0127567	-0.0130086
0.5604	0	0.00011153	0.00046853	0.00102786	0.00162545	0.00191175	0.00155497	0.00035515	-0.00163143	-0.00410023	-0.00664101	-0.0089079	-0.0107141	-0.0120025	-0.0127706	-0.0130227
0.5608	0	0.00011109	0.0004673	0.00102549	0.0016211	0.00190471	0.00154509	0.00034289	-0.00164513	-0.00411445	-0.00665515	-0.00892179	-0.0107278	-0.0120163	-0.0127845	-0.0130368
0.5612	0	0.00011065	0.00046607	0.00102311	0.00161675	0.00189768	0.0015352	0.00033063	-0.00165883	-0.00412867	-0.00666928	-0.00893568	-0.0107416	-0.01203	-0.0127984	-0.0130509
0.5616	0	0.0001102	0.00046484	0.00102074	0.0016124	0.00189064	0.00152531	0.00031837	-0.00167253	-0.00414289	-0.00668342	-0.00894957	-0.0107553	-0.0120438	-0.0128123	-0.013065
0.562	0	0.00010992	0.00046392	0.00101872	0.00160826	0.00188353	0.00151497	0.00030533	-0.00168721	-0.0041581	-0.00669844	-0.00896413	-0.0107695	-0.0120578	-0.0128264	-0.0130791
0.5624	0	0.00010964	0.00046299	0.0010167	0.00160412	0.00187641	0.00150463	0.0002923	-0.00170188	-0.00417332	-0.00671345	-0.00897869	-0.0107837	-0.0120718	-0.0128404	-0.0130933
0.5628	0	0.00010936	0.00046207	0.00101468	0.00159999	0.0018693	0.0014943	0.00027926	-0.00171656	-0.00418854	-0.00672847	-0.00899324	-0.0107979	-0.0120858	-0.0128544	-0.0131074
0.5632	0	0.00010908	0.00046114	0.00101266	0.00159585	0.00186218	0.00148396	0.00026623	-0.00173123	-0.00420375	-0.00674348	-0.0090078	-0.010812	-0.0120998	-0.0128684	-0.0131216
0.5636	0	0.00010879	0.00046022	0.00101064	0.00159172	0.00185507	0.00147362	0.00025319	-0.0017459	-0.00421897	-0.0067585	-0.00902235	-0.0108262	-0.0121139	-0.0128825	-0.0131357
0.564	0	0.00010851	0.00045929	0.00100862	0.00158758	0.00184795	0.00146328	0.00024016	-0.00176058	-0.00423419	-0.00677352	-0.00903691	-0.0108404	-0.0121279	-0.0128965	-0.0131499
0.5644	0	0.00010823	0.00045836	0.0010066	0.00158344	0.00184084	0.00145294	0.00022713	-0.00177525	-0.0042494	-0.00678853	-0.00905147	-0.0108546	-0.0121419	-0.0129105	-0.013164
0.5648	0	0.00010795	0.00045744	0.00100458	0.00157931	0.00183372	0.0014426	0.00021409	-0.00178993	-0.00426462	-0.00680355	-0.00906602	-0.0108688	-0.0121559	-0.0129245	-0.0131781
0.5652	0	0.00010767	0.00045651	0.00100256	0.00157517	0.00182661	0.00143226	0.00020106	-0.0018046	-0.00427984	-0.00681856	-0.00908058	-0.0108829	-0.0121699	-0.0129386	-0.0131923
0.5656	0	0.00010739	0.00045559	0.00100054	0.00157104	0.00181949	0.00142192	0.00018802	-0.00181927	-0.00429505	-0.00683358	-0.00909513	-0.0108971	-0.0121839	-0.0129526	-0.0132064
0.566	0	0.0001071	0.00045466	0.00099852	0.0015669	0.00181238	0.00141158	0.00017499	-0.00183395	-0.00431027	-0.00684859	-0.00910969	-0.0109113	-0.0121979	-0.0129666	-0.0132206
0.5664	0	0.00010682	0.00045374	0.0009965	0.00156277	0.00180526	0.00140124	0.00016195	-0.00184862	-0.00432549	-0.00686361	-0.00912424	-0.0109255	-0.0122119	-0.0129806	-0.0132347
0.5668	0	0.00010654	0.00045281	0.00099448	0.00155863	0.00179815	0.00139091	0.00014892	-0.0018633	-0.0043407	-0.00687863	-0.0091388	-0.0109397	-0.0122259	-0.0129947	-0.0132488
0.5672	0	0.00010626	0.00045188	0.00099246	0.00155449	0.00179103	0.00138057	0.00013588	-0.00187797	-0.00435592	-0.00689364	-0.00915336	-0.0109538	-0.0122399	-0.0130087	-0.013263
0.5676	0	0.00010598	0.00045096	0.00099043	0.00155036	0.00178392	0.00137023	0.00012285	-0.00189264	-0.00437114	-0.00690866	-0.00916791	-0.010968	-0.0122539	-0.0130227	-0.0132771
0.568	0	0.00010581	0.00045023	0.00098861	0.00154628	0.00177671	0.00135969	0.00010961	-0.00190741	-0.00438629	-0.00692344	-0.00918212	-0.0109818	-0.0122674	-0.0130362	-0.0132908
0.5684	0	0.00010564	0.00044949	0.00098678	0.00154221	0.00176951	0.00134915	9.637e-05	-0.00192219	-0.00440144	-0.00693823	-0.00919632	-0.0109955	-0.012281	-0.0130497	-0.0133045
0.5688	0	0.00010547	0.00044876	0.00098495	0.00153814	0.00176231	0.00133862	8.314e-05	-0.00193696	-0.00441659	-0.00695301	-0.00921052	-0.0110092	-0.0122945	-0.0130633	-0.0133182
0.5692	0	0.0001053	0.00044802	0.00098312	0.00153406	0.00175511	0.00132808	6.99e-05	-0.00195173	-0.00443174	-0.0069678	-0.00922473	-0.011023	-0.012308	-0.0130768	-0.0133319
0.5696	0	0.00010513	0.00044729	0.00098129	0.00152999	0.00174791	0.00131754	5.666e-05	-0.0019665	-0.00444689	-0.00698259	-0.00923893	-0.0110367	-0.0123215	-0.0130903	-0.0133456
0.57	0	0.00010496	0.00044656	0.00097946	0.00152592	0.00174071	0.00130701	4.342e-05	-0.00198127	-0.00446204	-0.00699737	-0.00925313	-0.0110504	-0.012335	-0.0131038	-0.0133593
0.5704	0	0.00010479	0.00044582	0.00097763	0.00152184	0.00173351	0.00129647	3.018e-05	-0.00199604	-0.00447719	-0.00701216	-0.00926733	-0.0110642	-0.0123485	-0.0131173	-0.013373
0.5708	0	0.00010462	0.00044509	0.0009758	0.00151777	0.00172631	0.00128593	1.695e-05	-0.00201081	-0.00449234	-0.00702694	-0.00928154	-0.0110779	-0.012362	-0.0131308	-0.0133867
0.5712	0	0.00010445	0.00044435	0.00097397	0.0015137	0.00171911	0.0012754	3.71e-06	-0.00202559	-0.00450749	-0.00704173	-0.00929574	-0.0110917	-0.0123755	-0.0131444	-0.0134004
0.5716	0	0.00010428	0.00044362	0.00097214	0.00150962	0.0017119	0.00126486	-9.53e-06	-0.00204036	-0.00452264	-0.00705651	-0.00930994	-0.0111054	-0.012389	-0.0131579	-0.0134141
0.572	0	0.00010411	0.00044289	0.00097032	0.00150555	0.0017047	0.00125432	-2.277e-05	-0.00205513	-0.00453779	-0.0070713	-0.00932415	-0.0111191	-0.0124026	-0.0131714	-0.0134278
0.5724	0	0.00010394	0.00044215	0.00096849	0.00150148	0.0016975	0.00124379	-3.601e-05	-0.0020699	-0.00455294	-0.00708609	-0.00933835	-0.0111329	-0.0124161	-0.0131849	-0.0134415
0.5728	0	0.00010377	0.00044142	0.00096666	0.0014974	0.0016903	0.00123325	-4.924e-05	-0.00208467	-0.00456809	-0.00710087	-0.00935255	-0.0111466	-0.0124296	-0.0131984	-0.0134552
0.5732	0	0.0001036	0.00044068	0.00096483	0.00149333	0.0016831	0.00122271	-6.248e-05	-0.00209944	-0.00458324	-0.00711566	-0.00936676	-0.0111604	-0.0124431	-0.013212	-0.0134689
0.5736	0	0.00010343	0.00043995	0.000963	0.00148926	0.0016759	0.00121218	-7.572e-05	-0.00211421	-0.00459839	-0.00713044	-0.00938096	-0.0111741	-0.0124566	-0.0132255	-0.0134826
0.574	0	0.00010338	0.00043942	0.00096138	0.00148524	0.00166852	0.00120117	-8.97e-05	-0.00212992	-0.00461454	-0.00714618	-0.00939595	-0.0111884	-0.0124704	-0.0132391	-0.0134963
0.5744	0	0.00010333	0.00043889	0.00095977	0.00148123	0.00166114	0.00119017	-0.00010368	-0.00214562	-0.00463069	-0.00716191	-0.00941094	-0.0112027	-0.0124843	-0.0132527	-0.0135099
0.5748	0	0.00010327	0.00043836	0.00095815	0.00147722	0.00165376	0.00117916	-0.00011767	-0.00216132	-0.00464684	-0.00717765	-0.00942593	-0.011217	-0.0124981	-0.0132664	-0.0135236
0.5752	0	0.00010322	0.00043783	0.00095653	0.0014732	0.00164638	0.00116815	-0.00013165	-0.00217702	-0.00466298	-0.00719338	-0.00944092	-0.0112313	-0.012512	-0.01328	-0.0135372
0.5756	0	0.00010317	0.0004373	0.00095492	0.00146919	0.001639	0.00115715	-0.00014563	-0.00219272	-0.00467913	-0.00720912	-0.00945591	-0.0112456	-0.0125258	-0.0132937	-0.0135509
0.576	0	0.00010311	0.00043677	0.0009533	0.00146518	0.00163161	0.00114614	-0.00015962	-0.00220842	-0.00469528	-0.00722486	-0.0094709	-0.0112599	-0.0125396	-0.0133073	-0.0135645
0.5764	0	0.00010306	0.00043624	0.00095168	0.00146117	0.00162423	0.00113514	-0.0001736	-0.00222413	-0.00471143	-0.00724059	-0.00948589	-0.0112742	-0.0125535	-0.0133209	-0.0135782
0.5768	0	0.00010301	0.00043571	0.00095007	0.00145715	0.00161685	0.00112413	-0.00018758	-0.00223983	-0.00472758	-0.00725633	-0.00950089	-0.0112885	-0.0125673	-0.0133346	-0.0135918
0.5772	0	0.00010295	0.00043518	0.00094845	0.00145314	0.00160947	0.00111312	-0.00020156	-0.00225553	-0.00474373	-0.00727206	-0.00951588	-0.0113028	-0.0125812	-0.0133482	-0.0136055
0.5776	0	0.0001029	0.00043465	0.00094684	0.00144913	0.00160209	0.00110212	-0.00021555	-0.00227123	-0.00475988	-0.0072878	-0.00953087	-0.0113172	-0.012595	-0.0133618	-0.0136191
0.578	0	0.00010285	0.00043412	0.00094522	0.00144511	0.00159471	0.00109111	-0.00022953	-0.00228693	-0.00477603	-0.00730353	-0.00954586	-0.0113315	-0.0126088	-0.0133755	-0.0136328
0.5784	0	0.00010279	0.00043359	0.0009436	0.0014411	0.00158733	0.00108011	-0.00024351	-0.00230263	-0.00479218	-0.00731927	-0.00956085	-0.0113458	-0.0126227	-0.0133891	-0.0136464
0.5788	0	0.00010274	0.00043306	0.00094199	0.00143709	0.00157995	0.0010691	-0.00025749	-0.00231833	-0.00480833	-0.007335	-0.00957584	-0.0113601	-0.0126365	-0.0134027	-0.01366
0.5792	0	0.00010269	0.00043253	0.00094037	0.00143307	0.00157257	0.00105809	-0.00027148	-0.00233404	-0.00482448	-0.00735074	-0.00959083	-0.0113744	-0.0126504	-0.0134164	-0.0136737
0.5796	0	0.00010263	0.000432	0.00093875	0.00142906	0.00156519	0.00104709	-0.00028546	-0.00234974	-0.00484063	-0.00736647	-0.00960582	-0.0113887	-0.0126642	-0.01343	-0.0136873
0.58	0	0.0001022	0.00043078	0.00093631	0.00142449	0.00155788	0.00103693	-0.00029796	-0.00236367	-0.00485508	-0.00738084	-0.00961986	-0.0114024	-0.0126778	-0.0134435	-0.0137009
0.5804	0	0.00010176	0.00042957	0.00093387	0.00141992	0.00155057	0.00102677	-0.00031046	-0.0023776	-0.00486954	-0.0073952	-0.00963389	-0.0114161	-0.0126913	-0.013457	-0.0137145
0.5808	0	0.00010132	0.00042835	0.00093143	0.00141534	0.00154326	0.00101661	-0.00032296	-0.00239153	-0.004884	-0.00740956	-0.00964793	-0.0114298	-0.0127048	-0.0134705	-0.0137281
0.5812	0	0.00010089	0.00042714	0.00092898	0.00141077	0.00153595	0.00100645	-0.00033546	-0.00240545	-0.00489846	-0.00742393	-0.00966196	-0.0114436	-0.0127184	-0.013484	-0.0137416
0.5816	0	0.00010045	0.00042593	0.00092654	0.0014062	0.00152864	0.00099629	-0.00034796	-0.00241938	-0.00491291	-0.00743829	-0.009676	-0.0114573	-0.0127319	-0.0134975	-0.0137552
0.582	0	0.00010001	0.00042471	0.0009241	0.00140162	0.00152133	0.00098613	-0.00036046	-0.00243331	-0.00492737	-0.00745265	-0.00969003	-0.011471	-0.0127454	-0.013511	-0.0137688
0.5824	0	9.958e-05	0.0004235	0.00092165	0.00139705	0.00151402	0.00097597	-0.00037296	-0.00244724	-0.00494183	-0.00746702	-0.00970407	-0.0114847	-0.012759	-0.0135245	-0.0137824
0.5828	0	9.914e-05	0.00042228	0.00091921	0.00139248	0.00150672	0.00096581	-0.00038546	-0.00246117	-0.00495629	-0.00748138	-0.0097181	-0.0114984	-0.0127725	-0.013538	-0.0137959
0.5832	0	9.87e-05	0.00042107	0.00091677	0.00138791	0.00149941	0.00095565	-0.00039796	-0.0024751	-0.00497074	-0.00749574	-0.00973214	-0.0115122	-0.0127861	-0.0135515	-0.0138095
0.5836	0	9.827e-05	0.00041986	0.00091433	0.00138333	0.0014921	0.00094549	-0.00041047	-0.00248903	-0.0049852	-0.0075101	-0.00974617	-0.0115259	-0.0127996	-0.013565	-0.0138231
0.584	0	9.783e-05	0.00041864	0.00091188	0.00137876	0.00148479	0.00093533	-0.00042297	-0.00250296	-0.00499966	-0.00752447	-0.00976021	-0.0115396	-0.0128131	-0.0135785	-0.0138367
0.5844	0	9.74e-05	0.00041743	0.00090944	0.00137419	0.00147748	0.00092517	-0.00043547	-0.00251689	-0.00501411	-0.00753883	-0.00977424	-0.0115533	-0.0128267	-0.013592	-0.0138502
0.5848	0	9.696e-05	0.00041621	0.000907	0.00136961	0.00147017	0.00091501	-0.00044797	-0.00253082	-0.00502857	-0.00755319	-0.00978828	-0.011567	-0.0128402	-0.0136055	-0.0138638
0.5852	0	9.652e-05	0.000415	0.00090455	0.00136504	0.00146286	0.00090485	-0.00046047	-0.00254475	-0.00504303	-0.00756756	-0.00980231	-0.0115807	-0.0128537	-0.013619	-0.0138774
0.5856	0	9.609e-05	0.00041379	0.00090211	0.00136047	0.00145555	0.00089469	-0.00047297	-0.00255868	-0.00505749	-0.00758192	-0.00981635	-0.0115945	-0.0128673	-0.0136325	-0.013891
0.586	0	9.581e-05	0.00041286	0.00089998	0.00135604	0.00144808	0.00088404	-0.00048622	-0.00257349	-0.0050728	-0.00759699	-0.00983088	-0.0116085	-0.0128809	-0.013646	-0.0139045
0.5864	0	9.554e-05	0.00041193	0.00089785	0.00135161	0.00144061	0.00087338	-0.00049948	-0.00258831	-0.00508812	-0.00761206	-0.00984541	-0.0116225	-0.0128946	-0.0136595	-0.0139181
0.5868	0	9.526e-05	0.00041101	0.00089572	0.00134718	0.00143315	0.00086273	-0.00051274	-0.00260313	-0.00510343	-0.00762713	-0.00985994	-0.0116365	-0.0129083	-0.013673	-0.0139316
0.5872	0	9.499e-05	0.00041008	0.00089358	0.00134275	0.00142568	0.00085207	-0.00052599	-0.00261794	-0.00511875	-0.0076422	-0.00987447	-0.0116505	-0.0129219	-0.0136866	-0.0139452
0.5876	0	9.471e-05	0.00040915	0.00089145	0.00133832	0.00141821	0.00084142	-0.00053925	-0.00263276	-0.00513406	-0.00765727	-0.009889	-0.0116645	-0.0129356	-0.0137001	-0.0139587
0.588	0	9.444e-05	0.00040823	0.00088932	0.00133389	0.00141074	0.00083076	-0.00055251	-0.00264758	-0.00514938	-0.00767234	-0.00990353	-0.0116785	-0.0129493	-0.0137136	-0.0139723
0.5884	0	9.416e-05	0.0004073	0.00088719	0.00132946	0.00140327	0.00082011	-0.00056576	-0.00266239	-0.00516469	-0.00768741	-0.00991806	-0.0116925	-0.0129629	-0.0137271	-0.0139858
0.5888	0	9.389e-05	0.00040637	0.00088506	0.00132503	0.00139581	0.00080945	-0.00057902	-0.00267721	-0.00518001	-0.00770248	-0.00993259	-0.0117066	-0.0129766	-0.0137406	-0.0139994
0.5892	0	9.361e-05	0.00040544	0.00088293	0.0013206	0.00138834	0.0007988	-0.00059227	-0.00269203	-0.00519533	-0.00771756	-0.00994713	-0.0117206	-0.0129903	-0.0137541	-0.014013
0.5896	0	9.334e-05	0.00040452	0.0008808	0.00131617	0.00138087	0.00078814	-0.00060553	-0.00270684	-0.00521064	-0.00773263	-0.00996166	-0.0117346	-0.0130039	-0.0137677	-0.0140265
0.59	0	9.306e-05	0.00040359	0.00087866	0.00131174	0.0013734	0.00077749	-0.00061879	-0.00272166	-0.00522596	-0.0077477	-0.00997619	-0.0117486	-0.0130176	-0.0137812	-0.0140401
0.5904	0	9.278e-05	0.00040266	0.00087653	0.00130731	0.00136593	0.00076683	-0.00063204	-0.00273648	-0.00524127	-0.00776277	-0.00999072	-0.0117626	-0.0130312	-0.0137947	-0.0140536
0.5908	0	9.251e-05	0.00040174	0.0008744	0.00130288	0.00135847	0.00075618	-0.0006453	-0.00275129	-0.00525659	-0.00777784	-0.0100053	-0.0117766	-0.0130449	-0.0138082	-0.0140672
0.5912	0	9.223e-05	0.00040081	0.00087227	0.00129845	0.001351	0.00074553	-0.00065856	-0.00276611	-0.0052719	-0.00779291	-0.0100198	-0.0117906	-0.0130586	-0.0138217	-0.0140807
0.5916	0	9.196e-05	0.00039988	0.00087014	0.00129402	0.00134353	0.00073487	-0.00067181	-0.00278092	-0.00528722	-0.00780798	-0.0100343	-0.0118047	-0.0130722	-0.0138353	-0.0140943
0.592	0	9.189e-05	0.00039932	0.00086837	0.00128972	0.00133578	0.00072348	-0.00068615	-0.002797	-0.00530377	-0.00782414	-0.0100497	-0.0118193	-0.0130864	-0.0138491	-0.0141081
0.5924	0	9.181e-05	0.00039876	0.00086661	0.00128541	0.00132803	0.00071209	-0.00070049	-0.00281307	-0.00532033	-0.0078403	-0.0100651	-0.011834	-0.0131005	-0.0138629	-0.0141219
0.5928	0	9.174e-05	0.00039819	0.00086484	0.00128111	0.00132028	0.0007007	-0.00071483	-0.00282915	-0.00533688	-0.00785646	-0.0100805	-0.0118487	-0.0131146	-0.0138768	-0.0141357
0.5932	0	9.166e-05	0.00039763	0.00086308	0.0012768	0.00131253	0.00068932	-0.00072917	-0.00284522	-0.00535343	-0.00787262	-0.0100959	-0.0118634	-0.0131288	-0.0138906	-0.0141496
0.5936	0	9.159e-05	0.00039707	0.00086131	0.00127249	0.00130478	0.00067793	-0.00074351	-0.00286129	-0.00536998	-0.00788878	-0.0101114	-0.011878	-0.0131429	-0.0139044	-0.0141634
0.594	0	9.152e-05	0.00039651	0.00085955	0.00126819	0.00129703	0.00066654	-0.00075786	-0.00287737	-0.00538654	-0.00790494	-0.0101268	-0.0118927	-0.013157	-0.0139183	-0.0141772
0.5944	0	9.144e-05	0.00039594	0.00085778	0.00126388	0.00128928	0.00065515	-0.0007722	-0.00289344	-0.00540309	-0.0079211	-0.0101422	-0.0119074	-0.0131712	-0.0139321	-0.014191
0.5948	0	9.137e-05	0.00039538	0.00085602	0.00125958	0.00128154	0.00064376	-0.00078654	-0.00290951	-0.00541964	-0.00793726	-0.0101576	-0.0119221	-0.0131853	-0.013946	-0.0142048
0.5952	0	9.13e-05	0.00039482	0.00085425	0.00125527	0.00127379	0.00063237	-0.00080088	-0.00292559	-0.0054362	-0.00795342	-0.010173	-0.0119367	-0.0131994	-0.0139598	-0.0142186
0.5956	0	9.122e-05	0.00039425	0.00085249	0.00125097	0.00126604	0.00062098	-0.00081522	-0.00294166	-0.00545275	-0.00796958	-0.0101884	-0.0119514	-0.0132135	-0.0139736	-0.0142324
0.596	0	9.115e-05	0.00039369	0.00085072	0.00124666	0.00125829	0.00060959	-0.00082956	-0.00295773	-0.0054693	-0.00798574	-0.0102038	-0.0119661	-0.0132277	-0.0139875	-0.0142463
0.5964	0	9.107e-05	0.00039313	0.00084896	0.00124235	0.00125054	0.00059821	-0.0008439	-0.00297381	-0.00548586	-0.0080019	-0.0102192	-0.0119808	-0.0132418	-0.0140013	-0.0142601
0.5968	0	9.1e-05	0.00039256	0.0008472	0.00123805	0.00124279	0.00058682	-0.00085824	-0.00298988	-0.00550241	-0.00801806	-0.0102346	-0.0119954	-0.013256	-0.0140152	-0.0142739
0.5972	0	9.093e-05	0.000392	0.00084543	0.00123374	0.00123504	0.00057543	-0.00087258	-0.00300595	-0.00551896	-0.00803422	-0.01025	-0.0120101	-0.0132701	-0.014029	-0.0142877
0.5976	0	9.085e-05	0.00039144	0.00084367	0.00122944	0.00122729	0.00056404	-0.00088692	-0.00302203	-0.00553552	-0.00805038	-0.0102654	-0.0120248	-0.0132842	-0.0140428	-0.0143015
0.598	0	9.048e-05	0.00039036	0.0008413	0.00122474	0.00121958	0.00055312	-0.00090055	-0.00303741	-0.00555162	-0.00806646	-0.0102812	-0.0120402	-0.0132995	-0.0140584	-0.0143177
0.5984	0	9.011e-05	0.00038928	0.00083893	0.00122004	0.00121187	0.00054219	-0.00091417	-0.00305279	-0.00556773	-0.00808253	-0.0102969	-0.0120555	-0.0133148	-0.0140739	-0.0143339
0.5988	0	8.974e-05	0.0003882	0.00083657	0.00121534	0.00120415	0.00053127	-0.0009278	-0.00306817	-0.00558383	-0.00809861	-0.0103126	-0.0120709	-0.0133301	-0.0140895	-0.0143501
0.5992	0	8.937e-05	0.00038711	0.0008342	0.00121064	0.00119644	0.00052035	-0.00094143	-0.00308355	-0.00559994	-0.00811469	-0.0103283	-0.0120863	-0.0133454	-0.014105	-0.0143663
0.5996	0	8.9e-05	0.00038603	0.00083184	0.00120594	0.00118873	0.00050943	-0.00095505	-0.00309894	-0.00561604	-0.00813076	-0.010344	-0.0121017	-0.0133607	-0.0141206	-0.0143825
0.6	0	8.863e-05	0.00038495	0.00082947	0.00120124	0.00118102	0.0004985	-0.00096868	-0.00311432	-0.00563215	-0.00814684	-0.0103597	-0.0121171	-0.013376	-0.0141362	-0.0143988
0.6004	0	8.826e-05	0.00038387	0.00082711	0.00119654	0.00117331	0.00048758	-0.00098231	-0.0031297	-0.00564825	-0.00816292	-0.0103754	-0.0121325	-0.0133913	-0.0141517	-0.0144149
0.6008	0	8.789e-05	0.00038279	0.00082474	0.00119184	0.0011656	0.00047666	-0.00099593	-0.00314508	-0.00566436	-0.008179	-0.0103912	-0.0121479	-0.0134066	-0.0141673	-0.0144312
0.6012	0	8.752e-05	0.00038171	0.00082238	0.00118713	0.00115788	0.00046573	-0.00100956	-0.00316046	-0.00568046	-0.00819507	-0.0104069	-0.0121633	-0.0134219	-0.0141828	-0.0144474
0.6016	0	8.715e-05	0.00038063	0.00082001	0.00118243	0.00115017	0.00045481	-0.00102319	-0.00317585	-0.00569657	-0.00821115	-0.0104226	-0.0121787	-0.0134372	-0.0141984	-0.0144636
0.602	0	8.678e-05	0.00037955	0.00081764	0.00117773	0.00114246	0.00044389	-0.00103681	-0.00319123	-0.00571267	-0.00822723	-0.0104383	-0.012194	-0.0134525	-0.0142139	-0.0144798
0.6024	0	8.641e-05	0.00037847	0.00081528	0.00117303	0.00113475	0.00043297	-0.00105044	-0.00320661	-0.00572878	-0.0082433	-0.010454	-0.0122094	-0.0134678	-0.0142295	-0.014496
0.6028	0	8.604e-05	0.00037739	0.00081291	0.00116833	0.00112704	0.00042204	-0.00106407	-0.00322199	-0.00574488	-0.00825938	-0.0104697	-0.0122248	-0.0134831	-0.0142451	-0.0145122
0.6032	0	8.567e-05	0.00037631	0.00081055	0.00116363	0.00111932	0.00041112	-0.00107769	-0.00323737	-0.00576099	-0.00827546	-0.0104855	-0.0122402	-0.0134984	-0.0142606	-0.0145284
0.6036	0	8.53e-05	0.00037522	0.00080818	0.00115893	0.00111161	0.0004002	-0.00109132	-0.00325275	-0.00577709	-0.00829153	-0.0105012	-0.0122556	-0.0135137	-0.0142762	-0.0145446
