# Supplementary material for: Anomalous temperature dependence of elastic limit in metallic glasses
Source: Nat Commun. 2024 Jan 2;15:171. doi: 10.1038/s41467-023-44048-7 (PMC10761975; doi:10.1038/s41467-023-44048-7)
Supplement: Supplementary file 2 — Source Data Files [file 41467_2023_44048_MOESM2_ESM.zip › Figure3_Eb_ST4-6.xlsx]

## Sheet: Sheet1
# strain(%)	energy(eV)	1	2	3	4	5	6	7	8	9	10	11	12	13	14	15
0.3796	0	8.184e-05	0.00040824	0.00106898	0.00214707	0.00376109	0.00542323	0.00576337	0.00403189	0.0009125	-0.00212428	-0.00423414	-0.00550454	-0.00620133	-0.00654002	-0.00666553
0.38	0	8.206e-05	0.00040871	0.00106972	0.00214833	0.00376267	0.00542172	0.00575617	0.00402002	0.00089954	-0.00213614	-0.0042453	-0.00551562	-0.00621213	-0.00654932	-0.00667096
0.3804	0	8.228e-05	0.00040918	0.00107045	0.0021496	0.00376426	0.0054202	0.00574897	0.00400816	0.00088659	-0.002148	-0.00425645	-0.0055267	-0.00622292	-0.00655863	-0.00667638
0.3808	0	8.251e-05	0.00040965	0.00107119	0.00215086	0.00376584	0.00541869	0.00574177	0.0039963	0.00087363	-0.00215987	-0.0042676	-0.00553778	-0.00623371	-0.00656794	-0.0066818
0.3812	0	8.273e-05	0.00041012	0.00107192	0.00215212	0.00376742	0.00541718	0.00573457	0.00398444	0.00086067	-0.00217173	-0.00427876	-0.00554887	-0.0062445	-0.00657725	-0.00668722
0.3816	0	8.295e-05	0.00041059	0.00107266	0.00215338	0.003769	0.00541566	0.00572737	0.00397258	0.00084772	-0.00218359	-0.00428991	-0.00555995	-0.0062553	-0.00658656	-0.00669265
0.382	0	8.317e-05	0.00041106	0.00107339	0.00215465	0.00377058	0.00541415	0.00572017	0.00396071	0.00083476	-0.00219546	-0.00430107	-0.00557103	-0.00626609	-0.00659586	-0.00669807
0.3824	0	8.339e-05	0.00041153	0.00107413	0.00215591	0.00377216	0.00541263	0.00571297	0.00394885	0.00082181	-0.00220732	-0.00431222	-0.00558211	-0.00627688	-0.00660517	-0.00670349
0.3828	0	8.361e-05	0.000412	0.00107486	0.00215717	0.00377374	0.00541112	0.00570577	0.00393699	0.00080885	-0.00221918	-0.00432337	-0.0055932	-0.00628767	-0.00661448	-0.00670891
0.3832	0	8.379e-05	0.0004123	0.00107504	0.00215709	0.00377312	0.00540761	0.00569764	0.00392489	0.00079532	-0.00223228	-0.00433594	-0.0056056	-0.00630007	-0.00662683	-0.00672101
0.3836	0	8.396e-05	0.0004126	0.00107523	0.00215702	0.00377249	0.00540411	0.0056895	0.00391278	0.00078178	-0.00224538	-0.00434851	-0.005618	-0.00631246	-0.00663917	-0.00673311
0.384	0	8.413e-05	0.00041289	0.00107541	0.00215694	0.00377187	0.0054006	0.00568137	0.00390068	0.00076825	-0.00225848	-0.00436109	-0.00563041	-0.00632486	-0.00665152	-0.0067452
0.3844	0	8.43e-05	0.00041319	0.00107559	0.00215686	0.00377125	0.00539709	0.00567323	0.00388858	0.00075471	-0.00227159	-0.00437366	-0.00564281	-0.00633725	-0.00666387	-0.0067573
0.3848	0	8.447e-05	0.00041349	0.00107577	0.00215679	0.00377063	0.00539358	0.0056651	0.00387647	0.00074118	-0.00228469	-0.00438623	-0.00565521	-0.00634964	-0.00667621	-0.00676939
0.3852	0	8.465e-05	0.00041379	0.00107596	0.00215671	0.00377001	0.00539008	0.00565696	0.00386437	0.00072764	-0.00229779	-0.0043988	-0.00566762	-0.00636204	-0.00668856	-0.00678149
0.3856	0	8.482e-05	0.00041408	0.00107614	0.00215663	0.00376938	0.00538657	0.00564883	0.00385227	0.00071411	-0.00231089	-0.00441137	-0.00568002	-0.00637443	-0.00670091	-0.00679359
0.386	0	8.499e-05	0.00041438	0.00107632	0.00215656	0.00376876	0.00538306	0.0056407	0.00384017	0.00070057	-0.00232399	-0.00442394	-0.00569242	-0.00638682	-0.00671326	-0.00680568
0.3864	0	8.513e-05	0.00041463	0.00107639	0.00215608	0.0037673	0.00537877	0.00563232	0.00382824	0.00068709	-0.00233749	-0.0044372	-0.00570556	-0.00639989	-0.00672623	-0.00681844
0.3868	0	8.526e-05	0.00041487	0.00107645	0.00215561	0.00376583	0.00537448	0.00562394	0.00381632	0.0006736	-0.00235098	-0.00445047	-0.0057187	-0.00641295	-0.0067392	-0.00683119
0.3872	0	8.54e-05	0.00041511	0.00107652	0.00215513	0.00376437	0.00537018	0.00561556	0.0038044	0.00066011	-0.00236448	-0.00446374	-0.00573184	-0.00642602	-0.00675217	-0.00684394
0.3876	0	8.553e-05	0.00041536	0.00107658	0.00215466	0.0037629	0.00536589	0.00560718	0.00379247	0.00064663	-0.00237797	-0.004477	-0.00574498	-0.00643908	-0.00676514	-0.0068567
0.388	0	8.567e-05	0.0004156	0.00107664	0.00215419	0.00376143	0.0053616	0.0055988	0.00378055	0.00063314	-0.00239147	-0.00449027	-0.00575812	-0.00645215	-0.00677811	-0.00686945
0.3884	0	8.58e-05	0.00041585	0.00107671	0.00215371	0.00375997	0.0053573	0.00559042	0.00376863	0.00061965	-0.00240497	-0.00450353	-0.00577126	-0.00646521	-0.00679109	-0.0068822
0.3888	0	8.594e-05	0.00041609	0.00107677	0.00215324	0.0037585	0.00535301	0.00558204	0.00375671	0.00060617	-0.00241846	-0.0045168	-0.0057844	-0.00647828	-0.00680406	-0.00689496
0.3892	0	8.607e-05	0.00041635	0.00107693	0.00215303	0.00375752	0.00534905	0.0055734	0.00374389	0.00059166	-0.0024326	-0.00453029	-0.00579752	-0.00649124	-0.00681696	-0.00690783
0.3896	0	8.621e-05	0.00041662	0.00107709	0.00215282	0.00375654	0.0053451	0.00556477	0.00373108	0.00057715	-0.00244674	-0.00454378	-0.00581065	-0.0065042	-0.00682986	-0.0069207
0.39	0	8.635e-05	0.00041688	0.00107725	0.00215261	0.00375556	0.00534114	0.00555613	0.00371827	0.00056265	-0.00246088	-0.00455727	-0.00582378	-0.00651715	-0.00684276	-0.00693357
0.3904	0	8.648e-05	0.00041714	0.00107741	0.0021524	0.00375458	0.00533718	0.0055475	0.00370545	0.00054814	-0.00247502	-0.00457076	-0.00583691	-0.00653011	-0.00685567	-0.00694644
0.3908	0	8.662e-05	0.0004174	0.00107757	0.00215218	0.0037536	0.00533323	0.00553886	0.00369264	0.00053363	-0.00248916	-0.00458425	-0.00585004	-0.00654307	-0.00686857	-0.00695931
0.3912	0	8.676e-05	0.00041766	0.00107773	0.00215197	0.00375261	0.00532927	0.00553023	0.00367983	0.00051913	-0.0025033	-0.00459774	-0.00586317	-0.00655603	-0.00688147	-0.00697217
0.3916	0	8.689e-05	0.00041793	0.00107789	0.00215176	0.00375163	0.00532531	0.00552159	0.00366701	0.00050462	-0.00251744	-0.00461123	-0.0058763	-0.00656899	-0.00689437	-0.00698504
0.392	0	8.703e-05	0.00041819	0.00107804	0.00215155	0.00375065	0.00532136	0.00551296	0.0036542	0.00049011	-0.00253158	-0.00462472	-0.00588943	-0.00658195	-0.00690728	-0.00699791
0.3924	0	8.718e-05	0.00041846	0.00107823	0.00215141	0.00374975	0.00531731	0.00550395	0.00364079	0.00047499	-0.00254622	-0.00463854	-0.00590276	-0.00659505	-0.00692027	-0.00701085
0.3928	0	8.732e-05	0.00041873	0.00107842	0.00215126	0.00374884	0.00531326	0.00549495	0.00362739	0.00045986	-0.00256085	-0.00465236	-0.00591609	-0.00660815	-0.00693326	-0.00702379
0.3932	0	8.747e-05	0.000419	0.00107861	0.00215111	0.00374793	0.0053092	0.00548594	0.00361398	0.00044474	-0.00257549	-0.00466618	-0.00592942	-0.00662125	-0.00694626	-0.00703673
0.3936	0	8.762e-05	0.00041927	0.0010788	0.00215097	0.00374703	0.00530515	0.00547694	0.00360058	0.00042961	-0.00259012	-0.00467999	-0.00594274	-0.00663435	-0.00695925	-0.00704966
0.394	0	8.776e-05	0.00041954	0.00107899	0.00215082	0.00374612	0.0053011	0.00546794	0.00358717	0.00041449	-0.00260476	-0.00469381	-0.00595607	-0.00664745	-0.00697224	-0.0070626
0.3944	0	8.791e-05	0.00041981	0.00107917	0.00215067	0.00374522	0.00529705	0.00545893	0.00357377	0.00039936	-0.00261939	-0.00470763	-0.0059694	-0.00666055	-0.00698524	-0.00707554
0.3948	0	8.806e-05	0.00042008	0.00107936	0.00215052	0.00374431	0.005293	0.00544993	0.00356036	0.00038423	-0.00263403	-0.00472144	-0.00598273	-0.00667365	-0.00699823	-0.00708848
0.3952	0	8.82e-05	0.00042035	0.00107955	0.00215038	0.0037434	0.00528895	0.00544092	0.00354695	0.00036911	-0.00264866	-0.00473526	-0.00599606	-0.00668675	-0.00701122	-0.00710141
0.3956	0	8.829e-05	0.00042046	0.00107948	0.00214993	0.00374218	0.0052847	0.00543194	0.00353376	0.00035429	-0.00266299	-0.00474883	-0.00600919	-0.00669968	-0.0070241	-0.0071143
0.396	0	8.837e-05	0.00042058	0.0010794	0.00214948	0.00374095	0.00528045	0.00542295	0.00352056	0.00033946	-0.00267732	-0.0047624	-0.00602232	-0.00671262	-0.00703698	-0.00712719
0.3964	0	8.845e-05	0.0004207	0.00107933	0.00214904	0.00373972	0.0052762	0.00541396	0.00350736	0.00032464	-0.00269165	-0.00477598	-0.00603545	-0.00672556	-0.00704986	-0.00714009
0.3968	0	8.854e-05	0.00042081	0.00107926	0.00214859	0.0037385	0.00527195	0.00540497	0.00349416	0.00030982	-0.00270599	-0.00478955	-0.00604859	-0.00673849	-0.00706274	-0.00715298
0.3972	0	8.862e-05	0.00042093	0.00107919	0.00214814	0.00373727	0.00526771	0.00539598	0.00348097	0.000295	-0.00272032	-0.00480312	-0.00606172	-0.00675143	-0.00707562	-0.00716587
0.3976	0	8.87e-05	0.00042105	0.00107911	0.0021477	0.00373604	0.00526346	0.005387	0.00346777	0.00028017	-0.00273465	-0.00481669	-0.00607485	-0.00676436	-0.0070885	-0.00717876
0.398	0	8.879e-05	0.00042116	0.00107904	0.00214725	0.00373482	0.00525921	0.00537801	0.00345457	0.00026535	-0.00274898	-0.00483027	-0.00608798	-0.0067773	-0.00710138	-0.00719165
0.3984	0	8.887e-05	0.00042128	0.00107897	0.0021468	0.00373359	0.00525496	0.00536902	0.00344137	0.00025053	-0.00276331	-0.00484384	-0.00610111	-0.00679024	-0.00711426	-0.00720454
0.3988	0	8.901e-05	0.00042156	0.00107916	0.00214671	0.00373272	0.0052508	0.00535984	0.00342793	0.00023554	-0.00277772	-0.00485744	-0.00611427	-0.00680322	-0.00712722	-0.0072175
0.3992	0	8.915e-05	0.00042184	0.00107935	0.00214662	0.00373186	0.00524663	0.00535065	0.00341448	0.00022056	-0.00279213	-0.00487104	-0.00612742	-0.00681621	-0.00714018	-0.00723046
0.3996	0	8.928e-05	0.00042212	0.00107953	0.00214653	0.003731	0.00524247	0.00534147	0.00340103	0.00020557	-0.00280655	-0.00488464	-0.00614058	-0.00682919	-0.00715314	-0.00724342
0.4	0	8.942e-05	0.0004224	0.00107972	0.00214643	0.00373013	0.0052383	0.00533228	0.00338758	0.00019059	-0.00282096	-0.00489824	-0.00615373	-0.00684217	-0.0071661	-0.00725638
0.4004	0	8.956e-05	0.00042268	0.00107991	0.00214634	0.00372927	0.00523414	0.0053231	0.00337413	0.0001756	-0.00283537	-0.00491184	-0.00616688	-0.00685516	-0.00717907	-0.00726934
0.4008	0	8.969e-05	0.00042296	0.0010801	0.00214625	0.0037284	0.00522997	0.00531391	0.00336068	0.00016062	-0.00284978	-0.00492545	-0.00618004	-0.00686814	-0.00719203	-0.0072823
0.4012	0	8.983e-05	0.00042324	0.00108029	0.00214616	0.00372754	0.00522581	0.00530473	0.00334724	0.00014563	-0.00286419	-0.00493905	-0.00619319	-0.00688113	-0.00720499	-0.00729526
0.4016	0	8.997e-05	0.00042352	0.00108048	0.00214607	0.00372668	0.00522164	0.00529555	0.00333379	0.00013065	-0.00287861	-0.00495265	-0.00620635	-0.00689411	-0.00721795	-0.00730822
0.402	0	8.998e-05	0.00042355	0.00108034	0.00214573	0.00372579	0.00521753	0.0052861	0.00331956	0.00011475	-0.00289358	-0.00496643	-0.0062195	-0.00690703	-0.00723083	-0.00732113
0.4024	0	9e-05	0.00042358	0.00108021	0.00214538	0.0037249	0.00521343	0.00527665	0.00330534	9.886e-05	-0.00290854	-0.00498021	-0.00623265	-0.00691994	-0.0072437	-0.00733403
0.4028	0	9.001e-05	0.00042361	0.00108008	0.00214504	0.00372402	0.00520932	0.00526721	0.00329112	8.297e-05	-0.00292351	-0.00499399	-0.0062458	-0.00693286	-0.00725658	-0.00734694
0.4032	0	9.003e-05	0.00042364	0.00107995	0.0021447	0.00372313	0.00520522	0.00525776	0.00327689	6.708e-05	-0.00293848	-0.00500777	-0.00625895	-0.00694577	-0.00726945	-0.00735984
0.4036	0	9.004e-05	0.00042367	0.00107982	0.00214436	0.00372225	0.00520111	0.00524831	0.00326267	5.118e-05	-0.00295345	-0.00502155	-0.0062721	-0.00695869	-0.00728233	-0.00737275
0.404	0	9.006e-05	0.0004237	0.00107969	0.00214402	0.00372136	0.00519701	0.00523887	0.00324844	3.529e-05	-0.00296842	-0.00503533	-0.00628526	-0.0069716	-0.0072952	-0.00738565
0.4044	0	9.007e-05	0.00042373	0.00107956	0.00214368	0.00372048	0.0051929	0.00522942	0.00323422	1.94e-05	-0.00298339	-0.00504911	-0.00629841	-0.00698452	-0.00730808	-0.00739856
0.4048	0	9.018e-05	0.00042396	0.00107971	0.00214357	0.00371959	0.00518855	0.0052197	0.00321986	3.35e-06	-0.0029987	-0.00506331	-0.00631187	-0.00699758	-0.00732095	-0.00741134
0.4052	0	9.028e-05	0.00042419	0.00107986	0.00214345	0.00371871	0.0051842	0.00520999	0.00320549	-1.269e-05	-0.003014	-0.00507751	-0.00632533	-0.00701064	-0.00733382	-0.00742412
0.4056	0	9.038e-05	0.00042442	0.00108001	0.00214334	0.00371782	0.00517984	0.00520027	0.00319113	-2.873e-05	-0.00302931	-0.00509171	-0.0063388	-0.0070237	-0.0073467	-0.00743691
0.406	0	9.049e-05	0.00042465	0.00108016	0.00214322	0.00371693	0.00517549	0.00519055	0.00317677	-4.478e-05	-0.00304462	-0.00510591	-0.00635226	-0.00703676	-0.00735957	-0.00744969
0.4064	0	9.059e-05	0.00042488	0.00108031	0.00214311	0.00371605	0.00517114	0.00518083	0.00316241	-6.082e-05	-0.00305992	-0.00512011	-0.00636572	-0.00704982	-0.00737244	-0.00746247
0.4068	0	9.069e-05	0.00042512	0.00108046	0.002143	0.00371516	0.00516679	0.00517111	0.00314805	-7.687e-05	-0.00307523	-0.00513431	-0.00637919	-0.00706288	-0.00738531	-0.00747525
0.4072	0	9.08e-05	0.00042535	0.00108061	0.00214288	0.00371427	0.00516244	0.0051614	0.00313369	-9.291e-05	-0.00309054	-0.00514852	-0.00639265	-0.00707594	-0.00739819	-0.00748804
0.4076	0	9.09e-05	0.00042558	0.00108076	0.00214277	0.00371339	0.00515809	0.00515168	0.00311933	-0.00010896	-0.00310584	-0.00516272	-0.00640611	-0.007089	-0.00741106	-0.00750082
0.408	0	9.098e-05	0.00042572	0.00108072	0.00214231	0.00371196	0.0051533	0.00514213	0.00310586	-0.00012378	-0.00312013	-0.00517626	-0.00641923	-0.00710195	-0.00742396	-0.00751372
0.4084	0	9.107e-05	0.00042587	0.00108068	0.00214185	0.00371054	0.00514851	0.00513259	0.0030924	-0.00013861	-0.00313441	-0.00518981	-0.00643235	-0.00711489	-0.00743685	-0.00752662
0.4088	0	9.115e-05	0.00042602	0.00108064	0.00214139	0.00370912	0.00514373	0.00512304	0.00307893	-0.00015343	-0.00314869	-0.00520336	-0.00644548	-0.00712783	-0.00744975	-0.00753952
0.4092	0	9.124e-05	0.00042616	0.0010806	0.00214092	0.00370769	0.00513894	0.0051135	0.00306546	-0.00016825	-0.00316297	-0.0052169	-0.0064586	-0.00714077	-0.00746265	-0.00755242
0.4096	0	9.132e-05	0.00042631	0.00108056	0.00214046	0.00370627	0.00513415	0.00510395	0.003052	-0.00018308	-0.00317725	-0.00523045	-0.00647172	-0.00715372	-0.00747554	-0.00756532
0.41	0	9.14e-05	0.00042646	0.00108052	0.00214	0.00370484	0.00512937	0.00509441	0.00303853	-0.0001979	-0.00319154	-0.005244	-0.00648484	-0.00716666	-0.00748844	-0.00757822
0.4104	0	9.149e-05	0.0004266	0.00108049	0.00213954	0.00370342	0.00512458	0.00508486	0.00302507	-0.00021272	-0.00320582	-0.00525755	-0.00649796	-0.0071796	-0.00750134	-0.00759112
0.4108	0	9.157e-05	0.00042675	0.00108045	0.00213908	0.003702	0.0051198	0.00507532	0.0030116	-0.00022755	-0.0032201	-0.00527109	-0.00651108	-0.00719254	-0.00751424	-0.00760402
0.4112	0	9.164e-05	0.0004269	0.00108048	0.00213879	0.00370079	0.00511508	0.00506553	0.00299759	-0.00024301	-0.00323488	-0.00528493	-0.00652431	-0.00720548	-0.00752706	-0.00761682
0.4116	0	9.172e-05	0.00042705	0.00108051	0.00213851	0.00369958	0.00511037	0.00505574	0.00298359	-0.00025847	-0.00324966	-0.00529876	-0.00653754	-0.00721841	-0.00753989	-0.00762962
0.412	0	9.179e-05	0.00042719	0.00108054	0.00213822	0.00369836	0.00510566	0.00504595	0.00296958	-0.00027394	-0.00326444	-0.0053126	-0.00655078	-0.00723134	-0.00755271	-0.00764242
0.4124	0	9.186e-05	0.00042734	0.00108056	0.00213794	0.00369715	0.00510094	0.00503617	0.00295557	-0.0002894	-0.00327922	-0.00532644	-0.00656401	-0.00724428	-0.00756554	-0.00765521
0.4128	0	9.193e-05	0.00042749	0.00108059	0.00213765	0.00369594	0.00509623	0.00502638	0.00294156	-0.00030486	-0.003294	-0.00534027	-0.00657724	-0.00725721	-0.00757836	-0.00766801
0.4132	0	9.2e-05	0.00042764	0.00108062	0.00213737	0.00369473	0.00509152	0.00501659	0.00292755	-0.00032033	-0.00330878	-0.00535411	-0.00659047	-0.00727015	-0.00759118	-0.00768081
0.4136	0	9.208e-05	0.00042778	0.00108065	0.00213708	0.00369352	0.0050868	0.0050068	0.00291355	-0.00033579	-0.00332356	-0.00536794	-0.00660371	-0.00728308	-0.00760401	-0.00769361
0.414	0	9.215e-05	0.00042793	0.00108068	0.0021368	0.00369231	0.00508209	0.00499702	0.00289954	-0.00035125	-0.00333834	-0.00538178	-0.00661694	-0.00729602	-0.00761683	-0.0077064
0.4144	0	9.221e-05	0.000428	0.00108053	0.00213623	0.00369069	0.00507706	0.00498724	0.00288589	-0.00036623	-0.00335274	-0.00539538	-0.00663004	-0.00730888	-0.0076296	-0.00771914
0.4148	0	9.227e-05	0.00042807	0.00108039	0.00213567	0.00368907	0.00507202	0.00497747	0.00287225	-0.00038122	-0.00336715	-0.00540898	-0.00664314	-0.00732174	-0.00764236	-0.00773188
0.4152	0	9.233e-05	0.00042814	0.00108024	0.00213511	0.00368745	0.00506699	0.00496769	0.00285861	-0.0003962	-0.00338155	-0.00542259	-0.00665625	-0.0073346	-0.00765513	-0.00774462
0.4156	0	9.24e-05	0.0004282	0.0010801	0.00213455	0.00368583	0.00506195	0.00495792	0.00284496	-0.00041118	-0.00339596	-0.00543619	-0.00666935	-0.00734746	-0.00766789	-0.00775735
0.416	0	9.246e-05	0.00042827	0.00107995	0.00213398	0.00368421	0.00505692	0.00494814	0.00283132	-0.00042616	-0.00341036	-0.00544979	-0.00668245	-0.00736032	-0.00768066	-0.00777009
0.4164	0	9.252e-05	0.00042834	0.0010798	0.00213342	0.00368259	0.00505188	0.00493837	0.00281768	-0.00044114	-0.00342477	-0.00546339	-0.00669555	-0.00737318	-0.00769342	-0.00778283
0.4168	0	9.258e-05	0.00042841	0.00107966	0.00213286	0.00368097	0.00504685	0.00492859	0.00280403	-0.00045612	-0.00343917	-0.00547699	-0.00670866	-0.00738604	-0.00770619	-0.00779556
0.4172	0	9.264e-05	0.00042848	0.00107951	0.0021323	0.00367935	0.00504182	0.00491882	0.00279039	-0.00047111	-0.00345358	-0.0054906	-0.00672176	-0.0073989	-0.00771895	-0.0078083
0.4176	0	9.274e-05	0.00042861	0.00107942	0.00213166	0.00367739	0.00503643	0.00490909	0.00277726	-0.00048554	-0.00346782	-0.00550429	-0.00673492	-0.00741172	-0.0077316	-0.00782088
0.418	0	9.284e-05	0.00042874	0.00107934	0.00213103	0.00367543	0.00503105	0.00489936	0.00276413	-0.00049998	-0.00348207	-0.00551798	-0.00674808	-0.00742455	-0.00774426	-0.00783346
0.4184	0	9.294e-05	0.00042887	0.00107925	0.0021304	0.00367347	0.00502567	0.00488964	0.002751	-0.00051442	-0.00349632	-0.00553167	-0.00676124	-0.00743737	-0.00775691	-0.00784605
0.4188	0	9.304e-05	0.000429	0.00107916	0.00212977	0.00367151	0.00502029	0.00487991	0.00273787	-0.00052886	-0.00351056	-0.00554536	-0.0067744	-0.0074502	-0.00776956	-0.00785863
0.4192	0	9.314e-05	0.00042913	0.00107907	0.00212914	0.00366955	0.00501491	0.00487018	0.00272474	-0.0005433	-0.00352481	-0.00555905	-0.00678756	-0.00746302	-0.00778221	-0.00787121
0.4196	0	9.323e-05	0.00042926	0.00107898	0.00212851	0.00366759	0.00500953	0.00486045	0.00271161	-0.00055774	-0.00353906	-0.00557274	-0.00680072	-0.00747585	-0.00779486	-0.00788379
0.42	0	9.333e-05	0.00042939	0.00107889	0.00212788	0.00366563	0.00500415	0.00485073	0.00269848	-0.00057217	-0.0035533	-0.00558644	-0.00681388	-0.00748867	-0.00780752	-0.00789637
0.4204	0	9.271e-05	0.00042721	0.00107511	0.00212313	0.00366105	0.00499818	0.00483883	0.00267794	-0.00059855	-0.00358032	-0.00561084	-0.0068341	-0.00750483	-0.00782112	-0.00790916
0.4208	0	9.209e-05	0.00042503	0.00107132	0.00211839	0.00365646	0.0049922	0.00482693	0.0026574	-0.00062492	-0.00360733	-0.00563524	-0.00685433	-0.00752099	-0.00783472	-0.00792194
0.4212	0	9.147e-05	0.00042285	0.00106753	0.00211364	0.00365187	0.00498623	0.00481503	0.00263686	-0.0006513	-0.00363434	-0.00565965	-0.00687456	-0.00753714	-0.00784833	-0.00793472
0.4216	0	9.084e-05	0.00042067	0.00106375	0.0021089	0.00364728	0.00498025	0.00480313	0.00261632	-0.00067767	-0.00366135	-0.00568405	-0.00689478	-0.0075533	-0.00786193	-0.0079475
0.422	0	9.022e-05	0.00041849	0.00105996	0.00210416	0.0036427	0.00497428	0.00479123	0.00259578	-0.00070405	-0.00368836	-0.00570846	-0.00691501	-0.00756945	-0.00787554	-0.00796029
0.4224	0	8.96e-05	0.00041631	0.00105617	0.00209941	0.00363811	0.0049683	0.00477933	0.00257524	-0.00073042	-0.00371538	-0.00573286	-0.00693523	-0.00758561	-0.00788914	-0.00797307
0.4228	0	8.898e-05	0.00041412	0.00105239	0.00209467	0.00363352	0.00496233	0.00476743	0.0025547	-0.0007568	-0.00374239	-0.00575727	-0.00695546	-0.00760176	-0.00790275	-0.00798585
0.4232	0	8.836e-05	0.00041194	0.0010486	0.00208992	0.00362894	0.00495635	0.00475553	0.00253416	-0.00078317	-0.0037694	-0.00578167	-0.00697568	-0.00761792	-0.00791635	-0.00799864
0.4236	0	8.844e-05	0.00041209	0.00104862	0.00208972	0.00362779	0.00495137	0.00474505	0.00251933	-0.00079924	-0.00378446	-0.00579554	-0.00698882	-0.00763069	-0.00792899	-0.00801124
0.424	0	8.852e-05	0.00041223	0.00104864	0.00208952	0.00362664	0.00494638	0.00473458	0.00250451	-0.00081531	-0.00379952	-0.00580941	-0.00700195	-0.00764345	-0.00794162	-0.00802384
0.4244	0	8.86e-05	0.00041237	0.00104866	0.00208932	0.0036255	0.00494139	0.00472411	0.00248968	-0.00083138	-0.00381459	-0.00582328	-0.00701509	-0.00765622	-0.00795426	-0.00803644
0.4248	0	8.868e-05	0.00041252	0.00104868	0.00208912	0.00362435	0.0049364	0.00471363	0.00247485	-0.00084745	-0.00382965	-0.00583715	-0.00702822	-0.00766899	-0.00796689	-0.00804904
0.4252	0	8.877e-05	0.00041266	0.0010487	0.00208891	0.0036232	0.00493142	0.00470316	0.00246002	-0.00086351	-0.00384471	-0.00585102	-0.00704135	-0.00768176	-0.00797953	-0.00806164
0.4256	0	8.885e-05	0.0004128	0.00104872	0.00208871	0.00362206	0.00492643	0.00469269	0.0024452	-0.00087958	-0.00385977	-0.00586489	-0.00705449	-0.00769452	-0.00799216	-0.00807424
0.426	0	8.893e-05	0.00041294	0.00104873	0.00208851	0.00362091	0.00492144	0.00468221	0.00243037	-0.00089565	-0.00387483	-0.00587876	-0.00706762	-0.00770729	-0.0080048	-0.00808684
0.4264	0	8.901e-05	0.00041309	0.00104875	0.00208831	0.00361976	0.00491646	0.00467174	0.00241554	-0.00091172	-0.0038899	-0.00589263	-0.00708076	-0.00772006	-0.00801744	-0.00809944
0.4268	0	8.905e-05	0.00041315	0.00104865	0.0020879	0.00361831	0.00491118	0.00466118	0.00240087	-0.00092757	-0.00390483	-0.00590645	-0.00709389	-0.00773286	-0.00803011	-0.00811208
0.4272	0	8.908e-05	0.00041321	0.00104855	0.0020875	0.00361686	0.00490591	0.00465063	0.0023862	-0.00094342	-0.00391976	-0.00592028	-0.00710702	-0.00774566	-0.00804279	-0.00812473
0.4276	0	8.912e-05	0.00041328	0.00104844	0.0020871	0.00361541	0.00490063	0.00464007	0.00237153	-0.00095926	-0.0039347	-0.0059341	-0.00712016	-0.00775847	-0.00805547	-0.00813737
0.428	0	8.915e-05	0.00041334	0.00104834	0.00208669	0.00361396	0.00489536	0.00462951	0.00235685	-0.00097511	-0.00394963	-0.00594792	-0.00713329	-0.00777127	-0.00806814	-0.00815001
0.4284	0	8.919e-05	0.00041341	0.00104824	0.00208629	0.00361251	0.00489009	0.00461896	0.00234218	-0.00099096	-0.00396457	-0.00596175	-0.00714643	-0.00778407	-0.00808082	-0.00816265
0.4288	0	8.923e-05	0.00041347	0.00104813	0.00208588	0.00361106	0.00488481	0.0046084	0.00232751	-0.00100681	-0.0039795	-0.00597557	-0.00715956	-0.00779687	-0.0080935	-0.00817529
0.4292	0	8.926e-05	0.00041354	0.00104803	0.00208548	0.00360961	0.00487954	0.00459784	0.00231284	-0.00102265	-0.00399443	-0.0059894	-0.00717269	-0.00780968	-0.00810617	-0.00818794
0.4296	0	8.93e-05	0.0004136	0.00104792	0.00208507	0.00360815	0.00487427	0.00458729	0.00229817	-0.0010385	-0.00400937	-0.00600322	-0.00718583	-0.00782248	-0.00811885	-0.00820058
0.43	0	8.914e-05	0.00041326	0.00104725	0.00208406	0.0036063	0.00486893	0.00457674	0.00228333	-0.00105453	-0.00402422	-0.0060168	-0.00719873	-0.00783511	-0.0081314	-0.00821313
0.4304	0	8.899e-05	0.00041293	0.00104657	0.00208305	0.00360445	0.00486359	0.00456619	0.00226849	-0.00107057	-0.00403907	-0.00603037	-0.00721162	-0.00784774	-0.00814395	-0.00822568
0.4308	0	8.883e-05	0.00041259	0.00104589	0.00208204	0.0036026	0.00485826	0.00455564	0.00225366	-0.0010866	-0.00405392	-0.00604395	-0.00722452	-0.00786037	-0.0081565	-0.00823823
0.4312	0	8.867e-05	0.00041225	0.00104521	0.00208103	0.00360074	0.00485292	0.0045451	0.00223882	-0.00110263	-0.00406877	-0.00605753	-0.00723742	-0.007873	-0.00816905	-0.00825078
0.4316	0	8.852e-05	0.00041191	0.00104453	0.00208002	0.00359889	0.00484758	0.00453455	0.00222398	-0.00111866	-0.00408362	-0.00607111	-0.00725032	-0.00788563	-0.0081816	-0.00826333
0.432	0	8.836e-05	0.00041157	0.00104385	0.00207901	0.00359704	0.00484225	0.004524	0.00220914	-0.00113469	-0.00409847	-0.00608468	-0.00726321	-0.00789826	-0.00819415	-0.00827589
0.4324	0	8.82e-05	0.00041124	0.00104317	0.002078	0.00359518	0.00483691	0.00451346	0.00219431	-0.00115072	-0.00411333	-0.00609826	-0.00727611	-0.00791089	-0.0082067	-0.00828844
0.4328	0	8.817e-05	0.00041116	0.00104291	0.00207749	0.00359368	0.00483152	0.00450263	0.00217934	-0.00116673	-0.00412823	-0.00611195	-0.00728909	-0.00792355	-0.00821925	-0.00830097
0.4332	0	8.814e-05	0.00041108	0.00104264	0.00207697	0.00359218	0.00482612	0.00449181	0.00216437	-0.00118274	-0.00414313	-0.00612564	-0.00730207	-0.00793621	-0.0082318	-0.0083135
0.4336	0	8.811e-05	0.000411	0.00104238	0.00207646	0.00359068	0.00482073	0.00448099	0.00214941	-0.00119875	-0.00415803	-0.00613934	-0.00731505	-0.00794888	-0.00824435	-0.00832603
0.434	0	8.807e-05	0.00041092	0.00104212	0.00207595	0.00358917	0.00481533	0.00447017	0.00213444	-0.00121475	-0.00417293	-0.00615303	-0.00732803	-0.00796154	-0.00825691	-0.00833856
0.4344	0	8.804e-05	0.00041085	0.00104185	0.00207543	0.00358767	0.00480994	0.00445934	0.00211948	-0.00123076	-0.00418783	-0.00616672	-0.00734101	-0.00797421	-0.00826946	-0.00835109
0.4348	0	8.801e-05	0.00041077	0.00104159	0.00207492	0.00358617	0.00480454	0.00444852	0.00210451	-0.00124677	-0.00420273	-0.00618041	-0.00735399	-0.00798687	-0.00828201	-0.00836362
0.4352	0	8.798e-05	0.00041069	0.00104132	0.0020744	0.00358467	0.00479915	0.0044377	0.00208954	-0.00126278	-0.00421763	-0.0061941	-0.00736697	-0.00799953	-0.00829456	-0.00837615
0.4356	0	8.795e-05	0.00041061	0.00104106	0.00207389	0.00358316	0.00479375	0.00442688	0.00207458	-0.00127878	-0.00423253	-0.0062078	-0.00737995	-0.0080122	-0.00830712	-0.00838868
0.436	0	8.807e-05	0.0004108	0.00104105	0.00207343	0.00358135	0.00478799	0.00441604	0.00206004	-0.00129436	-0.00424735	-0.00622162	-0.00739307	-0.00802493	-0.00831967	-0.00840119
0.4364	0	8.819e-05	0.00041099	0.00104104	0.00207297	0.00357953	0.00478223	0.0044052	0.00204549	-0.00130994	-0.00426216	-0.00623545	-0.00740618	-0.00803767	-0.00833223	-0.00841369
0.4368	0	8.832e-05	0.00041117	0.00104102	0.00207251	0.00357772	0.00477647	0.00439437	0.00203095	-0.00132552	-0.00427698	-0.00624927	-0.00741929	-0.0080504	-0.00834479	-0.0084262
0.4372	0	8.844e-05	0.00041136	0.00104101	0.00207205	0.0035759	0.00477071	0.00438353	0.00201641	-0.00134109	-0.0042918	-0.0062631	-0.00743241	-0.00806314	-0.00835734	-0.0084387
0.4376	0	8.857e-05	0.00041155	0.001041	0.00207159	0.00357409	0.00476495	0.0043727	0.00200187	-0.00135667	-0.00430661	-0.00627692	-0.00744552	-0.00807587	-0.0083699	-0.00845121
0.438	0	8.869e-05	0.00041173	0.00104098	0.00207113	0.00357227	0.00475919	0.00436186	0.00198733	-0.00137225	-0.00432143	-0.00629075	-0.00745864	-0.00808861	-0.00838245	-0.00846371
0.4384	0	8.882e-05	0.00041192	0.00104097	0.00207067	0.00357046	0.00475343	0.00435103	0.00197278	-0.00138783	-0.00433625	-0.00630458	-0.00747175	-0.00810135	-0.00839501	-0.00847622
0.4388	0	8.894e-05	0.00041211	0.00104096	0.00207021	0.00356864	0.00474767	0.00434019	0.00195824	-0.0014034	-0.00435106	-0.0063184	-0.00748486	-0.00811408	-0.00840757	-0.00848872
0.4392	0	8.901e-05	0.00041221	0.00104091	0.00206987	0.00356713	0.00474203	0.004329	0.00194294	-0.00141971	-0.00436629	-0.00633237	-0.00749796	-0.00812673	-0.00842004	-0.00850119
0.4396	0	8.908e-05	0.00041231	0.00104086	0.00206954	0.00356562	0.00473639	0.00431781	0.00192764	-0.00143602	-0.00438152	-0.00634633	-0.00751106	-0.00813939	-0.00843252	-0.00851366
0.44	0	8.914e-05	0.0004124	0.00104081	0.00206921	0.0035641	0.00473075	0.00430662	0.00191234	-0.00145233	-0.00439674	-0.0063603	-0.00752416	-0.00815204	-0.008445	-0.00852612
0.4404	0	8.921e-05	0.0004125	0.00104076	0.00206888	0.00356259	0.00472511	0.00429543	0.00189704	-0.00146864	-0.00441197	-0.00637426	-0.00753726	-0.00816469	-0.00845748	-0.00853859
0.4408	0	8.927e-05	0.0004126	0.00104071	0.00206855	0.00356108	0.00471947	0.00428424	0.00188174	-0.00148495	-0.0044272	-0.00638823	-0.00755036	-0.00817735	-0.00846996	-0.00855106
0.4412	0	8.934e-05	0.0004127	0.00104066	0.00206821	0.00355956	0.00471384	0.00427305	0.00186644	-0.00150126	-0.00444242	-0.0064022	-0.00756345	-0.00819	-0.00848244	-0.00856352
0.4416	0	8.94e-05	0.0004128	0.00104061	0.00206788	0.00355805	0.0047082	0.00426186	0.00185114	-0.00151756	-0.00445765	-0.00641616	-0.00757655	-0.00820265	-0.00849492	-0.00857599
0.442	0	8.947e-05	0.0004129	0.00104055	0.00206755	0.00355654	0.00470256	0.00425067	0.00183583	-0.00153387	-0.00447288	-0.00643013	-0.00758965	-0.00821531	-0.00850739	-0.00858846
0.4424	0	8.947e-05	0.0004128	0.00104016	0.00206673	0.00355444	0.00469654	0.00423949	0.00182091	-0.00154963	-0.00448755	-0.00644369	-0.00760252	-0.00822783	-0.00851978	-0.00860079
0.4428	0	8.947e-05	0.00041271	0.00103976	0.0020659	0.00355235	0.00469052	0.00422831	0.00180599	-0.00156538	-0.00450223	-0.00645725	-0.00761539	-0.00824036	-0.00853216	-0.00861312
0.4432	0	8.947e-05	0.00041261	0.00103937	0.00206508	0.00355026	0.00468449	0.00421713	0.00179106	-0.00158113	-0.0045169	-0.00647082	-0.00762826	-0.00825289	-0.00854455	-0.00862545
0.4436	0	8.947e-05	0.00041251	0.00103897	0.00206426	0.00354816	0.00467847	0.00420595	0.00177614	-0.00159689	-0.00453158	-0.00648438	-0.00764113	-0.00826542	-0.00855693	-0.00863778
0.444	0	8.947e-05	0.00041241	0.00103857	0.00206344	0.00354607	0.00467245	0.00419477	0.00176121	-0.00161264	-0.00454625	-0.00649794	-0.00765399	-0.00827795	-0.00856932	-0.00865011
0.4444	0	8.947e-05	0.00041232	0.00103818	0.00206261	0.00354398	0.00466643	0.00418359	0.00174629	-0.00162839	-0.00456093	-0.00651151	-0.00766686	-0.00829047	-0.0085817	-0.00866244
0.4448	0	8.947e-05	0.00041222	0.00103778	0.00206179	0.00354188	0.00466041	0.00417241	0.00173136	-0.00164415	-0.0045756	-0.00652507	-0.00767973	-0.008303	-0.00859409	-0.00867477
0.4452	0	8.947e-05	0.00041212	0.00103739	0.00206097	0.00353979	0.00465438	0.00416123	0.00171644	-0.0016599	-0.00459028	-0.00653863	-0.0076926	-0.00831553	-0.00860647	-0.0086871
0.4456	0	8.955e-05	0.00041227	0.00103743	0.00206066	0.00353802	0.00464838	0.00414995	0.00170146	-0.0016759	-0.00460556	-0.00655285	-0.00770592	-0.00832833	-0.00861904	-0.00869958
0.446	0	8.963e-05	0.00041242	0.00103747	0.00206034	0.00353625	0.00464237	0.00413867	0.00168648	-0.00169189	-0.00462085	-0.00656707	-0.00771924	-0.00834114	-0.00863161	-0.00871207
0.4464	0	8.97e-05	0.00041256	0.00103751	0.00206003	0.00353447	0.00463636	0.00412738	0.0016715	-0.00170789	-0.00463613	-0.00658128	-0.00773257	-0.00835394	-0.00864418	-0.00872456
0.4468	0	8.978e-05	0.00041271	0.00103755	0.00205971	0.0035327	0.00463035	0.0041161	0.00165652	-0.00172388	-0.00465142	-0.0065955	-0.00774589	-0.00836674	-0.00865675	-0.00873704
0.4472	0	8.986e-05	0.00041285	0.0010376	0.0020594	0.00353093	0.00462434	0.00410482	0.00164154	-0.00173988	-0.0046667	-0.00660971	-0.00775921	-0.00837955	-0.00866932	-0.00874953
0.4476	0	8.994e-05	0.000413	0.00103764	0.00205908	0.00352916	0.00461833	0.00409354	0.00162656	-0.00175587	-0.00468199	-0.00662393	-0.00777253	-0.00839235	-0.00868189	-0.00876202
0.448	0	9.002e-05	0.00041315	0.00103768	0.00205877	0.00352739	0.00461233	0.00408226	0.00161158	-0.00177187	-0.00469728	-0.00663814	-0.00778586	-0.00840515	-0.00869446	-0.00877451
0.4484	0	9.003e-05	0.00041309	0.00103733	0.00205801	0.0035253	0.00460617	0.0040708	0.00159636	-0.00178791	-0.00471223	-0.00665192	-0.00779882	-0.00841767	-0.00870681	-0.0087868
0.4488	0	9.004e-05	0.00041303	0.00103699	0.00205726	0.00352321	0.00460001	0.00405935	0.00158114	-0.00180394	-0.00472719	-0.00666569	-0.00781179	-0.0084302	-0.00871915	-0.00879909
0.4492	0	9.005e-05	0.00041296	0.00103664	0.0020565	0.00352112	0.00459385	0.0040479	0.00156592	-0.00181998	-0.00474215	-0.00667946	-0.00782475	-0.00844272	-0.0087315	-0.00881138
0.4496	0	9.007e-05	0.0004129	0.0010363	0.00205574	0.00351903	0.00458769	0.00403644	0.0015507	-0.00183601	-0.00475711	-0.00669324	-0.00783772	-0.00845524	-0.00874385	-0.00882367
0.45	0	9.008e-05	0.00041284	0.00103596	0.00205499	0.00351694	0.00458153	0.00402499	0.00153548	-0.00185205	-0.00477207	-0.00670701	-0.00785068	-0.00846776	-0.0087562	-0.00883596
0.4504	0	9.009e-05	0.00041278	0.00103561	0.00205423	0.00351485	0.00457537	0.00401354	0.00152026	-0.00186809	-0.00478703	-0.00672078	-0.00786364	-0.00848028	-0.00876855	-0.00884825
0.4508	0	9.01e-05	0.00041272	0.00103527	0.00205348	0.00351276	0.00456921	0.00400208	0.00150504	-0.00188412	-0.00480199	-0.00673456	-0.00787661	-0.00849281	-0.0087809	-0.00886054
0.4512	0	9.012e-05	0.00041266	0.00103492	0.00205272	0.00351067	0.00456305	0.00399063	0.00148982	-0.00190016	-0.00481695	-0.00674833	-0.00788957	-0.00850533	-0.00879325	-0.00887283
0.4516	0	9.014e-05	0.00041264	0.00103465	0.00205211	0.00350869	0.00455679	0.00397889	0.00147427	-0.0019164	-0.00483197	-0.00676208	-0.00790251	-0.00851783	-0.00880561	-0.00888515
0.452	0	9.017e-05	0.00041261	0.00103439	0.00205151	0.00350671	0.00455053	0.00396714	0.00145873	-0.00193265	-0.004847	-0.00677584	-0.00791545	-0.00853033	-0.00881796	-0.00889747
0.4524	0	9.02e-05	0.00041259	0.00103412	0.0020509	0.00350473	0.00454427	0.0039554	0.00144319	-0.00194889	-0.00486203	-0.00678959	-0.00792838	-0.00854283	-0.00883031	-0.0089098
0.4528	0	9.022e-05	0.00041257	0.00103385	0.00205029	0.00350275	0.00453802	0.00394366	0.00142765	-0.00196513	-0.00487705	-0.00680335	-0.00794132	-0.00855532	-0.00884266	-0.00892212
0.4532	0	9.025e-05	0.00041255	0.00103359	0.00204968	0.00350076	0.00453176	0.00393191	0.00141211	-0.00198138	-0.00489208	-0.0068171	-0.00795426	-0.00856782	-0.00885502	-0.00893444
0.4536	0	9.028e-05	0.00041253	0.00103332	0.00204907	0.00349878	0.0045255	0.00392017	0.00139656	-0.00199762	-0.00490711	-0.00683086	-0.00796719	-0.00858032	-0.00886737	-0.00894676
0.454	0	9.03e-05	0.00041251	0.00103305	0.00204846	0.0034968	0.00451924	0.00390843	0.00138102	-0.00201386	-0.00492213	-0.00684461	-0.00798013	-0.00859282	-0.00887972	-0.00895909
0.4544	0	9.033e-05	0.00041249	0.00103279	0.00204786	0.00349482	0.00451299	0.00389668	0.00136548	-0.00203011	-0.00493716	-0.00685837	-0.00799306	-0.00860532	-0.00889207	-0.00897141
0.4548	0	8.966e-05	0.00041031	0.00102913	0.00204343	0.00349044	0.00450609	0.00388275	0.001343	-0.00205747	-0.00496461	-0.00688283	-0.00801283	-0.00862084	-0.00890513	-0.00898376
0.4552	0	8.899e-05	0.00040813	0.00102547	0.002039	0.00348606	0.0044992	0.00386882	0.00132052	-0.00208483	-0.00499206	-0.00690729	-0.0080326	-0.00863636	-0.00891818	-0.00899612
0.4556	0	8.831e-05	0.00040594	0.00102182	0.00203458	0.00348168	0.0044923	0.00385489	0.00129803	-0.0021122	-0.0050195	-0.00693176	-0.00805237	-0.00865188	-0.00893124	-0.00900848
0.456	0	8.764e-05	0.00040376	0.00101816	0.00203015	0.0034773	0.0044854	0.00384096	0.00127555	-0.00213956	-0.00504695	-0.00695622	-0.00807214	-0.0086674	-0.00894429	-0.00902083
0.4564	0	8.697e-05	0.00040158	0.00101451	0.00202572	0.00347292	0.00447851	0.00382703	0.00125307	-0.00216693	-0.0050744	-0.00698068	-0.00809191	-0.00868292	-0.00895735	-0.00903319
0.4568	0	8.63e-05	0.00039939	0.00101085	0.00202129	0.00346855	0.00447161	0.0038131	0.00123059	-0.00219429	-0.00510185	-0.00700515	-0.00811168	-0.00869845	-0.0089704	-0.00904554
0.4572	0	8.563e-05	0.00039721	0.0010072	0.00201687	0.00346417	0.00446472	0.00379917	0.00120811	-0.00222165	-0.0051293	-0.00702961	-0.00813145	-0.00871397	-0.00898346	-0.0090579
0.4576	0	8.496e-05	0.00039503	0.00100354	0.00201244	0.00345979	0.00445782	0.00378524	0.00118563	-0.00224902	-0.00515674	-0.00705407	-0.00815121	-0.00872949	-0.00899651	-0.00907026
0.458	0	8.496e-05	0.00039494	0.00100322	0.00201197	0.0034581	0.00445144	0.00377264	0.00116888	-0.00226609	-0.00517196	-0.00706766	-0.00816387	-0.00874173	-0.00900864	-0.00908241
0.4584	0	8.496e-05	0.00039486	0.0010029	0.00201149	0.00345641	0.00444506	0.00376004	0.00115214	-0.00228316	-0.00518719	-0.00708125	-0.00817652	-0.00875397	-0.00902077	-0.00909457
0.4588	0	8.496e-05	0.00039477	0.00100258	0.00201102	0.00345472	0.00443868	0.00374745	0.00113539	-0.00230024	-0.00520241	-0.00709484	-0.00818918	-0.00876621	-0.0090329	-0.00910672
0.4592	0	8.496e-05	0.00039469	0.00100225	0.00201054	0.00345303	0.0044323	0.00373485	0.00111865	-0.00231731	-0.00521763	-0.00710842	-0.00820183	-0.00877846	-0.00904503	-0.00911887
0.4596	0	8.496e-05	0.0003946	0.00100193	0.00201007	0.00345134	0.00442592	0.00372225	0.00110191	-0.00233439	-0.00523285	-0.00712201	-0.00821449	-0.0087907	-0.00905716	-0.00913103
0.46	0	8.496e-05	0.00039452	0.00100161	0.0020096	0.00344965	0.00441954	0.00370965	0.00108516	-0.00235146	-0.00524807	-0.0071356	-0.00822714	-0.00880294	-0.00906928	-0.00914318
0.4604	0	8.497e-05	0.00039443	0.00100129	0.00200912	0.00344796	0.00441316	0.00369705	0.00106842	-0.00236854	-0.0052633	-0.00714919	-0.00823979	-0.00881518	-0.00908141	-0.00915534
0.4608	0	8.497e-05	0.00039435	0.00100097	0.00200865	0.00344626	0.00440678	0.00368445	0.00105167	-0.00238561	-0.00527852	-0.00716277	-0.00825245	-0.00882742	-0.00909354	-0.00916749
0.4612	0	8.501e-05	0.00039426	0.00100034	0.00200708	0.00344273	0.0043996	0.00367329	0.00103785	-0.00240027	-0.00529284	-0.00717643	-0.00826553	-0.00884015	-0.00910608	-0.00917991
0.4616	0	8.505e-05	0.00039417	0.00099972	0.0020055	0.0034392	0.00439242	0.00366213	0.00102403	-0.00241493	-0.00530716	-0.00719008	-0.00827861	-0.00885288	-0.00911861	-0.00919234
0.462	0	8.508e-05	0.00039408	0.0009991	0.00200393	0.00343566	0.00438524	0.00365097	0.0010102	-0.00242959	-0.00532148	-0.00720373	-0.00829168	-0.00886561	-0.00913114	-0.00920476
0.4624	0	8.512e-05	0.00039399	0.00099848	0.00200235	0.00343213	0.00437806	0.00363981	0.00099638	-0.00244425	-0.0053358	-0.00721739	-0.00830476	-0.00887833	-0.00914368	-0.00921718
0.4628	0	8.516e-05	0.00039391	0.00099786	0.00200078	0.00342859	0.00437088	0.00362865	0.00098255	-0.00245891	-0.00535013	-0.00723104	-0.00831784	-0.00889106	-0.00915621	-0.0092296
0.4632	0	8.52e-05	0.00039382	0.00099723	0.00199921	0.00342506	0.0043637	0.00361749	0.00096873	-0.00247357	-0.00536445	-0.00724469	-0.00833092	-0.00890379	-0.00916874	-0.00924202
0.4636	0	8.524e-05	0.00039373	0.00099661	0.00199763	0.00342153	0.00435652	0.00360633	0.0009549	-0.00248823	-0.00537877	-0.00725835	-0.008344	-0.00891652	-0.00918128	-0.00925444
0.464	0	8.525e-05	0.00039364	0.00099614	0.0019966	0.00341883	0.00434963	0.00359435	0.00093947	-0.00250438	-0.00539393	-0.00727236	-0.00835717	-0.0089292	-0.00919369	-0.00926668
0.4644	0	8.525e-05	0.00039355	0.00099567	0.00199556	0.00341613	0.00434275	0.00358237	0.00092404	-0.00252053	-0.00540909	-0.00728637	-0.00837034	-0.00894189	-0.00920611	-0.00927891
0.4648	0	8.526e-05	0.00039346	0.00099519	0.00199453	0.00341344	0.00433587	0.00357039	0.00090861	-0.00253668	-0.00542425	-0.00730037	-0.00838351	-0.00895458	-0.00921852	-0.00929115
0.4652	0	8.527e-05	0.00039338	0.00099472	0.0019935	0.00341074	0.00432898	0.00355841	0.00089317	-0.00255283	-0.00543942	-0.00731438	-0.00839668	-0.00896726	-0.00923094	-0.00930338
0.4656	0	8.527e-05	0.00039329	0.00099425	0.00199246	0.00340805	0.0043221	0.00354643	0.00087774	-0.00256898	-0.00545458	-0.00732839	-0.00840985	-0.00897995	-0.00924336	-0.00931562
0.466	0	8.528e-05	0.0003932	0.00099377	0.00199143	0.00340535	0.00431522	0.00353445	0.00086231	-0.00258513	-0.00546974	-0.0073424	-0.00842302	-0.00899264	-0.00925577	-0.00932785
0.4664	0	8.529e-05	0.00039311	0.0009933	0.0019904	0.00340265	0.00430833	0.00352248	0.00084688	-0.00260128	-0.0054849	-0.00735641	-0.00843619	-0.00900532	-0.00926819	-0.00934009
0.4668	0	8.529e-05	0.00039302	0.00099283	0.00198936	0.00339996	0.00430145	0.0035105	0.00083144	-0.00261743	-0.00550006	-0.00737041	-0.00844936	-0.00901801	-0.0092806	-0.00935232
0.4672	0	8.531e-05	0.00039296	0.00099241	0.00198843	0.00339733	0.00429448	0.00349818	0.00081552	-0.00263403	-0.00551555	-0.00738461	-0.00846262	-0.00903071	-0.00929299	-0.00936451
0.4676	0	8.533e-05	0.00039289	0.00099199	0.00198749	0.00339471	0.0042875	0.00348587	0.0007996	-0.00265064	-0.00553103	-0.00739881	-0.00847588	-0.00904342	-0.00930538	-0.00937669
0.468	0	8.534e-05	0.00039283	0.00099156	0.00198656	0.00339209	0.00428053	0.00347355	0.00078368	-0.00266724	-0.00554651	-0.00741301	-0.00848914	-0.00905612	-0.00931777	-0.00938887
0.4684	0	8.536e-05	0.00039277	0.00099114	0.00198563	0.00338947	0.00427356	0.00346124	0.00076777	-0.00268385	-0.00556199	-0.00742721	-0.0085024	-0.00906883	-0.00933015	-0.00940106
0.4688	0	8.538e-05	0.0003927	0.00099072	0.00198469	0.00338685	0.00426659	0.00344892	0.00075185	-0.00270045	-0.00557748	-0.0074414	-0.00851566	-0.00908153	-0.00934254	-0.00941324
0.4692	0	8.539e-05	0.00039264	0.0009903	0.00198376	0.00338423	0.00425961	0.0034366	0.00073593	-0.00271706	-0.00559296	-0.0074556	-0.00852892	-0.00909424	-0.00935493	-0.00942542
0.4696	0	8.541e-05	0.00039257	0.00098988	0.00198282	0.0033816	0.00425264	0.00342429	0.00072001	-0.00273366	-0.00560844	-0.0074698	-0.00854218	-0.00910694	-0.00936732	-0.00943761
0.47	0	8.543e-05	0.00039251	0.00098946	0.00198189	0.00337898	0.00424567	0.00341197	0.00070409	-0.00275027	-0.00562392	-0.007484	-0.00855543	-0.00911965	-0.00937971	-0.00944979
0.4704	0	8.546e-05	0.00039252	0.00098924	0.00198138	0.00337687	0.00423862	0.00339869	0.00068666	-0.0027682	-0.00564017	-0.00749851	-0.00856879	-0.00913235	-0.00939208	-0.00946199
0.4708	0	8.55e-05	0.00039252	0.00098902	0.00198087	0.00337475	0.00423158	0.0033854	0.00066923	-0.00278614	-0.00565641	-0.00751303	-0.00858214	-0.00914505	-0.00940446	-0.00947418
0.4712	0	8.553e-05	0.00039253	0.0009888	0.00198036	0.00337263	0.00422454	0.00337212	0.00065179	-0.00280407	-0.00567266	-0.00752755	-0.00859549	-0.00915775	-0.00941683	-0.00948638
0.4716	0	8.557e-05	0.00039254	0.00098858	0.00197985	0.00337052	0.0042175	0.00335883	0.00063436	-0.00282201	-0.0056889	-0.00754207	-0.00860884	-0.00917046	-0.0094292	-0.00949857
0.472	0	8.561e-05	0.00039254	0.00098836	0.00197934	0.0033684	0.00421046	0.00334555	0.00061693	-0.00283994	-0.00570515	-0.00755658	-0.00862219	-0.00918316	-0.00944158	-0.00951077
0.4724	0	8.564e-05	0.00039255	0.00098814	0.00197883	0.00336629	0.00420342	0.00333226	0.0005995	-0.00285787	-0.00572139	-0.0075711	-0.00863554	-0.00919586	-0.00945395	-0.00952296
0.4728	0	8.568e-05	0.00039256	0.00098792	0.00197832	0.00336417	0.00419637	0.00331898	0.00058207	-0.00287581	-0.00573764	-0.00758562	-0.00864889	-0.00920856	-0.00946633	-0.00953516
0.4732	0	8.572e-05	0.00039256	0.0009877	0.00197781	0.00336205	0.00418933	0.00330569	0.00056463	-0.00289374	-0.00575388	-0.00760014	-0.00866224	-0.00922126	-0.0094787	-0.00954736
0.4736	0	8.571e-05	0.00039242	0.00098714	0.00197661	0.00335903	0.00418213	0.00329368	0.00054956	-0.00290934	-0.00576855	-0.00761375	-0.00867511	-0.00923371	-0.00949091	-0.00955942
0.474	0	8.57e-05	0.00039227	0.00098657	0.00197541	0.00335601	0.00417493	0.00328167	0.00053449	-0.00292494	-0.00578321	-0.00762736	-0.00868798	-0.00924616	-0.00950313	-0.00957148
0.4744	0	8.569e-05	0.00039212	0.00098601	0.00197421	0.00335299	0.00416773	0.00326966	0.00051941	-0.00294054	-0.00579788	-0.00764098	-0.00870084	-0.0092586	-0.00951534	-0.00958354
0.4748	0	8.568e-05	0.00039197	0.00098545	0.00197302	0.00334997	0.00416053	0.00325765	0.00050434	-0.00295614	-0.00581254	-0.00765459	-0.00871371	-0.00927105	-0.00952755	-0.0095956
0.4752	0	8.568e-05	0.00039182	0.00098489	0.00197182	0.00334695	0.00415333	0.00324564	0.00048926	-0.00297174	-0.00582721	-0.0076682	-0.00872658	-0.00928349	-0.00953976	-0.00960766
0.4756	0	8.567e-05	0.00039168	0.00098432	0.00197062	0.00334393	0.00414613	0.00323363	0.00047419	-0.00298734	-0.00584187	-0.00768182	-0.00873945	-0.00929594	-0.00955197	-0.00961972
0.476	0	8.566e-05	0.00039153	0.00098376	0.00196942	0.00334091	0.00413892	0.00322162	0.00045911	-0.00300294	-0.00585654	-0.00769543	-0.00875232	-0.00930839	-0.00956418	-0.00963178
0.4764	0	8.565e-05	0.00039138	0.0009832	0.00196822	0.00333789	0.00413172	0.00320961	0.00044404	-0.00301853	-0.0058712	-0.00770905	-0.00876519	-0.00932083	-0.0095764	-0.00964384
0.4768	0	8.565e-05	0.00039133	0.00098306	0.00196818	0.00333641	0.0041247	0.00319536	0.0004252	-0.00303743	-0.00588771	-0.00772349	-0.00877837	-0.00933337	-0.00958862	-0.00965593
0.4772	0	8.565e-05	0.00039129	0.00098292	0.00196814	0.00333493	0.00411768	0.00318111	0.00040635	-0.00305634	-0.00590421	-0.00773793	-0.00879155	-0.0093459	-0.00960084	-0.00966801
0.4776	0	8.564e-05	0.00039124	0.00098279	0.0019681	0.00333345	0.00411066	0.00316687	0.00038751	-0.00307524	-0.00592071	-0.00775237	-0.00880473	-0.00935843	-0.00961306	-0.00968009
0.478	0	8.564e-05	0.00039119	0.00098265	0.00196805	0.00333198	0.00410364	0.00315262	0.00036867	-0.00309414	-0.00593722	-0.00776681	-0.00881791	-0.00937096	-0.00962528	-0.00969217
0.4784	0	8.564e-05	0.00039114	0.00098251	0.00196801	0.0033305	0.00409662	0.00313837	0.00034983	-0.00311304	-0.00595372	-0.00778125	-0.00883109	-0.0093835	-0.0096375	-0.00970425
0.4788	0	8.564e-05	0.0003911	0.00098238	0.00196797	0.00332902	0.0040896	0.00312412	0.00033098	-0.00313194	-0.00597022	-0.00779569	-0.00884427	-0.00939603	-0.00964972	-0.00971633
0.4792	0	8.564e-05	0.00039105	0.00098224	0.00196793	0.00332754	0.00408258	0.00310987	0.00031214	-0.00315084	-0.00598673	-0.00781013	-0.00885745	-0.00940856	-0.00966194	-0.00972841
0.4796	0	8.561e-05	0.00039084	0.00098165	0.00196683	0.00332464	0.00407512	0.00309697	0.0002958	-0.00316754	-0.00600208	-0.00782413	-0.00887051	-0.00942108	-0.00967416	-0.00974047
0.48	0	8.558e-05	0.00039063	0.00098105	0.00196573	0.00332174	0.00406766	0.00308406	0.00027947	-0.00318425	-0.00601743	-0.00783813	-0.00888356	-0.00943359	-0.00968638	-0.00975253
0.4804	0	8.555e-05	0.00039043	0.00098046	0.00196463	0.00331883	0.00406019	0.00307116	0.00026313	-0.00320095	-0.00603278	-0.00785213	-0.00889661	-0.00944611	-0.0096986	-0.00976459
0.4808	0	8.552e-05	0.00039022	0.00097987	0.00196353	0.00331593	0.00405273	0.00305825	0.00024679	-0.00321766	-0.00604813	-0.00786613	-0.00890967	-0.00945863	-0.00971082	-0.00977666
0.4812	0	8.549e-05	0.00039001	0.00097928	0.00196244	0.00331302	0.00404527	0.00304535	0.00023045	-0.00323436	-0.00606348	-0.00788013	-0.00892272	-0.00947114	-0.00972304	-0.00978872
0.4816	0	8.546e-05	0.0003898	0.00097869	0.00196134	0.00331012	0.0040378	0.00303244	0.00021412	-0.00325107	-0.00607883	-0.00789413	-0.00893577	-0.00948366	-0.00973527	-0.00980078
0.482	0	8.543e-05	0.0003896	0.0009781	0.00196024	0.00330722	0.00403034	0.00301954	0.00019778	-0.00326777	-0.00609418	-0.00790813	-0.00894883	-0.00949618	-0.00974749	-0.00981284
0.4824	0	8.54e-05	0.00038939	0.0009775	0.00195914	0.00330431	0.00402288	0.00300663	0.00018144	-0.00328448	-0.00610953	-0.00792213	-0.00896188	-0.00950869	-0.00975971	-0.00982491
0.4828	0	8.541e-05	0.00038929	0.00097709	0.00195828	0.00330153	0.00401528	0.00299344	0.00016488	-0.00330124	-0.00612483	-0.00793602	-0.00897483	-0.00952114	-0.00977189	-0.00983697
0.4832	0	8.542e-05	0.0003892	0.00097668	0.00195742	0.00329874	0.00400769	0.00298024	0.00014831	-0.00331801	-0.00614013	-0.00794991	-0.00898779	-0.00953358	-0.00978407	-0.00984902
0.4836	0	8.542e-05	0.0003891	0.00097627	0.00195656	0.00329596	0.0040001	0.00296704	0.00013175	-0.00333478	-0.00615542	-0.0079638	-0.00900074	-0.00954602	-0.00979625	-0.00986108
0.484	0	8.543e-05	0.000389	0.00097586	0.00195569	0.00329317	0.00399251	0.00295385	0.00011518	-0.00335155	-0.00617072	-0.00797768	-0.0090137	-0.00955846	-0.00980842	-0.00987314
0.4844	0	8.543e-05	0.00038891	0.00097545	0.00195483	0.00329038	0.00398491	0.00294065	9.862e-05	-0.00336832	-0.00618602	-0.00799157	-0.00902665	-0.0095709	-0.0098206	-0.0098852
0.4848	0	8.544e-05	0.00038881	0.00097504	0.00195397	0.0032876	0.00397732	0.00292746	8.205e-05	-0.00338508	-0.00620132	-0.00800546	-0.00903961	-0.00958335	-0.00983278	-0.00989726
0.4852	0	8.545e-05	0.00038871	0.00097462	0.00195311	0.00328481	0.00396973	0.00291426	6.549e-05	-0.00340185	-0.00621661	-0.00801935	-0.00905256	-0.00959579	-0.00984496	-0.00990932
0.4856	0	8.545e-05	0.00038862	0.00097421	0.00195225	0.00328203	0.00396214	0.00290107	4.892e-05	-0.00341862	-0.00623191	-0.00803324	-0.00906551	-0.00960823	-0.00985714	-0.00992137
0.486	0	8.489e-05	0.00038677	0.00097112	0.00194854	0.00327785	0.00395385	0.00288434	2.364e-05	-0.00344798	-0.00626083	-0.00805857	-0.0090855	-0.00962371	-0.00987003	-0.00993343
0.4864	0	8.434e-05	0.00038492	0.00096803	0.00194483	0.00327368	0.00394556	0.00286761	-1.63e-06	-0.00347733	-0.00628976	-0.00808391	-0.00910549	-0.0096392	-0.00988292	-0.00994548
0.4868	0	8.378e-05	0.00038307	0.00096493	0.00194112	0.00326951	0.00393727	0.00285088	-2.691e-05	-0.00350669	-0.00631868	-0.00810925	-0.00912548	-0.00965468	-0.00989581	-0.00995753
0.4872	0	8.322e-05	0.00038122	0.00096184	0.00193741	0.00326533	0.00392899	0.00283415	-5.219e-05	-0.00353604	-0.0063476	-0.00813459	-0.00914547	-0.00967016	-0.0099087	-0.00996959
0.4876	0	8.266e-05	0.00037937	0.00095874	0.0019337	0.00326116	0.0039207	0.00281742	-7.747e-05	-0.0035654	-0.00637652	-0.00815993	-0.00916546	-0.00968565	-0.00992159	-0.00998164
0.488	0	8.21e-05	0.00037752	0.00095565	0.00192999	0.00325699	0.00391241	0.00280069	-0.00010275	-0.00359476	-0.00640544	-0.00818527	-0.00918545	-0.00970113	-0.00993448	-0.00999369
0.4884	0	8.154e-05	0.00037567	0.00095255	0.00192628	0.00325281	0.00390412	0.00278396	-0.00012803	-0.00362411	-0.00643437	-0.00821061	-0.00920544	-0.00971661	-0.00994737	-0.0100058
0.4888	0	8.099e-05	0.00037383	0.00094946	0.00192257	0.00324864	0.00389583	0.00276724	-0.00015331	-0.00365347	-0.00646329	-0.00823595	-0.00922542	-0.00973209	-0.00996026	-0.0100178
0.4892	0	8.097e-05	0.00037367	0.00094898	0.00192167	0.00324574	0.0038879	0.0027535	-0.0001704	-0.0036706	-0.00647877	-0.00824994	-0.00923844	-0.00974457	-0.00997246	-0.0100299
0.4896	0	8.096e-05	0.00037352	0.0009485	0.00192076	0.00324283	0.00387996	0.00273977	-0.00018749	-0.00368773	-0.00649426	-0.00826393	-0.00925145	-0.00975704	-0.00998465	-0.010042
0.49	0	8.094e-05	0.00037337	0.00094802	0.00191985	0.00323993	0.00387203	0.00272603	-0.00020458	-0.00370485	-0.00650974	-0.00827792	-0.00926446	-0.00976951	-0.00999685	-0.010054
0.4904	0	8.093e-05	0.00037322	0.00094753	0.00191894	0.00323703	0.00386409	0.0027123	-0.00022168	-0.00372198	-0.00652523	-0.00829191	-0.00927748	-0.00978198	-0.0100091	-0.0100661
0.4908	0	8.092e-05	0.00037307	0.00094705	0.00191803	0.00323412	0.00385615	0.00269856	-0.00023877	-0.00373911	-0.00654071	-0.0083059	-0.00929049	-0.00979445	-0.0100212	-0.0100782
0.4912	0	8.09e-05	0.00037292	0.00094657	0.00191712	0.00323122	0.00384822	0.00268483	-0.00025586	-0.00375624	-0.0065562	-0.00831989	-0.00930351	-0.00980692	-0.0100334	-0.0100903
0.4916	0	8.089e-05	0.00037277	0.00094609	0.00191621	0.00322832	0.00384028	0.0026711	-0.00027295	-0.00377337	-0.00657168	-0.00833388	-0.00931652	-0.00981939	-0.0100456	-0.0101023
0.492	0	8.087e-05	0.00037262	0.00094561	0.0019153	0.00322541	0.00383235	0.00265736	-0.00029005	-0.0037905	-0.00658717	-0.00834787	-0.00932953	-0.00983187	-0.0100578	-0.0101144
0.4924	0	8.087e-05	0.00037242	0.00094485	0.00191355	0.00322133	0.00382417	0.00264504	-0.00030477	-0.00380568	-0.00660168	-0.00836148	-0.00934237	-0.00984424	-0.01007	-0.0101264
0.4928	0	8.087e-05	0.00037223	0.00094409	0.0019118	0.00321725	0.00381598	0.00263273	-0.0003195	-0.00382087	-0.0066162	-0.00837508	-0.00935522	-0.00985662	-0.0100821	-0.0101385
0.4932	0	8.086e-05	0.00037204	0.00094334	0.00191004	0.00321317	0.0038078	0.00262041	-0.00033422	-0.00383605	-0.00663072	-0.00838869	-0.00936806	-0.009869	-0.0100942	-0.0101505
0.4936	0	8.086e-05	0.00037185	0.00094258	0.00190829	0.00320908	0.00379962	0.00260809	-0.00034895	-0.00385123	-0.00664524	-0.00840229	-0.0093809	-0.00988137	-0.0101063	-0.0101625
0.494	0	8.085e-05	0.00037166	0.00094183	0.00190653	0.003205	0.00379144	0.00259577	-0.00036367	-0.00386642	-0.00665976	-0.0084159	-0.00939374	-0.00989375	-0.0101185	-0.0101745
0.4944	0	8.085e-05	0.00037147	0.00094107	0.00190478	0.00320092	0.00378325	0.00258346	-0.0003784	-0.0038816	-0.00667427	-0.0084295	-0.00940658	-0.00990613	-0.0101306	-0.0101865
0.4948	0	8.085e-05	0.00037127	0.00094032	0.00190302	0.00319684	0.00377507	0.00257114	-0.00039312	-0.00389679	-0.00668879	-0.00844311	-0.00941942	-0.00991851	-0.0101427	-0.0101985
0.4952	0	8.083e-05	0.00037108	0.00093972	0.00190186	0.00319353	0.00376688	0.00255746	-0.00040999	-0.00391374	-0.00670424	-0.00845714	-0.00943247	-0.009931	-0.0101549	-0.0102105
0.4956	0	8.081e-05	0.00037088	0.00093912	0.00190069	0.00319022	0.00375869	0.00254377	-0.00042686	-0.00393069	-0.0067197	-0.00847117	-0.00944553	-0.00994349	-0.0101671	-0.0102225
0.496	0	8.079e-05	0.00037069	0.00093853	0.00189953	0.00318691	0.00375051	0.00253009	-0.00044372	-0.00394764	-0.00673515	-0.0084852	-0.00945858	-0.00995598	-0.0101792	-0.0102345
0.4964	0	8.077e-05	0.00037049	0.00093793	0.00189837	0.0031836	0.00374232	0.00251641	-0.00046059	-0.0039646	-0.00675061	-0.00849923	-0.00947163	-0.00996847	-0.0101914	-0.0102465
0.4968	0	8.075e-05	0.0003703	0.00093733	0.0018972	0.00318029	0.00373413	0.00250273	-0.00047746	-0.00398155	-0.00676606	-0.00851326	-0.00948468	-0.00998097	-0.0102036	-0.0102585
0.4972	0	8.073e-05	0.0003701	0.00093673	0.00189604	0.00317698	0.00372594	0.00248905	-0.00049433	-0.0039985	-0.00678151	-0.00852729	-0.00949773	-0.00999346	-0.0102157	-0.0102706
0.4976	0	8.071e-05	0.00036991	0.00093614	0.00189487	0.00317367	0.00371775	0.00247536	-0.00051119	-0.00401546	-0.00679697	-0.00854132	-0.00951079	-0.0100059	-0.0102279	-0.0102826
0.498	0	8.07e-05	0.00036971	0.00093554	0.00189371	0.00317036	0.00370957	0.00246168	-0.00052806	-0.00403241	-0.00681242	-0.00855535	-0.00952384	-0.0100184	-0.0102401	-0.0102946
0.4984	0	8.068e-05	0.00036951	0.00093495	0.0018926	0.00316701	0.00370125	0.00244795	-0.00054473	-0.00404895	-0.00682744	-0.00856906	-0.00953672	-0.0100309	-0.0102523	-0.0103067
0.4988	0	8.066e-05	0.00036931	0.00093436	0.00189148	0.00316366	0.00369294	0.00243421	-0.00056139	-0.00406549	-0.00684246	-0.00858278	-0.00954961	-0.0100433	-0.0102644	-0.0103187
0.4992	0	8.064e-05	0.00036911	0.00093378	0.00189037	0.00316032	0.00368462	0.00242048	-0.00057806	-0.00408203	-0.00685748	-0.00859649	-0.0095625	-0.0100557	-0.0102766	-0.0103308
0.4996	0	8.063e-05	0.00036891	0.00093319	0.00188925	0.00315697	0.00367631	0.00240674	-0.00059472	-0.00409858	-0.0068725	-0.0086102	-0.00957538	-0.0100682	-0.0102888	-0.0103429
0.5	0	8.061e-05	0.00036871	0.0009326	0.00188814	0.00315363	0.00366799	0.00239301	-0.00061139	-0.00411512	-0.00688751	-0.00862392	-0.00958827	-0.0100806	-0.010301	-0.010355
0.5004	0	8.059e-05	0.00036851	0.00093202	0.00188703	0.00315028	0.00365968	0.00237927	-0.00062806	-0.00413166	-0.00690253	-0.00863763	-0.00960116	-0.010093	-0.0103132	-0.0103671
0.5008	0	8.057e-05	0.00036831	0.00093143	0.00188591	0.00314694	0.00365136	0.00236553	-0.00064472	-0.0041482	-0.00691755	-0.00865134	-0.00961404	-0.0101055	-0.0103254	-0.0103792
0.5012	0	8.056e-05	0.00036811	0.00093084	0.0018848	0.00314359	0.00364305	0.0023518	-0.00066139	-0.00416474	-0.00693257	-0.00866506	-0.00962693	-0.0101179	-0.0103375	-0.0103913
0.5016	0	8.052e-05	0.00036785	0.00093014	0.00188349	0.00314004	0.00363465	0.00233805	-0.00067816	-0.00418156	-0.00694793	-0.00867904	-0.00963998	-0.0101304	-0.0103497	-0.0104032
0.502	0	8.048e-05	0.0003676	0.00092945	0.00188219	0.00313648	0.00362625	0.00232429	-0.00069494	-0.00419837	-0.00696328	-0.00869303	-0.00965302	-0.0101429	-0.0103619	-0.0104152
0.5024	0	8.044e-05	0.00036734	0.00092875	0.00188088	0.00313293	0.00361785	0.00231054	-0.00071171	-0.00421518	-0.00697864	-0.00870702	-0.00966607	-0.0101554	-0.010374	-0.0104272
0.5028	0	8.04e-05	0.00036708	0.00092805	0.00187957	0.00312938	0.00360944	0.00229679	-0.00072849	-0.004232	-0.006994	-0.00872101	-0.00967911	-0.0101679	-0.0103862	-0.0104392
0.5032	0	8.036e-05	0.00036683	0.00092735	0.00187827	0.00312582	0.00360104	0.00228304	-0.00074526	-0.00424881	-0.00700935	-0.00873499	-0.00969216	-0.0101803	-0.0103983	-0.0104511
0.5036	0	8.032e-05	0.00036657	0.00092665	0.00187696	0.00312227	0.00359264	0.00226929	-0.00076204	-0.00426562	-0.00702471	-0.00874898	-0.00970521	-0.0101928	-0.0104105	-0.0104631
0.504	0	8.028e-05	0.00036631	0.00092595	0.00187566	0.00311872	0.00358424	0.00225553	-0.00077881	-0.00428244	-0.00704006	-0.00876297	-0.00971825	-0.0102053	-0.0104226	-0.0104751
0.5044	0	8.024e-05	0.00036606	0.00092525	0.00187435	0.00311516	0.00357584	0.00224178	-0.00079559	-0.00429925	-0.00705542	-0.00877696	-0.0097313	-0.0102178	-0.0104348	-0.010487
0.5048	0	8.021e-05	0.00036589	0.00092497	0.00187419	0.00311286	0.00356726	0.00222589	-0.0008152	-0.0043179	-0.00707124	-0.00879083	-0.00974419	-0.0102303	-0.010447	-0.0104992
0.5052	0	8.019e-05	0.00036573	0.00092469	0.00187403	0.00311055	0.00355868	0.00220999	-0.00083481	-0.00433654	-0.00708705	-0.0088047	-0.00975708	-0.0102427	-0.0104592	-0.0105113
0.5056	0	8.016e-05	0.00036557	0.00092441	0.00187387	0.00310824	0.00355009	0.0021941	-0.00085442	-0.00435519	-0.00710287	-0.00881857	-0.00976998	-0.0102551	-0.0104714	-0.0105234
0.506	0	8.013e-05	0.0003654	0.00092413	0.0018737	0.00310593	0.00354151	0.00217821	-0.00087404	-0.00437383	-0.00711869	-0.00883244	-0.00978287	-0.0102676	-0.0104836	-0.0105355
0.5064	0	8.011e-05	0.00036524	0.00092385	0.00187354	0.00310363	0.00353293	0.00216231	-0.00089365	-0.00439248	-0.00713451	-0.00884631	-0.00979576	-0.0102801	-0.0104958	-0.0105477
0.5068	0	8.008e-05	0.00036507	0.00092356	0.00187338	0.00310132	0.00352435	0.00214642	-0.00091326	-0.00441113	-0.00715032	-0.00886018	-0.00980866	-0.0102925	-0.010508	-0.0105598
0.5072	0	8.005e-05	0.00036491	0.00092328	0.00187322	0.00309901	0.00351577	0.00213053	-0.00093287	-0.00442977	-0.00716614	-0.00887405	-0.00982155	-0.0103049	-0.0105202	-0.0105719
0.5076	0	8.003e-05	0.00036465	0.00092258	0.00187196	0.00309535	0.00350705	0.00211641	-0.00094978	-0.00444646	-0.00718128	-0.00888788	-0.00983456	-0.0103175	-0.0105325	-0.010584
0.508	0	8e-05	0.00036439	0.00092188	0.00187069	0.0030917	0.00349833	0.0021023	-0.0009667	-0.00446315	-0.00719642	-0.00890171	-0.00984758	-0.01033	-0.0105447	-0.0105961
0.5084	0	7.997e-05	0.00036412	0.00092118	0.00186943	0.00308804	0.00348961	0.00208819	-0.00098361	-0.00447983	-0.00721157	-0.00891553	-0.00986059	-0.0103426	-0.010557	-0.0106082
0.5088	0	7.994e-05	0.00036386	0.00092048	0.00186817	0.00308438	0.00348089	0.00207408	-0.00100052	-0.00449652	-0.00722671	-0.00892936	-0.0098736	-0.0103551	-0.0105692	-0.0106203
0.5092	0	7.991e-05	0.0003636	0.00091977	0.00186691	0.00308072	0.00347217	0.00205997	-0.00101743	-0.00451321	-0.00724185	-0.00894319	-0.00988661	-0.0103676	-0.0105815	-0.0106324
0.5096	0	7.988e-05	0.00036334	0.00091907	0.00186565	0.00307706	0.00346345	0.00204585	-0.00103434	-0.00452989	-0.00725699	-0.00895702	-0.00989963	-0.0103802	-0.0105937	-0.0106445
0.51	0	7.985e-05	0.00036308	0.00091837	0.00186438	0.0030734	0.00345473	0.00203174	-0.00105125	-0.00454658	-0.00727213	-0.00897085	-0.00991264	-0.0103927	-0.010606	-0.0106567
0.5104	0	7.982e-05	0.00036282	0.00091767	0.00186312	0.00306975	0.00344601	0.00201763	-0.00106816	-0.00456327	-0.00728728	-0.00898468	-0.00992565	-0.0104052	-0.0106182	-0.0106688
0.5108	0	7.979e-05	0.00036256	0.00091696	0.00186182	0.00306598	0.0034372	0.00200346	-0.00108509	-0.00457994	-0.00730239	-0.00899847	-0.00993863	-0.0104177	-0.0106304	-0.0106808
0.5112	0	7.976e-05	0.0003623	0.00091625	0.00186052	0.00306222	0.00342839	0.0019893	-0.00110202	-0.00459661	-0.0073175	-0.00901226	-0.00995161	-0.0104303	-0.0106427	-0.0106928
0.5116	0	7.973e-05	0.00036204	0.00091555	0.00185922	0.00305846	0.00341957	0.00197513	-0.00111895	-0.00461329	-0.00733262	-0.00902605	-0.00996459	-0.0104428	-0.0106549	-0.0107049
0.512	0	7.97e-05	0.00036178	0.00091484	0.00185791	0.0030547	0.00341076	0.00196096	-0.00113587	-0.00462996	-0.00734773	-0.00903984	-0.00997757	-0.0104553	-0.0106671	-0.0107169
0.5124	0	7.967e-05	0.00036152	0.00091413	0.00185661	0.00305094	0.00340195	0.0019468	-0.0011528	-0.00464664	-0.00736285	-0.00905363	-0.00999055	-0.0104678	-0.0106793	-0.0107289
0.5128	0	7.964e-05	0.00036126	0.00091342	0.00185531	0.00304718	0.00339314	0.00193263	-0.00116973	-0.00466331	-0.00737796	-0.00906742	-0.0100035	-0.0104803	-0.0106915	-0.010741
0.5132	0	7.961e-05	0.000361	0.00091271	0.00185401	0.00304342	0.00338433	0.00191846	-0.00118666	-0.00467998	-0.00739307	-0.00908121	-0.0100165	-0.0104928	-0.0107037	-0.010753
0.5136	0	7.958e-05	0.00036074	0.00091201	0.00185271	0.00303965	0.00337551	0.0019043	-0.00120359	-0.00469666	-0.00740819	-0.009095	-0.0100295	-0.0105053	-0.0107159	-0.010765
0.514	0	7.955e-05	0.00036049	0.00091131	0.00185139	0.00303577	0.00336655	0.00189009	-0.00122043	-0.00471322	-0.00742324	-0.00910877	-0.0100425	-0.0105179	-0.0107282	-0.0107771
0.5144	0	7.953e-05	0.00036025	0.00091062	0.00185007	0.00303189	0.0033576	0.00187589	-0.00123728	-0.00472978	-0.00743829	-0.00912253	-0.0100555	-0.0105304	-0.0107404	-0.0107892
0.5148	0	7.951e-05	0.00036001	0.00090993	0.00184876	0.003028	0.00334864	0.00186168	-0.00125412	-0.00474634	-0.00745333	-0.0091363	-0.0100685	-0.0105429	-0.0107527	-0.0108013
0.5152	0	7.948e-05	0.00035977	0.00090924	0.00184744	0.00302412	0.00333968	0.00184748	-0.00127096	-0.0047629	-0.00746838	-0.00915007	-0.0100815	-0.0105555	-0.0107649	-0.0108133
0.5156	0	7.946e-05	0.00035953	0.00090854	0.00184613	0.00302023	0.00333072	0.00183327	-0.00128781	-0.00477946	-0.00748343	-0.00916383	-0.0100944	-0.010568	-0.0107772	-0.0108254
0.516	0	7.944e-05	0.00035929	0.00090785	0.00184481	0.00301635	0.00332176	0.00181906	-0.00130465	-0.00479602	-0.00749848	-0.0091776	-0.0101074	-0.0105805	-0.0107894	-0.0108375
0.5164	0	7.941e-05	0.00035904	0.00090716	0.0018435	0.00301246	0.0033128	0.00180486	-0.00132149	-0.00481258	-0.00751353	-0.00919137	-0.0101204	-0.0105931	-0.0108017	-0.0108496
0.5168	0	7.939e-05	0.0003588	0.00090647	0.00184218	0.00300858	0.00330384	0.00179065	-0.00133833	-0.00482914	-0.00752858	-0.00920513	-0.0101334	-0.0106056	-0.0108139	-0.0108617
0.5172	0	7.931e-05	0.00035844	0.00090562	0.00184072	0.00300457	0.00329482	0.0017765	-0.00135496	-0.00484534	-0.00754325	-0.00921864	-0.0101463	-0.0106182	-0.0108263	-0.0108739
0.5176	0	7.923e-05	0.00035808	0.00090477	0.00183926	0.00300055	0.00328579	0.00176234	-0.00137159	-0.00486154	-0.00755792	-0.00923215	-0.0101592	-0.0106307	-0.0108386	-0.0108862
0.518	0	7.915e-05	0.00035772	0.00090392	0.0018378	0.00299654	0.00327677	0.00174819	-0.00138821	-0.00487774	-0.00757259	-0.00924565	-0.0101721	-0.0106433	-0.010851	-0.0108984
0.5184	0	7.907e-05	0.00035736	0.00090307	0.00183634	0.00299253	0.00326774	0.00173403	-0.00140484	-0.00489394	-0.00758726	-0.00925916	-0.010185	-0.0106558	-0.0108634	-0.0109106
0.5188	0	7.899e-05	0.000357	0.00090221	0.00183487	0.00298852	0.00325872	0.00171988	-0.00142146	-0.00491014	-0.00760194	-0.00927267	-0.0101978	-0.0106684	-0.0108757	-0.0109229
0.5192	0	7.891e-05	0.00035664	0.00090136	0.00183341	0.0029845	0.00324969	0.00170572	-0.00143809	-0.00492634	-0.00761661	-0.00928618	-0.0102107	-0.010681	-0.0108881	-0.0109351
0.5196	0	7.883e-05	0.00035628	0.00090051	0.00183195	0.00298049	0.00324067	0.00169156	-0.00145471	-0.00494254	-0.00763128	-0.00929968	-0.0102236	-0.0106935	-0.0109004	-0.0109474
0.52	0	7.875e-05	0.00035592	0.00089966	0.00183049	0.00297648	0.00323164	0.00167741	-0.00147134	-0.00495873	-0.00764595	-0.00931319	-0.0102365	-0.0107061	-0.0109128	-0.0109596
0.5204	0	7.879e-05	0.00035575	0.0008988	0.00182832	0.00297143	0.00322248	0.00166463	-0.00148602	-0.00497385	-0.00766063	-0.00932702	-0.0102496	-0.0107188	-0.0109251	-0.0109718
0.5208	0	7.883e-05	0.00035558	0.00089793	0.00182616	0.00296639	0.00321333	0.00165185	-0.0015007	-0.00498897	-0.00767531	-0.00934084	-0.0102628	-0.0107314	-0.0109375	-0.0109839
0.5212	0	7.887e-05	0.00035541	0.00089706	0.00182399	0.00296134	0.00320417	0.00163907	-0.00151538	-0.00500409	-0.00768999	-0.00935467	-0.0102759	-0.0107441	-0.0109499	-0.0109961
0.5216	0	7.891e-05	0.00035525	0.00089619	0.00182183	0.0029563	0.00319501	0.00162629	-0.00153006	-0.00501921	-0.00770466	-0.0093685	-0.010289	-0.0107568	-0.0109622	-0.0110082
0.522	0	7.895e-05	0.00035508	0.00089532	0.00181966	0.00295125	0.00318585	0.00161351	-0.00154474	-0.00503433	-0.00771934	-0.00938232	-0.0103021	-0.0107694	-0.0109746	-0.0110204
0.5224	0	7.899e-05	0.00035491	0.00089445	0.00181749	0.00294621	0.0031767	0.00160073	-0.00155942	-0.00504944	-0.00773402	-0.00939615	-0.0103153	-0.0107821	-0.0109869	-0.0110326
0.5228	0	7.903e-05	0.00035474	0.00089359	0.00181533	0.00294116	0.00316754	0.00158795	-0.0015741	-0.00506456	-0.0077487	-0.00940998	-0.0103284	-0.0107948	-0.0109993	-0.0110447
0.5232	0	7.899e-05	0.00035442	0.00089274	0.00181375	0.00293686	0.00315819	0.00157357	-0.00159091	-0.00508101	-0.00776369	-0.00942378	-0.0103415	-0.0108075	-0.0110118	-0.0110571
0.5236	0	7.894e-05	0.0003541	0.00089189	0.00181218	0.00293256	0.00314884	0.00155918	-0.00160771	-0.00509745	-0.00777868	-0.00943758	-0.0103546	-0.0108203	-0.0110243	-0.0110695
0.524	0	7.889e-05	0.00035379	0.00089104	0.0018106	0.00292826	0.0031395	0.00154479	-0.00162452	-0.0051139	-0.00779368	-0.00945139	-0.0103677	-0.010833	-0.0110369	-0.0110819
0.5244	0	7.885e-05	0.00035347	0.00089019	0.00180903	0.00292396	0.00313015	0.00153041	-0.00164133	-0.00513034	-0.00780867	-0.00946519	-0.0103809	-0.0108457	-0.0110494	-0.0110943
0.5248	0	7.88e-05	0.00035315	0.00088935	0.00180745	0.00291966	0.0031208	0.00151602	-0.00165814	-0.00514678	-0.00782366	-0.00947899	-0.010394	-0.0108585	-0.0110619	-0.0111068
0.5252	0	7.875e-05	0.00035283	0.0008885	0.00180587	0.00291535	0.00311145	0.00150163	-0.00167495	-0.00516323	-0.00783865	-0.00949279	-0.0104071	-0.0108712	-0.0110744	-0.0111192
0.5256	0	7.871e-05	0.00035251	0.00088765	0.0018043	0.00291105	0.0031021	0.00148725	-0.00169175	-0.00517967	-0.00785365	-0.0095066	-0.0104202	-0.010884	-0.011087	-0.0111316
0.526	0	7.866e-05	0.00035219	0.0008868	0.00180272	0.00290675	0.00309275	0.00147286	-0.00170856	-0.00519612	-0.00786864	-0.0095204	-0.0104333	-0.0108967	-0.0110995	-0.011144
0.5264	0	7.861e-05	0.00035189	0.00088605	0.0018014	0.00290264	0.0030833	0.00145812	-0.00172563	-0.00521245	-0.00788325	-0.00953384	-0.0104462	-0.0109094	-0.011112	-0.0111564
0.5268	0	7.856e-05	0.00035159	0.0008853	0.00180008	0.00289852	0.00307385	0.00144337	-0.0017427	-0.00522878	-0.00789787	-0.00954727	-0.010459	-0.010922	-0.0111245	-0.0111688
0.5272	0	7.851e-05	0.00035129	0.00088454	0.00179876	0.00289441	0.00306439	0.00142863	-0.00175977	-0.00524512	-0.00791248	-0.00956071	-0.0104719	-0.0109346	-0.011137	-0.0111813
0.5276	0	7.847e-05	0.00035099	0.00088379	0.00179743	0.00289029	0.00305494	0.00141389	-0.00177683	-0.00526145	-0.0079271	-0.00957415	-0.0104848	-0.0109473	-0.0111495	-0.0111937
0.528	0	7.842e-05	0.00035068	0.00088304	0.00179611	0.00288617	0.00304548	0.00139915	-0.0017939	-0.00527778	-0.00794171	-0.00958759	-0.0104977	-0.0109599	-0.011162	-0.0112061
0.5284	0	7.837e-05	0.00035038	0.00088228	0.00179479	0.00288206	0.00303603	0.0013844	-0.00181097	-0.00529412	-0.00795633	-0.00960102	-0.0105105	-0.0109725	-0.0111746	-0.0112186
0.5288	0	7.832e-05	0.00035008	0.00088153	0.00179347	0.00287794	0.00302658	0.00136966	-0.00182804	-0.00531045	-0.00797094	-0.00961446	-0.0105234	-0.0109851	-0.0111871	-0.011231
0.5292	0	7.828e-05	0.00034978	0.00088078	0.00179214	0.00287383	0.00301712	0.00135492	-0.00184511	-0.00532678	-0.00798556	-0.0096279	-0.0105363	-0.0109978	-0.0111996	-0.0112434
0.5296	0	7.82e-05	0.00034939	0.00087982	0.00179038	0.00286923	0.00300764	0.00134075	-0.00186139	-0.00534263	-0.00800008	-0.00964142	-0.0105493	-0.0110105	-0.0112122	-0.011256
0.53	0	7.812e-05	0.000349	0.00087886	0.00178861	0.00286464	0.00299816	0.00132659	-0.00187767	-0.00535848	-0.00801461	-0.00965495	-0.0105623	-0.0110233	-0.0112248	-0.0112685
0.5304	0	7.805e-05	0.0003486	0.0008779	0.00178684	0.00286004	0.00298868	0.00131242	-0.00189396	-0.00537432	-0.00802914	-0.00966847	-0.0105753	-0.011036	-0.0112375	-0.0112811
0.5308	0	7.797e-05	0.00034821	0.00087695	0.00178507	0.00285545	0.0029792	0.00129825	-0.00191024	-0.00539017	-0.00804366	-0.009682	-0.0105883	-0.0110488	-0.0112501	-0.0112936
0.5312	0	7.789e-05	0.00034782	0.00087599	0.0017833	0.00285085	0.00296972	0.00128409	-0.00192652	-0.00540602	-0.00805819	-0.00969552	-0.0106013	-0.0110615	-0.0112627	-0.0113061
0.5316	0	7.782e-05	0.00034743	0.00087503	0.00178153	0.00284625	0.00296024	0.00126992	-0.0019428	-0.00542186	-0.00807272	-0.00970905	-0.0106143	-0.0110743	-0.0112754	-0.0113187
0.532	0	7.774e-05	0.00034704	0.00087407	0.00177976	0.00284166	0.00295076	0.00125576	-0.00195909	-0.00543771	-0.00808724	-0.00972257	-0.0106272	-0.011087	-0.011288	-0.0113312
0.5324	0	7.766e-05	0.00034665	0.00087312	0.00177799	0.00283706	0.00294128	0.00124159	-0.00197537	-0.00545355	-0.00810177	-0.00973609	-0.0106402	-0.0110998	-0.0113007	-0.0113437
0.5328	0	7.761e-05	0.00034631	0.00087229	0.00177646	0.00283263	0.00293169	0.00122701	-0.00199212	-0.00546966	-0.00811631	-0.00974952	-0.0106531	-0.0111124	-0.0113132	-0.0113562
0.5332	0	7.756e-05	0.00034596	0.00087147	0.00177492	0.0028282	0.00292209	0.00121243	-0.00200886	-0.00548576	-0.00813085	-0.00976295	-0.010666	-0.0111251	-0.0113258	-0.0113687
0.5336	0	7.75e-05	0.00034562	0.00087064	0.00177339	0.00282377	0.0029125	0.00119786	-0.00202561	-0.00550186	-0.00814539	-0.00977638	-0.0106789	-0.0111377	-0.0113383	-0.0113812
0.534	0	7.745e-05	0.00034528	0.00086981	0.00177186	0.00281934	0.0029029	0.00118328	-0.00204236	-0.00551796	-0.00815993	-0.00978981	-0.0106918	-0.0111504	-0.0113509	-0.0113937
0.5344	0	7.74e-05	0.00034493	0.00086899	0.00177033	0.0028149	0.00289331	0.0011687	-0.0020591	-0.00553406	-0.00817447	-0.00980324	-0.0107047	-0.011163	-0.0113634	-0.0114062
0.5348	0	7.734e-05	0.00034459	0.00086816	0.00176879	0.00281047	0.00288371	0.00115412	-0.00207585	-0.00555016	-0.00818901	-0.00981667	-0.0107176	-0.0111757	-0.011376	-0.0114187
0.5352	0	7.729e-05	0.00034425	0.00086734	0.00176726	0.00280604	0.00287412	0.00113954	-0.0020926	-0.00556627	-0.00820355	-0.0098301	-0.0107305	-0.0111883	-0.0113886	-0.0114312
0.5356	0	7.723e-05	0.0003439	0.00086651	0.00176573	0.00280161	0.00286452	0.00112496	-0.00210934	-0.00558237	-0.00821808	-0.00984352	-0.0107433	-0.011201	-0.0114011	-0.0114437
0.536	0	7.7e-05	0.0003433	0.00086571	0.00176505	0.00279808	0.00285441	0.00110787	-0.00212926	-0.00560044	-0.00823316	-0.00985695	-0.0107562	-0.0112136	-0.0114137	-0.0114562
0.5364	0	7.676e-05	0.00034269	0.00086492	0.00176437	0.00279454	0.00284431	0.00109078	-0.00214918	-0.00561852	-0.00824823	-0.00987038	-0.010769	-0.0112263	-0.0114263	-0.0114688
0.5368	0	7.652e-05	0.00034209	0.00086412	0.00176369	0.00279101	0.0028342	0.00107368	-0.00216909	-0.00563659	-0.0082633	-0.00988381	-0.0107819	-0.0112389	-0.0114389	-0.0114814
0.5372	0	7.629e-05	0.00034148	0.00086333	0.00176301	0.00278748	0.00282409	0.00105659	-0.00218901	-0.00565467	-0.00827837	-0.00989724	-0.0107947	-0.0112516	-0.0114515	-0.0114939
0.5376	0	7.605e-05	0.00034088	0.00086253	0.00176233	0.00278395	0.00281398	0.00103949	-0.00220893	-0.00567274	-0.00829344	-0.00991067	-0.0108075	-0.0112642	-0.0114641	-0.0115065
0.538	0	7.581e-05	0.00034027	0.00086174	0.00176165	0.00278042	0.00280387	0.0010224	-0.00222884	-0.00569082	-0.00830851	-0.0099241	-0.0108204	-0.0112769	-0.0114767	-0.0115191
0.5384	0	7.558e-05	0.00033966	0.00086094	0.00176097	0.00277689	0.00279376	0.00100531	-0.00224876	-0.00570889	-0.00832359	-0.00993753	-0.0108332	-0.0112895	-0.0114893	-0.0115316
0.5388	0	7.551e-05	0.00033929	0.00086005	0.00175927	0.00277212	0.00278395	0.00099087	-0.00226505	-0.00572449	-0.00833774	-0.00995071	-0.010846	-0.0113022	-0.011502	-0.0115444
0.5392	0	7.544e-05	0.00033892	0.00085917	0.00175757	0.00276736	0.00277414	0.00097644	-0.00228133	-0.00574009	-0.0083519	-0.00996389	-0.0108588	-0.0113149	-0.0115148	-0.0115572
0.5396	0	7.537e-05	0.00033855	0.00085828	0.00175588	0.0027626	0.00276433	0.00096201	-0.00229762	-0.00575569	-0.00836605	-0.00997706	-0.0108715	-0.0113276	-0.0115276	-0.0115701
0.54	0	7.531e-05	0.00033818	0.00085739	0.00175418	0.00275784	0.00275452	0.00094758	-0.00231391	-0.00577129	-0.00838021	-0.00999024	-0.0108843	-0.0113403	-0.0115403	-0.0115829
0.5404	0	7.524e-05	0.0003378	0.00085651	0.00175248	0.00275308	0.00274471	0.00093315	-0.00233019	-0.00578689	-0.00839437	-0.0100034	-0.0108971	-0.011353	-0.0115531	-0.0115957
0.5408	0	7.517e-05	0.00033743	0.00085562	0.00175079	0.00274832	0.0027349	0.00091871	-0.00234648	-0.00580249	-0.00840852	-0.0100166	-0.0109099	-0.0113658	-0.0115659	-0.0116085
0.5412	0	7.51e-05	0.00033706	0.00085473	0.00174909	0.00274356	0.00272509	0.00090428	-0.00236277	-0.00581809	-0.00842268	-0.0100298	-0.0109227	-0.0113785	-0.0115786	-0.0116213
0.5416	0	7.504e-05	0.00033669	0.00085385	0.00174739	0.0027388	0.00271528	0.00088985	-0.00237905	-0.00583369	-0.00843683	-0.010043	-0.0109354	-0.0113912	-0.0115914	-0.0116342
0.542	0	7.495e-05	0.00033631	0.00085298	0.00174577	0.00273399	0.00270527	0.00087496	-0.00239594	-0.00584979	-0.00845131	-0.0100563	-0.0109483	-0.0114039	-0.0116041	-0.011647
0.5424	0	7.487e-05	0.00033592	0.00085211	0.00174415	0.00272918	0.00269526	0.00086008	-0.00241282	-0.00586589	-0.00846578	-0.0100697	-0.0109612	-0.0114166	-0.0116169	-0.0116598
0.5428	0	7.479e-05	0.00033554	0.00085124	0.00174252	0.00272437	0.00268525	0.00084519	-0.0024297	-0.00588199	-0.00848025	-0.010083	-0.010974	-0.0114294	-0.0116297	-0.0116726
0.5432	0	7.47e-05	0.00033516	0.00085038	0.0017409	0.00271955	0.00267524	0.00083031	-0.00244659	-0.00589809	-0.00849472	-0.0100964	-0.0109869	-0.0114421	-0.0116424	-0.0116854
0.5436	0	7.462e-05	0.00033478	0.00084951	0.00173927	0.00271474	0.00266523	0.00081542	-0.00246347	-0.00591419	-0.00850919	-0.0101097	-0.0109997	-0.0114548	-0.0116552	-0.0116983
0.544	0	7.454e-05	0.0003344	0.00084864	0.00173765	0.00270993	0.00265522	0.00080054	-0.00248036	-0.00593029	-0.00852366	-0.0101231	-0.0110126	-0.0114676	-0.0116679	-0.0117111
0.5444	0	7.446e-05	0.00033401	0.00084777	0.00173602	0.00270512	0.00264521	0.00078565	-0.00249724	-0.00594639	-0.00853814	-0.0101364	-0.0110254	-0.0114803	-0.0116807	-0.0117239
0.5448	0	7.437e-05	0.00033363	0.0008469	0.0017344	0.0027003	0.0026352	0.00077077	-0.00251412	-0.00596249	-0.00855261	-0.0101498	-0.0110383	-0.011493	-0.0116934	-0.0117367
0.5452	0	7.429e-05	0.00033324	0.00084599	0.00173265	0.00269535	0.0026252	0.00075617	-0.00253053	-0.00597813	-0.00856675	-0.0101629	-0.011051	-0.0115057	-0.0117062	-0.0117496
0.5456	0	7.422e-05	0.00033284	0.00084507	0.0017309	0.00269039	0.0026152	0.00074158	-0.00254694	-0.00599378	-0.0085809	-0.0101761	-0.0110637	-0.0115184	-0.0117189	-0.0117624
0.546	0	7.414e-05	0.00033245	0.00084415	0.00172915	0.00268543	0.0026052	0.00072699	-0.00256335	-0.00600943	-0.00859505	-0.0101892	-0.0110764	-0.011531	-0.0117316	-0.0117753
0.5464	0	7.406e-05	0.00033205	0.00084324	0.0017274	0.00268047	0.0025952	0.0007124	-0.00257976	-0.00602508	-0.00860919	-0.0102023	-0.0110891	-0.0115437	-0.0117444	-0.0117882
0.5468	0	7.398e-05	0.00033166	0.00084232	0.00172564	0.00267551	0.0025852	0.00069781	-0.00259617	-0.00604073	-0.00862334	-0.0102154	-0.0111018	-0.0115563	-0.0117571	-0.011801
0.5472	0	7.39e-05	0.00033127	0.0008414	0.00172389	0.00267055	0.0025752	0.00068322	-0.00261258	-0.00605637	-0.00863749	-0.0102286	-0.0111145	-0.011569	-0.0117698	-0.0118139
0.5476	0	7.382e-05	0.00033087	0.00084048	0.00172214	0.00266559	0.00256521	0.00066862	-0.00262899	-0.00607202	-0.00865163	-0.0102417	-0.0111272	-0.0115816	-0.0117825	-0.0118268
0.548	0	7.374e-05	0.00033048	0.00083957	0.00172039	0.00266063	0.00255521	0.00065403	-0.0026454	-0.00608767	-0.00866578	-0.0102548	-0.0111399	-0.0115943	-0.0117953	-0.0118396
0.5484	0	7.37e-05	0.00033016	0.00083876	0.00171872	0.00265562	0.00254504	0.00063918	-0.00266218	-0.00610379	-0.0086804	-0.0102683	-0.0111528	-0.0116069	-0.0118079	-0.0118523
0.5488	0	7.366e-05	0.00032985	0.00083796	0.00171704	0.00265061	0.00253487	0.00062433	-0.00267896	-0.00611992	-0.00869501	-0.0102818	-0.0111656	-0.0116196	-0.0118205	-0.011865
0.5492	0	7.362e-05	0.00032954	0.00083716	0.00171536	0.0026456	0.00252471	0.00060947	-0.00269574	-0.00613604	-0.00870963	-0.0102952	-0.0111785	-0.0116322	-0.0118332	-0.0118777
0.5496	0	7.358e-05	0.00032923	0.00083635	0.00171368	0.0026406	0.00251454	0.00059462	-0.00271252	-0.00615216	-0.00872425	-0.0103087	-0.0111914	-0.0116449	-0.0118458	-0.0118903
0.55	0	7.354e-05	0.00032891	0.00083555	0.001712	0.00263559	0.00250437	0.00057977	-0.0027293	-0.00616829	-0.00873887	-0.0103222	-0.0112042	-0.0116575	-0.0118584	-0.011903
0.5504	0	7.35e-05	0.0003286	0.00083475	0.00171033	0.00263058	0.00249421	0.00056492	-0.00274608	-0.00618441	-0.00875348	-0.0103356	-0.0112171	-0.0116702	-0.011871	-0.0119157
0.5508	0	7.346e-05	0.00032829	0.00083395	0.00170865	0.00262557	0.00248404	0.00055006	-0.00276287	-0.00620053	-0.0087681	-0.0103491	-0.01123	-0.0116828	-0.0118837	-0.0119284
0.5512	0	7.342e-05	0.00032797	0.00083314	0.00170697	0.00262056	0.00247387	0.00053521	-0.00277965	-0.00621666	-0.00878272	-0.0103626	-0.0112428	-0.0116955	-0.0118963	-0.0119411
0.5516	0	7.351e-05	0.00032781	0.00083219	0.00170446	0.0026147	0.00246412	0.00052263	-0.00279341	-0.0062306	-0.00879625	-0.0103755	-0.0112554	-0.011708	-0.011909	-0.011954
0.552	0	7.359e-05	0.00032765	0.00083124	0.00170194	0.00260884	0.00245436	0.00051006	-0.00280718	-0.00624453	-0.00880979	-0.0103885	-0.011268	-0.0117206	-0.0119217	-0.0119668
0.5524	0	7.367e-05	0.00032749	0.00083029	0.00169943	0.00260298	0.0024446	0.00049748	-0.00282094	-0.00625847	-0.00882333	-0.0104014	-0.0112806	-0.0117332	-0.0119344	-0.0119797
0.5528	0	7.376e-05	0.00032733	0.00082934	0.00169691	0.00259712	0.00243484	0.0004849	-0.00283471	-0.00627241	-0.00883686	-0.0104143	-0.0112932	-0.0117458	-0.0119472	-0.0119926
0.5532	0	7.384e-05	0.00032716	0.00082839	0.00169439	0.00259126	0.00242509	0.00047232	-0.00284847	-0.00628635	-0.0088504	-0.0104273	-0.0113059	-0.0117584	-0.0119599	-0.0120055
0.5536	0	7.393e-05	0.000327	0.00082743	0.00169188	0.0025854	0.00241533	0.00045975	-0.00286224	-0.00630028	-0.00886394	-0.0104402	-0.0113185	-0.011771	-0.0119726	-0.0120183
0.554	0	7.401e-05	0.00032684	0.00082648	0.00168936	0.00257953	0.00240557	0.00044717	-0.002876	-0.00631422	-0.00887747	-0.0104531	-0.0113311	-0.0117836	-0.0119853	-0.0120312
0.5544	0	7.393e-05	0.00032647	0.00082562	0.00168769	0.00257446	0.00239518	0.00043198	-0.00289305	-0.00633037	-0.0088919	-0.0104664	-0.0113438	-0.0117961	-0.0119979	-0.012044
0.5548	0	7.386e-05	0.00032609	0.00082476	0.00168602	0.00256939	0.00238479	0.00041678	-0.00291011	-0.00634651	-0.00890633	-0.0104796	-0.0113565	-0.0118087	-0.0120105	-0.0120567
0.5552	0	7.378e-05	0.00032572	0.0008239	0.00168434	0.00256432	0.0023744	0.00040159	-0.00292716	-0.00636266	-0.00892076	-0.0104929	-0.0113692	-0.0118212	-0.0120231	-0.0120695
0.5556	0	7.37e-05	0.00032534	0.00082305	0.00168267	0.00255925	0.00236401	0.00038639	-0.00294421	-0.00637881	-0.00893519	-0.0105061	-0.0113819	-0.0118338	-0.0120357	-0.0120823
0.556	0	7.363e-05	0.00032497	0.00082219	0.001681	0.00255418	0.00235361	0.0003712	-0.00296127	-0.00639495	-0.00894962	-0.0105194	-0.0113946	-0.0118464	-0.0120483	-0.0120951
0.5564	0	7.355e-05	0.00032459	0.00082133	0.00167933	0.0025491	0.00234322	0.000356	-0.00297832	-0.0064111	-0.00896405	-0.0105326	-0.0114073	-0.0118589	-0.0120609	-0.0121078
0.5568	0	7.348e-05	0.00032422	0.00082047	0.00167765	0.00254403	0.00233283	0.00034081	-0.00299537	-0.00642725	-0.00897848	-0.0105459	-0.0114199	-0.0118715	-0.0120735	-0.0121206
0.5572	0	7.34e-05	0.00032385	0.00081961	0.00167598	0.00253896	0.00232244	0.00032561	-0.00301243	-0.00644339	-0.00899291	-0.0105591	-0.0114326	-0.011884	-0.0120861	-0.0121334
0.5576	0	7.332e-05	0.00032346	0.00081875	0.00167429	0.00253384	0.00231203	0.00031053	-0.00302925	-0.00645927	-0.00900708	-0.0105721	-0.0114452	-0.0118964	-0.0120986	-0.012146
0.558	0	7.323e-05	0.00032308	0.0008179	0.00167259	0.00252873	0.00230163	0.00029546	-0.00304608	-0.00647515	-0.00902125	-0.0105852	-0.0114577	-0.0119089	-0.0121111	-0.0121587
0.5584	0	7.315e-05	0.0003227	0.00081704	0.0016709	0.00252361	0.00229123	0.00028038	-0.0030629	-0.00649102	-0.00903542	-0.0105982	-0.0114702	-0.0119213	-0.0121236	-0.0121713
0.5588	0	7.306e-05	0.00032232	0.00081619	0.00166921	0.00251849	0.00228083	0.0002653	-0.00307973	-0.0065069	-0.00904959	-0.0106112	-0.0114827	-0.0119337	-0.012136	-0.0121839
0.5592	0	7.298e-05	0.00032194	0.00081534	0.00166751	0.00251338	0.00227042	0.00025022	-0.00309655	-0.00652278	-0.00906376	-0.0106243	-0.0114953	-0.0119461	-0.0121485	-0.0121966
0.5596	0	7.289e-05	0.00032156	0.00081448	0.00166582	0.00250826	0.00226002	0.00023515	-0.00311338	-0.00653865	-0.00907793	-0.0106373	-0.0115078	-0.0119585	-0.012161	-0.0122092
0.56	0	7.281e-05	0.00032118	0.00081363	0.00166413	0.00250314	0.00224962	0.00022007	-0.0031302	-0.00655453	-0.00909211	-0.0106503	-0.0115203	-0.011971	-0.0121735	-0.0122219
0.5604	0	7.272e-05	0.0003208	0.00081277	0.00166243	0.00249802	0.00223921	0.00020499	-0.00314703	-0.00657041	-0.00910628	-0.0106633	-0.0115328	-0.0119834	-0.012186	-0.0122345
0.5608	0	7.264e-05	0.00032042	0.00081188	0.0016606	0.0024927	0.00222868	0.00018996	-0.00316375	-0.00658628	-0.00912055	-0.0106765	-0.0115454	-0.0119958	-0.0121985	-0.0122471
0.5612	0	7.256e-05	0.00032003	0.00081098	0.00165877	0.00248738	0.00221814	0.00017494	-0.00318046	-0.00660216	-0.00913482	-0.0106896	-0.011558	-0.0120083	-0.012211	-0.0122598
0.5616	0	7.248e-05	0.00031965	0.00081008	0.00165693	0.00248206	0.00220761	0.00015991	-0.00319718	-0.00661803	-0.00914909	-0.0107028	-0.0115707	-0.0120208	-0.0122235	-0.0122724
0.562	0	7.24e-05	0.00031927	0.00080918	0.0016551	0.00247674	0.00219707	0.00014488	-0.0032139	-0.0066339	-0.00916336	-0.0107159	-0.0115833	-0.0120332	-0.012236	-0.012285
0.5624	0	7.232e-05	0.00031888	0.00080828	0.00165327	0.00247142	0.00218654	0.00012985	-0.00323061	-0.00664978	-0.00917763	-0.0107291	-0.0115959	-0.0120457	-0.0122485	-0.0122976
0.5628	0	7.223e-05	0.0003185	0.00080738	0.00165143	0.00246609	0.00217601	0.00011482	-0.00324733	-0.00666565	-0.0091919	-0.0107422	-0.0116085	-0.0120581	-0.012261	-0.0123103
0.5632	0	7.215e-05	0.00031812	0.00080648	0.0016496	0.00246077	0.00216547	9.979e-05	-0.00326405	-0.00668153	-0.00920617	-0.0107554	-0.0116211	-0.0120706	-0.0122735	-0.0123229
0.5636	0	7.207e-05	0.00031773	0.00080558	0.00164777	0.00245545	0.00215494	8.476e-05	-0.00328076	-0.0066974	-0.00922044	-0.0107685	-0.0116337	-0.0120831	-0.012286	-0.0123355
0.564	0	7.199e-05	0.00031732	0.00080461	0.00164574	0.00244993	0.00214438	6.992e-05	-0.00329726	-0.00671315	-0.00923469	-0.0107817	-0.0116463	-0.0120955	-0.0122985	-0.0123482
0.5644	0	7.191e-05	0.00031691	0.00080363	0.00164372	0.00244442	0.00213383	5.508e-05	-0.00331375	-0.00672891	-0.00924894	-0.0107948	-0.0116589	-0.012108	-0.012311	-0.0123608
0.5648	0	7.183e-05	0.00031649	0.00080266	0.0016417	0.0024389	0.00212328	4.024e-05	-0.00333024	-0.00674466	-0.00926318	-0.010808	-0.0116715	-0.0121205	-0.0123235	-0.0123735
0.5652	0	7.175e-05	0.00031608	0.00080168	0.00163967	0.00243339	0.00211272	2.539e-05	-0.00334673	-0.00676041	-0.00927743	-0.0108211	-0.0116842	-0.0121329	-0.012336	-0.0123861
0.5656	0	7.167e-05	0.00031567	0.0008007	0.00163765	0.00242787	0.00210217	1.055e-05	-0.00336322	-0.00677617	-0.00929168	-0.0108343	-0.0116968	-0.0121454	-0.0123485	-0.0123988
0.566	0	7.159e-05	0.00031525	0.00079973	0.00163563	0.00242236	0.00209161	-4.29e-06	-0.00337971	-0.00679192	-0.00930593	-0.0108474	-0.0117094	-0.0121579	-0.0123611	-0.0124115
0.5664	0	7.151e-05	0.00031484	0.00079875	0.0016336	0.00241684	0.00208106	-1.913e-05	-0.0033962	-0.00680767	-0.00932017	-0.0108605	-0.011722	-0.0121704	-0.0123736	-0.0124241
0.5668	0	7.143e-05	0.00031443	0.00079777	0.00163158	0.00241133	0.00207051	-3.398e-05	-0.00341269	-0.00682343	-0.00933442	-0.0108737	-0.0117346	-0.0121828	-0.0123861	-0.0124368
0.5672	0	7.076e-05	0.00031259	0.00079509	0.00162899	0.00240617	0.00205704	-5.912e-05	-0.00344582	-0.00685786	-0.00936596	-0.0108997	-0.0117545	-0.0121982	-0.012399	-0.0124491
0.5676	0	7.008e-05	0.00031075	0.0007924	0.00162639	0.00240102	0.00204357	-8.426e-05	-0.00347895	-0.0068923	-0.00939751	-0.0109257	-0.0117744	-0.0122135	-0.0124119	-0.0124614
0.568	0	6.941e-05	0.00030891	0.00078972	0.0016238	0.00239587	0.00203011	-0.00010941	-0.00351209	-0.00692673	-0.00942905	-0.0109518	-0.0117942	-0.0122289	-0.0124248	-0.0124737
0.5684	0	6.873e-05	0.00030707	0.00078703	0.00162121	0.00239072	0.00201664	-0.00013455	-0.00354522	-0.00696117	-0.0094606	-0.0109778	-0.0118141	-0.0122442	-0.0124378	-0.012486
0.5688	0	6.806e-05	0.00030523	0.00078435	0.00161861	0.00238556	0.00200317	-0.0001597	-0.00357835	-0.00699561	-0.00949214	-0.0110038	-0.011834	-0.0122595	-0.0124507	-0.0124983
0.5692	0	6.738e-05	0.00030339	0.00078166	0.00161602	0.00238041	0.0019897	-0.00018484	-0.00361149	-0.00703004	-0.00952368	-0.0110298	-0.0118538	-0.0122749	-0.0124636	-0.0125106
0.5696	0	6.67e-05	0.00030155	0.00077898	0.00161342	0.00237526	0.00197624	-0.00020999	-0.00364462	-0.00706448	-0.00955523	-0.0110559	-0.0118737	-0.0122902	-0.0124765	-0.0125229
0.57	0	6.661e-05	0.00030115	0.0007781	0.00161159	0.00236973	0.00196519	-0.00022579	-0.00366219	-0.00708111	-0.00957006	-0.0110693	-0.0118865	-0.0123027	-0.0124888	-0.0125352
0.5704	0	6.651e-05	0.00030075	0.00077722	0.00160975	0.00236421	0.00195414	-0.00024159	-0.00367976	-0.00709774	-0.00958489	-0.0110828	-0.0118992	-0.0123151	-0.0125012	-0.0125476
0.5708	0	6.642e-05	0.00030036	0.00077635	0.00160791	0.00235869	0.0019431	-0.00025739	-0.00369734	-0.00711437	-0.00959972	-0.0110963	-0.011912	-0.0123276	-0.0125135	-0.01256
0.5712	0	6.632e-05	0.00029996	0.00077547	0.00160608	0.00235316	0.00193205	-0.00027319	-0.00371491	-0.007131	-0.00961456	-0.0111098	-0.0119247	-0.01234	-0.0125258	-0.0125723
0.5716	0	6.623e-05	0.00029956	0.00077459	0.00160424	0.00234764	0.001921	-0.00028899	-0.00373248	-0.00714763	-0.00962939	-0.0111232	-0.0119375	-0.0123524	-0.0125382	-0.0125846
0.572	0	6.613e-05	0.00029916	0.00077371	0.0016024	0.00234212	0.00190995	-0.0003048	-0.00375005	-0.00716426	-0.00964422	-0.0111367	-0.0119502	-0.0123649	-0.0125505	-0.012597
0.5724	0	6.603e-05	0.00029876	0.00077283	0.00160057	0.00233659	0.00189891	-0.0003206	-0.00376763	-0.00718089	-0.00965905	-0.0111502	-0.011963	-0.0123773	-0.0125628	-0.0126093
0.5728	0	6.594e-05	0.00029836	0.00077196	0.00159873	0.00233107	0.00188786	-0.0003364	-0.0037852	-0.00719752	-0.00967388	-0.0111637	-0.0119757	-0.0123898	-0.0125752	-0.0126217
0.5732	0	6.586e-05	0.00029802	0.0007712	0.00159704	0.00232551	0.00187653	-0.00035253	-0.00380289	-0.00721397	-0.00968834	-0.0111768	-0.0119883	-0.0124021	-0.0125875	-0.0126341
0.5736	0	6.579e-05	0.00029768	0.00077044	0.00159535	0.00231994	0.00186519	-0.00036866	-0.00382058	-0.00723041	-0.0097028	-0.0111899	-0.0120008	-0.0124145	-0.0125999	-0.0126465
0.574	0	6.571e-05	0.00029734	0.00076968	0.00159366	0.00231438	0.00185386	-0.0003848	-0.00383828	-0.00724686	-0.00971725	-0.011203	-0.0120133	-0.0124268	-0.0126122	-0.0126589
0.5744	0	6.564e-05	0.000297	0.00076893	0.00159196	0.00230881	0.00184253	-0.00040093	-0.00385597	-0.00726331	-0.00973171	-0.0112162	-0.0120258	-0.0124391	-0.0126245	-0.0126713
0.5748	0	6.556e-05	0.00029666	0.00076817	0.00159027	0.00230325	0.00183119	-0.00041706	-0.00387366	-0.00727975	-0.00974616	-0.0112293	-0.0120383	-0.0124515	-0.0126369	-0.0126837
0.5752	0	6.548e-05	0.00029633	0.00076741	0.00158858	0.00229769	0.00181986	-0.00043319	-0.00389136	-0.0072962	-0.00976062	-0.0112424	-0.0120509	-0.0124638	-0.0126492	-0.0126961
0.5756	0	6.541e-05	0.00029599	0.00076666	0.00158689	0.00229212	0.00180853	-0.00044933	-0.00390905	-0.00731265	-0.00977508	-0.0112555	-0.0120634	-0.0124762	-0.0126616	-0.0127085
0.576	0	6.533e-05	0.00029565	0.0007659	0.0015852	0.00228656	0.00179719	-0.00046546	-0.00392674	-0.00732909	-0.00978953	-0.0112686	-0.0120759	-0.0124885	-0.0126739	-0.0127209
0.5764	0	6.527e-05	0.00029533	0.00076513	0.00158342	0.00228086	0.00178569	-0.00048184	-0.00394482	-0.00734607	-0.00980455	-0.0112822	-0.0120887	-0.0125009	-0.0126862	-0.0127332
0.5768	0	6.521e-05	0.00029501	0.00076437	0.00158164	0.00227516	0.00177418	-0.00049822	-0.00396291	-0.00736305	-0.00981956	-0.0112957	-0.0121014	-0.0125133	-0.0126985	-0.0127455
0.5772	0	6.515e-05	0.00029469	0.00076361	0.00157986	0.00226945	0.00176267	-0.00051459	-0.00398099	-0.00738003	-0.00983458	-0.0113093	-0.0121142	-0.0125258	-0.0127108	-0.0127578
0.5776	0	6.509e-05	0.00029437	0.00076284	0.00157808	0.00226375	0.00175116	-0.00053097	-0.00399907	-0.00739701	-0.00984959	-0.0113228	-0.0121269	-0.0125382	-0.012723	-0.01277
0.578	0	6.502e-05	0.00029405	0.00076208	0.0015763	0.00225805	0.00173965	-0.00054735	-0.00401715	-0.00741399	-0.00986461	-0.0113364	-0.0121397	-0.0125506	-0.0127353	-0.0127823
0.5784	0	6.496e-05	0.00029373	0.00076132	0.00157452	0.00225235	0.00172815	-0.00056373	-0.00403523	-0.00743097	-0.00987962	-0.0113499	-0.0121524	-0.012563	-0.0127476	-0.0127946
0.5788	0	6.49e-05	0.00029341	0.00076055	0.00157275	0.00224665	0.00171664	-0.00058011	-0.00405331	-0.00744795	-0.00989464	-0.0113635	-0.0121652	-0.0125754	-0.0127599	-0.0128069
0.5792	0	6.484e-05	0.00029309	0.00075979	0.00157097	0.00224095	0.00170513	-0.00059649	-0.00407139	-0.00746493	-0.00990965	-0.011377	-0.0121779	-0.0125878	-0.0127722	-0.0128192
0.5796	0	6.494e-05	0.00029299	0.00075891	0.00156833	0.00223464	0.00169469	-0.0006098	-0.00408592	-0.00747953	-0.00992355	-0.01139	-0.0121903	-0.0126	-0.0127843	-0.0128313
0.58	0	6.505e-05	0.0002929	0.00075802	0.00156569	0.00222834	0.00168424	-0.00062312	-0.00410044	-0.00749414	-0.00993744	-0.0114029	-0.0122027	-0.0126122	-0.0127964	-0.0128434
0.5804	0	6.515e-05	0.0002928	0.00075714	0.00156306	0.00222203	0.0016738	-0.00063644	-0.00411496	-0.00750874	-0.00995133	-0.0114159	-0.0122151	-0.0126243	-0.0128086	-0.0128556
0.5808	0	6.525e-05	0.00029271	0.00075626	0.00156042	0.00221573	0.00166335	-0.00064976	-0.00412948	-0.00752334	-0.00996523	-0.0114289	-0.0122275	-0.0126365	-0.0128207	-0.0128677
0.5812	0	6.536e-05	0.00029262	0.00075537	0.00155779	0.00220943	0.0016529	-0.00066308	-0.00414401	-0.00753794	-0.00997912	-0.0114418	-0.0122399	-0.0126487	-0.0128328	-0.0128799
0.5816	0	6.546e-05	0.00029252	0.00075449	0.00155515	0.00220312	0.00164246	-0.0006764	-0.00415853	-0.00755254	-0.00999301	-0.0114548	-0.0122523	-0.0126609	-0.0128449	-0.012892
0.582	0	6.557e-05	0.00029243	0.00075361	0.00155251	0.00219682	0.00163201	-0.00068972	-0.00417305	-0.00756715	-0.0100069	-0.0114678	-0.0122647	-0.0126731	-0.0128571	-0.0129042
0.5824	0	6.564e-05	0.00029238	0.00075324	0.00155111	0.00219096	0.00161958	-0.00070751	-0.00419252	-0.00758511	-0.0100225	-0.0114815	-0.0122775	-0.0126855	-0.0128693	-0.0129164
0.5828	0	6.571e-05	0.00029233	0.00075288	0.00154971	0.0021851	0.00160714	-0.0007253	-0.00421198	-0.00760307	-0.010038	-0.0114952	-0.0122903	-0.0126978	-0.0128815	-0.0129287
0.5832	0	6.578e-05	0.00029227	0.00075252	0.00154831	0.00217924	0.00159471	-0.00074309	-0.00423145	-0.00762104	-0.0100535	-0.011509	-0.0123031	-0.0127102	-0.0128938	-0.0129409
0.5836	0	6.585e-05	0.00029222	0.00075215	0.00154691	0.00217338	0.00158228	-0.00076088	-0.00425091	-0.007639	-0.0100691	-0.0115227	-0.0123158	-0.0127226	-0.012906	-0.0129532
0.584	0	6.592e-05	0.00029217	0.00075179	0.00154551	0.00216752	0.00156984	-0.00077867	-0.00427038	-0.00765696	-0.0100846	-0.0115365	-0.0123286	-0.012735	-0.0129182	-0.0129654
0.5844	0	6.599e-05	0.00029212	0.00075143	0.00154411	0.00216166	0.00155741	-0.00079646	-0.00428984	-0.00767492	-0.0101002	-0.0115502	-0.0123414	-0.0127473	-0.0129305	-0.0129777
0.5848	0	6.606e-05	0.00029207	0.00075106	0.00154271	0.0021558	0.00154497	-0.00081425	-0.00430931	-0.00769289	-0.0101157	-0.011564	-0.0123542	-0.0127597	-0.0129427	-0.01299
0.5852	0	6.613e-05	0.00029202	0.0007507	0.00154131	0.00214994	0.00153254	-0.00083204	-0.00432877	-0.00771085	-0.0101312	-0.0115777	-0.012367	-0.0127721	-0.0129549	-0.0130022
0.5856	0	6.611e-05	0.00029177	0.00075004	0.00153949	0.00214389	0.0015205	-0.00084888	-0.00434711	-0.00772789	-0.0101462	-0.0115911	-0.0123796	-0.0127844	-0.0129671	-0.0130144
0.586	0	6.608e-05	0.00029153	0.00074938	0.00153767	0.00213785	0.00150846	-0.00086572	-0.00436544	-0.00774493	-0.0101612	-0.0116046	-0.0123923	-0.0127967	-0.0129793	-0.0130266
0.5864	0	6.606e-05	0.00029128	0.00074872	0.00153585	0.00213181	0.00149642	-0.00088256	-0.00438378	-0.00776197	-0.0101761	-0.011618	-0.0124049	-0.012809	-0.0129915	-0.0130388
0.5868	0	6.603e-05	0.00029103	0.00074806	0.00153403	0.00212577	0.00148438	-0.0008994	-0.00440211	-0.00777901	-0.0101911	-0.0116314	-0.0124175	-0.0128213	-0.0130037	-0.0130509
0.5872	0	6.601e-05	0.00029078	0.0007474	0.00153221	0.00211973	0.00147234	-0.00091624	-0.00442045	-0.00779605	-0.010206	-0.0116449	-0.0124302	-0.0128336	-0.0130159	-0.0130631
0.5876	0	6.598e-05	0.00029053	0.00074674	0.00153039	0.00211369	0.0014603	-0.00093307	-0.00443878	-0.00781309	-0.010221	-0.0116583	-0.0124428	-0.0128459	-0.0130281	-0.0130753
0.588	0	6.596e-05	0.00029028	0.00074608	0.00152856	0.00210764	0.00144825	-0.00094991	-0.00445712	-0.00783013	-0.0102359	-0.0116717	-0.0124554	-0.0128582	-0.0130403	-0.0130875
0.5884	0	6.593e-05	0.00029003	0.00074542	0.00152674	0.0021016	0.00143621	-0.00096675	-0.00447545	-0.00784717	-0.0102509	-0.0116852	-0.0124681	-0.0128705	-0.0130525	-0.0130997
0.5888	0	6.589e-05	0.00028975	0.00074472	0.00152485	0.00209543	0.001424	-0.00098376	-0.00449393	-0.00786428	-0.0102658	-0.0116986	-0.0124807	-0.0128828	-0.0130646	-0.0131118
0.5892	0	6.585e-05	0.00028947	0.00074403	0.00152296	0.00208927	0.00141179	-0.00100077	-0.00451241	-0.0078814	-0.0102808	-0.011712	-0.0124933	-0.0128951	-0.0130768	-0.013124
0.5896	0	6.581e-05	0.00028919	0.00074334	0.00152107	0.0020831	0.00139957	-0.00101779	-0.00453089	-0.00789852	-0.0102958	-0.0117255	-0.0125059	-0.0129074	-0.013089	-0.0131361
0.59	0	6.577e-05	0.00028891	0.00074264	0.00151918	0.00207693	0.00138736	-0.0010348	-0.00454937	-0.00791564	-0.0103108	-0.0117389	-0.0125186	-0.0129196	-0.0131011	-0.0131483
0.5904	0	6.573e-05	0.00028862	0.00074195	0.00151729	0.00207076	0.00137514	-0.00105181	-0.00456785	-0.00793275	-0.0103257	-0.0117523	-0.0125312	-0.0129319	-0.0131133	-0.0131604
0.5908	0	6.569e-05	0.00028834	0.00074125	0.0015154	0.0020646	0.00136293	-0.00106882	-0.00458633	-0.00794987	-0.0103407	-0.0117657	-0.0125438	-0.0129442	-0.0131254	-0.0131726
0.5912	0	6.565e-05	0.00028806	0.00074056	0.00151351	0.00205843	0.00135071	-0.00108583	-0.00460481	-0.00796699	-0.0103557	-0.0117792	-0.0125564	-0.0129565	-0.0131376	-0.0131847
0.5916	0	6.561e-05	0.00028778	0.00073987	0.00151162	0.00205226	0.0013385	-0.00110285	-0.00462329	-0.0079841	-0.0103706	-0.0117926	-0.0125691	-0.0129688	-0.0131498	-0.0131969
0.592	0	6.558e-05	0.00028747	0.00073908	0.00150947	0.00204587	0.00132638	-0.0011194	-0.0046412	-0.00800086	-0.0103855	-0.011806	-0.0125817	-0.0129811	-0.013162	-0.0132091
0.5924	0	6.554e-05	0.00028716	0.00073828	0.00150733	0.00203948	0.00131425	-0.00113595	-0.00465911	-0.00801761	-0.0104004	-0.0118195	-0.0125944	-0.0129934	-0.0131741	-0.0132212
0.5928	0	6.551e-05	0.00028686	0.00073749	0.00150519	0.00203309	0.00130213	-0.0011525	-0.00467702	-0.00803436	-0.0104153	-0.0118329	-0.012607	-0.0130057	-0.0131863	-0.0132334
0.5932	0	6.548e-05	0.00028655	0.0007367	0.00150305	0.0020267	0.00129	-0.00116905	-0.00469493	-0.00805111	-0.0104301	-0.0118464	-0.0126197	-0.013018	-0.0131985	-0.0132456
0.5936	0	6.545e-05	0.00028625	0.00073591	0.00150091	0.00202031	0.00127788	-0.00118561	-0.00471284	-0.00806787	-0.010445	-0.0118598	-0.0126324	-0.0130304	-0.0132107	-0.0132577
0.594	0	6.541e-05	0.00028594	0.00073512	0.00149877	0.00201392	0.00126575	-0.00120216	-0.00473074	-0.00808462	-0.0104599	-0.0118732	-0.012645	-0.0130427	-0.0132229	-0.0132699
0.5944	0	6.538e-05	0.00028564	0.00073433	0.00149662	0.00200753	0.00125363	-0.00121871	-0.00474865	-0.00810137	-0.0104747	-0.0118867	-0.0126577	-0.013055	-0.0132351	-0.0132821
0.5948	0	6.535e-05	0.00028533	0.00073353	0.00149448	0.00200114	0.0012415	-0.00123526	-0.00476656	-0.00811812	-0.0104896	-0.0119001	-0.0126704	-0.0130673	-0.0132473	-0.0132942
0.5952	0	6.474e-05	0.00028406	0.00073184	0.00149207	0.00199543	0.00123053	-0.00125077	-0.00478321	-0.00813295	-0.0105024	-0.0119121	-0.0126821	-0.0130791	-0.0132592	-0.0133062
0.5956	0	6.412e-05	0.00028279	0.00073014	0.00148966	0.00198972	0.00121955	-0.00126627	-0.00479986	-0.00814778	-0.0105152	-0.011924	-0.0126939	-0.0130909	-0.013271	-0.0133181
0.596	0	6.351e-05	0.00028152	0.00072845	0.00148725	0.00198401	0.00120857	-0.00128177	-0.00481651	-0.0081626	-0.010528	-0.0119359	-0.0127056	-0.0131027	-0.0132829	-0.01333
0.5964	0	6.29e-05	0.00028026	0.00072675	0.00148484	0.0019783	0.00119759	-0.00129727	-0.00483316	-0.00817743	-0.0105408	-0.0119479	-0.0127174	-0.0131146	-0.0132948	-0.013342
0.5968	0	6.229e-05	0.00027899	0.00072505	0.00148243	0.00197259	0.00118661	-0.00131278	-0.00484981	-0.00819226	-0.0105536	-0.0119598	-0.0127291	-0.0131264	-0.0133067	-0.0133539
0.5972	0	6.168e-05	0.00027772	0.00072336	0.00148002	0.00196688	0.00117564	-0.00132828	-0.00486646	-0.00820708	-0.0105664	-0.0119717	-0.0127409	-0.0131382	-0.0133186	-0.0133659
0.5976	0	6.107e-05	0.00027645	0.00072166	0.00147761	0.00196117	0.00116466	-0.00134378	-0.00488311	-0.00822191	-0.0105793	-0.0119837	-0.0127526	-0.01315	-0.0133305	-0.0133778
0.598	0	6.073e-05	0.00027531	0.00071971	0.00147484	0.00195416	0.0011488	-0.0013698	-0.00491537	-0.00825512	-0.0106096	-0.0120083	-0.0127714	-0.0131647	-0.0133431	-0.0133899
0.5984	0	6.039e-05	0.00027416	0.00071775	0.00147207	0.00194714	0.00113293	-0.00139583	-0.00494763	-0.00828834	-0.01064	-0.012033	-0.0127902	-0.0131795	-0.0133558	-0.0134019
0.5988	0	6.005e-05	0.00027302	0.0007158	0.0014693	0.00194013	0.00111707	-0.00142185	-0.00497989	-0.00832155	-0.0106704	-0.0120576	-0.012809	-0.0131943	-0.0133684	-0.0134139
0.5992	0	5.971e-05	0.00027188	0.00071385	0.00146653	0.00193311	0.00110121	-0.00144787	-0.00501215	-0.00835477	-0.0107008	-0.0120823	-0.0128279	-0.013209	-0.0133811	-0.013426
0.5996	0	5.937e-05	0.00027074	0.0007119	0.00146376	0.0019261	0.00108535	-0.00147389	-0.00504441	-0.00838798	-0.0107312	-0.0121069	-0.0128467	-0.0132238	-0.0133937	-0.013438
0.6	0	5.903e-05	0.00026959	0.00070994	0.00146099	0.00191909	0.00106948	-0.00149992	-0.00507667	-0.0084212	-0.0107616	-0.0121316	-0.0128655	-0.0132386	-0.0134063	-0.01345
0.6004	0	5.87e-05	0.00026845	0.00070799	0.00145822	0.00191207	0.00105362	-0.00152594	-0.00510893	-0.00845441	-0.0107919	-0.0121563	-0.0128843	-0.0132533	-0.013419	-0.0134621
0.6008	0	5.836e-05	0.00026731	0.00070604	0.00145545	0.00190506	0.00103776	-0.00155196	-0.0051412	-0.00848763	-0.0108223	-0.0121809	-0.0129031	-0.0132681	-0.0134316	-0.0134741
0.6012	0	5.826e-05	0.00026693	0.00070524	0.00145327	0.00189841	0.00102505	-0.00156925	-0.00515966	-0.00850458	-0.0108371	-0.0121941	-0.0129155	-0.0132802	-0.0134436	-0.0134861
0.6016	0	5.816e-05	0.00026655	0.00070444	0.00145109	0.00189176	0.00101233	-0.00158654	-0.00517813	-0.00852152	-0.0108518	-0.0122073	-0.012928	-0.0132924	-0.0134557	-0.0134982
0.602	0	5.807e-05	0.00026617	0.00070364	0.00144891	0.00188511	0.00099962	-0.00160383	-0.0051966	-0.00853847	-0.0108666	-0.0122205	-0.0129404	-0.0133045	-0.0134677	-0.0135102
0.6024	0	5.797e-05	0.00026579	0.00070284	0.00144673	0.00187846	0.0009869	-0.00162112	-0.00521507	-0.00855541	-0.0108813	-0.0122338	-0.0129529	-0.0133166	-0.0134797	-0.0135222
0.6028	0	5.788e-05	0.00026541	0.00070203	0.00144455	0.00187181	0.00097419	-0.00163841	-0.00523354	-0.00857236	-0.0108961	-0.012247	-0.0129654	-0.0133288	-0.0134918	-0.0135342
0.6032	0	5.778e-05	0.00026503	0.00070123	0.00144237	0.00186517	0.00096147	-0.00165569	-0.00525201	-0.0085893	-0.0109108	-0.0122602	-0.0129778	-0.0133409	-0.0135038	-0.0135462
0.6036	0	5.768e-05	0.00026465	0.00070043	0.00144019	0.00185852	0.00094876	-0.00167298	-0.00527048	-0.00860625	-0.0109255	-0.0122734	-0.0129903	-0.0133531	-0.0135158	-0.0135582
0.604	0	5.759e-05	0.00026427	0.00069963	0.00143802	0.00185187	0.00093604	-0.00169027	-0.00528895	-0.0086232	-0.0109403	-0.0122866	-0.0130027	-0.0133652	-0.0135278	-0.0135702
0.6044	0	5.754e-05	0.00026403	0.00069916	0.00143619	0.00184499	0.00092213	-0.00170944	-0.00530926	-0.00864138	-0.0109557	-0.0123001	-0.0130153	-0.0133774	-0.0135399	-0.0135823
0.6048	0	5.75e-05	0.00026379	0.00069868	0.00143437	0.00183811	0.00090822	-0.00172861	-0.00532957	-0.00865957	-0.010971	-0.0123136	-0.0130278	-0.0133896	-0.013552	-0.0135943
0.6052	0	5.745e-05	0.00026355	0.0006982	0.00143254	0.00183123	0.00089431	-0.00174778	-0.00534987	-0.00867775	-0.0109864	-0.012327	-0.0130404	-0.0134018	-0.013564	-0.0136063
0.6056	0	5.741e-05	0.00026331	0.00069772	0.00143072	0.00182435	0.00088039	-0.00176695	-0.00537018	-0.00869594	-0.0110018	-0.0123405	-0.013053	-0.013414	-0.0135761	-0.0136184
0.606	0	5.736e-05	0.00026307	0.00069725	0.0014289	0.00181747	0.00086648	-0.00178612	-0.00539049	-0.00871412	-0.0110171	-0.012354	-0.0130655	-0.0134262	-0.0135882	-0.0136304
0.6064	0	5.732e-05	0.00026283	0.00069677	0.00142707	0.00181059	0.00085257	-0.00180529	-0.0054108	-0.00873231	-0.0110325	-0.0123675	-0.0130781	-0.0134383	-0.0136002	-0.0136425
0.6068	0	5.727e-05	0.00026259	0.00069629	0.00142525	0.00180371	0.00083866	-0.00182445	-0.00543111	-0.00875049	-0.0110479	-0.0123809	-0.0130907	-0.0134506	-0.0136123	-0.0136545
0.6072	0	5.723e-05	0.00026235	0.00069581	0.00142342	0.00179683	0.00082475	-0.00184362	-0.00545142	-0.00876868	-0.0110633	-0.0123944	-0.0131032	-0.0134627	-0.0136244	-0.0136666
0.6076	0	5.717e-05	0.00026199	0.00069487	0.00142078	0.00178994	0.00081266	-0.00185935	-0.00546809	-0.00878429	-0.0110772	-0.0124072	-0.0131154	-0.0134747	-0.0136362	-0.0136784
0.608	0	5.712e-05	0.00026163	0.00069393	0.00141813	0.00178304	0.00080057	-0.00187507	-0.00548475	-0.00879991	-0.0110912	-0.01242	-0.0131275	-0.0134866	-0.013648	-0.0136902
0.6084	0	5.706e-05	0.00026127	0.00069298	0.00141548	0.00177615	0.00078848	-0.0018908	-0.00550142	-0.00881552	-0.0111052	-0.0124328	-0.0131397	-0.0134985	-0.0136599	-0.0137021
0.6088	0	5.701e-05	0.00026091	0.00069204	0.00141284	0.00176926	0.00077639	-0.00190652	-0.00551809	-0.00883114	-0.0111192	-0.0124455	-0.0131519	-0.0135105	-0.0136717	-0.0137139
0.6092	0	5.695e-05	0.00026055	0.0006911	0.00141019	0.00176237	0.00076431	-0.00192225	-0.00553475	-0.00884675	-0.0111332	-0.0124583	-0.0131641	-0.0135224	-0.0136835	-0.0137257
0.6096	0	5.69e-05	0.0002602	0.00069015	0.00140754	0.00175547	0.00075222	-0.00193797	-0.00555142	-0.00886237	-0.0111472	-0.0124711	-0.0131762	-0.0135343	-0.0136954	-0.0137375
0.61	0	5.684e-05	0.00025984	0.00068921	0.0014049	0.00174858	0.00074013	-0.0019537	-0.00556808	-0.00887798	-0.0111612	-0.0124839	-0.0131884	-0.0135462	-0.0137072	-0.0137494
0.6104	0	5.679e-05	0.00025948	0.00068827	0.00140225	0.00174169	0.00072804	-0.00196942	-0.00558475	-0.0088936	-0.0111752	-0.0124966	-0.0132006	-0.0135582	-0.0137191	-0.0137612
0.6108	0	5.723e-05	0.00026004	0.0006885	0.0014003	0.00173375	0.00071278	-0.00198967	-0.00560623	-0.00891348	-0.0111923	-0.0125113	-0.0132138	-0.0135706	-0.0137311	-0.0137732
0.6112	0	5.768e-05	0.0002606	0.00068872	0.00139836	0.00172582	0.00069752	-0.00200992	-0.0056277	-0.00893337	-0.0112094	-0.012526	-0.013227	-0.013583	-0.0137432	-0.0137851
0.6116	0	5.812e-05	0.00026116	0.00068895	0.00139641	0.00171788	0.00068225	-0.00203016	-0.00564918	-0.00895326	-0.0112266	-0.0125407	-0.0132402	-0.0135954	-0.0137552	-0.0137971
0.612	0	5.857e-05	0.00026171	0.00068918	0.00139446	0.00170994	0.00066699	-0.00205041	-0.00567065	-0.00897315	-0.0112437	-0.0125554	-0.0132534	-0.0136079	-0.0137673	-0.013809
0.6124	0	5.901e-05	0.00026227	0.0006894	0.00139252	0.00170201	0.00065173	-0.00207065	-0.00569213	-0.00899303	-0.0112608	-0.0125701	-0.0132666	-0.0136203	-0.0137793	-0.013821
0.6128	0	5.946e-05	0.00026283	0.00068963	0.00139057	0.00169407	0.00063647	-0.0020909	-0.0057136	-0.00901292	-0.0112779	-0.0125848	-0.0132798	-0.0136327	-0.0137914	-0.0138329
0.6132	0	5.99e-05	0.00026339	0.00068986	0.00138862	0.00168614	0.0006212	-0.00211114	-0.00573508	-0.00903281	-0.0112951	-0.0125995	-0.013293	-0.0136451	-0.0138034	-0.0138449
0.6136	0	5.986e-05	0.00026317	0.00068939	0.00138652	0.00167873	0.00060672	-0.00213067	-0.0057555	-0.00905093	-0.0113103	-0.0126128	-0.0133054	-0.0136572	-0.0138153	-0.0138567
0.614	0	5.982e-05	0.00026295	0.00068893	0.00138442	0.00167131	0.00059224	-0.00215021	-0.00577592	-0.00906905	-0.0113255	-0.0126261	-0.0133178	-0.0136692	-0.0138272	-0.0138686
0.6144	0	5.979e-05	0.00026274	0.00068846	0.00138232	0.0016639	0.00057775	-0.00216974	-0.00579634	-0.00908717	-0.0113408	-0.0126394	-0.0133302	-0.0136812	-0.0138391	-0.0138805
0.6148	0	5.975e-05	0.00026252	0.000688	0.00138022	0.00165649	0.00056327	-0.00218927	-0.00581676	-0.00910529	-0.011356	-0.0126527	-0.0133425	-0.0136932	-0.013851	-0.0138923
0.6152	0	5.971e-05	0.0002623	0.00068753	0.00137812	0.00164908	0.00054879	-0.0022088	-0.00583718	-0.0091234	-0.0113712	-0.012666	-0.0133549	-0.0137052	-0.0138628	-0.0139042
0.6156	0	5.967e-05	0.00026208	0.00068707	0.00137602	0.00164167	0.0005343	-0.00222833	-0.0058576	-0.00914152	-0.0113864	-0.0126793	-0.0133673	-0.0137173	-0.0138747	-0.0139161
0.616	0	5.963e-05	0.00026186	0.0006866	0.00137392	0.00163426	0.00051982	-0.00224786	-0.00587802	-0.00915964	-0.0114016	-0.0126926	-0.0133797	-0.0137293	-0.0138866	-0.0139279
0.6164	0	5.96e-05	0.00026164	0.00068613	0.00137182	0.00162685	0.00050534	-0.0022674	-0.00589844	-0.00917776	-0.0114169	-0.012706	-0.0133921	-0.0137413	-0.0138985	-0.0139398
0.6168	0	6.057e-05	0.00026348	0.00068898	0.00137248	0.00161705	0.00048114	-0.00230142	-0.00593325	-0.00920657	-0.0114384	-0.0127225	-0.0134059	-0.0137539	-0.0139105	-0.0139517
0.6172	0	6.154e-05	0.00026531	0.00069184	0.00137315	0.00160726	0.00045694	-0.00233544	-0.00596806	-0.00923538	-0.0114599	-0.012739	-0.0134198	-0.0137664	-0.0139226	-0.0139636
0.6176	0	6.252e-05	0.00026714	0.00069469	0.00137382	0.00159747	0.00043274	-0.00236946	-0.00600287	-0.00926419	-0.0114815	-0.0127555	-0.0134336	-0.013779	-0.0139346	-0.0139756
0.618	0	6.349e-05	0.00026897	0.00069754	0.00137448	0.00158767	0.00040855	-0.00240349	-0.00603768	-0.009293	-0.011503	-0.012772	-0.0134474	-0.0137916	-0.0139466	-0.0139875
0.6184	0	6.446e-05	0.0002708	0.00070039	0.00137515	0.00157788	0.00038435	-0.00243751	-0.00607248	-0.00932181	-0.0115246	-0.0127885	-0.0134612	-0.0138041	-0.0139587	-0.0139994
0.6188	0	6.544e-05	0.00027264	0.00070324	0.00137582	0.00156809	0.00036015	-0.00247153	-0.00610729	-0.00935062	-0.0115461	-0.012805	-0.0134751	-0.0138167	-0.0139707	-0.0140114
0.6192	0	6.641e-05	0.00027447	0.00070609	0.00137648	0.00155829	0.00033595	-0.00250555	-0.0061421	-0.00937943	-0.0115677	-0.0128215	-0.0134889	-0.0138293	-0.0139828	-0.0140233
0.6196	0	6.738e-05	0.0002763	0.00070894	0.00137715	0.0015485	0.00031175	-0.00253958	-0.00617691	-0.00940824	-0.0115892	-0.012838	-0.0135027	-0.0138419	-0.0139948	-0.0140352
0.62	0	6.855e-05	0.00027847	0.00071286	0.00137867	0.00153467	0.00027399	-0.00259641	-0.00623821	-0.00946179	-0.0116304	-0.0128672	-0.0135232	-0.0138572	-0.0140076	-0.0140473
0.6204	0	6.972e-05	0.00028065	0.00071679	0.0013802	0.00152084	0.00023623	-0.00265324	-0.0062995	-0.00951534	-0.0116717	-0.0128964	-0.0135437	-0.0138725	-0.0140204	-0.0140594
0.6208	0	7.088e-05	0.00028282	0.00072072	0.00138172	0.00150701	0.00019846	-0.00271007	-0.0063608	-0.00956888	-0.0117129	-0.0129256	-0.0135642	-0.0138878	-0.0140332	-0.0140716
0.6212	0	7.205e-05	0.00028499	0.00072464	0.00138324	0.00149318	0.0001607	-0.0027669	-0.0064221	-0.00962243	-0.0117542	-0.0129549	-0.0135846	-0.0139031	-0.014046	-0.0140837
0.6216	0	7.322e-05	0.00028717	0.00072857	0.00138477	0.00147935	0.00012294	-0.00282372	-0.0064834	-0.00967598	-0.0117954	-0.0129841	-0.0136051	-0.0139184	-0.0140588	-0.0140958
0.622	0	7.438e-05	0.00028934	0.0007325	0.00138629	0.00146552	8.517e-05	-0.00288055	-0.00654469	-0.00972952	-0.0118366	-0.0130133	-0.0136256	-0.0139337	-0.0140716	-0.0141079
0.6224	0	7.555e-05	0.00029151	0.00073642	0.00138782	0.00145169	4.741e-05	-0.00293738	-0.00660599	-0.00978307	-0.0118779	-0.0130425	-0.0136461	-0.013949	-0.0140844	-0.01412
0.6228	0	7.672e-05	0.00029369	0.00074035	0.00138934	0.00143786	9.65e-06	-0.00299421	-0.00666729	-0.00983662	-0.0119191	-0.0130717	-0.0136665	-0.0139644	-0.0140972	-0.0141321
0.6232	0	7.545e-05	0.0002908	0.00073527	0.00138302	0.00143366	9.61e-06	-0.00299157	-0.00666553	-0.00983849	-0.011925	-0.0130804	-0.0136768	-0.0139754	-0.0141086	-0.0141437
0.6236	0	7.418e-05	0.00028791	0.00073018	0.00137669	0.00142947	9.57e-06	-0.00298892	-0.00666377	-0.00984036	-0.0119309	-0.0130892	-0.0136871	-0.0139865	-0.0141201	-0.0141552
0.624	0	7.291e-05	0.00028502	0.00072509	0.00137037	0.00142527	9.53e-06	-0.00298628	-0.00666201	-0.00984223	-0.0119369	-0.0130979	-0.0136974	-0.0139976	-0.0141315	-0.0141667
0.6244	0	7.164e-05	0.00028214	0.00072001	0.00136405	0.00142108	9.5e-06	-0.00298363	-0.00666025	-0.0098441	-0.0119428	-0.0131066	-0.0137077	-0.0140086	-0.0141429	-0.0141782
0.6248	0	7.037e-05	0.00027925	0.00071492	0.00135772	0.00141689	9.46e-06	-0.00298099	-0.00665849	-0.00984598	-0.0119487	-0.0131153	-0.013718	-0.0140197	-0.0141543	-0.0141897
0.6252	0	6.91e-05	0.00027636	0.00070984	0.0013514	0.00141269	9.42e-06	-0.00297834	-0.00665673	-0.00984785	-0.0119546	-0.0131241	-0.0137283	-0.0140308	-0.0141657	-0.0142013
0.6256	0	6.783e-05	0.00027347	0.00070475	0.00134508	0.0014085	9.39e-06	-0.0029757	-0.00665497	-0.00984972	-0.0119605	-0.0131328	-0.0137386	-0.0140419	-0.0141771	-0.0142128
0.626	0	6.656e-05	0.00027059	0.00069967	0.00133875	0.0014043	9.35e-06	-0.00297305	-0.00665321	-0.00985159	-0.0119664	-0.0131415	-0.0137489	-0.0140529	-0.0141886	-0.0142243
0.6264	0	6.563e-05	0.00026844	0.00069586	0.00133341	0.00139881	4.77e-06	-0.0029771	-0.00665809	-0.00985839	-0.0119752	-0.0131517	-0.0137599	-0.0140643	-0.0142002	-0.0142359
0.6268	0	6.471e-05	0.00026629	0.00069205	0.00132807	0.00139332	1.8e-07	-0.00298115	-0.00666297	-0.00986518	-0.011984	-0.0131619	-0.0137709	-0.0140757	-0.0142117	-0.0142476
0.6272	0	6.378e-05	0.00026413	0.00068824	0.00132273	0.00138782	-4.4e-06	-0.0029852	-0.00666784	-0.00987197	-0.0119928	-0.0131721	-0.0137819	-0.0140871	-0.0142233	-0.0142592
0.6276	0	6.285e-05	0.00026198	0.00068443	0.00131739	0.00138233	-8.98e-06	-0.00298925	-0.00667272	-0.00987876	-0.0120017	-0.0131824	-0.0137929	-0.0140985	-0.0142349	-0.0142709
0.628	0	6.193e-05	0.00025983	0.00068062	0.00131205	0.00137684	-1.356e-05	-0.0029933	-0.0066776	-0.00988556	-0.0120105	-0.0131926	-0.0138039	-0.0141099	-0.0142465	-0.0142825
0.6284	0	6.1e-05	0.00025768	0.00067681	0.00130671	0.00137134	-1.814e-05	-0.00299736	-0.00668248	-0.00989235	-0.0120193	-0.0132028	-0.0138149	-0.0141213	-0.0142581	-0.0142942
0.6288	0	6.007e-05	0.00025553	0.000673	0.00130137	0.00136585	-2.273e-05	-0.00300141	-0.00668736	-0.00989914	-0.0120281	-0.013213	-0.0138259	-0.0141327	-0.0142697	-0.0143058
0.6292	0	5.945e-05	0.00025403	0.0006703	0.00129689	0.00135937	-3.089e-05	-0.00301066	-0.00669726	-0.00990948	-0.0120388	-0.013224	-0.0138373	-0.0141443	-0.0142813	-0.0143175
0.6296	0	5.882e-05	0.00025253	0.0006676	0.00129242	0.00135288	-3.905e-05	-0.00301991	-0.00670717	-0.00991981	-0.0120495	-0.0132351	-0.0138486	-0.0141559	-0.014293	-0.0143292
0.63	0	5.82e-05	0.00025103	0.0006649	0.00128794	0.0013464	-4.722e-05	-0.00302916	-0.00671707	-0.00993015	-0.0120602	-0.0132462	-0.01386	-0.0141674	-0.0143047	-0.0143409
0.6304	0	5.758e-05	0.00024953	0.00066221	0.00128347	0.00133992	-5.538e-05	-0.00303842	-0.00672697	-0.00994048	-0.012071	-0.0132573	-0.0138714	-0.014179	-0.0143163	-0.0143526
0.6308	0	5.696e-05	0.00024803	0.00065951	0.00127899	0.00133344	-6.354e-05	-0.00304767	-0.00673688	-0.00995082	-0.0120817	-0.0132683	-0.0138827	-0.0141906	-0.014328	-0.0143643
0.6312	0	5.633e-05	0.00024652	0.00065681	0.00127452	0.00132696	-7.171e-05	-0.00305692	-0.00674678	-0.00996115	-0.0120924	-0.0132794	-0.0138941	-0.0142022	-0.0143397	-0.014376
0.6316	0	5.571e-05	0.00024502	0.00065411	0.00127005	0.00132047	-7.987e-05	-0.00306618	-0.00675668	-0.00997149	-0.0121031	-0.0132905	-0.0139055	-0.0142137	-0.0143513	-0.0143877
0.632	0	5.509e-05	0.00024352	0.00065141	0.00126557	0.00131399	-8.803e-05	-0.00307543	-0.00676658	-0.00998182	-0.0121138	-0.0133016	-0.0139169	-0.0142253	-0.014363	-0.0143994
0.6324	0	5.46e-05	0.0002423	0.00064917	0.00126146	0.00130705	-9.786e-05	-0.00308717	-0.00677898	-0.00999404	-0.0121257	-0.0133132	-0.0139285	-0.0142369	-0.0143746	-0.0144111
0.6328	0	5.41e-05	0.00024107	0.00064694	0.00125734	0.0013001	-0.00010769	-0.00309891	-0.00679137	-0.0100062	-0.0121375	-0.0133248	-0.0139401	-0.0142486	-0.0143863	-0.0144229
0.6332	0	5.361e-05	0.00023984	0.0006447	0.00125323	0.00129316	-0.00011752	-0.00311064	-0.00680377	-0.0100185	-0.0121494	-0.0133365	-0.0139517	-0.0142603	-0.014398	-0.0144346
0.6336	0	5.312e-05	0.00023862	0.00064247	0.00124911	0.00128621	-0.00012735	-0.00312238	-0.00681616	-0.0100307	-0.0121612	-0.0133481	-0.0139633	-0.0142719	-0.0144097	-0.0144463
0.634	0	5.263e-05	0.00023739	0.00064023	0.001245	0.00127927	-0.00013718	-0.00313412	-0.00682855	-0.0100429	-0.0121731	-0.0133598	-0.013975	-0.0142836	-0.0144214	-0.014458
0.6344	0	5.214e-05	0.00023616	0.000638	0.00124088	0.00127232	-0.00014701	-0.00314586	-0.00684095	-0.0100551	-0.0121849	-0.0133714	-0.0139866	-0.0142952	-0.014433	-0.0144697
0.6348	0	5.165e-05	0.00023494	0.00063576	0.00123677	0.00126538	-0.00015684	-0.0031576	-0.00685334	-0.0100673	-0.0121968	-0.0133831	-0.0139982	-0.0143069	-0.0144447	-0.0144814
0.6352	0	5.116e-05	0.00023371	0.00063352	0.00123265	0.00125843	-0.00016667	-0.00316934	-0.00686574	-0.0100795	-0.0122086	-0.0133947	-0.0140098	-0.0143185	-0.0144564	-0.0144931
0.6356	0	5.077e-05	0.00023273	0.00063173	0.00122887	0.00125103	-0.00017804	-0.00318327	-0.00688017	-0.0100931	-0.0122211	-0.0134066	-0.0140215	-0.0143302	-0.0144681	-0.0145048
0.636	0	5.038e-05	0.00023175	0.00062994	0.00122509	0.00124363	-0.00018941	-0.0031972	-0.0068946	-0.0101066	-0.0122336	-0.0134185	-0.0140332	-0.0143419	-0.0144798	-0.0145165
0.6364	0	5e-05	0.00023077	0.00062815	0.00122131	0.00123623	-0.00020078	-0.00321112	-0.00690903	-0.0101202	-0.012246	-0.0134303	-0.0140449	-0.0143535	-0.0144914	-0.0145282
0.6368	0	4.961e-05	0.00022979	0.00062636	0.00121752	0.00122883	-0.00021215	-0.00322505	-0.00692345	-0.0101337	-0.0122585	-0.0134422	-0.0140566	-0.0143652	-0.0145031	-0.0145399
0.6372	0	4.922e-05	0.00022881	0.00062457	0.00121374	0.00122143	-0.00022352	-0.00323898	-0.00693788	-0.0101473	-0.012271	-0.0134541	-0.0140683	-0.0143769	-0.0145148	-0.0145516
0.6376	0	4.883e-05	0.00022782	0.00062278	0.00120996	0.00121403	-0.00023489	-0.00325291	-0.00695231	-0.0101608	-0.0122835	-0.0134659	-0.01408	-0.0143885	-0.0145265	-0.0145633
0.638	0	4.845e-05	0.00022684	0.00062099	0.00120618	0.00120663	-0.00024627	-0.00326684	-0.00696674	-0.0101744	-0.0122959	-0.0134778	-0.0140917	-0.0144002	-0.0145382	-0.014575
0.6384	0	4.806e-05	0.00022586	0.0006192	0.00120239	0.00119923	-0.00025764	-0.00328077	-0.00698117	-0.0101879	-0.0123084	-0.0134897	-0.0141034	-0.0144119	-0.0145498	-0.0145867
0.6388	0	4.768e-05	0.0002249	0.00061741	0.00119855	0.00119177	-0.00026902	-0.00329468	-0.00699561	-0.0102015	-0.012321	-0.0135016	-0.0141151	-0.0144235	-0.0145615	-0.0145984
0.6392	0	4.73e-05	0.00022393	0.00061561	0.0011947	0.00118432	-0.0002804	-0.00330859	-0.00701004	-0.0102151	-0.0123336	-0.0135136	-0.0141268	-0.0144352	-0.0145732	-0.0146101
0.6396	0	4.693e-05	0.00022297	0.00061382	0.00119085	0.00117686	-0.00029178	-0.00332251	-0.00702448	-0.0102287	-0.0123461	-0.0135255	-0.0141386	-0.0144468	-0.0145848	-0.0146218
0.64	0	4.655e-05	0.000222	0.00061203	0.00118701	0.00116941	-0.00030316	-0.00333642	-0.00703891	-0.0102423	-0.0123587	-0.0135374	-0.0141503	-0.0144585	-0.0145965	-0.0146334
0.6404	0	4.617e-05	0.00022104	0.00061024	0.00118316	0.00116196	-0.00031454	-0.00335033	-0.00705334	-0.0102559	-0.0123712	-0.0135494	-0.014162	-0.0144701	-0.0146082	-0.0146451
0.6408	0	4.579e-05	0.00022007	0.00060845	0.00117931	0.0011545	-0.00032592	-0.00336425	-0.00706778	-0.0102696	-0.0123838	-0.0135613	-0.0141737	-0.0144818	-0.0146199	-0.0146569
0.6412	0	4.541e-05	0.00021911	0.00060665	0.00117546	0.00114705	-0.00033731	-0.00337816	-0.00708221	-0.0102832	-0.0123963	-0.0135732	-0.0141855	-0.0144935	-0.0146315	-0.0146686
0.6416	0	4.503e-05	0.00021814	0.00060486	0.00117162	0.0011396	-0.00034869	-0.00339207	-0.00709665	-0.0102968	-0.0124089	-0.0135852	-0.0141972	-0.0145051	-0.0146432	-0.0146802
0.642	0	4.474e-05	0.00021736	0.00060338	0.00116788	0.00113177	-0.00036117	-0.00340756	-0.00711258	-0.0103114	-0.0124219	-0.0135973	-0.0142089	-0.0145168	-0.0146548	-0.0146919
0.6424	0	4.445e-05	0.00021658	0.00060189	0.00116415	0.00112395	-0.00037364	-0.00342304	-0.00712851	-0.010326	-0.012435	-0.0136094	-0.0142207	-0.0145285	-0.0146665	-0.0147036
0.6428	0	4.415e-05	0.0002158	0.0006004	0.00116041	0.00111612	-0.00038612	-0.00343853	-0.00714445	-0.0103406	-0.012448	-0.0136215	-0.0142325	-0.0145401	-0.0146781	-0.0147153
0.6432	0	4.386e-05	0.00021502	0.00059892	0.00115668	0.00110829	-0.0003986	-0.00345401	-0.00716038	-0.0103552	-0.012461	-0.0136336	-0.0142442	-0.0145518	-0.0146898	-0.014727
0.6436	0	4.357e-05	0.00021424	0.00059743	0.00115295	0.00110047	-0.00041108	-0.00346949	-0.00717631	-0.0103698	-0.0124741	-0.0136457	-0.014256	-0.0145634	-0.0147015	-0.0147386
0.644	0	4.327e-05	0.00021346	0.00059595	0.00114921	0.00109264	-0.00042356	-0.00348498	-0.00719224	-0.0103844	-0.0124871	-0.0136578	-0.0142678	-0.0145751	-0.0147131	-0.0147503
0.6444	0	4.298e-05	0.00021268	0.00059446	0.00114548	0.00108482	-0.00043604	-0.00350046	-0.00720818	-0.010399	-0.0125001	-0.0136699	-0.0142796	-0.0145868	-0.0147248	-0.014762
0.6448	0	4.277e-05	0.00021207	0.00059327	0.00114191	0.00107655	-0.00044976	-0.00351767	-0.00722574	-0.0104148	-0.0125138	-0.0136823	-0.0142914	-0.0145984	-0.0147364	-0.0147736
0.6452	0	4.257e-05	0.00021146	0.00059209	0.00113834	0.00106828	-0.00046348	-0.00353487	-0.0072433	-0.0104305	-0.0125275	-0.0136947	-0.0143032	-0.01461	-0.014748	-0.0147852
0.6456	0	4.236e-05	0.00021086	0.0005909	0.00113477	0.00106001	-0.0004772	-0.00355207	-0.00726086	-0.0104463	-0.0125411	-0.0137071	-0.0143151	-0.0146217	-0.0147595	-0.0147968
0.646	0	4.216e-05	0.00021025	0.00058972	0.0011312	0.00105174	-0.00049092	-0.00356927	-0.00727842	-0.0104621	-0.0125548	-0.0137194	-0.0143269	-0.0146333	-0.0147711	-0.0148084
0.6464	0	4.195e-05	0.00020964	0.00058853	0.00112764	0.00104347	-0.00050464	-0.00358647	-0.00729598	-0.0104778	-0.0125685	-0.0137318	-0.0143388	-0.014645	-0.0147827	-0.01482
0.6468	0	4.175e-05	0.00020904	0.00058734	0.00112407	0.0010352	-0.00051836	-0.00360367	-0.00731354	-0.0104936	-0.0125821	-0.0137442	-0.0143506	-0.0146566	-0.0147943	-0.0148315
0.6472	0	4.154e-05	0.00020843	0.00058616	0.0011205	0.00102693	-0.00053208	-0.00362088	-0.0073311	-0.0105093	-0.0125958	-0.0137566	-0.0143625	-0.0146683	-0.0148059	-0.0148431
0.6476	0	4.134e-05	0.00020782	0.00058497	0.00111693	0.00101866	-0.00054581	-0.00363808	-0.00734865	-0.0105251	-0.0126094	-0.013769	-0.0143743	-0.0146799	-0.0148175	-0.0148547
0.648	0	4.116e-05	0.00020729	0.00058392	0.00111338	0.00101008	-0.00056019	-0.00365611	-0.00736696	-0.0105413	-0.0126233	-0.0137814	-0.0143862	-0.0146916	-0.0148291	-0.0148663
0.6484	0	4.098e-05	0.00020675	0.00058286	0.00110983	0.0010015	-0.00057458	-0.00367415	-0.00738527	-0.0105575	-0.0126372	-0.0137939	-0.014398	-0.0147032	-0.0148407	-0.0148779
0.6488	0	4.08e-05	0.00020621	0.00058181	0.00110628	0.00099292	-0.00058896	-0.00369219	-0.00740357	-0.0105737	-0.012651	-0.0138063	-0.0144099	-0.0147149	-0.0148523	-0.0148896
0.6492	0	4.063e-05	0.00020567	0.00058076	0.00110272	0.00098434	-0.00060335	-0.00371022	-0.00742188	-0.0105899	-0.0126649	-0.0138187	-0.0144218	-0.0147265	-0.0148639	-0.0149012
0.6496	0	4.045e-05	0.00020514	0.0005797	0.00109917	0.00097576	-0.00061774	-0.00372826	-0.00744019	-0.0106061	-0.0126788	-0.0138312	-0.0144336	-0.0147382	-0.0148755	-0.0149128
0.65	0	4.027e-05	0.0002046	0.00057865	0.00109562	0.00096718	-0.00063212	-0.0037463	-0.00745849	-0.0106224	-0.0126926	-0.0138437	-0.0144455	-0.0147498	-0.0148871	-0.0149244
0.6504	0	4.01e-05	0.00020406	0.00057759	0.00109207	0.00095859	-0.00064651	-0.00376433	-0.0074768	-0.0106386	-0.0127065	-0.0138561	-0.0144573	-0.0147615	-0.0148986	-0.014936
0.6508	0	3.992e-05	0.00020353	0.00057654	0.00108852	0.00095001	-0.00066089	-0.00378237	-0.0074951	-0.0106548	-0.0127204	-0.0138685	-0.0144692	-0.0147732	-0.0149102	-0.0149476
0.6512	0	3.968e-05	0.00020285	0.00057521	0.00108474	0.00094166	-0.00067434	-0.003799	-0.00751204	-0.0106701	-0.0127338	-0.0138808	-0.014481	-0.0147848	-0.0149218	-0.0149593
0.6516	0	3.943e-05	0.00020218	0.00057389	0.00108097	0.0009333	-0.00068779	-0.00381563	-0.00752898	-0.0106854	-0.0127472	-0.0138931	-0.0144928	-0.0147964	-0.0149334	-0.0149709
0.652	0	3.919e-05	0.00020151	0.00057257	0.00107719	0.00092494	-0.00070124	-0.00383226	-0.00754592	-0.0107006	-0.0127605	-0.0139053	-0.0145046	-0.0148081	-0.014945	-0.0149825
0.6524	0	3.895e-05	0.00020083	0.00057125	0.00107342	0.00091658	-0.00071469	-0.00384888	-0.00756286	-0.0107159	-0.0127739	-0.0139176	-0.0145164	-0.0148197	-0.0149567	-0.0149941
0.6528	0	3.87e-05	0.00020016	0.00056993	0.00106965	0.00090822	-0.00072814	-0.00386551	-0.0075798	-0.0107312	-0.0127873	-0.0139298	-0.0145281	-0.0148313	-0.0149683	-0.0150058
0.6532	0	3.846e-05	0.00019949	0.00056861	0.00106587	0.00089987	-0.00074159	-0.00388214	-0.00759674	-0.0107465	-0.0128007	-0.0139421	-0.0145399	-0.014843	-0.0149799	-0.0150174
0.6536	0	3.822e-05	0.00019881	0.00056728	0.0010621	0.00089151	-0.00075504	-0.00389877	-0.00761368	-0.0107618	-0.0128141	-0.0139543	-0.0145517	-0.0148546	-0.0149915	-0.0150291
0.654	0	3.797e-05	0.00019814	0.00056596	0.00105832	0.00088315	-0.00076849	-0.0039154	-0.00763062	-0.010777	-0.0128275	-0.0139666	-0.0145635	-0.0148662	-0.0150031	-0.0150407
0.6544	0	3.789e-05	0.00019782	0.00056527	0.00105482	0.0008737	-0.00078473	-0.00393579	-0.00765103	-0.0107947	-0.0128421	-0.0139794	-0.0145755	-0.0148779	-0.0150147	-0.0150523
0.6548	0	3.78e-05	0.0001975	0.00056458	0.00105133	0.00086426	-0.00080098	-0.00395617	-0.00767144	-0.0108123	-0.0128568	-0.0139922	-0.0145875	-0.0148896	-0.0150263	-0.0150639
0.6552	0	3.771e-05	0.00019717	0.00056388	0.00104783	0.00085481	-0.00081723	-0.00397655	-0.00769184	-0.0108299	-0.0128714	-0.014005	-0.0145995	-0.0149013	-0.0150379	-0.0150756
0.6556	0	3.762e-05	0.00019685	0.00056319	0.00104433	0.00084536	-0.00083347	-0.00399694	-0.00771225	-0.0108475	-0.012886	-0.0140178	-0.0146115	-0.014913	-0.0150495	-0.0150872
0.656	0	3.754e-05	0.00019653	0.0005625	0.00104083	0.00083591	-0.00084972	-0.00401732	-0.00773266	-0.0108652	-0.0129006	-0.0140306	-0.0146235	-0.0149247	-0.015061	-0.0150988
0.6564	0	3.745e-05	0.00019621	0.00056181	0.00103733	0.00082647	-0.00086596	-0.0040377	-0.00775306	-0.0108828	-0.0129152	-0.0140434	-0.0146355	-0.0149364	-0.0150726	-0.0151105
0.6568	0	3.736e-05	0.00019589	0.00056111	0.00103383	0.00081702	-0.00088221	-0.00405809	-0.00777347	-0.0109004	-0.0129298	-0.0140562	-0.0146475	-0.0149481	-0.0150842	-0.0151221
0.6572	0	3.713e-05	0.00019511	0.00055979	0.00102991	0.00080558	-0.000905	-0.00409077	-0.00781002	-0.0109356	-0.0129601	-0.0140794	-0.014665	-0.0149619	-0.0150963	-0.0151337
0.6576	0	3.691e-05	0.00019433	0.00055847	0.00102598	0.00079415	-0.00092779	-0.00412346	-0.00784658	-0.0109708	-0.0129903	-0.0141026	-0.0146824	-0.0149758	-0.0151083	-0.0151453
0.658	0	3.668e-05	0.00019355	0.00055715	0.00102206	0.00078271	-0.00095057	-0.00415615	-0.00788313	-0.011006	-0.0130204	-0.0141258	-0.0146998	-0.0149896	-0.0151203	-0.0151569
0.6584	0	3.645e-05	0.00019277	0.00055583	0.00101813	0.00077128	-0.00097336	-0.00418883	-0.00791968	-0.0110412	-0.0130507	-0.014149	-0.0147173	-0.0150034	-0.0151324	-0.0151685
0.6588	0	3.623e-05	0.00019199	0.00055451	0.0010142	0.00075984	-0.00099615	-0.00422152	-0.00795623	-0.0110764	-0.0130808	-0.0141722	-0.0147347	-0.0150172	-0.0151444	-0.0151801
0.6592	0	3.6e-05	0.00019121	0.00055318	0.00101028	0.00074841	-0.00101894	-0.00425421	-0.00799279	-0.0111116	-0.0131111	-0.0141954	-0.0147522	-0.0150311	-0.0151564	-0.0151917
0.6596	0	3.577e-05	0.00019043	0.00055186	0.00100635	0.00073697	-0.00104173	-0.00428689	-0.00802934	-0.0111468	-0.0131413	-0.0142186	-0.0147696	-0.0150449	-0.0151685	-0.0152033
0.66	0	3.555e-05	0.00018965	0.00055054	0.00100243	0.00072554	-0.00106452	-0.00431958	-0.00806589	-0.0111819	-0.0131714	-0.0142418	-0.014787	-0.0150587	-0.0151805	-0.0152149
0.6604	0	3.536e-05	0.00018913	0.00054945	0.00099848	0.00071614	-0.00107982	-0.00433835	-0.00808468	-0.0111985	-0.0131855	-0.0142543	-0.0147989	-0.0150703	-0.0151921	-0.0152265
0.6608	0	3.518e-05	0.00018862	0.00054836	0.00099454	0.00070674	-0.00109512	-0.00435713	-0.00810346	-0.011215	-0.0131995	-0.0142668	-0.0148107	-0.0150819	-0.0152036	-0.0152381
0.6612	0	3.5e-05	0.0001881	0.00054727	0.00099059	0.00069735	-0.00111042	-0.00437591	-0.00812225	-0.0112315	-0.0132135	-0.0142793	-0.0148226	-0.0150936	-0.0152152	-0.0152497
0.6616	0	3.482e-05	0.00018758	0.00054618	0.00098664	0.00068795	-0.00112572	-0.00439468	-0.00814104	-0.011248	-0.0132275	-0.0142918	-0.0148345	-0.0151052	-0.0152268	-0.0152614
0.662	0	3.463e-05	0.00018706	0.00054509	0.0009827	0.00067855	-0.00114102	-0.00441346	-0.00815982	-0.0112645	-0.0132415	-0.0143043	-0.0148463	-0.0151168	-0.0152383	-0.015273
0.6624	0	3.445e-05	0.00018654	0.00054401	0.00097875	0.00066915	-0.00115632	-0.00443223	-0.00817861	-0.011281	-0.0132555	-0.0143168	-0.0148582	-0.0151284	-0.0152499	-0.0152846
0.6628	0	3.427e-05	0.00018603	0.00054292	0.00097481	0.00065975	-0.00117163	-0.00445101	-0.0081974	-0.0112975	-0.0132695	-0.0143293	-0.01487	-0.01514	-0.0152614	-0.0152963
0.6632	0	3.409e-05	0.00018551	0.00054183	0.00097086	0.00065036	-0.00118693	-0.00446978	-0.00821618	-0.011314	-0.0132836	-0.0143418	-0.0148819	-0.0151516	-0.015273	-0.0153079
0.6636	0	3.391e-05	0.000185	0.00054074	0.00096681	0.00064071	-0.0012026	-0.00448899	-0.00823538	-0.0113308	-0.0132978	-0.0143545	-0.0148938	-0.0151633	-0.0152846	-0.0153196
0.664	0	3.373e-05	0.00018449	0.00053965	0.00096277	0.00063106	-0.00121827	-0.00450819	-0.00825458	-0.0113477	-0.0133121	-0.0143672	-0.0149058	-0.015175	-0.0152962	-0.0153312
0.6644	0	3.355e-05	0.00018399	0.00053856	0.00095872	0.00062141	-0.00123395	-0.00452739	-0.00827378	-0.0113645	-0.0133264	-0.0143798	-0.0149177	-0.0151866	-0.0153078	-0.0153429
0.6648	0	3.337e-05	0.00018348	0.00053747	0.00095467	0.00061176	-0.00124962	-0.00454659	-0.00829298	-0.0113814	-0.0133406	-0.0143925	-0.0149296	-0.0151983	-0.0153194	-0.0153546
0.6652	0	3.32e-05	0.00018297	0.00053638	0.00095062	0.00060211	-0.00126529	-0.00456579	-0.00831218	-0.0113982	-0.0133549	-0.0144052	-0.0149416	-0.01521	-0.015331	-0.0153663
0.6656	0	3.302e-05	0.00018246	0.00053529	0.00094657	0.00059246	-0.00128097	-0.00458499	-0.00833138	-0.0114151	-0.0133691	-0.0144178	-0.0149535	-0.0152216	-0.0153426	-0.0153779
0.666	0	3.284e-05	0.00018195	0.0005342	0.00094253	0.00058282	-0.00129664	-0.00460419	-0.00835058	-0.0114319	-0.0133834	-0.0144305	-0.0149654	-0.0152333	-0.0153542	-0.0153896
0.6664	0	3.266e-05	0.00018145	0.00053311	0.00093848	0.00057317	-0.00131231	-0.0046234	-0.00836978	-0.0114488	-0.0133977	-0.0144432	-0.0149774	-0.015245	-0.0153658	-0.0154013
0.6668	0	3.258e-05	0.00018118	0.00053244	0.00093447	0.00056253	-0.00133001	-0.00464495	-0.0083908	-0.0114665	-0.0134121	-0.0144557	-0.0149892	-0.0152566	-0.0153774	-0.0154131
0.6672	0	3.251e-05	0.00018092	0.00053177	0.00093045	0.0005519	-0.00134771	-0.0046665	-0.00841182	-0.0114842	-0.0134264	-0.0144682	-0.015001	-0.0152682	-0.015389	-0.0154248
0.6676	0	3.243e-05	0.00018065	0.0005311	0.00092644	0.00054126	-0.0013654	-0.00468805	-0.00843284	-0.0115019	-0.0134408	-0.0144808	-0.0150128	-0.0152798	-0.0154007	-0.0154366
0.668	0	3.235e-05	0.00018039	0.00053042	0.00092243	0.00053062	-0.0013831	-0.0047096	-0.00845387	-0.0115196	-0.0134552	-0.0144933	-0.0150247	-0.0152914	-0.0154123	-0.0154483
0.6684	0	3.227e-05	0.00018012	0.00052975	0.00091842	0.00051999	-0.00140079	-0.00473115	-0.00847489	-0.0115373	-0.0134696	-0.0145059	-0.0150365	-0.0153031	-0.0154239	-0.0154601
0.6688	0	3.22e-05	0.00017986	0.00052908	0.0009144	0.00050935	-0.00141849	-0.0047527	-0.00849591	-0.011555	-0.0134839	-0.0145184	-0.0150483	-0.0153147	-0.0154355	-0.0154718
0.6692	0	3.212e-05	0.00017959	0.00052841	0.00091039	0.00049872	-0.00143618	-0.00477425	-0.00851693	-0.0115727	-0.0134983	-0.014531	-0.0150601	-0.0153263	-0.0154472	-0.0154836
0.6696	0	3.204e-05	0.00017933	0.00052773	0.00090638	0.00048808	-0.00145388	-0.0047958	-0.00853795	-0.0115904	-0.0135127	-0.0145435	-0.015072	-0.0153379	-0.0154588	-0.0154953
0.67	0	3.19e-05	0.00017891	0.00052676	0.00090213	0.0004776	-0.00147098	-0.00481663	-0.00855852	-0.0116081	-0.0135274	-0.0145564	-0.015084	-0.0153497	-0.0154705	-0.0155072
0.6704	0	3.175e-05	0.0001785	0.00052578	0.00089788	0.00046711	-0.00148808	-0.00483747	-0.00857909	-0.0116258	-0.013542	-0.0145692	-0.015096	-0.0153614	-0.0154822	-0.0155192
0.6708	0	3.161e-05	0.00017809	0.0005248	0.00089364	0.00045663	-0.00150518	-0.0048583	-0.00859965	-0.0116435	-0.0135567	-0.0145821	-0.0151081	-0.0153732	-0.015494	-0.0155311
0.6712	0	3.146e-05	0.00017768	0.00052383	0.00088939	0.00044614	-0.00152227	-0.00487913	-0.00862022	-0.0116612	-0.0135714	-0.0145949	-0.0151201	-0.0153849	-0.0155057	-0.015543
0.6716	0	3.132e-05	0.00017727	0.00052285	0.00088514	0.00043566	-0.00153937	-0.00489997	-0.00864078	-0.0116789	-0.0135861	-0.0146078	-0.0151321	-0.0153967	-0.0155174	-0.0155549
0.672	0	3.118e-05	0.00017686	0.00052187	0.00088089	0.00042518	-0.00155647	-0.0049208	-0.00866135	-0.0116966	-0.0136007	-0.0146206	-0.0151442	-0.0154084	-0.0155291	-0.0155668
0.6724	0	3.103e-05	0.00017645	0.0005209	0.00087664	0.00041469	-0.00157357	-0.00494163	-0.00868192	-0.0117144	-0.0136154	-0.0146335	-0.0151562	-0.0154202	-0.0155408	-0.0155787
0.6728	0	3.095e-05	0.00017618	0.00052015	0.00087232	0.00040351	-0.00159184	-0.00496361	-0.00870315	-0.0117321	-0.0136298	-0.0146461	-0.0151681	-0.0154319	-0.0155526	-0.0155908
0.6732	0	3.087e-05	0.00017592	0.00051941	0.000868	0.00039232	-0.00161011	-0.00498559	-0.00872439	-0.0117499	-0.0136442	-0.0146587	-0.01518	-0.0154436	-0.0155644	-0.0156028
0.6736	0	3.08e-05	0.00017566	0.00051867	0.00086367	0.00038114	-0.00162838	-0.00500757	-0.00874562	-0.0117676	-0.0136586	-0.0146712	-0.0151919	-0.0154553	-0.0155762	-0.0156149
0.674	0	3.072e-05	0.0001754	0.00051792	0.00085935	0.00036995	-0.00164665	-0.00502955	-0.00876686	-0.0117854	-0.0136729	-0.0146838	-0.0152038	-0.015467	-0.015588	-0.015627
0.6744	0	3.064e-05	0.00017513	0.00051718	0.00085503	0.00035877	-0.00166492	-0.00505152	-0.0087881	-0.0118032	-0.0136873	-0.0146964	-0.0152157	-0.0154787	-0.0155998	-0.015639
0.6748	0	3.056e-05	0.00017487	0.00051644	0.0008507	0.00034758	-0.00168319	-0.0050735	-0.00880933	-0.0118209	-0.0137017	-0.014709	-0.0152276	-0.0154904	-0.0156116	-0.0156511
0.6752	0	3.048e-05	0.00017461	0.0005157	0.00084638	0.0003364	-0.00170146	-0.00509548	-0.00883057	-0.0118387	-0.0137161	-0.0147216	-0.0152394	-0.0155021	-0.0156234	-0.0156632
0.6756	0	3.04e-05	0.00017435	0.00051495	0.00084206	0.00032522	-0.00171972	-0.00511746	-0.0088518	-0.0118564	-0.0137304	-0.0147342	-0.0152513	-0.0155139	-0.0156352	-0.0156752
0.676	0	3.027e-05	0.00017395	0.00051392	0.0008375	0.00031421	-0.00173728	-0.0051385	-0.00887232	-0.0118739	-0.0137449	-0.0147469	-0.0152633	-0.0155256	-0.015647	-0.0156874
0.6764	0	3.014e-05	0.00017355	0.00051288	0.00083295	0.00030321	-0.00175483	-0.00515954	-0.00889283	-0.0118914	-0.0137593	-0.0147596	-0.0152753	-0.0155373	-0.0156589	-0.0156995
0.6768	0	3.001e-05	0.00017315	0.00051185	0.00082839	0.00029221	-0.00177238	-0.00518059	-0.00891334	-0.0119089	-0.0137737	-0.0147723	-0.0152872	-0.0155491	-0.0156707	-0.0157116
0.6772	0	2.987e-05	0.00017275	0.00051081	0.00082384	0.00028121	-0.00178994	-0.00520163	-0.00893386	-0.0119264	-0.0137882	-0.014785	-0.0152991	-0.0155608	-0.0156826	-0.0157238
0.6776	0	2.974e-05	0.00017235	0.00050978	0.00081928	0.00027021	-0.00180749	-0.00522267	-0.00895437	-0.0119439	-0.0138026	-0.0147977	-0.0153111	-0.0155725	-0.0156944	-0.0157359
0.678	0	2.961e-05	0.00017195	0.00050874	0.00081472	0.00025921	-0.00182504	-0.00524371	-0.00897488	-0.0119614	-0.0138171	-0.0148104	-0.0153231	-0.0155843	-0.0157063	-0.015748
0.6784	0	2.948e-05	0.00017155	0.00050771	0.00081017	0.00024821	-0.0018426	-0.00526475	-0.0089954	-0.0119789	-0.0138315	-0.0148231	-0.015335	-0.015596	-0.0157181	-0.0157601
0.6788	0	2.935e-05	0.00017116	0.00050667	0.00080561	0.00023721	-0.00186015	-0.0052858	-0.00901591	-0.0119963	-0.0138459	-0.0148358	-0.015347	-0.0156078	-0.0157299	-0.0157723
0.6792	0	2.912e-05	0.00017056	0.00050528	0.00080091	0.00022681	-0.00187619	-0.00530485	-0.00903461	-0.0120126	-0.0138598	-0.0148483	-0.0153589	-0.0156196	-0.015742	-0.0157847
0.6796	0	2.889e-05	0.00016996	0.00050389	0.0007962	0.00021642	-0.00189223	-0.0053239	-0.0090533	-0.0120289	-0.0138736	-0.0148607	-0.0153708	-0.0156314	-0.015754	-0.0157972
0.68	0	2.866e-05	0.00016936	0.0005025	0.00079149	0.00020602	-0.00190827	-0.00534295	-0.009072	-0.0120451	-0.0138874	-0.0148732	-0.0153828	-0.0156433	-0.015766	-0.0158097
0.6804	0	2.843e-05	0.00016876	0.00050111	0.00078678	0.00019563	-0.00192431	-0.005362	-0.00909069	-0.0120614	-0.0139013	-0.0148856	-0.0153947	-0.0156551	-0.0157781	-0.0158221
0.6808	0	2.82e-05	0.00016817	0.00049972	0.00078208	0.00018524	-0.00194035	-0.00538105	-0.00910939	-0.0120777	-0.0139151	-0.0148981	-0.0154066	-0.0156669	-0.0157901	-0.0158346
0.6812	0	2.797e-05	0.00016757	0.00049833	0.00077737	0.00017484	-0.00195638	-0.0054001	-0.00912808	-0.0120939	-0.0139289	-0.0149105	-0.0154185	-0.0156787	-0.0158021	-0.015847
0.6816	0	2.774e-05	0.00016697	0.00049694	0.00077266	0.00016445	-0.00197242	-0.00541915	-0.00914678	-0.0121102	-0.0139427	-0.014923	-0.0154305	-0.0156906	-0.0158141	-0.0158595
0.682	0	2.751e-05	0.00016637	0.00049555	0.00076795	0.00015406	-0.00198846	-0.0054382	-0.00916547	-0.0121264	-0.0139566	-0.0149355	-0.0154424	-0.0157024	-0.0158262	-0.015872
0.6824	0	2.747e-05	0.00016622	0.00049484	0.00076304	0.00014139	-0.00200887	-0.00546239	-0.00918842	-0.0121452	-0.0139714	-0.0149483	-0.0154545	-0.0157144	-0.0158384	-0.0158848
0.6828	0	2.742e-05	0.00016607	0.00049413	0.00075812	0.00012873	-0.00202929	-0.00548658	-0.00921137	-0.0121639	-0.0139863	-0.0149611	-0.0154665	-0.0157263	-0.0158506	-0.0158976
0.6832	0	2.737e-05	0.00016592	0.00049342	0.00075321	0.00011606	-0.0020497	-0.00551077	-0.00923431	-0.0121826	-0.0140012	-0.0149739	-0.0154786	-0.0157383	-0.0158628	-0.0159104
0.6836	0	2.732e-05	0.00016576	0.0004927	0.00074829	0.0001034	-0.00207011	-0.00553496	-0.00925726	-0.0122014	-0.0140161	-0.0149867	-0.0154906	-0.0157502	-0.015875	-0.0159232
0.684	0	2.728e-05	0.00016561	0.00049199	0.00074338	9.073e-05	-0.00209052	-0.00555915	-0.00928021	-0.0122201	-0.0140309	-0.0149996	-0.0155027	-0.0157622	-0.0158872	-0.0159361
0.6844	0	2.723e-05	0.00016546	0.00049128	0.00073846	7.807e-05	-0.00211094	-0.00558334	-0.00930315	-0.0122389	-0.0140458	-0.0150124	-0.0155148	-0.0157742	-0.0158995	-0.0159489
0.6848	0	2.718e-05	0.0001653	0.00049057	0.00073355	6.54e-05	-0.00213135	-0.00560753	-0.0093261	-0.0122576	-0.0140607	-0.0150252	-0.0155268	-0.0157861	-0.0159117	-0.0159617
0.6852	0	2.713e-05	0.00016515	0.00048986	0.00072863	5.274e-05	-0.00215176	-0.00563172	-0.00934905	-0.0122763	-0.0140755	-0.015038	-0.0155389	-0.0157981	-0.0159239	-0.0159745
0.6856	0	2.722e-05	0.0001653	0.00048951	0.00072332	3.81e-05	-0.00217574	-0.00566018	-0.00937577	-0.0122977	-0.0140919	-0.0150517	-0.0155515	-0.0158105	-0.0159368	-0.0159885
0.686	0	2.73e-05	0.00016545	0.00048916	0.00071801	2.346e-05	-0.00219971	-0.00568863	-0.0094025	-0.012319	-0.0141082	-0.0150653	-0.0155641	-0.015823	-0.0159497	-0.0160025
0.6864	0	2.738e-05	0.0001656	0.00048881	0.0007127	8.82e-06	-0.00222369	-0.00571708	-0.00942923	-0.0123403	-0.0141245	-0.0150789	-0.0155767	-0.0158354	-0.0159627	-0.0160165
0.6868	0	2.747e-05	0.00016574	0.00048847	0.00070739	-5.82e-06	-0.00224766	-0.00574553	-0.00945596	-0.0123616	-0.0141409	-0.0150926	-0.0155893	-0.0158479	-0.0159756	-0.0160305
0.6872	0	2.755e-05	0.00016589	0.00048812	0.00070208	-2.045e-05	-0.00227164	-0.00577399	-0.00948269	-0.0123829	-0.0141572	-0.0151062	-0.0156018	-0.0158603	-0.0159886	-0.0160445
0.6876	0	2.763e-05	0.00016604	0.00048777	0.00069677	-3.509e-05	-0.00229561	-0.00580244	-0.00950942	-0.0124042	-0.0141735	-0.0151198	-0.0156144	-0.0158728	-0.0160015	-0.0160585
0.688	0	2.772e-05	0.00016619	0.00048742	0.00069146	-4.973e-05	-0.00231959	-0.00583089	-0.00953615	-0.0124255	-0.0141899	-0.0151334	-0.015627	-0.0158853	-0.0160144	-0.0160725
0.6884	0	2.752e-05	0.00016567	0.00048599	0.00068615	-6.152e-05	-0.00233772	-0.00585232	-0.00955698	-0.0124434	-0.0142047	-0.0151466	-0.0156396	-0.015898	-0.0160278	-0.0160872
0.6888	0	2.732e-05	0.00016516	0.00048456	0.00068084	-7.33e-05	-0.00235585	-0.00587374	-0.0095778	-0.0124612	-0.0142196	-0.0151598	-0.0156521	-0.0159106	-0.0160412	-0.016102
0.6892	0	2.713e-05	0.00016465	0.00048312	0.00067553	-8.509e-05	-0.00237398	-0.00589517	-0.00959863	-0.012479	-0.0142345	-0.015173	-0.0156647	-0.0159233	-0.0160546	-0.0161168
0.6896	0	2.693e-05	0.00016414	0.00048169	0.00067022	-9.687e-05	-0.00239211	-0.00591659	-0.00961946	-0.0124968	-0.0142494	-0.0151862	-0.0156773	-0.015936	-0.016068	-0.0161315
0.69	0	2.673e-05	0.00016363	0.00048026	0.00066491	-0.00010866	-0.00241025	-0.00593802	-0.00964028	-0.0125147	-0.0142642	-0.0151994	-0.0156898	-0.0159487	-0.0160814	-0.0161463
0.6904	0	2.654e-05	0.00016312	0.00047883	0.0006596	-0.00012044	-0.00242838	-0.00595945	-0.00966111	-0.0125325	-0.0142791	-0.0152125	-0.0157024	-0.0159614	-0.0160948	-0.016161
0.6908	0	2.634e-05	0.00016261	0.00047739	0.00065429	-0.00013223	-0.00244651	-0.00598087	-0.00968194	-0.0125503	-0.014294	-0.0152257	-0.015715	-0.0159741	-0.0161083	-0.0161758
0.6912	0	2.614e-05	0.0001621	0.00047596	0.00064898	-0.00014402	-0.00246464	-0.0060023	-0.00970276	-0.0125681	-0.0143088	-0.0152389	-0.0157275	-0.0159867	-0.0161217	-0.0161906
0.6916	0	2.604e-05	0.00016188	0.00047494	0.00064334	-0.00015772	-0.00248631	-0.00602789	-0.00972701	-0.0125878	-0.0143244	-0.0152525	-0.0157408	-0.0160007	-0.0161374	-0.0162093
0.692	0	2.593e-05	0.00016167	0.00047391	0.0006377	-0.00017143	-0.00250798	-0.00605349	-0.00975126	-0.0126075	-0.01434	-0.0152662	-0.0157541	-0.0160147	-0.0161532	-0.016228
0.6924	0	2.583e-05	0.00016145	0.00047289	0.00063206	-0.00018514	-0.00252965	-0.00607908	-0.00977551	-0.0126272	-0.0143556	-0.0152798	-0.0157673	-0.0160287	-0.0161689	-0.0162467
0.6928	0	2.573e-05	0.00016123	0.00047186	0.00062642	-0.00019885	-0.00255131	-0.00610468	-0.00979975	-0.0126468	-0.0143712	-0.0152934	-0.0157806	-0.0160426	-0.0161846	-0.0162654
0.6932	0	2.562e-05	0.00016102	0.00047084	0.00062079	-0.00021255	-0.00257298	-0.00613027	-0.009824	-0.0126665	-0.0143868	-0.0153071	-0.0157939	-0.0160566	-0.0162004	-0.0162841
0.6936	0	2.552e-05	0.0001608	0.00046981	0.00061515	-0.00022626	-0.00259465	-0.00615587	-0.00984825	-0.0126862	-0.0144024	-0.0153207	-0.0158071	-0.0160706	-0.0162161	-0.0163029
0.694	0	2.542e-05	0.00016059	0.00046879	0.00060951	-0.00023997	-0.00261632	-0.00618146	-0.0098725	-0.0127058	-0.014418	-0.0153343	-0.0158204	-0.0160846	-0.0162319	-0.0163216
0.6944	0	2.531e-05	0.00016037	0.00046776	0.00060387	-0.00025368	-0.00263799	-0.00620706	-0.00989675	-0.0127255	-0.0144336	-0.015348	-0.0158337	-0.0160985	-0.0162476	-0.0163403
