# Supplementary material for: Anomalous temperature dependence of elastic limit in metallic glasses
Source: Nat Commun. 2024 Jan 2;15:171. doi: 10.1038/s41467-023-44048-7 (PMC10761975; doi:10.1038/s41467-023-44048-7)
Supplement: Supplementary file 2 — Source Data Files [file 41467_2023_44048_MOESM2_ESM.zip › Figure3_Eb_ST6-7.xlsx]

## Sheet: Sheet1
# strain(%)	energy(eV)	1	2	3	4	5	6	7	8	9	10	11	12	13	14	15
0.3796	0	-2.837e-05	-6.928e-05	-0.00012577	-0.00019987	-0.00029226	-0.0004018	-0.00052522	-0.00065787	-0.00079325	-0.00092382	-0.00104221	-0.00114187	-0.00121744	-0.00126436	-0.00127878
0.38	0	-2.551e-05	-6.268e-05	-0.00011503	-0.00018518	-0.0002743	-0.00038169	-0.00050447	-0.00063801	-0.00077575	-0.00090983	-0.00103228	-0.00113592	-0.00121485	-0.00126409	-0.00127943
0.3804	0	-2.266e-05	-5.609e-05	-0.0001043	-0.0001705	-0.00025634	-0.00036159	-0.00048371	-0.00061814	-0.00075826	-0.00089584	-0.00102234	-0.00112996	-0.00121225	-0.00126381	-0.00128007
0.3808	0	-1.98e-05	-4.949e-05	-9.356e-05	-0.00015581	-0.00023838	-0.00034148	-0.00046295	-0.00059828	-0.00074076	-0.00088185	-0.00101241	-0.00112401	-0.00120966	-0.00126353	-0.00128072
0.3812	0	-1.695e-05	-4.29e-05	-8.282e-05	-0.00014112	-0.00022042	-0.00032138	-0.00044219	-0.00057842	-0.00072327	-0.00086786	-0.00100247	-0.00111805	-0.00120707	-0.00126325	-0.00128136
0.3816	0	-1.409e-05	-3.63e-05	-7.209e-05	-0.00012644	-0.00020246	-0.00030127	-0.00042144	-0.00055855	-0.00070577	-0.00085387	-0.00099254	-0.0011121	-0.00120447	-0.00126298	-0.00128201
0.382	0	-1.124e-05	-2.971e-05	-6.135e-05	-0.00011175	-0.0001845	-0.00028116	-0.00040068	-0.00053869	-0.00068827	-0.00083988	-0.0009826	-0.00110615	-0.00120188	-0.0012627	-0.00128265
0.3824	0	-1.037e-05	-2.719e-05	-5.67e-05	-0.00010472	-0.00017525	-0.00027016	-0.00038866	-0.00052658	-0.00067699	-0.00083019	-0.000975	-0.00110071	-0.00119831	-0.00126041	-0.00128082
0.3828	0	-9.51e-06	-2.468e-05	-5.205e-05	-9.768e-05	-0.00016599	-0.00025915	-0.00037664	-0.00051447	-0.00066571	-0.00082051	-0.00096741	-0.00109527	-0.00119474	-0.00125812	-0.00127898
0.3832	0	-8.65e-06	-2.216e-05	-4.739e-05	-9.065e-05	-0.00015673	-0.00024814	-0.00036463	-0.00050236	-0.00065443	-0.00081082	-0.00095981	-0.00108983	-0.00119117	-0.00125582	-0.00127715
0.3836	0	-7.78e-06	-1.965e-05	-4.274e-05	-8.362e-05	-0.00014748	-0.00023714	-0.00035261	-0.00049025	-0.00064315	-0.00080113	-0.00095221	-0.00108439	-0.00118761	-0.00125353	-0.00127532
0.384	0	-6.92e-06	-1.714e-05	-3.809e-05	-7.658e-05	-0.00013822	-0.00022613	-0.00034059	-0.00047814	-0.00063187	-0.00079145	-0.00094462	-0.00107896	-0.00118404	-0.00125124	-0.00127348
0.3844	0	-6.32e-06	-1.54e-05	-3.483e-05	-7.157e-05	-0.00013147	-0.00021786	-0.00033118	-0.00046815	-0.00062188	-0.000782	-0.00093609	-0.0010715	-0.00117756	-0.00124546	-0.00126796
0.3848	0	-5.73e-06	-1.366e-05	-3.157e-05	-6.656e-05	-0.00012472	-0.00020958	-0.00032177	-0.00045816	-0.00061189	-0.00077255	-0.00092757	-0.00106405	-0.00117109	-0.00123968	-0.00126243
0.3852	0	-5.13e-06	-1.193e-05	-2.83e-05	-6.155e-05	-0.00011796	-0.00020131	-0.00031236	-0.00044817	-0.00060189	-0.0007631	-0.00091905	-0.00105659	-0.00116462	-0.0012339	-0.00125691
0.3856	0	-4.54e-06	-1.019e-05	-2.504e-05	-5.654e-05	-0.00011121	-0.00019304	-0.00030295	-0.00043818	-0.0005919	-0.00075365	-0.00091053	-0.00104914	-0.00115814	-0.00122812	-0.00125138
0.386	0	-3.94e-06	-8.46e-06	-2.178e-05	-5.153e-05	-0.00010446	-0.00018476	-0.00029354	-0.00042819	-0.00058191	-0.0007442	-0.00090201	-0.00104168	-0.00115167	-0.00122234	-0.00124586
0.3864	0	-3.35e-06	-6.72e-06	-1.852e-05	-4.652e-05	-9.771e-05	-0.00017649	-0.00028413	-0.0004182	-0.00057191	-0.00073475	-0.00089348	-0.00103423	-0.00114519	-0.00121656	-0.00124033
0.3868	0	-2.84e-06	-5.28e-06	-1.583e-05	-4.242e-05	-9.216e-05	-0.00016966	-0.00027632	-0.00040977	-0.00056317	-0.00072588	-0.00088449	-0.00102493	-0.00113538	-0.00120601	-0.00122893
0.3872	0	-2.33e-06	-3.84e-06	-1.315e-05	-3.833e-05	-8.661e-05	-0.00016283	-0.00026851	-0.00040134	-0.00055443	-0.00071701	-0.00087549	-0.00101564	-0.00112556	-0.00119547	-0.00121753
0.3876	0	-1.82e-06	-2.4e-06	-1.046e-05	-3.423e-05	-8.106e-05	-0.000156	-0.0002607	-0.00039291	-0.00054568	-0.00070814	-0.00086649	-0.00100634	-0.00111575	-0.00118492	-0.00120613
0.388	0	-1.31e-06	-9.6e-07	-7.78e-06	-3.013e-05	-7.552e-05	-0.00014918	-0.00025289	-0.00038448	-0.00053694	-0.00069927	-0.00085749	-0.00099705	-0.00110593	-0.00117437	-0.00119473
0.3884	0	-8e-07	4.8e-07	-5.1e-06	-2.604e-05	-6.997e-05	-0.00014235	-0.00024508	-0.00037605	-0.00052819	-0.0006904	-0.00084849	-0.00098776	-0.00109612	-0.00116382	-0.00118332
0.3888	0	-7.9e-07	1.02e-06	-3.64e-06	-2.34e-05	-6.6e-05	-0.00013708	-0.00023871	-0.00036897	-0.00052093	-0.00068358	-0.00084272	-0.00098342	-0.00109331	-0.00116238	-0.00118276
0.3892	0	-7.8e-07	1.55e-06	-2.19e-06	-2.077e-05	-6.203e-05	-0.00013181	-0.00023234	-0.00036189	-0.00051367	-0.00067677	-0.00083695	-0.00097908	-0.00109051	-0.00116094	-0.0011822
0.3896	0	-7.7e-07	2.09e-06	-7.3e-07	-1.813e-05	-5.806e-05	-0.00012654	-0.00022598	-0.00035481	-0.00050641	-0.00066996	-0.00083118	-0.00097473	-0.00108771	-0.0011595	-0.00118164
0.39	0	-7.6e-07	2.62e-06	7.2e-07	-1.55e-05	-5.409e-05	-0.00012127	-0.00021961	-0.00034773	-0.00049915	-0.00066314	-0.00082541	-0.00097039	-0.00108491	-0.00115806	-0.00118108
0.3904	0	-7.5e-07	3.16e-06	2.18e-06	-1.286e-05	-5.012e-05	-0.000116	-0.00021324	-0.00034065	-0.00049189	-0.00065633	-0.00081963	-0.00096605	-0.00108211	-0.00115662	-0.00118052
0.3908	0	-7.5e-07	3.69e-06	3.63e-06	-1.023e-05	-4.615e-05	-0.00011073	-0.00020688	-0.00033357	-0.00048463	-0.00064951	-0.00081386	-0.00096171	-0.00107931	-0.00115518	-0.00117996
0.3912	0	-1.7e-07	5.18e-06	6.28e-06	-6.26e-06	-4.08e-05	-0.00010409	-0.00019916	-0.00032509	-0.00047574	-0.00064061	-0.00080526	-0.00095362	-0.00107177	-0.00114814	-0.00117325
0.3916	0	4.1e-07	6.66e-06	8.93e-06	-2.29e-06	-3.546e-05	-9.745e-05	-0.00019144	-0.0003166	-0.00046686	-0.00063171	-0.00079666	-0.00094553	-0.00106424	-0.00114111	-0.00116655
0.392	0	9.9e-07	8.15e-06	1.158e-05	1.68e-06	-3.011e-05	-9.081e-05	-0.00018372	-0.00030811	-0.00045798	-0.00062281	-0.00078806	-0.00093744	-0.0010567	-0.00113407	-0.00115984
0.3924	0	1.57e-06	9.63e-06	1.423e-05	5.65e-06	-2.477e-05	-8.416e-05	-0.000176	-0.00029963	-0.00044909	-0.0006139	-0.00077946	-0.00092934	-0.00104917	-0.00112703	-0.00115313
0.3928	0	2.15e-06	1.111e-05	1.688e-05	9.62e-06	-1.943e-05	-7.752e-05	-0.00016828	-0.00029114	-0.00044021	-0.000605	-0.00077086	-0.00092125	-0.00104163	-0.00112	-0.00114643
0.3932	0	2.52e-06	1.217e-05	1.889e-05	1.275e-05	-1.508e-05	-7.199e-05	-0.0001617	-0.00028377	-0.00043235	-0.00059697	-0.00076293	-0.00091358	-0.00103426	-0.00111287	-0.00113939
0.3936	0	2.89e-06	1.323e-05	2.089e-05	1.588e-05	-1.074e-05	-6.646e-05	-0.00015513	-0.00027641	-0.00042449	-0.00058893	-0.00075499	-0.00090591	-0.0010269	-0.00110574	-0.00113235
0.394	0	3.25e-06	1.428e-05	2.29e-05	1.901e-05	-6.39e-06	-6.092e-05	-0.00014856	-0.00026904	-0.00041662	-0.0005809	-0.00074705	-0.00089824	-0.00101953	-0.00109861	-0.00112531
0.3944	0	3.62e-06	1.534e-05	2.49e-05	2.214e-05	-2.05e-06	-5.539e-05	-0.00014199	-0.00026167	-0.00040876	-0.00057287	-0.00073912	-0.00089057	-0.00101217	-0.00109149	-0.00111828
0.3948	0	3.98e-06	1.64e-05	2.691e-05	2.528e-05	2.3e-06	-4.985e-05	-0.00013542	-0.00025431	-0.0004009	-0.00056483	-0.00073118	-0.00088291	-0.0010048	-0.00108436	-0.00111124
0.3952	0	4.35e-06	1.746e-05	2.892e-05	2.841e-05	6.64e-06	-4.432e-05	-0.00012885	-0.00024694	-0.00039304	-0.0005568	-0.00072324	-0.00087524	-0.00099744	-0.00107723	-0.0011042
0.3956	0	4.16e-06	1.754e-05	2.965e-05	3.005e-05	9.35e-06	-4.05e-05	-0.00012404	-0.00024138	-0.00038705	-0.00055071	-0.00071736	-0.0008697	-0.00099224	-0.00107221	-0.00109909
0.396	0	3.98e-06	1.763e-05	3.038e-05	3.17e-05	1.207e-05	-3.668e-05	-0.00011923	-0.00023581	-0.00038107	-0.00054463	-0.00071147	-0.00086417	-0.00098704	-0.0010672	-0.00109399
0.3964	0	3.79e-06	1.771e-05	3.111e-05	3.334e-05	1.478e-05	-3.285e-05	-0.00011442	-0.00023025	-0.00037508	-0.00053854	-0.00070558	-0.00085864	-0.00098185	-0.00106218	-0.00108888
0.3968	0	3.61e-06	1.78e-05	3.185e-05	3.499e-05	1.749e-05	-2.903e-05	-0.00010961	-0.00022469	-0.00036909	-0.00053246	-0.0006997	-0.00085311	-0.00097665	-0.00105716	-0.00108377
0.3972	0	3.42e-06	1.788e-05	3.258e-05	3.663e-05	2.02e-05	-2.521e-05	-0.0001048	-0.00021913	-0.0003631	-0.00052637	-0.00069381	-0.00084757	-0.00097146	-0.00105214	-0.00107866
0.3976	0	3.95e-06	1.921e-05	3.492e-05	4.014e-05	2.494e-05	-1.924e-05	-9.773e-05	-0.00021116	-0.00035452	-0.00051747	-0.00068487	-0.00083877	-0.00096289	-0.0010438	-0.00107045
0.398	0	4.47e-06	2.054e-05	3.727e-05	4.365e-05	2.969e-05	-1.326e-05	-9.065e-05	-0.00020319	-0.00034593	-0.00050856	-0.00067592	-0.00082998	-0.00095432	-0.00103545	-0.00106224
0.3984	0	5e-06	2.187e-05	3.961e-05	4.716e-05	3.444e-05	-7.29e-06	-8.358e-05	-0.00019522	-0.00033735	-0.00049966	-0.00066697	-0.00082118	-0.00094575	-0.0010271	-0.00105403
0.3988	0	5.53e-06	2.319e-05	4.196e-05	5.068e-05	3.918e-05	-1.32e-06	-7.65e-05	-0.00018726	-0.00032877	-0.00049076	-0.00065802	-0.00081238	-0.00093718	-0.00101875	-0.00104582
0.3992	0	6.05e-06	2.452e-05	4.43e-05	5.419e-05	4.393e-05	4.65e-06	-6.943e-05	-0.00017929	-0.00032019	-0.00048186	-0.00064907	-0.00080358	-0.00092861	-0.0010104	-0.00103761
0.3996	0	6.58e-06	2.585e-05	4.664e-05	5.77e-05	4.867e-05	1.062e-05	-6.235e-05	-0.00017132	-0.0003116	-0.00047296	-0.00064013	-0.00079479	-0.00092004	-0.00100206	-0.0010294
0.4	0	6.71e-06	2.649e-05	4.81e-05	6.019e-05	5.232e-05	1.544e-05	-5.647e-05	-0.00016459	-0.0003043	-0.00046536	-0.0006325	-0.00078726	-0.00091261	-0.00099462	-0.00102173
0.4004	0	6.84e-06	2.713e-05	4.956e-05	6.269e-05	5.596e-05	2.026e-05	-5.059e-05	-0.00015785	-0.00029699	-0.00045777	-0.00062487	-0.00077973	-0.00090519	-0.00098718	-0.00101407
0.4008	0	6.97e-06	2.778e-05	5.101e-05	6.518e-05	5.961e-05	2.508e-05	-4.47e-05	-0.00015112	-0.00028969	-0.00045018	-0.00061724	-0.00077221	-0.00089776	-0.00097973	-0.00100641
0.4012	0	7.11e-06	2.842e-05	5.247e-05	6.767e-05	6.326e-05	2.99e-05	-3.882e-05	-0.00014438	-0.00028238	-0.00044259	-0.00060961	-0.00076468	-0.00089034	-0.00097229	-0.00099874
0.4016	0	7.24e-06	2.906e-05	5.393e-05	7.017e-05	6.69e-05	3.472e-05	-3.294e-05	-0.00013764	-0.00027508	-0.000435	-0.00060198	-0.00075715	-0.00088291	-0.00096485	-0.00099108
0.402	0	7.56e-06	3.001e-05	5.575e-05	7.304e-05	7.093e-05	3.993e-05	-2.664e-05	-0.00013045	-0.00026724	-0.00042681	-0.00059373	-0.00074906	-0.00087506	-0.00095724	-0.0009836
0.4024	0	7.89e-06	3.096e-05	5.757e-05	7.591e-05	7.495e-05	4.513e-05	-2.035e-05	-0.00012325	-0.0002594	-0.00041863	-0.00058548	-0.00074096	-0.00086721	-0.00094962	-0.00097612
0.4028	0	8.21e-06	3.19e-05	5.939e-05	7.879e-05	7.898e-05	5.033e-05	-1.406e-05	-0.00011605	-0.00025156	-0.00041044	-0.00057723	-0.00073287	-0.00085936	-0.00094201	-0.00096864
0.4032	0	8.54e-06	3.285e-05	6.121e-05	8.166e-05	8.3e-05	5.554e-05	-7.76e-06	-0.00010885	-0.00024372	-0.00040225	-0.00056898	-0.00072477	-0.0008515	-0.00093439	-0.00096115
0.4036	0	8.86e-06	3.38e-05	6.303e-05	8.454e-05	8.703e-05	6.074e-05	-1.47e-06	-0.00010165	-0.00023588	-0.00039407	-0.00056074	-0.00071668	-0.00084365	-0.00092678	-0.00095367
0.404	0	9.19e-06	3.475e-05	6.485e-05	8.741e-05	9.106e-05	6.595e-05	4.82e-06	-9.446e-05	-0.00022804	-0.00038588	-0.00055249	-0.00070858	-0.0008358	-0.00091916	-0.00094619
0.4044	0	9e-06	3.47e-05	6.521e-05	8.842e-05	9.286e-05	6.861e-05	8.31e-06	-9.03e-05	-0.00022344	-0.00038112	-0.00054784	-0.00070426	-0.00083191	-0.00091571	-0.00094312
0.4048	0	8.81e-06	3.465e-05	6.558e-05	8.943e-05	9.466e-05	7.127e-05	1.179e-05	-8.614e-05	-0.00021884	-0.00037635	-0.00054319	-0.00069994	-0.00082802	-0.00091227	-0.00094004
0.4052	0	8.63e-06	3.46e-05	6.594e-05	9.044e-05	9.645e-05	7.394e-05	1.527e-05	-8.198e-05	-0.00021424	-0.00037159	-0.00053854	-0.00069562	-0.00082413	-0.00090882	-0.00093697
0.4056	0	8.44e-06	3.455e-05	6.63e-05	9.146e-05	9.825e-05	7.66e-05	1.875e-05	-7.783e-05	-0.00020964	-0.00036683	-0.00053389	-0.0006913	-0.00082024	-0.00090538	-0.00093389
0.406	0	8.25e-06	3.45e-05	6.666e-05	9.247e-05	0.00010005	7.926e-05	2.223e-05	-7.367e-05	-0.00020505	-0.00036207	-0.00052924	-0.00068698	-0.00081635	-0.00090193	-0.00093082
0.4064	0	8.48e-06	3.52e-05	6.807e-05	9.475e-05	0.00010331	8.353e-05	2.746e-05	-6.76e-05	-0.00019834	-0.00035495	-0.00052195	-0.00067968	-0.00080911	-0.00089475	-0.00092359
0.4068	0	8.7e-06	3.591e-05	6.947e-05	9.703e-05	0.00010656	8.78e-05	3.27e-05	-6.154e-05	-0.00019164	-0.00034784	-0.00051466	-0.00067238	-0.00080188	-0.00088756	-0.00091636
0.4072	0	8.93e-06	3.662e-05	7.088e-05	9.931e-05	0.00010982	9.207e-05	3.793e-05	-5.548e-05	-0.00018494	-0.00034073	-0.00050737	-0.00066509	-0.00079464	-0.00088038	-0.00090914
0.4076	0	9.15e-06	3.733e-05	7.229e-05	0.00010159	0.00011307	9.634e-05	4.316e-05	-4.941e-05	-0.00017823	-0.00033362	-0.00050009	-0.00065779	-0.00078741	-0.00087319	-0.00090191
0.408	0	9.38e-06	3.804e-05	7.369e-05	0.00010387	0.00011633	0.0001006	4.839e-05	-4.335e-05	-0.00017153	-0.00032651	-0.0004928	-0.00065049	-0.00078018	-0.000866	-0.00089469
0.4084	0	9.61e-06	3.874e-05	7.51e-05	0.00010615	0.00011958	0.00010487	5.362e-05	-3.728e-05	-0.00016482	-0.0003194	-0.00048551	-0.00064319	-0.00077294	-0.00085882	-0.00088746
0.4088	0	1.006e-05	3.995e-05	7.728e-05	0.00010948	0.00012415	0.00011071	6.067e-05	-2.92e-05	-0.00015592	-0.00030992	-0.00047567	-0.00063317	-0.00076279	-0.00084849	-0.00087685
0.4092	0	1.052e-05	4.115e-05	7.945e-05	0.0001128	0.00012872	0.00011655	6.771e-05	-2.111e-05	-0.00014702	-0.00030043	-0.00046584	-0.00062315	-0.00075263	-0.00083817	-0.00086623
0.4096	0	1.098e-05	4.235e-05	8.163e-05	0.00011613	0.0001333	0.0001224	7.476e-05	-1.303e-05	-0.00013811	-0.00029095	-0.00045601	-0.00061313	-0.00074248	-0.00082784	-0.00085562
0.41	0	1.144e-05	4.355e-05	8.381e-05	0.00011945	0.00013787	0.00012824	8.18e-05	-4.95e-06	-0.00012921	-0.00028147	-0.00044618	-0.00060311	-0.00073233	-0.00081751	-0.00084501
0.4104	0	1.19e-05	4.476e-05	8.598e-05	0.00012278	0.00014244	0.00013408	8.885e-05	3.14e-06	-0.0001203	-0.00027198	-0.00043635	-0.00059309	-0.00072218	-0.00080719	-0.00083439
0.4108	0	1.22e-05	4.561e-05	8.758e-05	0.00012529	0.00014597	0.00013866	9.445e-05	9.61e-06	-0.00011317	-0.00026445	-0.00042869	-0.00058554	-0.00071489	-0.00080024	-0.00082777
0.4112	0	1.251e-05	4.647e-05	8.918e-05	0.0001278	0.00014949	0.00014325	0.00010004	1.609e-05	-0.00010603	-0.00025691	-0.00042103	-0.00057799	-0.00070761	-0.00079328	-0.00082114
0.4116	0	1.281e-05	4.732e-05	9.078e-05	0.00013031	0.00015302	0.00014783	0.00010564	2.257e-05	-9.889e-05	-0.00024937	-0.00041337	-0.00057044	-0.00070032	-0.00078633	-0.00081451
0.412	0	1.312e-05	4.817e-05	9.238e-05	0.00013282	0.00015654	0.00015241	0.00011123	2.904e-05	-9.176e-05	-0.00024183	-0.00040571	-0.0005629	-0.00069304	-0.00077938	-0.00080788
0.4124	0	1.342e-05	4.903e-05	9.398e-05	0.00013533	0.00016007	0.000157	0.00011683	3.552e-05	-8.462e-05	-0.0002343	-0.00039805	-0.00055535	-0.00068575	-0.00077242	-0.00080126
0.4128	0	1.373e-05	4.988e-05	9.558e-05	0.00013784	0.00016359	0.00016158	0.00012242	4.2e-05	-7.749e-05	-0.00022676	-0.00039039	-0.0005478	-0.00067847	-0.00076547	-0.00079463
0.4132	0	1.367e-05	5.01e-05	9.636e-05	0.00013943	0.00016614	0.00016517	0.00012705	4.755e-05	-7.12e-05	-0.00021994	-0.00038326	-0.00054051	-0.00067107	-0.0007579	-0.00078675
0.4136	0	1.36e-05	5.032e-05	9.715e-05	0.00014101	0.00016869	0.00016876	0.00013167	5.31e-05	-6.491e-05	-0.00021313	-0.00037613	-0.00053323	-0.00066367	-0.00075033	-0.00077887
0.414	0	1.354e-05	5.053e-05	9.793e-05	0.0001426	0.00017123	0.00017235	0.00013629	5.865e-05	-5.862e-05	-0.00020631	-0.000369	-0.00052594	-0.00065627	-0.00074276	-0.00077099
0.4144	0	1.348e-05	5.075e-05	9.871e-05	0.00014418	0.00017378	0.00017594	0.00014091	6.42e-05	-5.233e-05	-0.0001995	-0.00036187	-0.00051865	-0.00064888	-0.0007352	-0.00076311
0.4148	0	1.342e-05	5.097e-05	9.95e-05	0.00014577	0.00017633	0.00017953	0.00014553	6.975e-05	-4.604e-05	-0.00019268	-0.00035474	-0.00051137	-0.00064148	-0.00072763	-0.00075523
0.4152	0	1.336e-05	5.118e-05	0.00010028	0.00014735	0.00017887	0.00018312	0.00015015	7.53e-05	-3.975e-05	-0.00018586	-0.00034761	-0.00050408	-0.00063408	-0.00072006	-0.00074736
0.4156	0	1.353e-05	5.176e-05	0.00010149	0.00014934	0.00018178	0.000187	0.00015498	8.096e-05	-3.346e-05	-0.00017919	-0.00034082	-0.00049742	-0.0006277	-0.00071402	-0.00074167
0.416	0	1.369e-05	5.233e-05	0.00010269	0.00015134	0.0001847	0.00019088	0.0001598	8.662e-05	-2.717e-05	-0.00017251	-0.00033403	-0.00049075	-0.00062131	-0.00070799	-0.00073599
0.4164	0	1.386e-05	5.291e-05	0.0001039	0.00015333	0.00018761	0.00019477	0.00016463	9.229e-05	-2.088e-05	-0.00016584	-0.00032724	-0.00048409	-0.00061493	-0.00070195	-0.0007303
0.4168	0	1.402e-05	5.348e-05	0.0001051	0.00015532	0.00019052	0.00019865	0.00016946	9.795e-05	-1.458e-05	-0.00015916	-0.00032046	-0.00047743	-0.00060854	-0.00069591	-0.00072462
0.4172	0	1.419e-05	5.406e-05	0.00010631	0.00015732	0.00019343	0.00020253	0.00017428	0.00010362	-8.29e-06	-0.00015249	-0.00031367	-0.00047076	-0.00060216	-0.00068988	-0.00071894
0.4176	0	1.43e-05	5.458e-05	0.0001075	0.00015937	0.00019649	0.00020667	0.00017947	0.00010974	-1.45e-06	-0.00014518	-0.00030616	-0.00046328	-0.00059484	-0.00068274	-0.00071194
0.418	0	1.442e-05	5.51e-05	0.00010869	0.00016142	0.00019955	0.0002108	0.00018466	0.00011587	5.4e-06	-0.00013787	-0.00029866	-0.0004558	-0.00058752	-0.00067561	-0.00070494
0.4184	0	1.453e-05	5.562e-05	0.00010988	0.00016348	0.00020261	0.00021493	0.00018985	0.00012199	1.224e-05	-0.00013056	-0.00029115	-0.00044832	-0.00058019	-0.00066847	-0.00069795
0.4188	0	1.464e-05	5.614e-05	0.00011108	0.00016553	0.00020567	0.00021906	0.00019504	0.00012812	1.909e-05	-0.00012325	-0.00028364	-0.00044083	-0.00057287	-0.00066134	-0.00069095
0.4192	0	1.475e-05	5.666e-05	0.00011227	0.00016758	0.00020873	0.0002232	0.00020023	0.00013424	2.594e-05	-0.00011594	-0.00027614	-0.00043335	-0.00056555	-0.0006542	-0.00068395
0.4196	0	1.487e-05	5.717e-05	0.00011346	0.00016964	0.00021179	0.00022733	0.00020542	0.00014037	3.278e-05	-0.00010863	-0.00026863	-0.00042587	-0.00055823	-0.00064707	-0.00067695
0.42	0	1.489e-05	5.75e-05	0.00011434	0.00017127	0.00021433	0.00023084	0.00020991	0.00014574	3.888e-05	-0.00010205	-0.0002618	-0.00041897	-0.00055139	-0.0006403	-0.0006702
0.4204	0	1.491e-05	5.782e-05	0.00011523	0.00017291	0.00021687	0.00023435	0.00021441	0.00015112	4.497e-05	-9.548e-05	-0.00025496	-0.00041208	-0.00054455	-0.00063353	-0.00066344
0.4208	0	1.494e-05	5.815e-05	0.00011611	0.00017455	0.00021941	0.00023786	0.0002189	0.0001565	5.106e-05	-8.89e-05	-0.00024813	-0.00040518	-0.00053771	-0.00062676	-0.00065668
0.4212	0	1.496e-05	5.847e-05	0.000117	0.00017618	0.00022195	0.00024136	0.0002234	0.00016188	5.715e-05	-8.232e-05	-0.00024129	-0.00039828	-0.00053087	-0.00062	-0.00064992
0.4216	0	1.499e-05	5.88e-05	0.00011789	0.00017782	0.00022449	0.00024487	0.00022789	0.00016725	6.324e-05	-7.574e-05	-0.00023446	-0.00039139	-0.00052403	-0.00061323	-0.00064316
0.422	0	1.521e-05	5.953e-05	0.00011938	0.00018026	0.000228	0.00024952	0.00023368	0.00017408	7.098e-05	-6.729e-05	-0.00022545	-0.00038197	-0.00051423	-0.000603	-0.00063236
0.4224	0	1.544e-05	6.027e-05	0.00012088	0.0001827	0.00023151	0.00025416	0.00023946	0.00018091	7.871e-05	-5.883e-05	-0.00021644	-0.00037254	-0.00050443	-0.00059276	-0.00062156
0.4228	0	1.567e-05	6.1e-05	0.00012238	0.00018514	0.00023501	0.0002588	0.00024524	0.00018774	8.645e-05	-5.037e-05	-0.00020744	-0.00036312	-0.00049463	-0.00058253	-0.00061076
0.4232	0	1.59e-05	6.174e-05	0.00012388	0.00018758	0.00023852	0.00026345	0.00025102	0.00019457	9.418e-05	-4.191e-05	-0.00019843	-0.0003537	-0.00048483	-0.0005723	-0.00059996
0.4236	0	1.613e-05	6.247e-05	0.00012538	0.00019002	0.00024203	0.00026809	0.0002568	0.0002014	0.00010192	-3.345e-05	-0.00018942	-0.00034428	-0.00047503	-0.00056206	-0.00058916
0.424	0	1.636e-05	6.321e-05	0.00012688	0.00019246	0.00024554	0.00027273	0.00026258	0.00020823	0.00010965	-2.499e-05	-0.00018042	-0.00033485	-0.00046523	-0.00055183	-0.00057837
0.4244	0	1.645e-05	6.357e-05	0.00012769	0.00019388	0.00024769	0.00027569	0.00026638	0.00021282	0.00011492	-1.923e-05	-0.00017436	-0.00032869	-0.00045911	-0.00054585	-0.00057256
0.4248	0	1.655e-05	6.394e-05	0.00012851	0.0001953	0.00024984	0.00027865	0.00027018	0.00021741	0.00012019	-1.347e-05	-0.0001683	-0.00032254	-0.000453	-0.00053987	-0.00056676
0.4252	0	1.664e-05	6.431e-05	0.00012933	0.00019672	0.00025198	0.00028161	0.00027398	0.000222	0.00012545	-7.7e-06	-0.00016224	-0.00031638	-0.00044688	-0.00053388	-0.00056096
0.4256	0	1.674e-05	6.467e-05	0.00013015	0.00019814	0.00025413	0.00028457	0.00027777	0.00022659	0.00013072	-1.94e-06	-0.00015618	-0.00031022	-0.00044076	-0.0005279	-0.00055515
0.426	0	1.683e-05	6.504e-05	0.00013096	0.00019956	0.00025627	0.00028752	0.00028157	0.00023119	0.00013599	3.83e-06	-0.00015012	-0.00030406	-0.00043465	-0.00052192	-0.00054935
0.4264	0	1.634e-05	6.432e-05	0.00013028	0.00019914	0.00025628	0.00028808	0.00028274	0.00023291	0.00013814	6.22e-06	-0.0001477	-0.00030182	-0.00043273	-0.00052038	-0.00054817
0.4268	0	1.584e-05	6.36e-05	0.0001296	0.00019872	0.00025629	0.00028865	0.0002839	0.00023462	0.0001403	8.61e-06	-0.00014528	-0.00029959	-0.00043081	-0.00051884	-0.00054699
0.4272	0	1.535e-05	6.288e-05	0.00012892	0.00019829	0.0002563	0.00028921	0.00028506	0.00023634	0.00014245	1.1e-05	-0.00014286	-0.00029736	-0.0004289	-0.0005173	-0.00054581
0.4276	0	1.485e-05	6.216e-05	0.00012824	0.00019787	0.00025631	0.00028977	0.00028623	0.00023806	0.0001446	1.34e-05	-0.00014045	-0.00029512	-0.00042698	-0.00051576	-0.00054462
0.428	0	1.435e-05	6.144e-05	0.00012756	0.00019745	0.00025632	0.00029033	0.00028739	0.00023978	0.00014676	1.579e-05	-0.00013803	-0.00029289	-0.00042506	-0.00051422	-0.00054344
0.4284	0	1.386e-05	6.072e-05	0.00012688	0.00019702	0.00025633	0.00029089	0.00028856	0.0002415	0.00014891	1.818e-05	-0.00013561	-0.00029065	-0.00042314	-0.00051268	-0.00054226
0.4288	0	1.482e-05	6.287e-05	0.00013041	0.0002021	0.00026303	0.00029925	0.00029854	0.00025294	0.00016156	3.172e-05	-0.00012155	-0.00027644	-0.00040903	-0.00049885	-0.00052879
0.4292	0	1.579e-05	6.503e-05	0.00013395	0.00020717	0.00026974	0.00030762	0.00030852	0.00026438	0.00017421	4.525e-05	-0.00010749	-0.00026222	-0.00039492	-0.00048502	-0.00051532
0.4296	0	1.675e-05	6.718e-05	0.00013749	0.00021224	0.00027645	0.00031599	0.00031849	0.00027582	0.00018686	5.879e-05	-9.343e-05	-0.000248	-0.0003808	-0.00047119	-0.00050184
0.43	0	1.772e-05	6.934e-05	0.00014102	0.00021731	0.00028316	0.00032435	0.00032847	0.00028725	0.00019951	7.232e-05	-7.937e-05	-0.00023378	-0.00036669	-0.00045736	-0.00048837
0.4304	0	1.868e-05	7.149e-05	0.00014456	0.00022239	0.00028986	0.00033272	0.00033845	0.00029869	0.00021216	8.586e-05	-6.531e-05	-0.00021956	-0.00035258	-0.00044352	-0.0004749
0.4308	0	1.859e-05	7.156e-05	0.00014501	0.00022342	0.00029162	0.00033529	0.00034188	0.00030293	0.00021709	9.128e-05	-5.959e-05	-0.00021375	-0.00034681	-0.00043786	-0.00046932
0.4312	0	1.85e-05	7.162e-05	0.00014546	0.00022445	0.00029337	0.00033786	0.00034531	0.00030717	0.00022201	9.671e-05	-5.387e-05	-0.00020794	-0.00034103	-0.00043219	-0.00046375
0.4316	0	1.841e-05	7.169e-05	0.00014591	0.00022549	0.00029512	0.00034043	0.00034874	0.0003114	0.00022693	0.00010213	-4.814e-05	-0.00020213	-0.00033526	-0.00042652	-0.00045817
0.432	0	1.833e-05	7.176e-05	0.00014636	0.00022652	0.00029688	0.000343	0.00035217	0.00031564	0.00023185	0.00010756	-4.242e-05	-0.00019632	-0.00032949	-0.00042086	-0.0004526
0.4324	0	1.824e-05	7.183e-05	0.00014681	0.00022755	0.00029863	0.00034557	0.00035559	0.00031987	0.00023677	0.00011298	-3.67e-05	-0.00019051	-0.00032372	-0.00041519	-0.00044702
0.4328	0	1.815e-05	7.19e-05	0.00014727	0.00022859	0.00030038	0.00034815	0.00035902	0.00032411	0.0002417	0.00011841	-3.098e-05	-0.0001847	-0.00031795	-0.00040952	-0.00044145
0.4332	0	1.863e-05	7.301e-05	0.00014917	0.00023139	0.00030418	0.00035299	0.00036493	0.00033103	0.00024953	0.00012701	-2.177e-05	-0.00017503	-0.00030792	-0.00039919	-0.00043081
0.4336	0	1.911e-05	7.413e-05	0.00015107	0.0002342	0.00030797	0.00035783	0.00037083	0.00033795	0.00025737	0.00013562	-1.256e-05	-0.00016536	-0.0002979	-0.00038886	-0.00042018
0.434	0	1.959e-05	7.525e-05	0.00015297	0.00023701	0.00031177	0.00036267	0.00037674	0.00034487	0.0002652	0.00014422	-3.35e-06	-0.0001557	-0.00028787	-0.00037852	-0.00040955
0.4344	0	2.007e-05	7.636e-05	0.00015487	0.00023981	0.00031557	0.00036751	0.00038264	0.00035179	0.00027304	0.00015283	5.87e-06	-0.00014603	-0.00027785	-0.00036819	-0.00039892
0.4348	0	2.055e-05	7.748e-05	0.00015677	0.00024262	0.00031936	0.00037235	0.00038855	0.00035871	0.00028087	0.00016143	1.508e-05	-0.00013637	-0.00026782	-0.00035786	-0.00038828
0.4352	0	2.034e-05	7.736e-05	0.00015699	0.00024342	0.00032089	0.00037472	0.00039181	0.00036283	0.00028574	0.00016689	2.094e-05	-0.00013026	-0.00026155	-0.00035142	-0.00038159
0.4356	0	2.014e-05	7.724e-05	0.00015721	0.00024421	0.00032242	0.00037708	0.00039507	0.00036695	0.00029062	0.00017235	2.681e-05	-0.00012415	-0.00025529	-0.00034499	-0.00037491
0.436	0	1.993e-05	7.712e-05	0.00015744	0.00024501	0.00032395	0.00037945	0.00039832	0.00037106	0.00029549	0.00017781	3.268e-05	-0.00011804	-0.00024902	-0.00033855	-0.00036822
0.4364	0	1.972e-05	7.7e-05	0.00015766	0.00024581	0.00032548	0.00038181	0.00040158	0.00037518	0.00030036	0.00018327	3.854e-05	-0.00011194	-0.00024275	-0.00033212	-0.00036153
0.4368	0	1.951e-05	7.687e-05	0.00015789	0.0002466	0.00032701	0.00038418	0.00040484	0.0003793	0.00030523	0.00018873	4.441e-05	-0.00010583	-0.00023648	-0.00032568	-0.00035484
0.4372	0	1.931e-05	7.675e-05	0.00015811	0.0002474	0.00032854	0.00038654	0.0004081	0.00038342	0.0003101	0.00019419	5.028e-05	-9.972e-05	-0.00023021	-0.00031925	-0.00034815
0.4376	0	1.956e-05	7.753e-05	0.00015965	0.00024993	0.0003322	0.00039141	0.00041418	0.00039062	0.00031821	0.00020293	5.933e-05	-9.068e-05	-0.00022141	-0.00031084	-0.00034018
0.438	0	1.981e-05	7.83e-05	0.0001612	0.00025246	0.00033586	0.00039628	0.00042026	0.00039782	0.00032632	0.00021167	6.839e-05	-8.163e-05	-0.00021261	-0.00030243	-0.00033221
0.4384	0	2.007e-05	7.908e-05	0.00016274	0.00025499	0.00033953	0.00040114	0.00042633	0.00040502	0.00033442	0.00022042	7.744e-05	-7.259e-05	-0.00020382	-0.00029403	-0.00032424
0.4388	0	2.032e-05	7.985e-05	0.00016428	0.00025752	0.00034319	0.00040601	0.00043241	0.00041221	0.00034253	0.00022916	8.65e-05	-6.355e-05	-0.00019502	-0.00028562	-0.00031627
0.4392	0	2.057e-05	8.063e-05	0.00016583	0.00026005	0.00034685	0.00041088	0.00043849	0.00041941	0.00035064	0.0002379	9.555e-05	-5.45e-05	-0.00018622	-0.00027721	-0.0003083
0.4396	0	2.053e-05	8.08e-05	0.00016645	0.00026132	0.00034892	0.00041383	0.00044237	0.00042418	0.00035619	0.00024406	0.00010213	-4.77e-05	-0.0001793	-0.00027021	-0.00030117
0.44	0	2.049e-05	8.098e-05	0.00016707	0.00026258	0.00035098	0.00041678	0.00044625	0.00042896	0.00036175	0.00025022	0.0001087	-4.09e-05	-0.00017238	-0.00026321	-0.00029405
0.4404	0	2.044e-05	8.115e-05	0.00016769	0.00026385	0.00035305	0.00041974	0.00045013	0.00043373	0.0003673	0.00025638	0.00011528	-3.41e-05	-0.00016546	-0.00025621	-0.00028693
0.4408	0	2.04e-05	8.133e-05	0.00016831	0.00026512	0.00035512	0.00042269	0.00045401	0.0004385	0.00037285	0.00026254	0.00012185	-2.73e-05	-0.00015854	-0.00024921	-0.00027981
0.4412	0	2.036e-05	8.15e-05	0.00016893	0.00026638	0.00035719	0.00042565	0.00045789	0.00044327	0.0003784	0.0002687	0.00012843	-2.049e-05	-0.00015162	-0.00024221	-0.00027269
0.4416	0	2.031e-05	8.167e-05	0.00016956	0.00026765	0.00035925	0.0004286	0.00046176	0.00044805	0.00038395	0.00027486	0.000135	-1.369e-05	-0.00014471	-0.0002352	-0.00026557
0.442	0	2.055e-05	8.24e-05	0.00017096	0.00026992	0.00036254	0.00043297	0.00046724	0.00045458	0.00039143	0.00028308	0.00014373	-4.68e-06	-0.00013559	-0.00022608	-0.00025647
0.4424	0	2.079e-05	8.312e-05	0.00017237	0.00027219	0.00036582	0.00043733	0.00047271	0.00046112	0.0003989	0.0002913	0.00015246	4.32e-06	-0.00012648	-0.00021696	-0.00024737
0.4428	0	2.103e-05	8.384e-05	0.00017377	0.00027446	0.0003691	0.00044169	0.00047818	0.00046765	0.00040637	0.00029952	0.00016119	1.333e-05	-0.00011737	-0.00020784	-0.00023826
0.4432	0	2.127e-05	8.456e-05	0.00017518	0.00027673	0.00037238	0.00044606	0.00048365	0.00047418	0.00041385	0.00030773	0.00016992	2.234e-05	-0.00010826	-0.00019872	-0.00022916
0.4436	0	2.151e-05	8.528e-05	0.00017658	0.000279	0.00037566	0.00045042	0.00048913	0.00048072	0.00042132	0.00031595	0.00017865	3.135e-05	-9.915e-05	-0.00018959	-0.00022006
0.444	0	2.175e-05	8.6e-05	0.00017798	0.00028127	0.00037894	0.00045479	0.0004946	0.00048725	0.0004288	0.00032417	0.00018738	4.036e-05	-9.004e-05	-0.00018047	-0.00021096
0.4444	0	2.227e-05	8.71e-05	0.00017971	0.00028368	0.0003821	0.00045874	0.00049938	0.00049289	0.00043527	0.00033141	0.00019529	4.881e-05	-8.118e-05	-0.00017131	-0.00020159
0.4448	0	2.279e-05	8.82e-05	0.00018143	0.00028608	0.00038526	0.00046269	0.00050417	0.00049852	0.00044174	0.00033865	0.00020321	5.726e-05	-7.232e-05	-0.00016214	-0.00019222
0.4452	0	2.332e-05	8.93e-05	0.00018315	0.00028849	0.00038841	0.00046665	0.00050895	0.00050416	0.00044821	0.0003459	0.00021112	6.572e-05	-6.345e-05	-0.00015298	-0.00018286
0.4456	0	2.384e-05	9.04e-05	0.00018488	0.0002909	0.00039157	0.0004706	0.00051374	0.00050979	0.00045469	0.00035314	0.00021904	7.417e-05	-5.459e-05	-0.00014381	-0.00017349
0.446	0	2.436e-05	9.15e-05	0.0001866	0.00029331	0.00039473	0.00047455	0.00051852	0.00051542	0.00046116	0.00036038	0.00022695	8.262e-05	-4.573e-05	-0.00013464	-0.00016412
0.4464	0	2.454e-05	9.21e-05	0.0001878	0.0002953	0.00039765	0.00047849	0.00052351	0.00052142	0.00046806	0.00036797	0.00023498	9.082e-05	-3.758e-05	-0.00012668	-0.00015642
0.4468	0	2.473e-05	9.27e-05	0.00018899	0.00029729	0.00040057	0.00048242	0.0005285	0.00052742	0.00047495	0.00037555	0.000243	9.902e-05	-2.943e-05	-0.00011871	-0.00014872
0.4472	0	2.492e-05	9.329e-05	0.00019019	0.00029928	0.00040349	0.00048636	0.00053349	0.00053343	0.00048185	0.00038314	0.00025103	0.00010722	-2.128e-05	-0.00011074	-0.00014101
0.4476	0	2.51e-05	9.389e-05	0.00019139	0.00030127	0.00040641	0.00049029	0.00053848	0.00053943	0.00048875	0.00039073	0.00025906	0.00011542	-1.313e-05	-0.00010278	-0.00013331
0.448	0	2.529e-05	9.449e-05	0.00019259	0.00030326	0.00040933	0.00049423	0.00054347	0.00054543	0.00049564	0.00039832	0.00026708	0.00012362	-4.98e-06	-9.481e-05	-0.00012561
0.4484	0	2.547e-05	9.508e-05	0.00019379	0.00030525	0.00041225	0.00049817	0.00054846	0.00055143	0.00050254	0.0004059	0.00027511	0.00013182	3.17e-06	-8.684e-05	-0.00011791
0.4488	0	2.429e-05	9.287e-05	0.00019088	0.00030212	0.00040936	0.00049589	0.00054704	0.00055091	0.00050277	0.00040665	0.00027618	0.00013315	4.77e-06	-8.499e-05	-0.00011599
0.4492	0	2.312e-05	9.067e-05	0.00018796	0.00029899	0.00040646	0.00049361	0.00054563	0.00055039	0.00050301	0.0004074	0.00027726	0.00013448	6.36e-06	-8.314e-05	-0.00011407
0.4496	0	2.194e-05	8.846e-05	0.00018505	0.00029586	0.00040357	0.00049134	0.00054421	0.00054988	0.00050324	0.00040814	0.00027833	0.0001358	7.95e-06	-8.129e-05	-0.00011215
0.45	0	2.076e-05	8.625e-05	0.00018214	0.00029273	0.00040067	0.00048906	0.00054279	0.00054936	0.00050348	0.00040889	0.0002794	0.00013713	9.55e-06	-7.944e-05	-0.00011024
0.4504	0	1.958e-05	8.404e-05	0.00017923	0.0002896	0.00039778	0.00048679	0.00054138	0.00054884	0.00050371	0.00040964	0.00028048	0.00013846	1.114e-05	-7.759e-05	-0.00010832
0.4508	0	2e-05	8.51e-05	0.00018111	0.0002925	0.00040183	0.00049211	0.000548	0.00055675	0.00051279	0.00041969	0.00029131	0.00014985	2.295e-05	-6.543e-05	-9.585e-05
0.4512	0	2.043e-05	8.616e-05	0.00018298	0.00029539	0.00040589	0.00049743	0.00055463	0.00056466	0.00052186	0.00042975	0.00030214	0.00016125	3.477e-05	-5.327e-05	-8.338e-05
0.4516	0	2.085e-05	8.722e-05	0.00018486	0.00029829	0.00040994	0.00050275	0.00056126	0.00057256	0.00053094	0.00043981	0.00031297	0.00017265	4.658e-05	-4.112e-05	-7.091e-05
0.452	0	2.128e-05	8.828e-05	0.00018673	0.00030118	0.000414	0.00050807	0.00056788	0.00058047	0.00054002	0.00044987	0.0003238	0.00018405	5.839e-05	-2.896e-05	-5.844e-05
0.4524	0	2.171e-05	8.933e-05	0.00018861	0.00030407	0.00041806	0.00051339	0.00057451	0.00058838	0.00054909	0.00045993	0.00033463	0.00019544	7.021e-05	-1.68e-05	-4.597e-05
0.4528	0	2.213e-05	9.039e-05	0.00019049	0.00030697	0.00042211	0.00051871	0.00058114	0.00059628	0.00055817	0.00046999	0.00034546	0.00020684	8.202e-05	-4.65e-06	-3.35e-05
0.4532	0	2.289e-05	9.198e-05	0.00019294	0.00031033	0.00042642	0.00052399	0.00058741	0.00060353	0.00056636	0.00047903	0.00035525	0.00021726	9.293e-05	6.68e-06	-2.182e-05
0.4536	0	2.365e-05	9.356e-05	0.00019539	0.0003137	0.00043074	0.00052928	0.00059368	0.00061078	0.00057454	0.00048807	0.00036503	0.00022767	0.00010384	1.801e-05	-1.015e-05
0.454	0	2.441e-05	9.514e-05	0.00019784	0.00031706	0.00043505	0.00053456	0.00059995	0.00061802	0.00058273	0.00049711	0.00037482	0.00023808	0.00011475	2.934e-05	1.53e-06
0.4544	0	2.517e-05	9.672e-05	0.00020029	0.00032043	0.00043937	0.00053985	0.00060622	0.00062527	0.00059092	0.00050615	0.00038461	0.00024849	0.00012566	4.066e-05	1.321e-05
0.4548	0	2.593e-05	9.83e-05	0.00020275	0.0003238	0.00044368	0.00054513	0.00061249	0.00063251	0.0005991	0.00051519	0.0003944	0.00025891	0.00013657	5.199e-05	2.489e-05
0.4552	0	2.573e-05	9.819e-05	0.00020297	0.0003246	0.00044527	0.00054762	0.00061594	0.00063692	0.00060435	0.00052105	0.0004006	0.00026516	0.00014265	5.778e-05	3.037e-05
0.4556	0	2.552e-05	9.807e-05	0.0002032	0.00032541	0.00044686	0.00055011	0.00061939	0.00064134	0.00060959	0.0005269	0.00040679	0.00027141	0.00014873	6.357e-05	3.584e-05
0.456	0	2.532e-05	9.795e-05	0.00020343	0.00032622	0.00044845	0.0005526	0.00062285	0.00064575	0.00061484	0.00053276	0.00041299	0.00027767	0.00015481	6.936e-05	4.132e-05
0.4564	0	2.512e-05	9.784e-05	0.00020366	0.00032703	0.00045003	0.00055509	0.0006263	0.00065016	0.00062009	0.00053861	0.00041919	0.00028392	0.00016089	7.514e-05	4.68e-05
0.4568	0	2.492e-05	9.772e-05	0.00020389	0.00032784	0.00045162	0.00055758	0.00062975	0.00065457	0.00062534	0.00054447	0.00042539	0.00029018	0.00016697	8.093e-05	5.228e-05
0.4572	0	2.472e-05	9.76e-05	0.00020412	0.00032865	0.00045321	0.00056007	0.0006332	0.00065898	0.00063058	0.00055033	0.00043158	0.00029643	0.00017304	8.672e-05	5.775e-05
0.4576	0	2.4e-05	9.674e-05	0.00020369	0.0003291	0.00045493	0.00056331	0.00063804	0.00066538	0.00063828	0.00055894	0.00044067	0.00030559	0.00018202	9.549e-05	6.65e-05
0.458	0	2.328e-05	9.588e-05	0.00020325	0.00032955	0.00045665	0.00056655	0.00064288	0.00067178	0.00064597	0.00056755	0.00044975	0.00031475	0.000191	0.00010427	7.524e-05
0.4584	0	2.256e-05	9.502e-05	0.00020282	0.00033001	0.00045837	0.0005698	0.00064772	0.00067818	0.00065366	0.00057617	0.00045884	0.00032391	0.00019997	0.00011304	8.399e-05
0.4588	0	2.184e-05	9.416e-05	0.00020239	0.00033046	0.00046009	0.00057304	0.00065256	0.00068457	0.00066136	0.00058478	0.00046793	0.00033307	0.00020895	0.00012182	9.273e-05
0.4592	0	2.112e-05	9.33e-05	0.00020196	0.00033091	0.00046182	0.00057628	0.0006574	0.00069097	0.00066905	0.0005934	0.00047701	0.00034222	0.00021793	0.00013059	0.00010147
0.4596	0	2.111e-05	9.313e-05	0.00020174	0.00033092	0.00046243	0.00057785	0.00066017	0.00069503	0.00067428	0.00059956	0.00048385	0.00034955	0.00022558	0.00013839	0.00010907
0.46	0	2.109e-05	9.296e-05	0.00020152	0.00033093	0.00046304	0.00057941	0.00066294	0.00069908	0.0006795	0.00060573	0.00049069	0.00035688	0.00023324	0.00014619	0.00011666
0.4604	0	2.107e-05	9.279e-05	0.00020131	0.00033095	0.00046365	0.00058098	0.00066571	0.00070313	0.00068473	0.0006119	0.00049753	0.0003642	0.0002409	0.00015399	0.00012426
0.4608	0	2.105e-05	9.262e-05	0.00020109	0.00033096	0.00046426	0.00058255	0.00066848	0.00070719	0.00068995	0.00061806	0.00050437	0.00037153	0.00024855	0.00016179	0.00013185
0.4612	0	2.104e-05	9.245e-05	0.00020088	0.00033097	0.00046488	0.00058411	0.00067126	0.00071124	0.00069518	0.00062423	0.00051121	0.00037886	0.00025621	0.00016959	0.00013944
0.4616	0	2.102e-05	9.228e-05	0.00020066	0.00033098	0.00046549	0.00058568	0.00067403	0.0007153	0.00070041	0.00063039	0.00051805	0.00038618	0.00026387	0.00017739	0.00014704
0.462	0	2.194e-05	9.408e-05	0.00020329	0.00033442	0.00046972	0.0005907	0.00067984	0.00072191	0.00070783	0.00063861	0.00052701	0.0003958	0.00027403	0.00018795	0.00015787
0.4624	0	2.286e-05	9.588e-05	0.00020592	0.00033786	0.00047395	0.00059571	0.00068565	0.00072853	0.00071525	0.00064682	0.00053596	0.00040542	0.00028418	0.00019852	0.00016871
0.4628	0	2.378e-05	9.768e-05	0.00020856	0.0003413	0.00047818	0.00060073	0.00069146	0.00073514	0.00072267	0.00065503	0.00054492	0.00041503	0.00029434	0.00020909	0.00017954
0.4632	0	2.47e-05	9.948e-05	0.00021119	0.00034473	0.00048241	0.00060575	0.00069727	0.00074176	0.00073009	0.00066325	0.00055387	0.00042465	0.0003045	0.00021965	0.00019038
0.4636	0	2.562e-05	0.00010127	0.00021382	0.00034817	0.00048664	0.00061077	0.00070308	0.00074837	0.00073751	0.00067146	0.00056283	0.00043427	0.00031466	0.00023022	0.00020122
0.464	0	2.615e-05	0.00010234	0.00021543	0.00035037	0.00048946	0.00061427	0.0007073	0.00075335	0.00074325	0.00067793	0.00056994	0.0004419	0.00032266	0.00023844	0.00020952
0.4644	0	2.668e-05	0.0001034	0.00021704	0.00035256	0.00049228	0.00061776	0.00071152	0.00075833	0.00074899	0.0006844	0.00057705	0.00044953	0.00033066	0.00024666	0.00021782
0.4648	0	2.721e-05	0.00010446	0.00021866	0.00035476	0.0004951	0.00062126	0.00071574	0.00076331	0.00075473	0.00069087	0.00058416	0.00045716	0.00033866	0.00025488	0.00022612
0.4652	0	2.774e-05	0.00010553	0.00022027	0.00035695	0.00049793	0.00062476	0.00071996	0.00076829	0.00076047	0.00069734	0.00059128	0.00046479	0.00034666	0.0002631	0.00023442
0.4656	0	2.827e-05	0.00010659	0.00022188	0.00035915	0.00050075	0.00062826	0.00072418	0.00077327	0.0007662	0.0007038	0.00059839	0.00047242	0.00035466	0.00027132	0.00024272
0.466	0	2.88e-05	0.00010765	0.00022349	0.00036134	0.00050357	0.00063176	0.0007284	0.00077825	0.00077194	0.00071027	0.0006055	0.00048005	0.00036266	0.00027954	0.00025102
0.4664	0	2.919e-05	0.00010856	0.00022504	0.00036367	0.0005068	0.00063598	0.00073368	0.0007846	0.00077933	0.00071862	0.00061469	0.00049	0.00037326	0.00029077	0.00026285
0.4668	0	2.958e-05	0.00010947	0.0002266	0.000366	0.00051002	0.0006402	0.00073896	0.00079095	0.00078672	0.00072697	0.00062389	0.00049994	0.00038386	0.00030199	0.00027468
0.4672	0	2.998e-05	0.00011038	0.00022815	0.00036833	0.00051325	0.00064443	0.00074423	0.0007973	0.0007941	0.00073531	0.00063309	0.00050988	0.00039446	0.00031322	0.0002865
0.4676	0	3.037e-05	0.00011128	0.0002297	0.00037066	0.00051648	0.00064865	0.00074951	0.00080365	0.00080149	0.00074366	0.00064228	0.00051982	0.00040507	0.00032444	0.00029833
0.468	0	3.076e-05	0.00011219	0.00023126	0.00037299	0.00051971	0.00065287	0.00075479	0.00081001	0.00080888	0.00075201	0.00065148	0.00052976	0.00041567	0.00033566	0.00031015
0.4684	0	3.11e-05	0.00011292	0.00023244	0.00037468	0.00052199	0.00065582	0.00075848	0.00081448	0.00081414	0.00075797	0.00065799	0.00053657	0.00042251	0.00034227	0.00031634
0.4688	0	3.144e-05	0.00011365	0.00023362	0.00037638	0.00052427	0.00065878	0.00076217	0.00081895	0.00081939	0.00076394	0.0006645	0.00054339	0.00042935	0.00034888	0.00032252
0.4692	0	3.178e-05	0.00011439	0.0002348	0.00037807	0.00052655	0.00066173	0.00076585	0.00082343	0.00082465	0.00076991	0.00067101	0.0005502	0.00043618	0.00035549	0.00032871
0.4696	0	3.212e-05	0.00011512	0.00023598	0.00037976	0.00052884	0.00066468	0.00076954	0.0008279	0.00082991	0.00077588	0.00067752	0.00055701	0.00044302	0.0003621	0.0003349
0.47	0	3.247e-05	0.00011585	0.00023716	0.00038146	0.00053112	0.00066763	0.00077323	0.00083238	0.00083516	0.00078185	0.00068403	0.00056383	0.00044986	0.00036871	0.00034108
0.4704	0	3.281e-05	0.00011658	0.00023833	0.00038315	0.0005334	0.00067059	0.00077692	0.00083685	0.00084042	0.00078781	0.00069054	0.00057064	0.0004567	0.00037532	0.00034727
0.4708	0	3.307e-05	0.00011718	0.00023937	0.0003847	0.00053554	0.00067341	0.00078048	0.0008412	0.00084557	0.00079371	0.00069708	0.00057764	0.00046396	0.0003827	0.00035464
0.4712	0	3.333e-05	0.00011779	0.0002404	0.00038624	0.00053769	0.00067623	0.00078405	0.00084556	0.00085072	0.00079962	0.00070361	0.00058463	0.00047123	0.00039007	0.000362
0.4716	0	3.359e-05	0.00011839	0.00024143	0.00038779	0.00053983	0.00067905	0.00078761	0.00084991	0.00085587	0.00080552	0.00071015	0.00059162	0.00047849	0.00039745	0.00036937
0.472	0	3.385e-05	0.000119	0.00024247	0.00038933	0.00054197	0.00068188	0.00079118	0.00085427	0.00086102	0.00081142	0.00071668	0.00059862	0.00048576	0.00040483	0.00037674
0.4724	0	3.411e-05	0.0001196	0.0002435	0.00039088	0.00054411	0.0006847	0.00079474	0.00085862	0.00086617	0.00081732	0.00072322	0.00060561	0.00049302	0.0004122	0.00038411
0.4728	0	3.445e-05	0.00012039	0.00024486	0.0003929	0.00054691	0.00068835	0.0007993	0.00086411	0.00087255	0.0008245	0.00073105	0.00061393	0.00050167	0.00042104	0.00039307
0.4732	0	3.479e-05	0.00012119	0.00024621	0.00039492	0.0005497	0.000692	0.00080387	0.0008696	0.00087893	0.00083168	0.00073889	0.00062225	0.00051031	0.00042988	0.00040204
0.4736	0	3.514e-05	0.00012198	0.00024757	0.00039694	0.0005525	0.00069566	0.00080843	0.00087508	0.0008853	0.00083886	0.00074672	0.00063057	0.00051895	0.00043872	0.000411
0.474	0	3.548e-05	0.00012277	0.00024893	0.00039896	0.00055529	0.00069931	0.00081299	0.00088057	0.00089168	0.00084604	0.00075456	0.00063889	0.0005276	0.00044757	0.00041997
0.4744	0	3.582e-05	0.00012357	0.00025028	0.00040099	0.00055809	0.00070296	0.00081755	0.00088606	0.00089806	0.00085322	0.0007624	0.00064721	0.00053624	0.00045641	0.00042893
0.4748	0	3.617e-05	0.00012436	0.00025164	0.00040301	0.00056088	0.00070661	0.00082211	0.00089154	0.00090443	0.0008604	0.00077023	0.00065553	0.00054488	0.00046525	0.0004379
0.4752	0	3.641e-05	0.00012502	0.00025291	0.00040504	0.00056385	0.00071065	0.00082727	0.00089786	0.00091185	0.0008688	0.00077946	0.0006654	0.00055523	0.000476	0.00044903
0.4756	0	3.665e-05	0.00012568	0.00025417	0.00040708	0.00056683	0.00071468	0.00083243	0.00090417	0.00091926	0.0008772	0.00078868	0.00067526	0.00056558	0.00048676	0.00046017
0.476	0	3.689e-05	0.00012634	0.00025544	0.00040911	0.0005698	0.00071871	0.00083758	0.00091048	0.00092667	0.0008856	0.00079791	0.00068512	0.00057594	0.00049751	0.0004713
0.4764	0	3.713e-05	0.000127	0.00025671	0.00041115	0.00057277	0.00072274	0.00084274	0.00091679	0.00093408	0.00089401	0.00080713	0.00069499	0.00058629	0.00050827	0.00048243
0.4768	0	3.737e-05	0.00012766	0.00025797	0.00041318	0.00057574	0.00072677	0.0008479	0.0009231	0.0009415	0.00090241	0.00081636	0.00070485	0.00059664	0.00051903	0.00049357
0.4772	0	3.761e-05	0.00012833	0.00025924	0.00041522	0.00057871	0.0007308	0.00085306	0.00092941	0.00094891	0.00091081	0.00082558	0.00071471	0.00060699	0.00052978	0.0005047
0.4776	0	3.772e-05	0.00012865	0.00025992	0.0004164	0.00058058	0.00073347	0.00085664	0.00093398	0.00095445	0.0009172	0.00083261	0.00072212	0.00061448	0.00053713	0.00051174
0.478	0	3.782e-05	0.00012897	0.00026061	0.00041759	0.00058244	0.00073614	0.00086023	0.00093855	0.00095998	0.00092358	0.00083965	0.00072952	0.00062198	0.00054447	0.00051877
0.4784	0	3.793e-05	0.00012929	0.00026129	0.00041878	0.0005843	0.00073882	0.00086382	0.00094313	0.00096552	0.00092997	0.00084668	0.00073693	0.00062947	0.00055182	0.0005258
0.4788	0	3.803e-05	0.00012961	0.00026198	0.00041997	0.00058616	0.00074149	0.00086741	0.0009477	0.00097105	0.00093635	0.00085371	0.00074433	0.00063696	0.00055916	0.00053284
0.4792	0	3.814e-05	0.00012993	0.00026266	0.00042116	0.00058802	0.00074416	0.00087099	0.00095227	0.00097659	0.00094274	0.00086074	0.00075173	0.00064446	0.00056651	0.00053987
0.4796	0	3.816e-05	0.00012973	0.00026229	0.00042086	0.00058815	0.00074511	0.00087305	0.00095558	0.0009811	0.00094826	0.00086705	0.00075866	0.00065195	0.00057446	0.00054803
0.48	0	3.817e-05	0.00012954	0.00026193	0.00042055	0.00058828	0.00074605	0.00087511	0.00095889	0.00098562	0.00095377	0.00087335	0.00076559	0.00065944	0.00058241	0.00055619
0.4804	0	3.819e-05	0.00012934	0.00026156	0.00042024	0.00058841	0.000747	0.00087716	0.00096221	0.00099014	0.00095929	0.00087965	0.00077252	0.00066693	0.00059036	0.00056434
0.4808	0	3.821e-05	0.00012914	0.00026119	0.00041994	0.00058853	0.00074794	0.00087922	0.00096552	0.00099466	0.00096481	0.00088596	0.00077945	0.00067442	0.00059831	0.0005725
0.4812	0	3.822e-05	0.00012895	0.00026082	0.00041963	0.00058866	0.00074889	0.00088127	0.00096883	0.00099918	0.00097033	0.00089226	0.00078638	0.00068191	0.00060626	0.00058066
0.4816	0	3.824e-05	0.00012875	0.00026045	0.00041932	0.00058879	0.00074983	0.00088333	0.00097214	0.0010037	0.00097585	0.00089857	0.00079332	0.0006894	0.00061421	0.00058882
0.482	0	3.87e-05	0.00013022	0.00026319	0.00042334	0.00059393	0.00075588	0.0008901	0.00097954	0.00101174	0.00098455	0.00090785	0.00080291	0.00069892	0.00062345	0.00059785
0.4824	0	3.917e-05	0.0001317	0.00026594	0.00042736	0.00059907	0.00076193	0.00089687	0.00098694	0.00101977	0.00099326	0.00091714	0.0008125	0.00070844	0.00063268	0.00060687
0.4828	0	3.963e-05	0.00013317	0.00026868	0.00043138	0.00060421	0.00076798	0.00090363	0.00099434	0.00102781	0.00100197	0.00092642	0.00082209	0.00071796	0.00064191	0.0006159
0.4832	0	4.009e-05	0.00013464	0.00027142	0.0004354	0.00060935	0.00077403	0.0009104	0.00100174	0.00103585	0.00101068	0.00093571	0.00083169	0.00072748	0.00065114	0.00062493
0.4836	0	4.056e-05	0.00013612	0.00027417	0.00043943	0.00061449	0.00078008	0.00091717	0.00100914	0.00104389	0.00101939	0.00094499	0.00084128	0.00073701	0.00066037	0.00063395
0.484	0	4.042e-05	0.00013562	0.00027337	0.00043862	0.00061413	0.0007806	0.00091894	0.00101236	0.00104853	0.00102522	0.00095174	0.00084872	0.00074499	0.00066877	0.00064249
0.4844	0	4.028e-05	0.00013512	0.00027258	0.00043782	0.00061376	0.00078112	0.00092071	0.00101557	0.00105317	0.00103104	0.00095849	0.00085616	0.00075298	0.00067717	0.00065103
0.4848	0	4.014e-05	0.00013462	0.00027178	0.00043702	0.0006134	0.00078165	0.00092248	0.00101879	0.0010578	0.00103687	0.00096523	0.0008636	0.00076097	0.00068557	0.00065957
0.4852	0	4e-05	0.00013412	0.00027099	0.00043622	0.00061304	0.00078217	0.00092425	0.001022	0.00106244	0.0010427	0.00097198	0.00087103	0.00076896	0.00069397	0.00066811
0.4856	0	3.986e-05	0.00013362	0.00027019	0.00043542	0.00061267	0.00078269	0.00092602	0.00102522	0.00106708	0.00104852	0.00097873	0.00087847	0.00077695	0.00070237	0.00067665
0.486	0	3.972e-05	0.00013312	0.0002694	0.00043462	0.00061231	0.00078321	0.00092779	0.00102843	0.00107172	0.00105435	0.00098547	0.00088591	0.00078494	0.00071077	0.00068519
0.4864	0	3.989e-05	0.00013355	0.0002702	0.00043594	0.00061429	0.00078599	0.00093148	0.00103308	0.00107733	0.00106083	0.00099267	0.00089362	0.00079296	0.00071895	0.00069341
0.4868	0	4.007e-05	0.00013398	0.00027101	0.00043726	0.00061628	0.00078877	0.00093516	0.00103773	0.00108294	0.00106731	0.00099986	0.00090133	0.00080098	0.00072712	0.00070164
0.4872	0	4.024e-05	0.00013441	0.00027181	0.00043858	0.00061826	0.00079155	0.00093884	0.00104238	0.00108856	0.00107379	0.00100705	0.00090904	0.000809	0.0007353	0.00070986
0.4876	0	4.041e-05	0.00013484	0.00027262	0.0004399	0.00062025	0.00079434	0.00094253	0.00104703	0.00109417	0.00108027	0.00101424	0.00091675	0.00081701	0.00074348	0.00071809
0.488	0	4.058e-05	0.00013527	0.00027342	0.00044122	0.00062223	0.00079712	0.00094621	0.00105168	0.00109978	0.00108675	0.00102144	0.00092446	0.00082503	0.00075165	0.00072631
0.4884	0	4.068e-05	0.00013569	0.00027441	0.00044299	0.00062496	0.00080096	0.00095127	0.00105799	0.00110729	0.00109532	0.00103085	0.00093449	0.00083549	0.00076243	0.0007374
0.4888	0	4.077e-05	0.00013612	0.00027539	0.00044475	0.0006277	0.00080481	0.00095633	0.00106429	0.0011148	0.00110388	0.00104027	0.00094453	0.00084594	0.0007732	0.0007485
0.4892	0	4.087e-05	0.00013654	0.00027638	0.00044651	0.00063043	0.00080866	0.00096139	0.0010706	0.00112231	0.00111245	0.00104968	0.00095457	0.0008564	0.00078398	0.00075959
0.4896	0	4.097e-05	0.00013697	0.00027737	0.00044828	0.00063317	0.0008125	0.00096645	0.0010769	0.00112981	0.00112102	0.0010591	0.0009646	0.00086685	0.00079476	0.00077068
0.49	0	4.107e-05	0.0001374	0.00027835	0.00045004	0.0006359	0.00081635	0.00097151	0.00108321	0.00113732	0.00112958	0.00106851	0.00097464	0.0008773	0.00080553	0.00078178
0.4904	0	4.116e-05	0.00013782	0.00027934	0.0004518	0.00063863	0.0008202	0.00097657	0.00108951	0.00114483	0.00113815	0.00107793	0.00098468	0.00088776	0.00081631	0.00079287
0.4908	0	4.116e-05	0.00013802	0.00027997	0.0004531	0.0006408	0.00082341	0.00098096	0.00109513	0.00115165	0.00114604	0.00108668	0.00099409	0.00089764	0.00082657	0.00080349
0.4912	0	4.115e-05	0.00013823	0.00028061	0.0004544	0.00064297	0.00082663	0.00098535	0.00110074	0.00115846	0.00115392	0.00109544	0.00100351	0.00090752	0.00083683	0.00081411
0.4916	0	4.114e-05	0.00013843	0.00028124	0.0004557	0.00064514	0.00082984	0.00098974	0.00110636	0.00116528	0.00116181	0.00110419	0.00101292	0.0009174	0.00084708	0.00082473
0.492	0	4.113e-05	0.00013863	0.00028188	0.000457	0.00064731	0.00083306	0.00099413	0.00111197	0.0011721	0.00116969	0.00111295	0.00102233	0.00092728	0.00085734	0.00083535
0.4924	0	4.112e-05	0.00013883	0.00028251	0.0004583	0.00064948	0.00083627	0.00099852	0.00111759	0.00117891	0.00117758	0.0011217	0.00103175	0.00093716	0.0008676	0.00084597
0.4928	0	4.131e-05	0.0001393	0.00028336	0.00045964	0.00065144	0.00083896	0.00100206	0.00112205	0.00118431	0.00118382	0.00112863	0.0010391	0.00094465	0.00087498	0.00085306
0.4932	0	4.15e-05	0.00013977	0.0002842	0.00046098	0.00065339	0.00084165	0.0010056	0.0011265	0.0011897	0.00119007	0.00113555	0.00104645	0.00095215	0.00088236	0.00086015
0.4936	0	4.169e-05	0.00014023	0.00028504	0.00046232	0.00065535	0.00084435	0.00100915	0.00113096	0.00119509	0.00119632	0.00114247	0.00105381	0.00095964	0.00088974	0.00086725
0.494	0	4.188e-05	0.0001407	0.00028589	0.00046366	0.0006573	0.00084704	0.00101269	0.00113542	0.00120049	0.00120256	0.00114939	0.00106116	0.00096713	0.00089712	0.00087434
0.4944	0	4.207e-05	0.00014117	0.00028673	0.00046499	0.00065926	0.00084973	0.00101623	0.00113988	0.00120588	0.00120881	0.00115631	0.00106852	0.00097462	0.00090451	0.00088144
0.4948	0	4.226e-05	0.00014163	0.00028758	0.00046633	0.00066122	0.00085242	0.00101978	0.00114434	0.00121127	0.00121505	0.00116323	0.00107587	0.00098211	0.00091189	0.00088853
0.4952	0	4.2e-05	0.0001407	0.00028592	0.00046422	0.00065916	0.00085104	0.00101962	0.00114572	0.00121428	0.00121943	0.00116861	0.00108195	0.00098866	0.0009187	0.00089525
0.4956	0	4.175e-05	0.00013977	0.00028426	0.0004621	0.00065711	0.00084965	0.00101945	0.00114711	0.00121729	0.00122381	0.00117399	0.00108802	0.0009952	0.00092551	0.00090196
0.496	0	4.149e-05	0.00013884	0.0002826	0.00045998	0.00065506	0.00084827	0.00101929	0.0011485	0.0012203	0.00122819	0.00117938	0.0010941	0.00100175	0.00093232	0.00090868
0.4964	0	4.124e-05	0.00013791	0.00028094	0.00045786	0.000653	0.00084688	0.00101913	0.00114989	0.0012233	0.00123256	0.00118476	0.00110018	0.0010083	0.00093913	0.00091539
0.4968	0	4.098e-05	0.00013698	0.00027928	0.00045575	0.00065095	0.0008455	0.00101897	0.00115128	0.00122631	0.00123694	0.00119014	0.00110625	0.00101484	0.00094594	0.00092211
0.4972	0	4.1e-05	0.00013718	0.00027985	0.00045691	0.00065292	0.00084848	0.00102314	0.00115675	0.00123308	0.00124489	0.00119903	0.00111578	0.00102472	0.00095597	0.00093218
0.4976	0	4.102e-05	0.00013738	0.00028043	0.00045806	0.00065488	0.00085147	0.00102732	0.00116222	0.00123985	0.00125284	0.00120791	0.00112531	0.00103459	0.00096599	0.00094226
0.498	0	4.103e-05	0.00013757	0.000281	0.00045922	0.00065685	0.00085445	0.0010315	0.00116769	0.00124663	0.0012608	0.0012168	0.00113483	0.00104446	0.00097602	0.00095233
0.4984	0	4.105e-05	0.00013777	0.00028157	0.00046038	0.00065882	0.00085743	0.00103568	0.00117316	0.0012534	0.00126875	0.00122568	0.00114436	0.00105434	0.00098604	0.00096241
0.4988	0	4.106e-05	0.00013796	0.00028215	0.00046154	0.00066078	0.00086041	0.00103986	0.00117862	0.00126017	0.0012767	0.00123457	0.00115388	0.00106421	0.00099607	0.00097248
0.4992	0	4.108e-05	0.00013816	0.00028272	0.0004627	0.00066275	0.0008634	0.00104404	0.00118409	0.00126694	0.00128465	0.00124345	0.00116341	0.00107409	0.0010061	0.00098255
0.4996	0	4.121e-05	0.00013857	0.00028357	0.00046416	0.00066498	0.00086654	0.00104822	0.00118936	0.0012733	0.00129202	0.00125165	0.00117221	0.00108328	0.00101554	0.00099218
0.5	0	4.134e-05	0.00013898	0.00028442	0.00046561	0.00066721	0.00086968	0.0010524	0.00119463	0.00127967	0.00129939	0.00125984	0.00118102	0.00109247	0.00102498	0.0010018
0.5004	0	4.147e-05	0.00013938	0.00028527	0.00046707	0.00066944	0.00087283	0.00105657	0.0011999	0.00128603	0.00130676	0.00126804	0.00118982	0.00110167	0.00103442	0.00101142
0.5008	0	4.16e-05	0.00013979	0.00028612	0.00046853	0.00067166	0.00087597	0.00106075	0.00120518	0.0012924	0.00131413	0.00127623	0.00119863	0.00111086	0.00104387	0.00102105
0.5012	0	4.172e-05	0.0001402	0.00028697	0.00046998	0.00067389	0.00087911	0.00106492	0.00121045	0.00129876	0.00132151	0.00128443	0.00120743	0.00112006	0.00105331	0.00103067
0.5016	0	4.181e-05	0.00014045	0.00028751	0.00047095	0.00067544	0.00088141	0.00106814	0.00121471	0.00130413	0.00132795	0.00129177	0.00121541	0.00112835	0.00106164	0.00103884
0.502	0	4.189e-05	0.0001407	0.00028805	0.00047191	0.00067698	0.00088372	0.00107136	0.00121897	0.0013095	0.00133439	0.00129911	0.00122338	0.00113663	0.00106996	0.00104701
0.5024	0	4.197e-05	0.00014095	0.00028858	0.00047288	0.00067853	0.00088602	0.00107458	0.00122323	0.00131486	0.00134083	0.00130645	0.00123135	0.00114492	0.00107829	0.00105519
0.5028	0	4.205e-05	0.0001412	0.00028912	0.00047385	0.00068007	0.00088832	0.0010778	0.00122749	0.00132023	0.00134728	0.00131379	0.00123933	0.00115321	0.00108661	0.00106336
0.5032	0	4.214e-05	0.00014146	0.00028966	0.00047481	0.00068162	0.00089062	0.00108102	0.00123175	0.0013256	0.00135372	0.00132113	0.0012473	0.0011615	0.00109494	0.00107153
0.5036	0	4.222e-05	0.00014171	0.0002902	0.00047578	0.00068317	0.00089292	0.00108424	0.00123601	0.00133097	0.00136016	0.00132847	0.00125528	0.00116979	0.00110326	0.0010797
0.504	0	4.235e-05	0.0001421	0.00029101	0.00047717	0.0006853	0.00089596	0.00108832	0.00124121	0.0013373	0.00136756	0.00133673	0.00126419	0.00117911	0.00111281	0.00108936
0.5044	0	4.248e-05	0.0001425	0.00029182	0.00047856	0.00068742	0.000899	0.0010924	0.00124641	0.00134364	0.00137495	0.001345	0.00127311	0.00118843	0.00112235	0.00109902
0.5048	0	4.261e-05	0.00014289	0.00029264	0.00047995	0.00068955	0.00090204	0.00109648	0.00125161	0.00134997	0.00138234	0.00135327	0.00128202	0.00119774	0.00113189	0.00110868
0.5052	0	4.274e-05	0.00014329	0.00029345	0.00048134	0.00069168	0.00090508	0.00110055	0.00125681	0.00135631	0.00138974	0.00136154	0.00129094	0.00120706	0.00114143	0.00111834
0.5056	0	4.287e-05	0.00014369	0.00029426	0.00048273	0.00069381	0.00090812	0.00110463	0.00126201	0.00136264	0.00139713	0.00136981	0.00129985	0.00121638	0.00115097	0.00112801
0.506	0	4.278e-05	0.00014365	0.00029447	0.0004834	0.00069516	0.0009104	0.00110805	0.0012667	0.00136864	0.00140435	0.00137802	0.00130875	0.00122566	0.00116039	0.00113743
0.5064	0	4.269e-05	0.00014361	0.00029468	0.00048407	0.00069651	0.00091269	0.00111147	0.00127139	0.00137465	0.00141157	0.00138623	0.00131765	0.00123493	0.00116981	0.00114686
0.5068	0	4.26e-05	0.00014357	0.00029489	0.00048474	0.00069786	0.00091498	0.00111489	0.00127609	0.00138065	0.0014188	0.00139444	0.00132655	0.00124421	0.00117922	0.00115629
0.5072	0	4.251e-05	0.00014354	0.0002951	0.00048541	0.00069921	0.00091726	0.00111831	0.00128078	0.00138665	0.00142602	0.00140266	0.00133545	0.00125349	0.00118864	0.00116572
0.5076	0	4.242e-05	0.0001435	0.00029531	0.00048608	0.00070056	0.00091955	0.00112173	0.00128547	0.00139265	0.00143324	0.00141087	0.00134434	0.00126276	0.00119806	0.00117515
0.508	0	4.233e-05	0.00014346	0.00029552	0.00048675	0.00070192	0.00092184	0.00112515	0.00129017	0.00139865	0.00144046	0.00141908	0.00135324	0.00127204	0.00120748	0.00118458
0.5084	0	4.221e-05	0.00014295	0.00029462	0.00048571	0.00070119	0.00092201	0.00112671	0.00129346	0.00140374	0.00144712	0.00142691	0.0013619	0.00128133	0.00121731	0.0011948
0.5088	0	4.209e-05	0.00014244	0.00029371	0.00048467	0.00070047	0.00092217	0.00112827	0.00129674	0.00140883	0.00145377	0.00143474	0.00137056	0.00129063	0.00122715	0.00120502
0.5092	0	4.197e-05	0.00014193	0.00029281	0.00048363	0.00069975	0.00092234	0.00112984	0.00130003	0.00141391	0.00146042	0.00144257	0.00137922	0.00129993	0.00123698	0.00121524
0.5096	0	4.185e-05	0.00014143	0.00029191	0.00048259	0.00069903	0.00092251	0.0011314	0.00130332	0.001419	0.00146707	0.0014504	0.00138788	0.00130922	0.00124682	0.00122546
0.51	0	4.173e-05	0.00014092	0.00029101	0.00048156	0.00069831	0.00092268	0.00113297	0.00130661	0.00142408	0.00147372	0.00145823	0.00139654	0.00131852	0.00125665	0.00123568
0.5104	0	4.161e-05	0.00014041	0.00029011	0.00048052	0.00069759	0.00092285	0.00113453	0.0013099	0.00142917	0.00148038	0.00146606	0.0014052	0.00132782	0.00126649	0.0012459
0.5108	0	4.161e-05	0.00014055	0.00029052	0.00048138	0.00069909	0.00092519	0.00113789	0.00131441	0.00143488	0.00148724	0.00147387	0.0014137	0.0013367	0.00127552	0.00125496
0.5112	0	4.162e-05	0.00014069	0.00029093	0.00048225	0.00070059	0.00092754	0.00114125	0.00131892	0.0014406	0.0014941	0.00148169	0.0014222	0.00134558	0.00128455	0.00126402
0.5116	0	4.163e-05	0.00014082	0.00029135	0.00048311	0.00070209	0.00092988	0.00114461	0.00132343	0.00144631	0.00150096	0.00148951	0.00143069	0.00135445	0.00129358	0.00127308
0.512	0	4.164e-05	0.00014096	0.00029176	0.00048398	0.00070359	0.00093223	0.00114797	0.00132794	0.00145203	0.00150783	0.00149733	0.00143919	0.00136333	0.00130262	0.00128214
0.5124	0	4.165e-05	0.0001411	0.00029218	0.00048485	0.00070509	0.00093457	0.00115132	0.00133245	0.00145774	0.00151469	0.00150515	0.00144769	0.00137221	0.00131165	0.00129119
0.5128	0	4.189e-05	0.00014164	0.00029306	0.00048616	0.00070693	0.00093707	0.00115459	0.0013366	0.00146285	0.00152075	0.00151205	0.00145523	0.00138014	0.00131972	0.00129924
0.5132	0	4.214e-05	0.00014217	0.00029394	0.00048747	0.00070877	0.00093956	0.00115786	0.00134075	0.00146796	0.00152681	0.00151895	0.00146277	0.00138807	0.00132779	0.00130729
0.5136	0	4.238e-05	0.00014271	0.00029482	0.00048878	0.00071061	0.00094206	0.00116113	0.0013449	0.00147306	0.00153286	0.00152585	0.00147031	0.001396	0.00133587	0.00131534
0.514	0	4.262e-05	0.00014324	0.0002957	0.00049009	0.00071245	0.00094456	0.00116439	0.00134905	0.00147817	0.00153892	0.00153276	0.00147786	0.00140393	0.00134394	0.00132339
0.5144	0	4.287e-05	0.00014378	0.00029658	0.0004914	0.00071429	0.00094705	0.00116766	0.0013532	0.00148327	0.00154498	0.00153966	0.0014854	0.00141185	0.00135202	0.00133143
0.5148	0	4.311e-05	0.00014431	0.00029747	0.00049271	0.00071613	0.00094955	0.00117093	0.00135736	0.00148838	0.00155104	0.00154656	0.00149294	0.00141978	0.00136009	0.00133948
0.5152	0	4.274e-05	0.00014317	0.00029546	0.00049012	0.00071354	0.00094774	0.00117064	0.00135914	0.00149244	0.00155711	0.00155412	0.00150144	0.00142887	0.00136958	0.00134914
0.5156	0	4.237e-05	0.00014202	0.00029345	0.00048754	0.00071095	0.00094594	0.00117035	0.00136092	0.0014965	0.00156319	0.00156168	0.00150994	0.00143796	0.00137906	0.0013588
0.516	0	4.2e-05	0.00014087	0.00029145	0.00048495	0.00070837	0.00094414	0.00117006	0.00136271	0.00150056	0.00156926	0.00156924	0.00151844	0.00144706	0.00138855	0.00136846
0.5164	0	4.163e-05	0.00013973	0.00028944	0.00048236	0.00070578	0.00094233	0.00116977	0.00136449	0.00150462	0.00157534	0.0015768	0.00152695	0.00145615	0.00139804	0.00137811
0.5168	0	4.126e-05	0.00013858	0.00028743	0.00047977	0.00070319	0.00094053	0.00116947	0.00136627	0.00150868	0.00158142	0.00158436	0.00153545	0.00146524	0.00140752	0.00138777
0.5172	0	4.138e-05	0.00013893	0.00028811	0.00048091	0.00070493	0.00094302	0.00117286	0.00137071	0.00151425	0.0015881	0.00159204	0.00154388	0.00147413	0.00141663	0.00139694
0.5176	0	4.15e-05	0.00013927	0.00028878	0.00048204	0.00070666	0.00094551	0.00117625	0.00137515	0.00151982	0.00159479	0.00159973	0.00155231	0.00148302	0.00142573	0.0014061
0.518	0	4.162e-05	0.00013962	0.00028945	0.00048318	0.00070839	0.000948	0.00117964	0.00137959	0.00152539	0.00160148	0.00160741	0.00156074	0.00149191	0.00143483	0.00141527
0.5184	0	4.174e-05	0.00013996	0.00029013	0.00048431	0.00071013	0.00095049	0.00118303	0.00138403	0.00153096	0.00160817	0.00161509	0.00156917	0.0015008	0.00144394	0.00142443
0.5188	0	4.187e-05	0.00014031	0.0002908	0.00048545	0.00071186	0.00095298	0.00118642	0.00138846	0.00153653	0.00161486	0.00162278	0.00157761	0.00150969	0.00145304	0.0014336
0.5192	0	4.199e-05	0.00014066	0.00029148	0.00048658	0.0007136	0.00095547	0.00118981	0.0013929	0.0015421	0.00162155	0.00163046	0.00158604	0.00151858	0.00146215	0.00144277
0.5196	0	4.198e-05	0.00014069	0.00029165	0.00048703	0.00071451	0.00095706	0.00119231	0.00139654	0.00154702	0.00162777	0.00163783	0.00159425	0.00152728	0.00147098	0.00145152
0.52	0	4.197e-05	0.00014073	0.00029182	0.00048748	0.00071542	0.00095865	0.00119481	0.00140017	0.00155193	0.00163398	0.0016452	0.00160247	0.00153597	0.00147981	0.00146028
0.5204	0	4.196e-05	0.00014076	0.00029199	0.00048793	0.00071633	0.00096024	0.00119731	0.0014038	0.00155684	0.00164019	0.00165256	0.00161069	0.00154466	0.00148865	0.00146903
0.5208	0	4.194e-05	0.0001408	0.00029216	0.00048838	0.00071724	0.00096183	0.00119981	0.00140743	0.00156176	0.00164641	0.00165993	0.00161891	0.00155335	0.00149748	0.00147779
0.5212	0	4.193e-05	0.00014083	0.00029233	0.00048883	0.00071816	0.00096341	0.00120232	0.00141107	0.00156667	0.00165262	0.0016673	0.00162712	0.00156204	0.00150632	0.00148655
0.5216	0	4.203e-05	0.0001412	0.00029314	0.00049025	0.00072038	0.00096661	0.00120663	0.00141662	0.00157352	0.00166072	0.00167648	0.00163713	0.00157261	0.00151725	0.00149774
0.522	0	4.213e-05	0.00014157	0.00029394	0.00049168	0.00072261	0.0009698	0.00121095	0.00142217	0.00158036	0.00166881	0.00168566	0.00164714	0.00158318	0.00152818	0.00150894
0.5224	0	4.222e-05	0.00014194	0.00029475	0.00049311	0.00072483	0.00097299	0.00121526	0.00142773	0.00158721	0.00167691	0.00169484	0.00165715	0.00159375	0.0015391	0.00152014
0.5228	0	4.232e-05	0.00014231	0.00029555	0.00049453	0.00072706	0.00097618	0.00121958	0.00143328	0.00159406	0.001685	0.00170402	0.00166716	0.00160432	0.00155003	0.00153134
0.5232	0	4.242e-05	0.00014268	0.00029636	0.00049596	0.00072929	0.00097937	0.0012239	0.00143883	0.0016009	0.00169309	0.0017132	0.00167717	0.00161489	0.00156096	0.00154253
0.5236	0	4.251e-05	0.00014305	0.00029716	0.00049738	0.00073151	0.00098256	0.00122821	0.00144439	0.00160775	0.00170119	0.00172238	0.00168718	0.00162545	0.00157189	0.00155373
0.524	0	4.207e-05	0.00014174	0.00029486	0.00049431	0.00072823	0.00097986	0.00122694	0.00144521	0.00161099	0.00170668	0.00172957	0.00169542	0.00163427	0.00158103	0.00156296
0.5244	0	4.163e-05	0.00014044	0.00029256	0.00049124	0.00072495	0.00097716	0.00122567	0.00144604	0.00161424	0.00171216	0.00173675	0.00170365	0.00164309	0.00159017	0.00157219
0.5248	0	4.12e-05	0.00013913	0.00029026	0.00048817	0.00072167	0.00097446	0.0012244	0.00144687	0.00161748	0.00171765	0.00174393	0.00171189	0.00165191	0.00159931	0.00158141
0.5252	0	4.076e-05	0.00013783	0.00028795	0.00048509	0.0007184	0.00097176	0.00122313	0.00144769	0.00162073	0.00172313	0.00175111	0.00172012	0.00166073	0.00160845	0.00159064
0.5256	0	4.032e-05	0.00013653	0.00028565	0.00048202	0.00071512	0.00096906	0.00122186	0.00144852	0.00162397	0.00172862	0.0017583	0.00172836	0.00166955	0.00161759	0.00159987
0.526	0	4.024e-05	0.00013647	0.00028575	0.00048243	0.00071605	0.00097073	0.00122452	0.0014524	0.00162921	0.00173526	0.00176618	0.00173716	0.00167889	0.00162714	0.00160944
0.5264	0	4.016e-05	0.00013642	0.00028584	0.00048284	0.00071698	0.0009724	0.00122719	0.00145627	0.00163446	0.0017419	0.00177407	0.00174597	0.00168823	0.00163669	0.00161902
0.5268	0	4.008e-05	0.00013637	0.00028594	0.00048325	0.00071791	0.00097407	0.00122985	0.00146015	0.0016397	0.00174855	0.00178196	0.00175477	0.00169757	0.00164624	0.00162859
0.5272	0	4e-05	0.00013632	0.00028604	0.00048365	0.00071884	0.00097574	0.00123252	0.00146402	0.00164494	0.00175519	0.00178984	0.00176357	0.0017069	0.00165579	0.00163816
0.5276	0	3.993e-05	0.00013627	0.00028613	0.00048406	0.00071977	0.00097742	0.00123519	0.0014679	0.00165019	0.00176183	0.00179773	0.00177238	0.00171624	0.00166534	0.00164774
0.528	0	3.985e-05	0.00013622	0.00028623	0.00048447	0.0007207	0.00097909	0.00123785	0.00147177	0.00165543	0.00176847	0.00180561	0.00178118	0.00172558	0.00167489	0.00165731
0.5284	0	3.995e-05	0.00013649	0.00028676	0.00048537	0.00072211	0.00098117	0.00124081	0.00147579	0.00166066	0.00177499	0.00181331	0.0017898	0.00173477	0.00168433	0.0016668
0.5288	0	4.005e-05	0.00013677	0.00028729	0.00048626	0.00072351	0.00098325	0.00124377	0.00147981	0.00166589	0.0017815	0.001821	0.00179841	0.00174396	0.00169378	0.0016763
0.5292	0	4.015e-05	0.00013704	0.00028782	0.00048716	0.00072492	0.00098533	0.00124673	0.00148383	0.00167111	0.00178801	0.00182869	0.00180702	0.00175315	0.00170323	0.00168579
0.5296	0	4.024e-05	0.00013731	0.00028835	0.00048805	0.00072633	0.00098741	0.00124969	0.00148785	0.00167634	0.00179452	0.00183638	0.00181563	0.00176234	0.00171267	0.00169528
0.53	0	4.034e-05	0.00013758	0.00028888	0.00048895	0.00072774	0.0009895	0.00125265	0.00149187	0.00168157	0.00180103	0.00184408	0.00182425	0.00177153	0.00172212	0.00170478
0.5304	0	4.011e-05	0.00013676	0.00028734	0.00048681	0.00072543	0.00098766	0.00125203	0.00149309	0.00168497	0.00180657	0.00185131	0.00183259	0.00178051	0.00173147	0.00171428
0.5308	0	3.987e-05	0.00013593	0.0002858	0.00048468	0.00072312	0.00098582	0.00125141	0.00149431	0.00168837	0.00181211	0.00185855	0.00184093	0.00178949	0.00174082	0.00172378
0.5312	0	3.964e-05	0.00013511	0.00028425	0.00048254	0.00072081	0.00098398	0.00125078	0.00149553	0.00169177	0.00181765	0.00186579	0.00184927	0.00179847	0.00175017	0.00173328
0.5316	0	3.94e-05	0.00013428	0.00028271	0.0004804	0.0007185	0.00098214	0.00125016	0.00149675	0.00169517	0.00182319	0.00187303	0.00185761	0.00180745	0.00175952	0.00174279
0.532	0	3.916e-05	0.00013346	0.00028117	0.00047826	0.00071619	0.0009803	0.00124954	0.00149797	0.00169857	0.00182873	0.00188026	0.00186595	0.00181644	0.00176887	0.00175229
0.5324	0	3.893e-05	0.00013263	0.00027963	0.00047613	0.00071389	0.00097846	0.00124891	0.00149918	0.00170197	0.00183427	0.0018875	0.00187429	0.00182542	0.00177822	0.00176179
0.5328	0	3.89e-05	0.00013264	0.00027977	0.00047652	0.00071471	0.00097993	0.00125129	0.00150271	0.00170684	0.00184057	0.00189513	0.00188292	0.00183465	0.0017877	0.00177131
0.5332	0	3.887e-05	0.00013265	0.00027991	0.00047692	0.00071554	0.00098139	0.00125366	0.00150623	0.00171171	0.00184687	0.00190275	0.00189155	0.00184388	0.00179719	0.00178083
0.5336	0	3.884e-05	0.00013266	0.00028005	0.00047731	0.00071636	0.00098286	0.00125603	0.00150976	0.00171658	0.00185318	0.00191038	0.00190018	0.00185312	0.00180667	0.00179036
0.534	0	3.882e-05	0.00013267	0.00028019	0.00047771	0.00071719	0.00098433	0.0012584	0.00151329	0.00172145	0.00185948	0.00191801	0.00190882	0.00186235	0.00181616	0.00179988
0.5344	0	3.879e-05	0.00013268	0.00028033	0.0004781	0.00071801	0.00098579	0.00126077	0.00151681	0.00172632	0.00186578	0.00192564	0.00191745	0.00187159	0.00182565	0.0018094
0.5348	0	3.891e-05	0.000133	0.00028093	0.00047908	0.0007195	0.00098793	0.00126374	0.00152079	0.00173145	0.00187214	0.00193315	0.00192588	0.00188063	0.00183499	0.00181886
0.5352	0	3.903e-05	0.00013332	0.00028152	0.00048005	0.00072098	0.00099006	0.00126671	0.00152477	0.00173658	0.00187849	0.00194066	0.00193432	0.00188967	0.00184433	0.00182831
0.5356	0	3.915e-05	0.00013363	0.00028212	0.00048102	0.00072246	0.0009922	0.00126968	0.00152875	0.00174171	0.00188485	0.00194818	0.00194275	0.00189871	0.00185368	0.00183777
0.536	0	3.927e-05	0.00013395	0.00028271	0.000482	0.00072394	0.00099434	0.00127265	0.00153273	0.00174684	0.0018912	0.00195569	0.00195119	0.00190775	0.00186302	0.00184722
0.5364	0	3.939e-05	0.00013426	0.00028331	0.00048297	0.00072542	0.00099647	0.00127562	0.00153671	0.00175197	0.00189756	0.0019632	0.00195963	0.00191678	0.00187236	0.00185668
0.5368	0	3.951e-05	0.00013458	0.00028391	0.00048395	0.00072691	0.00099861	0.00127859	0.00154069	0.0017571	0.00190392	0.00197072	0.00196806	0.00192582	0.00188171	0.00186613
0.5372	0	3.946e-05	0.0001345	0.00028386	0.00048404	0.00072729	0.0009995	0.00128026	0.00154345	0.00176121	0.00190956	0.00197785	0.00197637	0.00193483	0.00189094	0.00187529
0.5376	0	3.94e-05	0.00013442	0.00028382	0.00048413	0.00072767	0.00100039	0.00128193	0.00154621	0.00176533	0.00191521	0.00198498	0.00198467	0.00194383	0.00190018	0.00188445
0.538	0	3.935e-05	0.00013435	0.00028377	0.00048422	0.00072805	0.00100128	0.0012836	0.00154897	0.00176945	0.00192085	0.00199211	0.00199297	0.00195284	0.00190942	0.00189361
0.5384	0	3.929e-05	0.00013427	0.00028373	0.00048431	0.00072843	0.00100217	0.00128527	0.00155174	0.00177357	0.0019265	0.00199924	0.00200127	0.00196185	0.00191866	0.00190277
0.5388	0	3.924e-05	0.00013419	0.00028369	0.0004844	0.00072882	0.00100306	0.00128694	0.0015545	0.00177769	0.00193214	0.00200637	0.00200958	0.00197085	0.00192789	0.00191193
0.5392	0	3.909e-05	0.00013353	0.00028229	0.00048231	0.00072635	0.00100079	0.00128559	0.00155477	0.00178005	0.00193668	0.00201278	0.00201727	0.00197929	0.00193672	0.00192088
0.5396	0	3.895e-05	0.00013287	0.0002809	0.00048022	0.00072388	0.00099851	0.00128425	0.00155504	0.00178242	0.00194123	0.00201919	0.00202497	0.00198774	0.00194555	0.00192983
0.54	0	3.881e-05	0.00013221	0.00027951	0.00047813	0.00072141	0.00099624	0.0012829	0.00155532	0.00178478	0.00194577	0.00202561	0.00203267	0.00199618	0.00195438	0.00193878
0.5404	0	3.866e-05	0.00013155	0.00027812	0.00047604	0.00071894	0.00099397	0.00128155	0.00155559	0.00178714	0.00195032	0.00203202	0.00204037	0.00200463	0.00196321	0.00194773
0.5408	0	3.852e-05	0.00013088	0.00027673	0.00047395	0.00071648	0.0009917	0.00128021	0.00155586	0.0017895	0.00195486	0.00203843	0.00204806	0.00201307	0.00197203	0.00195668
0.5412	0	3.838e-05	0.00013022	0.00027534	0.00047186	0.00071401	0.00098943	0.00127886	0.00155614	0.00179186	0.00195941	0.00204484	0.00205576	0.00202151	0.00198086	0.00196563
0.5416	0	3.83e-05	0.00013019	0.00027544	0.00047223	0.00071483	0.00099094	0.00128131	0.0015598	0.00179695	0.00196601	0.00205286	0.0020649	0.00203136	0.00199107	0.001976
0.542	0	3.823e-05	0.00013015	0.00027554	0.0004726	0.00071566	0.00099246	0.00128377	0.00156347	0.00180204	0.00197261	0.00206088	0.00207403	0.0020412	0.00200127	0.00198636
0.5424	0	3.815e-05	0.00013011	0.00027564	0.00047298	0.00071648	0.00099397	0.00128623	0.00156714	0.00180713	0.00197921	0.0020689	0.00208317	0.00205104	0.00201148	0.00199673
0.5428	0	3.808e-05	0.00013008	0.00027574	0.00047335	0.0007173	0.00099548	0.00128868	0.0015708	0.00181222	0.00198581	0.00207692	0.0020923	0.00206089	0.00202169	0.0020071
0.5432	0	3.801e-05	0.00013004	0.00027584	0.00047372	0.00071813	0.000997	0.00129114	0.00157447	0.00181731	0.00199241	0.00208494	0.00210143	0.00207073	0.00203189	0.00201746
0.5436	0	3.793e-05	0.00013	0.00027594	0.00047409	0.00071895	0.00099851	0.00129359	0.00157814	0.0018224	0.00199901	0.00209296	0.00211057	0.00208057	0.0020421	0.00202783
0.544	0	3.81e-05	0.00013045	0.00027677	0.00047539	0.00072083	0.00100112	0.00129706	0.00158263	0.00182804	0.00200586	0.00210098	0.00211957	0.00209029	0.00205227	0.00203829
0.5444	0	3.827e-05	0.00013091	0.00027759	0.00047669	0.00072272	0.00100372	0.00130053	0.00158712	0.00183368	0.00201272	0.002109	0.00212858	0.0021	0.00206244	0.00204875
0.5448	0	3.844e-05	0.00013136	0.00027842	0.00047799	0.0007246	0.00100633	0.001304	0.00159161	0.00183932	0.00201957	0.00211702	0.00213758	0.00210971	0.00207261	0.00205921
0.5452	0	3.861e-05	0.00013181	0.00027925	0.00047929	0.00072649	0.00100893	0.00130747	0.00159611	0.00184496	0.00202642	0.00212503	0.00214659	0.00211943	0.00208278	0.00206967
0.5456	0	3.878e-05	0.00013226	0.00028007	0.00048059	0.00072837	0.00101153	0.00131093	0.0016006	0.0018506	0.00203328	0.00213305	0.00215559	0.00212914	0.00209295	0.00208013
0.546	0	3.867e-05	0.0001321	0.00027994	0.00048061	0.0007287	0.00101241	0.00131263	0.00160344	0.00185484	0.00203908	0.00214037	0.00216413	0.00213845	0.00210261	0.00208986
0.5464	0	3.856e-05	0.00013194	0.00027982	0.00048063	0.00072903	0.00101328	0.00131433	0.00160627	0.00185908	0.00204489	0.00214768	0.00217266	0.00214776	0.00211227	0.00209959
0.5468	0	3.844e-05	0.00013178	0.00027969	0.00048065	0.00072936	0.00101415	0.00131602	0.00160911	0.00186332	0.00205069	0.00215499	0.0021812	0.00215707	0.00212192	0.00210933
0.5472	0	3.833e-05	0.00013162	0.00027957	0.00048067	0.00072968	0.00101502	0.00131772	0.00161195	0.00186756	0.0020565	0.0021623	0.00218973	0.00216638	0.00213158	0.00211906
0.5476	0	3.822e-05	0.00013147	0.00027944	0.00048069	0.00073001	0.00101589	0.00131942	0.00161479	0.0018718	0.00206231	0.00216962	0.00219827	0.00217568	0.00214123	0.00212879
0.548	0	3.81e-05	0.00013131	0.00027931	0.00048071	0.00073034	0.00101676	0.00132111	0.00161763	0.00187604	0.00206811	0.00217693	0.0022068	0.00218499	0.00215089	0.00213852
0.5484	0	3.779e-05	0.00013018	0.00027709	0.00047734	0.00072616	0.00101246	0.00131763	0.00161597	0.00187693	0.00207183	0.00218313	0.00221474	0.00219391	0.00216025	0.00214801
0.5488	0	3.747e-05	0.00012906	0.00027486	0.00047397	0.00072198	0.00100815	0.00131415	0.0016143	0.00187783	0.00207555	0.00218932	0.00222267	0.00220282	0.00216962	0.00215749
0.5492	0	3.716e-05	0.00012794	0.00027263	0.0004706	0.00071779	0.00100384	0.00131068	0.00161264	0.00187872	0.00207927	0.00219552	0.0022306	0.00221173	0.00217898	0.00216697
0.5496	0	3.684e-05	0.00012682	0.0002704	0.00046724	0.00071361	0.00099953	0.0013072	0.00161098	0.00187962	0.00208299	0.00220172	0.00223854	0.00222064	0.00218834	0.00217645
0.55	0	3.653e-05	0.00012569	0.00026817	0.00046387	0.00070943	0.00099522	0.00130372	0.00160932	0.00188051	0.00208671	0.00220791	0.00224647	0.00222955	0.00219771	0.00218593
0.5504	0	3.655e-05	0.00012579	0.00026841	0.00046434	0.00071024	0.00099654	0.00130577	0.00161237	0.00188482	0.00209246	0.00221511	0.00225491	0.00223883	0.00220739	0.00219575
0.5508	0	3.657e-05	0.00012588	0.00026865	0.00046481	0.00071106	0.00099786	0.00130782	0.00161542	0.00188913	0.0020982	0.0022223	0.00226334	0.0022481	0.00221708	0.00220557
0.5512	0	3.659e-05	0.00012598	0.0002689	0.00046529	0.00071187	0.00099918	0.00130987	0.00161847	0.00189344	0.00210395	0.0022295	0.00227177	0.00225737	0.00222677	0.00221539
0.5516	0	3.661e-05	0.00012607	0.00026914	0.00046576	0.00071269	0.0010005	0.00131192	0.00162152	0.00189775	0.00210969	0.0022367	0.0022802	0.00226664	0.00223645	0.00222521
0.552	0	3.663e-05	0.00012617	0.00026938	0.00046623	0.00071351	0.00100182	0.00131397	0.00162457	0.00190206	0.00211544	0.00224389	0.00228864	0.00227591	0.00224614	0.00223503
0.5524	0	3.666e-05	0.00012626	0.00026962	0.0004667	0.00071432	0.00100314	0.00131603	0.00162762	0.00190637	0.00212118	0.00225109	0.00229707	0.00228519	0.00225583	0.00224485
0.5528	0	3.669e-05	0.00012633	0.00026974	0.00046692	0.00071471	0.00100383	0.00131725	0.00162968	0.00190957	0.00212582	0.00225726	0.00230461	0.00229366	0.00226469	0.0022537
0.5532	0	3.672e-05	0.00012639	0.00026986	0.00046714	0.00071509	0.00100452	0.00131847	0.00163173	0.00191278	0.00213046	0.00226344	0.00231216	0.00230214	0.00227355	0.00226254
0.5536	0	3.675e-05	0.00012646	0.00026998	0.00046735	0.00071548	0.00100522	0.0013197	0.00163378	0.00191599	0.0021351	0.00226962	0.0023197	0.00231061	0.00228241	0.00227139
0.554	0	3.678e-05	0.00012652	0.0002701	0.00046757	0.00071586	0.00100591	0.00132092	0.00163583	0.00191919	0.00213974	0.0022758	0.00232725	0.00231909	0.00229128	0.00228024
0.5544	0	3.681e-05	0.00012659	0.00027022	0.00046779	0.00071625	0.0010066	0.00132214	0.00163788	0.0019224	0.00214438	0.00228198	0.0023348	0.00232757	0.00230014	0.00228908
0.5548	0	3.682e-05	0.00012669	0.00027054	0.00046842	0.00071736	0.00100839	0.00132483	0.00164171	0.00192758	0.00215101	0.00229001	0.002344	0.00233761	0.00231071	0.00229999
0.5552	0	3.683e-05	0.0001268	0.00027085	0.00046906	0.00071848	0.00101017	0.00132752	0.00164555	0.00193277	0.00215765	0.00229804	0.0023532	0.00234766	0.00232129	0.0023109
0.5556	0	3.684e-05	0.0001269	0.00027116	0.0004697	0.00071959	0.00101196	0.00133021	0.00164938	0.00193795	0.00216429	0.00230607	0.0023624	0.00235771	0.00233187	0.00232181
0.556	0	3.685e-05	0.00012701	0.00027148	0.00047034	0.0007207	0.00101374	0.0013329	0.00165321	0.00194314	0.00217092	0.0023141	0.00237161	0.00236775	0.00234245	0.00233272
0.5564	0	3.686e-05	0.00012711	0.00027179	0.00047097	0.00072182	0.00101553	0.00133559	0.00165705	0.00194832	0.00217756	0.00232213	0.00238081	0.0023778	0.00235302	0.00234363
0.5568	0	3.687e-05	0.00012722	0.0002721	0.00047161	0.00072293	0.00101732	0.00133828	0.00166088	0.00195351	0.00218419	0.00233016	0.00239001	0.00238785	0.0023636	0.00235454
0.5572	0	3.66e-05	0.00012613	0.00026983	0.00046801	0.00071821	0.00101208	0.00133348	0.00165761	0.00195272	0.00218638	0.00233518	0.00239716	0.00239623	0.00237249	0.00236348
0.5576	0	3.633e-05	0.00012504	0.00026756	0.0004644	0.00071348	0.00100684	0.00132868	0.00165433	0.00195193	0.00218857	0.00234019	0.0024043	0.00240461	0.00238139	0.00237243
0.558	0	3.605e-05	0.00012396	0.00026528	0.0004608	0.00070875	0.0010016	0.00132388	0.00165106	0.00195114	0.00219076	0.0023452	0.00241144	0.00241299	0.00239028	0.00238137
0.5584	0	3.578e-05	0.00012287	0.00026301	0.0004572	0.00070402	0.00099637	0.00131907	0.00164779	0.00195035	0.00219294	0.00235022	0.00241859	0.00242137	0.00239918	0.00239031
0.5588	0	3.55e-05	0.00012179	0.00026074	0.00045359	0.0006993	0.00099113	0.00131427	0.00164452	0.00194956	0.00219513	0.00235523	0.00242573	0.00242974	0.00240807	0.00239926
0.5592	0	3.542e-05	0.0001217	0.00026077	0.00045384	0.0006999	0.00099228	0.00131618	0.00164747	0.00195384	0.00220094	0.00236261	0.00243448	0.00243947	0.00241835	0.00240978
0.5596	0	3.533e-05	0.00012161	0.0002608	0.00045409	0.0007005	0.00099342	0.00131809	0.00165043	0.00195812	0.00220675	0.00236999	0.00244323	0.0024492	0.00242862	0.00242031
0.56	0	3.524e-05	0.00012153	0.00026083	0.00045434	0.00070111	0.00099457	0.00132	0.00165339	0.00196241	0.00221256	0.00237737	0.00245197	0.00245892	0.0024389	0.00243084
0.5604	0	3.516e-05	0.00012144	0.00026086	0.00045459	0.00070171	0.00099572	0.00132191	0.00165634	0.00196669	0.00221837	0.00238475	0.00246072	0.00246865	0.00244917	0.00244136
0.5608	0	3.507e-05	0.00012135	0.00026089	0.00045484	0.00070232	0.00099687	0.00132382	0.0016593	0.00197097	0.00222418	0.00239213	0.00246947	0.00247837	0.00245945	0.00245189
0.5612	0	3.498e-05	0.00012127	0.00026093	0.00045509	0.00070292	0.00099801	0.00132573	0.00166225	0.00197525	0.00222998	0.00239951	0.00247822	0.0024881	0.00246972	0.00246242
0.5616	0	3.49e-05	0.00012108	0.00026064	0.00045472	0.00070252	0.00099774	0.00132584	0.00166311	0.00197734	0.00223372	0.00240514	0.00248561	0.00249673	0.00247892	0.00247163
0.562	0	3.481e-05	0.00012089	0.00026036	0.00045435	0.00070212	0.00099747	0.00132594	0.00166397	0.00197942	0.00223746	0.00241077	0.002493	0.00250537	0.00248813	0.00248085
0.5624	0	3.472e-05	0.0001207	0.00026008	0.00045398	0.00070172	0.00099719	0.00132605	0.00166483	0.00198151	0.00224121	0.0024164	0.0025004	0.002514	0.00249733	0.00249006
0.5628	0	3.464e-05	0.00012051	0.0002598	0.00045361	0.00070132	0.00099692	0.00132615	0.00166569	0.00198359	0.00224495	0.00242203	0.00250779	0.00252263	0.00250653	0.00249928
0.5632	0	3.455e-05	0.00012033	0.00025951	0.00045324	0.00070092	0.00099664	0.00132626	0.00166655	0.00198568	0.00224869	0.00242766	0.00251518	0.00253127	0.00251573	0.0025085
0.5636	0	3.472e-05	0.00012072	0.00026019	0.00045426	0.00070237	0.00099864	0.00132896	0.00167017	0.00199038	0.00225464	0.00243488	0.00252357	0.00254054	0.00252559	0.00251868
0.564	0	3.489e-05	0.00012112	0.00026087	0.00045529	0.00070382	0.00100065	0.00133167	0.00167378	0.00199509	0.00226059	0.00244211	0.00253195	0.00254981	0.00253545	0.00252887
0.5644	0	3.506e-05	0.00012151	0.00026155	0.00045631	0.00070527	0.00100265	0.00133438	0.00167739	0.00199979	0.00226654	0.00244934	0.00254034	0.00255908	0.0025453	0.00253906
0.5648	0	3.523e-05	0.00012191	0.00026223	0.00045733	0.00070672	0.00100465	0.00133709	0.001681	0.0020045	0.00227249	0.00245656	0.00254872	0.00256835	0.00255516	0.00254924
0.5652	0	3.541e-05	0.00012231	0.00026291	0.00045835	0.00070817	0.00100665	0.0013398	0.00168461	0.0020092	0.00227844	0.00246379	0.0025571	0.00257762	0.00256502	0.00255943
0.5656	0	3.558e-05	0.0001227	0.00026359	0.00045938	0.00070961	0.00100865	0.00134251	0.00168822	0.00201391	0.00228439	0.00247102	0.00256549	0.00258689	0.00257487	0.00256962
0.566	0	3.511e-05	0.00012129	0.00026088	0.00045521	0.00070411	0.0010024	0.00133645	0.00168357	0.0020118	0.00228557	0.00247552	0.00257265	0.00259567	0.00258438	0.00257928
0.5664	0	3.464e-05	0.00011987	0.00025817	0.00045104	0.00069861	0.00099614	0.0013304	0.00167892	0.0020097	0.00228675	0.00248001	0.00257981	0.00260445	0.00259388	0.00258894
0.5668	0	3.417e-05	0.00011846	0.00025546	0.00044687	0.00069311	0.00098988	0.00132435	0.00167426	0.00200759	0.00228793	0.00248451	0.00258697	0.00261323	0.00260338	0.0025986
0.5672	0	3.37e-05	0.00011705	0.00025275	0.0004427	0.00068761	0.00098363	0.00131829	0.00166961	0.00200548	0.00228911	0.00248901	0.00259413	0.00262201	0.00261289	0.00260826
0.5676	0	3.323e-05	0.00011563	0.00025004	0.00043853	0.00068211	0.00097737	0.00131224	0.00166495	0.00200337	0.00229029	0.00249351	0.00260129	0.00263079	0.00262239	0.00261793
0.568	0	3.33e-05	0.00011578	0.00025027	0.00043885	0.00068255	0.000978	0.00131324	0.00166658	0.002006	0.00229431	0.00249921	0.00260865	0.00263943	0.00263172	0.00262742
0.5684	0	3.337e-05	0.00011592	0.0002505	0.00043918	0.000683	0.00097863	0.00131423	0.0016682	0.00200863	0.00229834	0.0025049	0.00261601	0.00264807	0.00264105	0.00263692
0.5688	0	3.344e-05	0.00011607	0.00025073	0.0004395	0.00068344	0.00097927	0.00131523	0.00166983	0.00201125	0.00230237	0.0025106	0.00262338	0.00265671	0.00265038	0.00264642
0.5692	0	3.35e-05	0.00011621	0.00025095	0.00043983	0.00068388	0.0009799	0.00131623	0.00167145	0.00201388	0.0023064	0.0025163	0.00263074	0.00266535	0.0026597	0.00265592
0.5696	0	3.357e-05	0.00011635	0.00025118	0.00044015	0.00068432	0.00098053	0.00131723	0.00167308	0.00201651	0.00231042	0.002522	0.0026381	0.00267399	0.00266903	0.00266542
0.57	0	3.364e-05	0.0001165	0.00025141	0.00044048	0.00068476	0.00098116	0.00131823	0.0016747	0.00201913	0.00231445	0.00252769	0.00264546	0.00268263	0.00267836	0.00267492
0.5704	0	3.372e-05	0.00011668	0.00025173	0.00044099	0.00068548	0.0009822	0.00131975	0.00167695	0.00202242	0.00231909	0.00253388	0.00265315	0.0026915	0.00268793	0.00268477
0.5708	0	3.379e-05	0.00011687	0.00025206	0.00044149	0.00068621	0.00098325	0.00132128	0.0016792	0.0020257	0.00232372	0.00254006	0.00266084	0.00270038	0.0026975	0.00269461
0.5712	0	3.387e-05	0.00011706	0.00025239	0.000442	0.00068694	0.00098429	0.0013228	0.00168145	0.00202899	0.00232836	0.00254624	0.00266853	0.00270925	0.00270706	0.00270445
0.5716	0	3.394e-05	0.00011724	0.00025271	0.00044251	0.00068767	0.00098533	0.00132433	0.0016837	0.00203227	0.002333	0.00255242	0.00267621	0.00271812	0.00271663	0.0027143
0.572	0	3.402e-05	0.00011743	0.00025304	0.00044301	0.00068839	0.00098638	0.00132585	0.00168594	0.00203556	0.00233763	0.0025586	0.0026839	0.00272699	0.0027262	0.00272414
0.5724	0	3.41e-05	0.00011762	0.00025337	0.00044352	0.00068912	0.00098742	0.00132738	0.00168819	0.00203884	0.00234227	0.00256478	0.00269159	0.00273586	0.00273577	0.00273398
0.5728	0	3.404e-05	0.00011751	0.00025321	0.00044333	0.00068895	0.00098736	0.00132767	0.00168916	0.00204093	0.00234591	0.00257026	0.00269887	0.00274455	0.00274525	0.00274372
0.5732	0	3.399e-05	0.00011741	0.00025305	0.00044315	0.00068878	0.00098731	0.00132797	0.00169014	0.00204302	0.00234955	0.00257573	0.00270615	0.00275324	0.00275473	0.00275345
0.5736	0	3.393e-05	0.0001173	0.00025289	0.00044296	0.00068861	0.00098725	0.00132827	0.00169111	0.00204512	0.00235319	0.0025812	0.00271343	0.00276193	0.00276421	0.00276318
0.574	0	3.388e-05	0.0001172	0.00025273	0.00044278	0.00068843	0.0009872	0.00132857	0.00169208	0.00204721	0.00235683	0.00258668	0.00272071	0.00277062	0.00277369	0.00277292
0.5744	0	3.383e-05	0.0001171	0.00025258	0.0004426	0.00068826	0.00098714	0.00132887	0.00169306	0.0020493	0.00236047	0.00259215	0.00272799	0.00277931	0.00278317	0.00278265
0.5748	0	3.363e-05	0.00011629	0.00025079	0.00043959	0.00068402	0.00098198	0.00132347	0.00168846	0.00204661	0.0023606	0.00259551	0.00273425	0.00278761	0.00279251	0.00279228
0.5752	0	3.343e-05	0.00011549	0.00024901	0.00043659	0.00067979	0.00097682	0.00131808	0.00168386	0.00204391	0.00236073	0.00259887	0.0027405	0.0027959	0.00280186	0.00280191
0.5756	0	3.323e-05	0.00011468	0.00024722	0.00043359	0.00067555	0.00097166	0.00131268	0.00167926	0.00204122	0.00236087	0.00260222	0.00274676	0.0028042	0.0028112	0.00281154
0.576	0	3.303e-05	0.00011388	0.00024544	0.00043059	0.00067131	0.0009665	0.00130729	0.00167466	0.00203853	0.002361	0.00260558	0.00275302	0.0028125	0.00282055	0.00282117
0.5764	0	3.283e-05	0.00011307	0.00024365	0.00042759	0.00066707	0.00096133	0.00130189	0.00167006	0.00203584	0.00236113	0.00260894	0.00275928	0.0028208	0.0028299	0.0028308
0.5768	0	3.263e-05	0.00011227	0.00024187	0.00042459	0.00066284	0.00095617	0.0012965	0.00166546	0.00203315	0.00236127	0.0026123	0.00276553	0.00282909	0.00283924	0.00284043
0.5772	0	3.262e-05	0.00011229	0.00024194	0.00042475	0.00066311	0.00095663	0.00129732	0.00166691	0.00203559	0.00236511	0.00261786	0.00277283	0.00283783	0.00284886	0.00285041
0.5776	0	3.262e-05	0.00011232	0.00024201	0.0004249	0.00066338	0.00095709	0.00129814	0.00166835	0.00203804	0.00236896	0.00262342	0.00278012	0.00284656	0.00285849	0.00286039
0.578	0	3.261e-05	0.00011234	0.00024208	0.00042505	0.00066364	0.00095755	0.00129897	0.0016698	0.00204049	0.00237281	0.00262898	0.00278741	0.00285529	0.00286811	0.00287037
0.5784	0	3.26e-05	0.00011237	0.00024215	0.00042521	0.00066391	0.00095801	0.00129979	0.00167125	0.00204293	0.00237665	0.00263454	0.00279471	0.00286402	0.00287773	0.00288035
0.5788	0	3.259e-05	0.00011239	0.00024223	0.00042536	0.00066418	0.00095847	0.00130061	0.0016727	0.00204538	0.0023805	0.0026401	0.002802	0.00287275	0.00288735	0.00289033
0.5792	0	3.248e-05	0.00011217	0.00024185	0.00042481	0.00066345	0.0009576	0.00129979	0.00167229	0.00204591	0.00238258	0.00264427	0.00280842	0.00288106	0.0028968	0.00290014
0.5796	0	3.238e-05	0.00011195	0.00024148	0.00042426	0.00066271	0.00095673	0.00129898	0.00167188	0.00204643	0.00238466	0.00264845	0.00281483	0.00288937	0.00290625	0.00290996
0.58	0	3.227e-05	0.00011173	0.0002411	0.00042371	0.00066198	0.00095586	0.00129816	0.00167147	0.00204696	0.00238674	0.00265262	0.00282124	0.00289768	0.00291569	0.00291977
0.5804	0	3.217e-05	0.00011151	0.00024073	0.00042316	0.00066124	0.00095499	0.00129735	0.00167107	0.00204748	0.00238882	0.0026568	0.00282766	0.00290598	0.00292514	0.00292959
0.5808	0	3.206e-05	0.00011129	0.00024035	0.00042261	0.00066051	0.00095412	0.00129653	0.00167066	0.00204801	0.0023909	0.00266097	0.00283407	0.00291429	0.00293458	0.0029394
0.5812	0	3.196e-05	0.00011107	0.00023997	0.00042206	0.00065977	0.00095325	0.00129571	0.00167025	0.00204853	0.00239298	0.00266515	0.00284049	0.0029226	0.00294403	0.00294921
0.5816	0	3.197e-05	0.00011109	0.00023997	0.00042198	0.00065961	0.00095301	0.00129553	0.00167039	0.00204944	0.00239524	0.00266929	0.00284673	0.00293071	0.00295334	0.00295897
0.582	0	3.198e-05	0.00011111	0.00023996	0.00042191	0.00065945	0.00095278	0.00129535	0.00167053	0.00205036	0.0023975	0.00267343	0.00285298	0.00293882	0.00296265	0.00296872
0.5824	0	3.199e-05	0.00011113	0.00023995	0.00042184	0.00065928	0.00095254	0.00129517	0.00167067	0.00205127	0.00239976	0.00267757	0.00285923	0.00294692	0.00297196	0.00297847
0.5828	0	3.2e-05	0.00011115	0.00023995	0.00042176	0.00065912	0.00095231	0.00129499	0.00167081	0.00205218	0.00240201	0.00268171	0.00286547	0.00295503	0.00298127	0.00298822
0.5832	0	3.201e-05	0.00011117	0.00023994	0.00042169	0.00065896	0.00095207	0.00129482	0.00167095	0.00205309	0.00240427	0.00268585	0.00287172	0.00296314	0.00299058	0.00299797
0.5836	0	3.177e-05	0.00011033	0.00023817	0.00041873	0.00065476	0.00094686	0.00128922	0.00166596	0.00204984	0.00240376	0.00268862	0.00287757	0.00297128	0.00300003	0.00300795
0.584	0	3.152e-05	0.0001095	0.00023639	0.00041578	0.00065057	0.00094166	0.00128362	0.00166097	0.00204659	0.00240326	0.00269139	0.00288342	0.00297943	0.00300949	0.00301793
0.5844	0	3.128e-05	0.00010866	0.00023462	0.00041282	0.00064637	0.00093645	0.00127802	0.00165598	0.00204333	0.00240275	0.00269416	0.00288928	0.00298757	0.00301894	0.0030279
0.5848	0	3.103e-05	0.00010782	0.00023285	0.00040987	0.00064217	0.00093124	0.00127243	0.00165099	0.00204008	0.00240224	0.00269694	0.00289513	0.00299572	0.00302839	0.00303788
0.5852	0	3.078e-05	0.00010698	0.00023108	0.00040691	0.00063797	0.00092603	0.00126683	0.001646	0.00203683	0.00240173	0.00269971	0.00290098	0.00300386	0.00303784	0.00304786
0.5856	0	3.054e-05	0.00010614	0.00022931	0.00040396	0.00063377	0.00092083	0.00126123	0.00164101	0.00203358	0.00240123	0.00270248	0.00290684	0.00301201	0.0030473	0.00305783
0.586	0	3.047e-05	0.00010592	0.0002288	0.00040303	0.00063229	0.00091872	0.00125858	0.00163814	0.00203114	0.00240015	0.00270373	0.00291102	0.00301895	0.00305606	0.00306724
0.5864	0	3.041e-05	0.0001057	0.00022828	0.0004021	0.00063081	0.00091661	0.00125592	0.00163527	0.0020287	0.00239907	0.00270499	0.0029152	0.0030259	0.00306483	0.00307664
0.5868	0	3.034e-05	0.00010548	0.00022777	0.00040117	0.00062933	0.0009145	0.00125326	0.00163241	0.00202625	0.00239799	0.00270624	0.00291939	0.00303284	0.0030736	0.00308605
0.5872	0	3.028e-05	0.00010525	0.00022726	0.00040024	0.00062784	0.00091239	0.0012506	0.00162954	0.00202381	0.00239692	0.0027075	0.00292357	0.00303978	0.00308237	0.00309545
0.5876	0	3.022e-05	0.00010503	0.00022675	0.00039932	0.00062636	0.00091028	0.00124795	0.00162667	0.00202137	0.00239584	0.00270875	0.00292776	0.00304673	0.00309114	0.00310486
0.588	0	3.03e-05	0.00010518	0.00022692	0.00039942	0.00062633	0.00091004	0.00124751	0.00162623	0.0020213	0.00239678	0.00271143	0.00293269	0.00305391	0.00309995	0.0031144
0.5884	0	3.038e-05	0.00010533	0.00022708	0.00039953	0.00062631	0.00090981	0.00124708	0.00162578	0.00202123	0.00239772	0.00271411	0.00293763	0.0030611	0.00310876	0.00312394
0.5888	0	3.047e-05	0.00010548	0.00022724	0.00039964	0.00062628	0.00090957	0.00124665	0.00162534	0.00202115	0.00239867	0.00271679	0.00294256	0.00306829	0.00311757	0.00313348
0.5892	0	3.055e-05	0.00010563	0.0002274	0.00039975	0.00062626	0.00090934	0.00124622	0.0016249	0.00202108	0.00239961	0.00271947	0.0029475	0.00307547	0.00312638	0.00314302
0.5896	0	3.063e-05	0.00010577	0.00022757	0.00039986	0.00062623	0.00090911	0.00124578	0.00162446	0.00202101	0.00240055	0.00272215	0.00295243	0.00308266	0.00313519	0.00315257
0.59	0	3.072e-05	0.00010592	0.00022773	0.00039996	0.0006262	0.00090887	0.00124535	0.00162402	0.00202093	0.00240149	0.00272483	0.00295737	0.00308985	0.003144	0.00316211
0.5904	0	3.069e-05	0.00010588	0.00022764	0.00039981	0.00062599	0.00090862	0.00124519	0.00162421	0.00202187	0.0024037	0.0027288	0.00296336	0.00309773	0.00315325	0.00317208
0.5908	0	3.066e-05	0.00010583	0.00022755	0.00039966	0.00062577	0.00090836	0.00124503	0.0016244	0.00202282	0.00240592	0.00273278	0.00296935	0.0031056	0.0031625	0.00318205
0.5912	0	3.063e-05	0.00010578	0.00022746	0.00039951	0.00062555	0.00090811	0.00124487	0.00162459	0.00202376	0.00240814	0.00273675	0.00297534	0.00311348	0.00317174	0.00319202
0.5916	0	3.061e-05	0.00010574	0.00022737	0.00039937	0.00062534	0.00090785	0.00124471	0.00162477	0.0020247	0.00241035	0.00274073	0.00298133	0.00312136	0.00318099	0.003202
0.592	0	3.058e-05	0.00010569	0.00022728	0.00039922	0.00062512	0.0009076	0.00124455	0.00162496	0.00202564	0.00241257	0.0027447	0.00298732	0.00312923	0.00319024	0.00321197
0.5924	0	3.02e-05	0.00010448	0.00022477	0.00039493	0.00061871	0.00089891	0.00123384	0.00161309	0.00201403	0.00240304	0.00273905	0.00298664	0.00313335	0.00319776	0.00322096
0.5928	0	2.982e-05	0.00010327	0.00022226	0.00039065	0.00061229	0.00089022	0.00122314	0.00160122	0.00200242	0.00239351	0.00273339	0.00298596	0.00313747	0.00320528	0.00322996
0.5932	0	2.944e-05	0.00010206	0.00021975	0.00038637	0.00060587	0.00088153	0.00121244	0.00158934	0.00199081	0.00238398	0.00272774	0.00298529	0.00314158	0.0032128	0.00323895
0.5936	0	2.906e-05	0.00010085	0.00021723	0.00038208	0.00059946	0.00087284	0.00120173	0.00157747	0.0019792	0.00237445	0.00272208	0.00298461	0.0031457	0.00322032	0.00324795
0.594	0	2.868e-05	9.964e-05	0.00021472	0.0003778	0.00059304	0.00086415	0.00119103	0.0015656	0.00196759	0.00236492	0.00271642	0.00298393	0.00314982	0.00322784	0.00325694
0.5944	0	2.83e-05	9.844e-05	0.00021221	0.00037352	0.00058662	0.00085546	0.00118033	0.00155373	0.00195598	0.00235539	0.00271077	0.00298326	0.00315393	0.00323536	0.00326594
0.5948	0	2.84e-05	9.862e-05	0.00021243	0.0003737	0.00058669	0.00085532	0.00117997	0.00155327	0.00195577	0.00235596	0.00271282	0.0029874	0.00316036	0.00324368	0.00327536
0.5952	0	2.85e-05	9.881e-05	0.00021266	0.00037388	0.00058675	0.00085519	0.00117961	0.00155282	0.00195555	0.00235653	0.00271487	0.00299155	0.00316678	0.00325201	0.00328479
0.5956	0	2.86e-05	9.899e-05	0.00021288	0.00037406	0.00058681	0.00085506	0.00117925	0.00155236	0.00195534	0.0023571	0.00271693	0.0029957	0.00317321	0.00326033	0.00329421
0.596	0	2.87e-05	9.918e-05	0.0002131	0.00037424	0.00058687	0.00085492	0.0011789	0.0015519	0.00195513	0.00235767	0.00271898	0.00299984	0.00317963	0.00326866	0.00330363
0.5964	0	2.881e-05	9.936e-05	0.00021332	0.00037442	0.00058694	0.00085479	0.00117854	0.00155145	0.00195492	0.00235824	0.00272104	0.00300399	0.00318606	0.00327698	0.00331306
0.5968	0	2.861e-05	9.881e-05	0.00021221	0.00037249	0.00058391	0.00085038	0.00117258	0.00154409	0.0019468	0.00235052	0.00271539	0.00300199	0.00318845	0.00328324	0.00332156
0.5972	0	2.842e-05	9.825e-05	0.0002111	0.00037056	0.00058088	0.00084597	0.00116662	0.00153673	0.00193867	0.00234281	0.00270975	0.003	0.00319085	0.00328951	0.00333007
0.5976	0	2.822e-05	9.769e-05	0.00020999	0.00036863	0.00057786	0.00084156	0.00116067	0.00152937	0.00193055	0.00233509	0.00270411	0.002998	0.00319325	0.00329577	0.00333857
0.598	0	2.803e-05	9.714e-05	0.00020888	0.0003667	0.00057483	0.00083715	0.00115471	0.00152201	0.00192242	0.00232738	0.00269846	0.00299601	0.00319565	0.00330203	0.00334708
0.5984	0	2.784e-05	9.658e-05	0.00020777	0.00036477	0.00057181	0.00083274	0.00114875	0.00151465	0.0019143	0.00231967	0.00269282	0.00299402	0.00319805	0.00330829	0.00335558
0.5988	0	2.764e-05	9.603e-05	0.00020665	0.00036284	0.00056878	0.00082833	0.00114279	0.00150729	0.00190618	0.00231195	0.00268718	0.00299202	0.00320044	0.00331455	0.00336409
0.5992	0	2.761e-05	9.583e-05	0.00020613	0.00036175	0.00056688	0.00082534	0.00113852	0.00150176	0.00189984	0.00230572	0.00268241	0.0029902	0.00320245	0.00332023	0.00337222
0.5996	0	2.758e-05	9.564e-05	0.0002056	0.00036066	0.00056497	0.00082235	0.00113425	0.00149623	0.0018935	0.00229949	0.00267765	0.00298837	0.00320445	0.00332591	0.00338036
0.6	0	2.755e-05	9.544e-05	0.00020507	0.00035957	0.00056307	0.00081936	0.00112999	0.0014907	0.00188716	0.00229326	0.00267289	0.00298655	0.00320646	0.0033316	0.00338849
0.6004	0	2.752e-05	9.525e-05	0.00020454	0.00035848	0.00056116	0.00081637	0.00112572	0.00148517	0.00188082	0.00228703	0.00266813	0.00298473	0.00320846	0.00333728	0.00339662
0.6008	0	2.749e-05	9.506e-05	0.00020402	0.00035739	0.00055926	0.00081338	0.00112145	0.00147964	0.00187448	0.00228079	0.00266337	0.0029829	0.00321047	0.00334296	0.00340476
0.6012	0	2.717e-05	9.4e-05	0.00020173	0.00035327	0.0005526	0.00080342	0.00110752	0.00146148	0.00185266	0.00225702	0.00264051	0.00296447	0.00319934	0.00333994	0.00340819
0.6016	0	2.686e-05	9.295e-05	0.00019944	0.00034915	0.00054595	0.00079346	0.0010936	0.00144332	0.00183084	0.00223324	0.00261766	0.00294604	0.00318821	0.00333691	0.00341163
0.602	0	2.654e-05	9.189e-05	0.00019715	0.00034502	0.00053929	0.0007835	0.00107968	0.00142516	0.00180902	0.00220947	0.0025948	0.00292761	0.00317708	0.00333389	0.00341506
0.6024	0	2.623e-05	9.084e-05	0.00019486	0.0003409	0.00053264	0.00077355	0.00106576	0.00140701	0.0017872	0.00218569	0.00257194	0.00290917	0.00316596	0.00333086	0.0034185
0.6028	0	2.591e-05	8.978e-05	0.00019257	0.00033678	0.00052598	0.00076359	0.00105184	0.00138885	0.00176539	0.00216191	0.00254909	0.00289074	0.00315483	0.00332784	0.00342193
0.6032	0	2.56e-05	8.873e-05	0.00019028	0.00033266	0.00051933	0.00075363	0.00103791	0.00137069	0.00174357	0.00213814	0.00252623	0.00287231	0.0031437	0.00332481	0.00342536
