# Supplementary material for: Anomalous temperature dependence of elastic limit in metallic glasses
Source: Nat Commun. 2024 Jan 2;15:171. doi: 10.1038/s41467-023-44048-7 (PMC10761975; doi:10.1038/s41467-023-44048-7)
Supplement: Supplementary file 2 — Source Data Files [file 41467_2023_44048_MOESM2_ESM.zip › Figure3_Eb_ST7-6.xlsx]

## Sheet: Sheet1
# strain(%)	energy(eV)	1	2	3	4	5	6	7	8	9	10	11	12	13	14	15
0.3796	0	1.442e-05	6.134e-05	0.00013691	0.00023657	0.00035496	0.00048553	0.00062091	0.00075356	0.00087698	0.00098652	0.00107891	0.00115301	0.0012095	0.00125041	0.00127878
0.38	0	1.534e-05	6.458e-05	0.00014351	0.00024715	0.00036959	0.00050367	0.00064142	0.00077496	0.00089773	0.00100512	0.00109424	0.00116439	0.00121674	0.00125391	0.00127943
0.3804	0	1.626e-05	6.782e-05	0.00015011	0.00025773	0.00038423	0.00052181	0.00066193	0.00079636	0.00091848	0.00102373	0.00110957	0.00117577	0.00122398	0.00125741	0.00128007
0.3808	0	1.718e-05	7.105e-05	0.00015671	0.00026831	0.00039887	0.00053995	0.00068244	0.00081776	0.00093923	0.00104233	0.00112491	0.00118716	0.00123123	0.00126091	0.00128072
0.3812	0	1.811e-05	7.429e-05	0.00016331	0.00027889	0.0004135	0.00055809	0.00070294	0.00083917	0.00095998	0.00106094	0.00114024	0.00119854	0.00123847	0.00126441	0.00128136
0.3816	0	1.903e-05	7.753e-05	0.0001699	0.00028947	0.00042814	0.00057624	0.00072345	0.00086057	0.00098074	0.00107954	0.00115557	0.00120992	0.00124571	0.00126791	0.00128201
0.382	0	1.995e-05	8.077e-05	0.0001765	0.00030005	0.00044277	0.00059438	0.00074396	0.00088197	0.00100149	0.00109815	0.0011709	0.0012213	0.00125295	0.00127141	0.00128265
0.3824	0	2.041e-05	8.251e-05	0.00018011	0.00030581	0.00045063	0.00060382	0.00075424	0.00089215	0.00101066	0.00110557	0.0011761	0.00122412	0.00125363	0.00127044	0.00128082
0.3828	0	2.087e-05	8.424e-05	0.00018371	0.00031158	0.00045848	0.00061327	0.00076451	0.00090234	0.00101983	0.00111299	0.0011813	0.00122694	0.0012543	0.00126947	0.00127898
0.3832	0	2.132e-05	8.598e-05	0.00018732	0.00031734	0.00046633	0.00062272	0.00077479	0.00091252	0.00102901	0.00112042	0.0011865	0.00122975	0.00125498	0.0012685	0.00127715
0.3836	0	2.178e-05	8.771e-05	0.00019092	0.0003231	0.00047418	0.00063216	0.00078507	0.00092271	0.00103818	0.00112784	0.0011917	0.00123257	0.00125566	0.00126753	0.00127532
0.384	0	2.224e-05	8.944e-05	0.00019453	0.00032887	0.00048203	0.00064161	0.00079534	0.00093289	0.00104735	0.00113526	0.0011969	0.00123539	0.00125634	0.00126656	0.00127348
0.3844	0	2.25e-05	9.039e-05	0.00019646	0.00033186	0.00048596	0.00064608	0.00079981	0.00093678	0.0010501	0.00113649	0.00119639	0.00123313	0.00125256	0.00126163	0.00126796
0.3848	0	2.275e-05	9.134e-05	0.00019839	0.00033486	0.00048988	0.00065055	0.00080427	0.00094066	0.00105285	0.00113772	0.00119587	0.00123087	0.00124877	0.0012567	0.00126243
0.3852	0	2.301e-05	9.229e-05	0.00020032	0.00033786	0.00049381	0.00065501	0.00080874	0.00094455	0.0010556	0.00113894	0.00119536	0.0012286	0.00124498	0.00125177	0.00125691
0.3856	0	2.326e-05	9.324e-05	0.00020225	0.00034086	0.00049773	0.00065948	0.0008132	0.00094844	0.00105835	0.00114017	0.00119484	0.00122634	0.00124119	0.00124684	0.00125138
0.386	0	2.352e-05	9.419e-05	0.00020418	0.00034385	0.00050166	0.00066395	0.00081767	0.00095232	0.0010611	0.0011414	0.00119433	0.00122408	0.0012374	0.00124191	0.00124586
0.3864	0	2.377e-05	9.514e-05	0.00020611	0.00034685	0.00050559	0.00066842	0.00082213	0.00095621	0.00106385	0.00114263	0.00119382	0.00122182	0.00123362	0.00123698	0.00124033
0.3868	0	2.292e-05	9.355e-05	0.000204	0.00034445	0.00050305	0.00066576	0.00081916	0.00095262	0.00105927	0.00113677	0.00118651	0.0012131	0.00122365	0.00122609	0.00122893
0.3872	0	2.207e-05	9.197e-05	0.00020189	0.00034204	0.00050052	0.00066311	0.00081619	0.00094903	0.0010547	0.00113092	0.0011792	0.00120438	0.00121369	0.0012152	0.00121753
0.3876	0	2.121e-05	9.038e-05	0.00019978	0.00033964	0.00049799	0.00066045	0.00081322	0.00094543	0.00105012	0.00112506	0.0011719	0.00119566	0.00120373	0.00120431	0.00120613
0.388	0	2.036e-05	8.88e-05	0.00019768	0.00033724	0.00049546	0.00065779	0.00081024	0.00094184	0.00104555	0.00111921	0.00116459	0.00118695	0.00119377	0.00119342	0.00119473
0.3884	0	1.951e-05	8.721e-05	0.00019557	0.00033483	0.00049293	0.00065513	0.00080727	0.00093825	0.00104098	0.00111336	0.00115729	0.00117823	0.00118381	0.00118253	0.00118332
0.3888	0	2.038e-05	8.945e-05	0.00019935	0.00034004	0.00049918	0.00066183	0.00081379	0.00094405	0.00104569	0.00111677	0.00115936	0.00117912	0.00118378	0.00118197	0.00118276
0.3892	0	2.126e-05	9.169e-05	0.00020313	0.00034525	0.00050543	0.00066853	0.00082031	0.00094986	0.00105039	0.00112017	0.00116144	0.00118002	0.00118376	0.00118142	0.0011822
0.3896	0	2.214e-05	9.393e-05	0.00020691	0.00035046	0.00051169	0.00067523	0.00082683	0.00095567	0.0010551	0.00112358	0.00116351	0.00118091	0.00118373	0.00118087	0.00118164
0.39	0	2.302e-05	9.617e-05	0.00021069	0.00035567	0.00051794	0.00068193	0.00083335	0.00096147	0.00105981	0.00112699	0.00116558	0.0011818	0.0011837	0.00118032	0.00118108
0.3904	0	2.39e-05	9.841e-05	0.00021447	0.00036088	0.00052419	0.00068863	0.00083987	0.00096728	0.00106452	0.0011304	0.00116766	0.0011827	0.00118368	0.00117977	0.00118052
0.3908	0	2.478e-05	0.00010065	0.00021825	0.00036609	0.00053044	0.00069533	0.00084639	0.00097308	0.00106923	0.00113381	0.00116973	0.00118359	0.00118365	0.00117921	0.00117996
0.3912	0	2.511e-05	0.00010148	0.00021963	0.00036799	0.00053264	0.00069751	0.00084817	0.0009741	0.00106916	0.00113245	0.00116699	0.00117953	0.00117843	0.00117309	0.00117325
0.3916	0	2.544e-05	0.00010231	0.00022102	0.00036988	0.00053484	0.00069969	0.00084995	0.00097511	0.0010691	0.00113109	0.00116426	0.00117548	0.00117321	0.00116696	0.00116655
0.392	0	2.577e-05	0.00010314	0.0002224	0.00037178	0.00053703	0.00070186	0.00085173	0.00097612	0.00106903	0.00112973	0.00116152	0.00117142	0.00116799	0.00116083	0.00115984
0.3924	0	2.61e-05	0.00010397	0.00022379	0.00037367	0.00053923	0.00070404	0.00085351	0.00097714	0.00106897	0.00112836	0.00115878	0.00116736	0.00116276	0.00115471	0.00115313
0.3928	0	2.643e-05	0.0001048	0.00022518	0.00037556	0.00054143	0.00070622	0.00085529	0.00097815	0.00106891	0.001127	0.00115604	0.00116331	0.00115754	0.00114858	0.00114643
0.3932	0	2.652e-05	0.00010512	0.00022581	0.00037646	0.00054242	0.00070704	0.00085562	0.00097769	0.0010674	0.00112431	0.00115214	0.00115828	0.00115156	0.00114191	0.00113939
0.3936	0	2.661e-05	0.00010545	0.00022644	0.00037736	0.00054342	0.00070787	0.00085595	0.00097722	0.0010659	0.00112162	0.00114823	0.00115324	0.00114558	0.00113524	0.00113235
0.394	0	2.67e-05	0.00010578	0.00022707	0.00037826	0.00054441	0.00070869	0.00085627	0.00097675	0.00106439	0.00111892	0.00114433	0.00114821	0.0011396	0.00112857	0.00112531
0.3944	0	2.679e-05	0.00010611	0.0002277	0.00037916	0.00054541	0.00070951	0.0008566	0.00097629	0.00106289	0.00111623	0.00114042	0.00114318	0.00113362	0.00112189	0.00111828
0.3948	0	2.688e-05	0.00010644	0.00022833	0.00038006	0.0005464	0.00071033	0.00085693	0.00097582	0.00106138	0.00111354	0.00113651	0.00113815	0.00112764	0.00111522	0.00111124
0.3952	0	2.697e-05	0.00010676	0.00022896	0.00038096	0.0005474	0.00071116	0.00085726	0.00097535	0.00105988	0.00111084	0.00113261	0.00113312	0.00112166	0.00110855	0.0011042
0.3956	0	2.688e-05	0.00010685	0.00022939	0.00038174	0.00054838	0.00071204	0.00085772	0.00097506	0.00105859	0.00110845	0.00112914	0.00112874	0.00111663	0.00110326	0.00109909
0.396	0	2.679e-05	0.00010694	0.00022981	0.00038251	0.00054936	0.00071292	0.00085817	0.00097476	0.00105731	0.00110605	0.00112568	0.00112437	0.00111161	0.00109796	0.00109399
0.3964	0	2.67e-05	0.00010703	0.00023024	0.00038329	0.00055034	0.0007138	0.00085863	0.00097446	0.00105603	0.00110365	0.00112222	0.00111999	0.00110659	0.00109267	0.00108888
0.3968	0	2.661e-05	0.00010712	0.00023067	0.00038407	0.00055132	0.00071468	0.00085908	0.00097416	0.00105474	0.00110126	0.00111876	0.00111562	0.00110157	0.00108738	0.00108377
0.3972	0	2.652e-05	0.00010721	0.00023109	0.00038485	0.00055229	0.00071556	0.00085954	0.00097386	0.00105346	0.00109886	0.00111529	0.00111124	0.00109655	0.00108209	0.00107866
0.3976	0	2.666e-05	0.00010757	0.00023168	0.00038559	0.00055299	0.00071594	0.00085929	0.00097273	0.00105122	0.0010954	0.00111059	0.00110538	0.00108966	0.0010744	0.00107045
0.398	0	2.679e-05	0.00010792	0.00023226	0.00038632	0.00055368	0.00071631	0.00085905	0.00097159	0.00104898	0.00109193	0.00110589	0.00109951	0.00108278	0.00106671	0.00106224
0.3984	0	2.693e-05	0.00010828	0.00023285	0.00038706	0.00055437	0.00071668	0.00085881	0.00097045	0.00104674	0.00108847	0.00110119	0.00109364	0.0010759	0.00105903	0.00105403
0.3988	0	2.707e-05	0.00010864	0.00023344	0.0003878	0.00055506	0.00071705	0.00085856	0.00096932	0.0010445	0.001085	0.00109649	0.00108777	0.00106901	0.00105134	0.00104582
0.3992	0	2.72e-05	0.000109	0.00023402	0.00038853	0.00055575	0.00071742	0.00085832	0.00096818	0.00104226	0.00108154	0.00109179	0.00108191	0.00106213	0.00104366	0.00103761
0.3996	0	2.734e-05	0.00010936	0.00023461	0.00038927	0.00055644	0.00071779	0.00085807	0.00096704	0.00104001	0.00107807	0.0010871	0.00107604	0.00105524	0.00103597	0.0010294
0.4	0	2.712e-05	0.00010912	0.00023447	0.00038924	0.00055637	0.00071743	0.00085715	0.00096526	0.00103717	0.00107405	0.00108193	0.00106983	0.00104822	0.00102844	0.00102173
0.4004	0	2.689e-05	0.00010888	0.00023434	0.0003892	0.0005563	0.00071708	0.00085622	0.00096348	0.00103433	0.00107003	0.00107676	0.00106363	0.0010412	0.00102091	0.00101407
0.4008	0	2.667e-05	0.00010864	0.0002342	0.00038917	0.00055623	0.00071672	0.00085529	0.0009617	0.00103149	0.00106602	0.00107159	0.00105742	0.00103418	0.00101338	0.00100641
0.4012	0	2.645e-05	0.00010841	0.00023406	0.00038914	0.00055615	0.00071636	0.00085436	0.00095992	0.00102864	0.001062	0.00106642	0.00105121	0.00102716	0.00100585	0.00099874
0.4016	0	2.623e-05	0.00010817	0.00023393	0.0003891	0.00055608	0.000716	0.00085344	0.00095814	0.0010258	0.00105798	0.00106125	0.00104501	0.00102014	0.00099832	0.00099108
0.402	0	2.636e-05	0.00010854	0.00023454	0.00038987	0.00055679	0.00071636	0.00085315	0.00095696	0.00102352	0.00105453	0.00105664	0.00103935	0.00101361	0.00099116	0.0009836
0.4024	0	2.65e-05	0.00010891	0.00023515	0.00039064	0.00055749	0.00071672	0.00085287	0.00095577	0.00102125	0.00105107	0.00105203	0.00103369	0.00100707	0.00098401	0.00097612
0.4028	0	2.663e-05	0.00010928	0.00023577	0.0003914	0.0005582	0.00071708	0.00085259	0.00095458	0.00101897	0.00104761	0.00104742	0.00102803	0.00100054	0.00097685	0.00096864
0.4032	0	2.676e-05	0.00010965	0.00023638	0.00039217	0.0005589	0.00071744	0.0008523	0.00095339	0.00101669	0.00104416	0.00104282	0.00102236	0.00099401	0.00096969	0.00096115
0.4036	0	2.69e-05	0.00011002	0.000237	0.00039294	0.00055961	0.0007178	0.00085202	0.0009522	0.00101441	0.0010407	0.00103821	0.0010167	0.00098747	0.00096253	0.00095367
0.404	0	2.703e-05	0.00011039	0.00023761	0.0003937	0.00056031	0.00071815	0.00085173	0.00095102	0.00101214	0.00103725	0.0010336	0.00101104	0.00098094	0.00095538	0.00094619
0.4044	0	2.74e-05	0.00011121	0.00023885	0.00039528	0.000562	0.00071968	0.00085282	0.00095142	0.00101173	0.00103597	0.00103154	0.00100833	0.00097781	0.00095212	0.00094312
0.4048	0	2.777e-05	0.00011202	0.0002401	0.00039685	0.00056369	0.0007212	0.0008539	0.00095183	0.00101131	0.0010347	0.00102947	0.00100562	0.00097469	0.00094885	0.00094004
0.4052	0	2.814e-05	0.00011284	0.00024135	0.00039843	0.00056537	0.00072272	0.00085498	0.00095224	0.0010109	0.00103342	0.00102741	0.0010029	0.00097156	0.00094559	0.00093697
0.4056	0	2.851e-05	0.00011365	0.00024259	0.0004	0.00056706	0.00072425	0.00085606	0.00095264	0.00101049	0.00103214	0.00102535	0.00100019	0.00096844	0.00094233	0.00093389
0.406	0	2.888e-05	0.00011447	0.00024384	0.00040157	0.00056875	0.00072577	0.00085715	0.00095305	0.00101008	0.00103087	0.00102328	0.00099747	0.00096531	0.00093907	0.00093082
0.4064	0	2.884e-05	0.00011448	0.00024391	0.00040164	0.00056863	0.00072525	0.00085598	0.00095105	0.00100712	0.0010269	0.00101834	0.00099166	0.00095879	0.00093207	0.00092359
0.4068	0	2.88e-05	0.00011448	0.00024398	0.0004017	0.00056852	0.00072472	0.00085482	0.00094906	0.00100416	0.00102293	0.00101339	0.00098584	0.00095228	0.00092507	0.00091636
0.4072	0	2.876e-05	0.00011449	0.00024405	0.00040176	0.0005684	0.0007242	0.00085366	0.00094707	0.0010012	0.00101895	0.00100845	0.00098002	0.00094576	0.00091807	0.00090914
0.4076	0	2.872e-05	0.0001145	0.00024412	0.00040183	0.00056829	0.00072368	0.0008525	0.00094507	0.00099825	0.00101498	0.0010035	0.0009742	0.00093924	0.00091107	0.00090191
0.408	0	2.868e-05	0.00011451	0.00024419	0.00040189	0.00056817	0.00072316	0.00085134	0.00094308	0.00099529	0.00101101	0.00099856	0.00096838	0.00093272	0.00090407	0.00089469
0.4084	0	2.864e-05	0.00011452	0.00024427	0.00040195	0.00056806	0.00072263	0.00085018	0.00094108	0.00099233	0.00100704	0.00099361	0.00096256	0.0009262	0.00089706	0.00088746
0.4088	0	2.835e-05	0.00011406	0.00024367	0.00040117	0.00056693	0.00072093	0.00084765	0.00093751	0.00098756	0.001001	0.00098632	0.00095412	0.00091679	0.00088691	0.00087685
0.4092	0	2.807e-05	0.0001136	0.00024308	0.00040039	0.0005658	0.00071922	0.00084512	0.00093395	0.00098279	0.00099496	0.00097903	0.00094568	0.00090738	0.00087675	0.00086623
0.4096	0	2.778e-05	0.00011314	0.00024249	0.00039961	0.00056467	0.00071751	0.00084259	0.00093038	0.00097802	0.00098891	0.00097175	0.00093725	0.00089797	0.0008666	0.00085562
0.41	0	2.749e-05	0.00011268	0.0002419	0.00039883	0.00056354	0.0007158	0.00084006	0.00092681	0.00097324	0.00098287	0.00096446	0.00092881	0.00088856	0.00085644	0.00084501
0.4104	0	2.72e-05	0.00011222	0.0002413	0.00039804	0.00056241	0.00071409	0.00083753	0.00092324	0.00096847	0.00097683	0.00095717	0.00092037	0.00087915	0.00084629	0.00083439
0.4108	0	2.753e-05	0.00011287	0.00024222	0.00039908	0.00056332	0.0007146	0.00083738	0.00092221	0.00096643	0.00097373	0.00095306	0.00091535	0.00087338	0.00083997	0.00082777
0.4112	0	2.786e-05	0.00011353	0.00024315	0.00040011	0.00056423	0.00071511	0.00083723	0.00092118	0.00096439	0.00097063	0.00094894	0.00091032	0.0008676	0.00083364	0.00082114
0.4116	0	2.818e-05	0.00011419	0.00024407	0.00040114	0.00056514	0.00071562	0.00083708	0.00092015	0.00096234	0.00096753	0.00094482	0.00090529	0.00086183	0.00082732	0.00081451
0.412	0	2.851e-05	0.00011485	0.00024499	0.00040218	0.00056605	0.00071613	0.00083693	0.00091912	0.0009603	0.00096443	0.00094071	0.00090027	0.00085606	0.000821	0.00080788
0.4124	0	2.883e-05	0.0001155	0.00024591	0.00040321	0.00056696	0.00071664	0.00083678	0.00091809	0.00095825	0.00096133	0.00093659	0.00089524	0.00085029	0.00081468	0.00080126
0.4128	0	2.916e-05	0.00011616	0.00024683	0.00040424	0.00056787	0.00071714	0.00083663	0.00091706	0.00095621	0.00095823	0.00093247	0.00089021	0.00084451	0.00080836	0.00079463
0.4132	0	2.885e-05	0.00011568	0.00024624	0.00040349	0.00056681	0.00071556	0.0008343	0.0009138	0.00095192	0.00095289	0.00092618	0.00088312	0.00083685	0.00080042	0.00078675
0.4136	0	2.854e-05	0.0001152	0.00024565	0.00040275	0.00056574	0.00071397	0.00083197	0.00091054	0.00094763	0.00094756	0.00091988	0.00087602	0.00082919	0.00079248	0.00077887
0.414	0	2.823e-05	0.00011472	0.00024505	0.000402	0.00056468	0.00071238	0.00082964	0.00090728	0.00094334	0.00094223	0.00091359	0.00086892	0.00082153	0.00078454	0.00077099
0.4144	0	2.792e-05	0.00011424	0.00024446	0.00040125	0.00056362	0.00071079	0.00082731	0.00090402	0.00093905	0.00093689	0.00090729	0.00086183	0.00081386	0.0007766	0.00076311
0.4148	0	2.761e-05	0.00011376	0.00024387	0.0004005	0.00056255	0.0007092	0.00082498	0.00090076	0.00093476	0.00093156	0.000901	0.00085473	0.0008062	0.00076866	0.00075523
0.4152	0	2.73e-05	0.00011327	0.00024328	0.00039975	0.00056149	0.00070761	0.00082265	0.0008975	0.00093047	0.00092623	0.00089471	0.00084763	0.00079854	0.00076072	0.00074736
0.4156	0	2.765e-05	0.00011398	0.00024426	0.00040085	0.00056248	0.00070822	0.00082263	0.00089665	0.00092867	0.00092346	0.00089102	0.00084316	0.00079343	0.0007552	0.00074167
0.416	0	2.8e-05	0.00011468	0.00024524	0.00040196	0.00056347	0.00070882	0.00082261	0.00089579	0.00092687	0.00092068	0.00088732	0.00083868	0.00078832	0.00074968	0.00073599
0.4164	0	2.836e-05	0.00011538	0.00024622	0.00040306	0.00056446	0.00070943	0.00082259	0.00089493	0.00092507	0.00091791	0.00088363	0.0008342	0.00078321	0.00074416	0.0007303
0.4168	0	2.871e-05	0.00011608	0.0002472	0.00040416	0.00056546	0.00071004	0.00082257	0.00089408	0.00092327	0.00091514	0.00087994	0.00082972	0.0007781	0.00073864	0.00072462
0.4172	0	2.906e-05	0.00011678	0.00024818	0.00040527	0.00056645	0.00071064	0.00082255	0.00089322	0.00092147	0.00091237	0.00087625	0.00082525	0.000773	0.00073313	0.00071894
0.4176	0	2.92e-05	0.0001171	0.00024866	0.00040578	0.00056676	0.00071049	0.00082168	0.00089141	0.00091861	0.00090843	0.00087131	0.00081944	0.00076652	0.00072624	0.00071194
0.418	0	2.934e-05	0.00011743	0.00024915	0.00040629	0.00056707	0.00071034	0.00082081	0.0008896	0.00091574	0.0009045	0.00086637	0.00081364	0.00076004	0.00071936	0.00070494
0.4184	0	2.947e-05	0.00011775	0.00024963	0.00040679	0.00056739	0.00071019	0.00081994	0.0008878	0.00091288	0.00090056	0.00086142	0.00080783	0.00075356	0.00071247	0.00069795
0.4188	0	2.961e-05	0.00011808	0.00025012	0.0004073	0.0005677	0.00071004	0.00081906	0.00088599	0.00091001	0.00089662	0.00085648	0.00080202	0.00074708	0.00070559	0.00069095
0.4192	0	2.975e-05	0.0001184	0.0002506	0.00040781	0.00056801	0.00070989	0.00081819	0.00088418	0.00090715	0.00089269	0.00085153	0.00079622	0.00074061	0.0006987	0.00068395
0.4196	0	2.989e-05	0.00011872	0.00025109	0.00040832	0.00056832	0.00070974	0.00081732	0.00088237	0.00090428	0.00088875	0.00084659	0.00079041	0.00073413	0.00069182	0.00067695
0.42	0	2.99e-05	0.0001188	0.00025122	0.0004084	0.00056814	0.00070907	0.00081594	0.00088011	0.00090103	0.00088453	0.00084147	0.00078454	0.00072769	0.00068509	0.0006702
0.4204	0	2.991e-05	0.00011889	0.00025136	0.00040848	0.00056796	0.0007084	0.00081456	0.00087785	0.00089778	0.00088031	0.00083635	0.00077867	0.00072126	0.00067835	0.00066344
0.4208	0	2.991e-05	0.00011897	0.0002515	0.00040855	0.00056778	0.00070774	0.00081318	0.00087558	0.00089453	0.00087609	0.00083122	0.00077279	0.00071482	0.00067162	0.00065668
0.4212	0	2.992e-05	0.00011905	0.00025163	0.00040863	0.0005676	0.00070707	0.0008118	0.00087332	0.00089128	0.00087187	0.0008261	0.00076692	0.00070839	0.00066488	0.00064992
0.4216	0	2.993e-05	0.00011913	0.00025177	0.0004087	0.00056742	0.0007064	0.00081042	0.00087106	0.00088803	0.00086765	0.00082098	0.00076105	0.00070196	0.00065815	0.00064316
0.422	0	2.937e-05	0.00011813	0.0002504	0.00040691	0.00056508	0.00070334	0.00080644	0.00086604	0.00088188	0.00086036	0.00081262	0.00075175	0.00069189	0.00064758	0.00063236
0.4224	0	2.88e-05	0.00011713	0.00024902	0.00040512	0.00056274	0.00070027	0.00080247	0.00086102	0.00087572	0.00085307	0.00080426	0.00074244	0.00068183	0.000637	0.00062156
0.4228	0	2.823e-05	0.00011613	0.00024764	0.00040333	0.00056039	0.00069721	0.0007985	0.000856	0.00086957	0.00084578	0.0007959	0.00073314	0.00067177	0.00062643	0.00061076
0.4232	0	2.767e-05	0.00011513	0.00024627	0.00040153	0.00055805	0.00069414	0.00079453	0.00085098	0.00086341	0.00083849	0.00078754	0.00072384	0.0006617	0.00061586	0.00059996
0.4236	0	2.71e-05	0.00011413	0.00024489	0.00039974	0.00055571	0.00069108	0.00079056	0.00084597	0.00085725	0.0008312	0.00077918	0.00071454	0.00065164	0.00060529	0.00058916
0.424	0	2.653e-05	0.00011313	0.00024351	0.00039795	0.00055337	0.00068801	0.00078659	0.00084095	0.0008511	0.00082391	0.00077082	0.00070524	0.00064157	0.00059472	0.00057837
0.4244	0	2.671e-05	0.00011345	0.00024387	0.0003982	0.00055333	0.00068748	0.00078538	0.00083894	0.00084825	0.00082025	0.00076644	0.00070026	0.00063614	0.00058901	0.00057256
0.4248	0	2.689e-05	0.00011376	0.00024422	0.00039846	0.00055329	0.00068694	0.00078417	0.00083694	0.00084541	0.00081659	0.00076206	0.00069527	0.0006307	0.0005833	0.00056676
0.4252	0	2.707e-05	0.00011408	0.00024458	0.00039872	0.00055325	0.00068641	0.00078296	0.00083493	0.00084256	0.00081294	0.00075768	0.00069029	0.00062526	0.0005776	0.00056096
0.4256	0	2.725e-05	0.00011439	0.00024494	0.00039897	0.00055321	0.00068587	0.00078175	0.00083293	0.00083972	0.00080928	0.0007533	0.0006853	0.00061982	0.00057189	0.00055515
0.426	0	2.743e-05	0.0001147	0.00024529	0.00039923	0.00055318	0.00068534	0.00078054	0.00083092	0.00083687	0.00080562	0.00074891	0.00068031	0.00061439	0.00056618	0.00054935
0.4264	0	2.779e-05	0.00011544	0.00024634	0.00040047	0.00055439	0.00068631	0.00078107	0.0008309	0.00083625	0.00080445	0.00074731	0.00067845	0.00061249	0.0005645	0.00054817
0.4268	0	2.815e-05	0.00011617	0.0002474	0.00040171	0.0005556	0.00068728	0.00078161	0.00083089	0.00083563	0.00080328	0.0007457	0.00067659	0.00061058	0.00056283	0.00054699
0.4272	0	2.851e-05	0.00011691	0.00024845	0.00040294	0.00055681	0.00068826	0.00078215	0.00083087	0.00083501	0.00080211	0.0007441	0.00067473	0.00060868	0.00056115	0.00054581
0.4276	0	2.887e-05	0.00011765	0.0002495	0.00040418	0.00055802	0.00068923	0.00078269	0.00083085	0.00083439	0.00080093	0.0007425	0.00067286	0.00060678	0.00055947	0.00054462
0.428	0	2.922e-05	0.00011838	0.00025055	0.00040542	0.00055923	0.0006902	0.00078323	0.00083084	0.00083377	0.00079976	0.00074089	0.000671	0.00060488	0.0005578	0.00054344
0.4284	0	2.958e-05	0.00011912	0.00025161	0.00040665	0.00056044	0.00069117	0.00078376	0.00083082	0.00083315	0.00079859	0.00073929	0.00066914	0.00060298	0.00055612	0.00054226
0.4288	0	2.994e-05	0.00011976	0.00025235	0.00040724	0.00056051	0.00069035	0.00078173	0.00082733	0.00082804	0.00079182	0.00073089	0.0006592	0.00059166	0.00054361	0.00052879
0.4292	0	3.03e-05	0.0001204	0.0002531	0.00040783	0.00056057	0.00068953	0.00077969	0.00082383	0.00082293	0.00078506	0.00072249	0.00064926	0.00058034	0.0005311	0.00051532
0.4296	0	3.066e-05	0.00012104	0.00025384	0.00040841	0.00056063	0.0006887	0.00077766	0.00082034	0.00081783	0.00077829	0.00071408	0.00063933	0.00056902	0.00051859	0.00050184
0.43	0	3.101e-05	0.00012168	0.00025459	0.000409	0.00056069	0.00068788	0.00077562	0.00081684	0.00081272	0.00077153	0.00070568	0.00062939	0.0005577	0.00050608	0.00048837
0.4304	0	3.137e-05	0.00012232	0.00025534	0.00040959	0.00056075	0.00068706	0.00077359	0.00081335	0.00080761	0.00076476	0.00069728	0.00061946	0.00054639	0.00049358	0.0004749
0.4308	0	3.146e-05	0.00012252	0.00025557	0.00040974	0.0005606	0.00068641	0.00077225	0.0008112	0.00080461	0.00076094	0.00069274	0.00061433	0.00054088	0.00048791	0.00046932
0.4312	0	3.156e-05	0.00012271	0.00025581	0.00040988	0.00056045	0.00068575	0.00077091	0.00080906	0.00080161	0.00075712	0.0006882	0.00060921	0.00053537	0.00048225	0.00046375
0.4316	0	3.165e-05	0.00012291	0.00025604	0.00041003	0.0005603	0.0006851	0.00076957	0.00080691	0.0007986	0.0007533	0.00068366	0.00060408	0.00052986	0.00047659	0.00045817
0.432	0	3.174e-05	0.00012311	0.00025628	0.00041017	0.00056015	0.00068445	0.00076824	0.00080476	0.0007956	0.00074947	0.00067912	0.00059896	0.00052436	0.00047092	0.0004526
0.4324	0	3.183e-05	0.0001233	0.00025651	0.00041032	0.00056	0.0006838	0.0007669	0.00080262	0.0007926	0.00074565	0.00067458	0.00059384	0.00051885	0.00046526	0.00044702
0.4328	0	3.193e-05	0.0001235	0.00025675	0.00041047	0.00055985	0.00068314	0.00076556	0.00080047	0.00078959	0.00074183	0.00067004	0.00058871	0.00051334	0.0004596	0.00044145
0.4332	0	3.163e-05	0.00012289	0.00025578	0.00040905	0.00055783	0.00068035	0.00076185	0.00079574	0.0007838	0.00073499	0.00066221	0.00057998	0.00050383	0.00044944	0.00043081
0.4336	0	3.133e-05	0.00012228	0.00025482	0.00040762	0.0005558	0.00067755	0.00075813	0.00079101	0.00077801	0.00072816	0.00065438	0.00057125	0.00049431	0.00043929	0.00042018
0.434	0	3.103e-05	0.00012168	0.00025385	0.0004062	0.00055377	0.00067475	0.00075442	0.00078629	0.00077222	0.00072132	0.00064656	0.00056252	0.0004848	0.00042914	0.00040955
0.4344	0	3.073e-05	0.00012107	0.00025288	0.00040478	0.00055174	0.00067195	0.0007507	0.00078156	0.00076643	0.00071448	0.00063873	0.00055378	0.00047528	0.00041899	0.00039892
0.4348	0	3.042e-05	0.00012046	0.00025192	0.00040336	0.00054971	0.00066916	0.00074699	0.00077683	0.00076063	0.00070764	0.0006309	0.00054505	0.00046577	0.00040883	0.00038828
0.4352	0	3.017e-05	0.00012004	0.00025134	0.00040254	0.00054848	0.00066734	0.00074442	0.0007734	0.00075631	0.00070249	0.00062501	0.00053859	0.00045896	0.00040194	0.00038159
0.4356	0	2.992e-05	0.00011962	0.00025076	0.00040172	0.00054726	0.00066552	0.00074185	0.00076997	0.00075199	0.00069733	0.00061912	0.00053212	0.00045215	0.00039504	0.00037491
0.436	0	2.967e-05	0.0001192	0.00025018	0.0004009	0.00054603	0.00066371	0.00073928	0.00076654	0.00074767	0.00069217	0.00061323	0.00052566	0.00044534	0.00038815	0.00036822
0.4364	0	2.941e-05	0.00011878	0.00024959	0.00040007	0.0005448	0.00066189	0.00073672	0.00076311	0.00074334	0.00068701	0.00060734	0.00051919	0.00043853	0.00038125	0.00036153
0.4368	0	2.916e-05	0.00011836	0.00024901	0.00039925	0.00054357	0.00066007	0.00073415	0.00075968	0.00073902	0.00068185	0.00060144	0.00051273	0.00043172	0.00037436	0.00035484
0.4372	0	2.891e-05	0.00011794	0.00024843	0.00039843	0.00054234	0.00065825	0.00073158	0.00075626	0.0007347	0.00067669	0.00059555	0.00050626	0.00042491	0.00036746	0.00034815
0.4376	0	2.934e-05	0.00011877	0.0002495	0.00039952	0.00054311	0.00065839	0.0007308	0.00075436	0.00073159	0.00067238	0.00059011	0.00049984	0.00041771	0.00035974	0.00034018
0.438	0	2.978e-05	0.0001196	0.00025058	0.0004006	0.00054388	0.00065853	0.00073003	0.00075247	0.00072849	0.00066807	0.00058467	0.00049341	0.00041051	0.00035202	0.00033221
0.4384	0	3.021e-05	0.00012042	0.00025165	0.00040168	0.00054465	0.00065866	0.00072926	0.00075057	0.00072538	0.00066376	0.00057923	0.00048698	0.00040332	0.00034431	0.00032424
0.4388	0	3.065e-05	0.00012125	0.00025272	0.00040277	0.00054542	0.0006588	0.00072848	0.00074868	0.00072228	0.00065945	0.00057379	0.00048055	0.00039612	0.00033659	0.00031627
0.4392	0	3.108e-05	0.00012208	0.00025379	0.00040385	0.0005462	0.00065894	0.00072771	0.00074678	0.00071917	0.00065515	0.00056834	0.00047412	0.00038893	0.00032887	0.0003083
0.4396	0	3.096e-05	0.00012187	0.00025347	0.0004033	0.00054524	0.00065737	0.00072536	0.00074354	0.00071501	0.00065009	0.00056249	0.00046762	0.00038198	0.0003217	0.00030117
0.44	0	3.084e-05	0.00012167	0.00025315	0.00040276	0.00054428	0.0006558	0.00072301	0.0007403	0.00071084	0.00064504	0.00055664	0.00046112	0.00037503	0.00031454	0.00029405
0.4404	0	3.072e-05	0.00012147	0.00025284	0.00040221	0.00054332	0.00065423	0.00072066	0.00073706	0.00070667	0.00063998	0.00055078	0.00045462	0.00036809	0.00030738	0.00028693
0.4408	0	3.061e-05	0.00012127	0.00025252	0.00040166	0.00054236	0.00065266	0.00071831	0.00073382	0.0007025	0.00063493	0.00054493	0.00044812	0.00036114	0.00030021	0.00027981
0.4412	0	3.049e-05	0.00012107	0.0002522	0.00040112	0.00054139	0.00065109	0.00071596	0.00073058	0.00069834	0.00062988	0.00053907	0.00044163	0.00035419	0.00029305	0.00027269
0.4416	0	3.037e-05	0.00012086	0.00025188	0.00040057	0.00054043	0.00064952	0.00071362	0.00072733	0.00069417	0.00062482	0.00053322	0.00043513	0.00034724	0.00028588	0.00026557
0.442	0	3.039e-05	0.00012087	0.00025178	0.0004002	0.00053955	0.00064789	0.00071105	0.0007237	0.00068943	0.000619	0.00052639	0.00042743	0.00033886	0.00027702	0.00025647
0.4424	0	3.041e-05	0.00012088	0.00025169	0.00039983	0.00053867	0.00064627	0.00070848	0.00072008	0.0006847	0.00061318	0.00051955	0.00041973	0.00033048	0.00026816	0.00024737
0.4428	0	3.043e-05	0.00012089	0.0002516	0.00039945	0.00053778	0.00064464	0.00070591	0.00071645	0.00067996	0.00060736	0.00051272	0.00041203	0.0003221	0.0002593	0.00023826
0.4432	0	3.045e-05	0.0001209	0.0002515	0.00039908	0.0005369	0.00064301	0.00070335	0.00071282	0.00067522	0.00060154	0.00050589	0.00040434	0.00031372	0.00025043	0.00022916
0.4436	0	3.047e-05	0.00012091	0.00025141	0.00039871	0.00053601	0.00064138	0.00070078	0.00070919	0.00067048	0.00059572	0.00049906	0.00039664	0.00030534	0.00024157	0.00022006
0.444	0	3.049e-05	0.00012092	0.00025131	0.00039834	0.00053513	0.00063976	0.00069821	0.00070556	0.00066575	0.0005899	0.00049223	0.00038894	0.00029696	0.00023271	0.00021096
0.4444	0	3.028e-05	0.00012041	0.0002504	0.00039688	0.000533	0.00063686	0.00069448	0.00070097	0.00066033	0.00058369	0.00048527	0.0003813	0.00028869	0.00022386	0.00020159
0.4448	0	3.008e-05	0.00011991	0.00024949	0.00039543	0.00053088	0.00063396	0.00069074	0.00069639	0.00065492	0.00057748	0.00047831	0.00037365	0.00028043	0.00021502	0.00019222
0.4452	0	2.988e-05	0.0001194	0.00024857	0.00039398	0.00052875	0.00063107	0.00068701	0.00069181	0.0006495	0.00057127	0.00047135	0.00036601	0.00027216	0.00020617	0.00018286
0.4456	0	2.968e-05	0.00011889	0.00024766	0.00039253	0.00052663	0.00062817	0.00068328	0.00068723	0.00064409	0.00056506	0.00046439	0.00035836	0.00026389	0.00019733	0.00017349
0.446	0	2.948e-05	0.00011839	0.00024674	0.00039107	0.0005245	0.00062528	0.00067954	0.00068264	0.00063867	0.00055885	0.00045743	0.00035072	0.00025562	0.00018848	0.00016412
0.4464	0	2.974e-05	0.00011884	0.00024724	0.0003914	0.00052439	0.00062447	0.00067784	0.00067993	0.0006349	0.00055407	0.00045172	0.00034421	0.00024852	0.00018096	0.00015642
0.4468	0	3e-05	0.00011928	0.00024774	0.00039172	0.00052427	0.00062367	0.00067614	0.00067722	0.00063114	0.00054929	0.000446	0.00033771	0.00024141	0.00017345	0.00014872
0.4472	0	3.027e-05	0.00011973	0.00024824	0.00039204	0.00052416	0.00062286	0.00067444	0.0006745	0.00062737	0.00054451	0.00044029	0.00033121	0.00023431	0.00016593	0.00014101
0.4476	0	3.053e-05	0.00012018	0.00024873	0.00039237	0.00052404	0.00062206	0.00067274	0.00067179	0.00062361	0.00053972	0.00043458	0.0003247	0.0002272	0.00015841	0.00013331
0.448	0	3.08e-05	0.00012063	0.00024923	0.00039269	0.00052392	0.00062125	0.00067104	0.00066908	0.00061984	0.00053494	0.00042887	0.0003182	0.00022009	0.0001509	0.00012561
0.4484	0	3.106e-05	0.00012108	0.00024973	0.00039302	0.00052381	0.00062045	0.00066933	0.00066636	0.00061607	0.00053016	0.00042315	0.00031169	0.00021299	0.00014338	0.00011791
0.4488	0	3.1e-05	0.00012076	0.00024914	0.00039217	0.00052264	0.00061876	0.0006669	0.00066303	0.00061188	0.00052535	0.00041811	0.00030686	0.00020886	0.00014028	0.00011599
0.4492	0	3.093e-05	0.00012043	0.00024855	0.00039133	0.00052147	0.00061708	0.00066446	0.0006597	0.00060769	0.00052054	0.00041306	0.00030204	0.00020474	0.00013719	0.00011407
0.4496	0	3.086e-05	0.00012011	0.00024796	0.00039048	0.0005203	0.0006154	0.00066203	0.00065636	0.00060349	0.00051572	0.00040802	0.00029721	0.00020061	0.00013409	0.00011215
0.45	0	3.08e-05	0.00011978	0.00024737	0.00038964	0.00051913	0.00061371	0.0006596	0.00065303	0.0005993	0.00051091	0.00040297	0.00029238	0.00019649	0.000131	0.00011024
0.4504	0	3.073e-05	0.00011946	0.00024678	0.0003888	0.00051796	0.00061203	0.00065716	0.0006497	0.00059511	0.0005061	0.00039792	0.00028755	0.00019236	0.0001279	0.00010832
0.4508	0	3.042e-05	0.0001188	0.0002457	0.00038716	0.00051554	0.00060864	0.0006526	0.00064386	0.00058796	0.00049768	0.00038835	0.00027696	0.00018095	0.00011586	9.585e-05
0.4512	0	3.011e-05	0.00011815	0.00024463	0.00038552	0.00051313	0.00060524	0.00064804	0.00063801	0.00058081	0.00048927	0.00037877	0.00026636	0.00016954	0.00010381	8.338e-05
0.4516	0	2.979e-05	0.00011749	0.00024356	0.00038388	0.00051072	0.00060185	0.00064347	0.00063217	0.00057366	0.00048086	0.0003692	0.00025577	0.00015813	9.177e-05	7.091e-05
0.452	0	2.948e-05	0.00011683	0.00024249	0.00038224	0.00050831	0.00059846	0.00063891	0.00062633	0.00056651	0.00047244	0.00035962	0.00024518	0.00014672	7.972e-05	5.844e-05
0.4524	0	2.917e-05	0.00011618	0.00024142	0.0003806	0.0005059	0.00059507	0.00063435	0.00062048	0.00055936	0.00046403	0.00035005	0.00023458	0.00013531	6.768e-05	4.597e-05
0.4528	0	2.885e-05	0.00011552	0.00024034	0.00037896	0.00050349	0.00059167	0.00062979	0.00061464	0.00055221	0.00045561	0.00034047	0.00022399	0.0001239	5.563e-05	3.35e-05
0.4532	0	2.85e-05	0.00011475	0.00023908	0.00037707	0.00050085	0.00058818	0.00062535	0.00060923	0.00054582	0.00044825	0.00033216	0.00021476	0.0001138	4.471e-05	2.182e-05
0.4536	0	2.815e-05	0.00011399	0.00023781	0.00037518	0.00049821	0.00058469	0.00062092	0.00060382	0.00053942	0.00044088	0.00032384	0.00020554	0.0001037	3.379e-05	1.015e-05
0.454	0	2.78e-05	0.00011322	0.00023655	0.00037329	0.00049558	0.0005812	0.00061649	0.00059842	0.00053303	0.00043352	0.00031553	0.00019631	9.361e-05	2.288e-05	-1.53e-06
0.4544	0	2.745e-05	0.00011245	0.00023528	0.0003714	0.00049294	0.0005777	0.00061206	0.00059301	0.00052664	0.00042615	0.00030722	0.00018708	8.351e-05	1.196e-05	-1.321e-05
0.4548	0	2.71e-05	0.00011168	0.00023402	0.00036951	0.0004903	0.00057421	0.00060762	0.0005876	0.00052024	0.00041879	0.00029891	0.00017786	7.342e-05	1.04e-06	-2.489e-05
0.4552	0	2.741e-05	0.00011229	0.00023479	0.00037023	0.00049068	0.00057398	0.00060656	0.00058558	0.00051725	0.0004149	0.00029424	0.00017261	6.782e-05	-4.64e-06	-3.037e-05
0.4556	0	2.772e-05	0.00011289	0.00023557	0.00037095	0.00049106	0.00057375	0.00060549	0.00058355	0.00051427	0.00041101	0.00028957	0.00016736	6.223e-05	-1.032e-05	-3.584e-05
0.456	0	2.803e-05	0.00011349	0.00023635	0.00037167	0.00049144	0.00057352	0.00060443	0.00058152	0.00051128	0.00040712	0.0002849	0.00016211	5.663e-05	-1.6e-05	-4.132e-05
0.4564	0	2.834e-05	0.00011409	0.00023712	0.00037239	0.00049181	0.00057329	0.00060336	0.0005795	0.00050829	0.00040323	0.00028023	0.00015686	5.104e-05	-2.168e-05	-4.68e-05
0.4568	0	2.865e-05	0.00011469	0.0002379	0.00037311	0.00049219	0.00057306	0.00060229	0.00057747	0.0005053	0.00039935	0.00027556	0.00015161	4.544e-05	-2.736e-05	-5.228e-05
0.4572	0	2.896e-05	0.00011529	0.00023868	0.00037383	0.00049257	0.00057283	0.00060123	0.00057545	0.00050232	0.00039546	0.00027089	0.00014636	3.985e-05	-3.304e-05	-5.775e-05
0.4576	0	2.899e-05	0.00011552	0.00023909	0.00037417	0.00049244	0.00057178	0.00059888	0.00057154	0.00049681	0.00038843	0.0002626	0.00013719	3.024e-05	-4.25e-05	-6.65e-05
0.458	0	2.903e-05	0.00011575	0.00023951	0.00037451	0.00049231	0.00057073	0.00059654	0.00056764	0.00049131	0.00038141	0.00025431	0.00012801	2.064e-05	-5.196e-05	-7.524e-05
0.4584	0	2.906e-05	0.00011599	0.00023992	0.00037485	0.00049218	0.00056968	0.00059419	0.00056374	0.00048581	0.00037439	0.00024602	0.00011883	1.103e-05	-6.143e-05	-8.399e-05
0.4588	0	2.909e-05	0.00011622	0.00024034	0.0003752	0.00049205	0.00056863	0.00059184	0.00055983	0.00048031	0.00036737	0.00023773	0.00010966	1.43e-06	-7.089e-05	-9.273e-05
0.4592	0	2.912e-05	0.00011645	0.00024075	0.00037554	0.00049193	0.00056758	0.0005895	0.00055593	0.00047481	0.00036034	0.00022944	0.00010048	-8.18e-06	-8.035e-05	-0.00010147
0.4596	0	2.932e-05	0.00011651	0.00024048	0.00037478	0.0004905	0.00056521	0.00058596	0.00055111	0.00046878	0.00035336	0.00022186	9.267e-05	-1.594e-05	-8.796e-05	-0.00010907
0.46	0	2.953e-05	0.00011658	0.00024022	0.00037403	0.00048907	0.00056284	0.00058242	0.00054628	0.00046275	0.00034638	0.00021427	8.486e-05	-2.37e-05	-9.557e-05	-0.00011666
0.4604	0	2.973e-05	0.00011664	0.00023995	0.00037327	0.00048764	0.00056047	0.00057888	0.00054146	0.00045673	0.0003394	0.00020669	7.705e-05	-3.147e-05	-0.00010318	-0.00012426
0.4608	0	2.994e-05	0.0001167	0.00023968	0.00037252	0.00048621	0.0005581	0.00057534	0.00053664	0.0004507	0.00033241	0.00019911	6.924e-05	-3.923e-05	-0.0001108	-0.00013185
0.4612	0	3.014e-05	0.00011677	0.00023941	0.00037177	0.00048478	0.00055574	0.0005718	0.00053181	0.00044467	0.00032543	0.00019153	6.143e-05	-4.699e-05	-0.00011841	-0.00013944
0.4616	0	3.035e-05	0.00011683	0.00023914	0.00037101	0.00048336	0.00055337	0.00056826	0.00052699	0.00043864	0.00031845	0.00018394	5.362e-05	-5.476e-05	-0.00012602	-0.00014704
0.462	0	3.008e-05	0.00011615	0.00023793	0.00036913	0.00048073	0.00054995	0.00056404	0.00052196	0.00043282	0.00031184	0.00017655	4.542e-05	-6.38e-05	-0.00013593	-0.00015787
0.4624	0	2.981e-05	0.00011547	0.00023671	0.00036725	0.00047811	0.00054654	0.00055982	0.00051694	0.00042701	0.00030524	0.00016915	3.722e-05	-7.283e-05	-0.00014585	-0.00016871
0.4628	0	2.954e-05	0.0001148	0.00023549	0.00036537	0.00047549	0.00054312	0.0005556	0.00051191	0.00042119	0.00029863	0.00016175	2.901e-05	-8.187e-05	-0.00015576	-0.00017954
0.4632	0	2.927e-05	0.00011412	0.00023427	0.00036349	0.00047287	0.00053971	0.00055138	0.00050689	0.00041537	0.00029203	0.00015435	2.081e-05	-9.09e-05	-0.00016568	-0.00019038
0.4636	0	2.9e-05	0.00011344	0.00023305	0.00036162	0.00047025	0.0005363	0.00054716	0.00050186	0.00040955	0.00028542	0.00014696	1.26e-05	-9.994e-05	-0.00017559	-0.00020122
0.464	0	2.892e-05	0.00011314	0.00023238	0.00036043	0.00046841	0.00053373	0.00054384	0.00049778	0.00040475	0.00027994	0.00014085	5.91e-06	-0.00010718	-0.00018337	-0.00020952
0.4644	0	2.884e-05	0.00011284	0.00023171	0.00035923	0.00046658	0.00053117	0.00054051	0.0004937	0.00039994	0.00027446	0.00013474	-7.8e-07	-0.00011442	-0.00019114	-0.00021782
0.4648	0	2.876e-05	0.00011254	0.00023104	0.00035804	0.00046475	0.00052861	0.00053719	0.00048962	0.00039514	0.00026898	0.00012864	-7.46e-06	-0.00012166	-0.00019891	-0.00022612
0.4652	0	2.868e-05	0.00011223	0.00023037	0.00035685	0.00046291	0.00052604	0.00053387	0.00048554	0.00039034	0.0002635	0.00012253	-1.415e-05	-0.00012889	-0.00020668	-0.00023442
0.4656	0	2.86e-05	0.00011193	0.0002297	0.00035566	0.00046108	0.00052348	0.00053055	0.00048146	0.00038554	0.00025803	0.00011642	-2.084e-05	-0.00013613	-0.00021445	-0.00024272
0.466	0	2.852e-05	0.00011163	0.00022903	0.00035447	0.00045925	0.00052092	0.00052722	0.00047738	0.00038073	0.00025255	0.00011032	-2.753e-05	-0.00014337	-0.00022222	-0.00025102
0.4664	0	2.792e-05	0.00011041	0.00022715	0.00035184	0.00045577	0.00051648	0.00052175	0.00047083	0.00037313	0.00024395	0.00010082	-3.781e-05	-0.00015429	-0.00023366	-0.00026285
0.4668	0	2.732e-05	0.00010919	0.00022526	0.00034922	0.00045229	0.00051204	0.00051628	0.00046428	0.00036553	0.00023535	9.132e-05	-4.808e-05	-0.00016521	-0.00024509	-0.00027468
0.4672	0	2.671e-05	0.00010796	0.00022338	0.00034659	0.00044881	0.0005076	0.0005108	0.00045773	0.00035792	0.00022675	8.183e-05	-5.835e-05	-0.00017612	-0.00025653	-0.0002865
0.4676	0	2.611e-05	0.00010674	0.00022149	0.00034396	0.00044533	0.00050317	0.00050533	0.00045119	0.00035032	0.00021815	7.233e-05	-6.862e-05	-0.00018704	-0.00026796	-0.00029833
0.468	0	2.551e-05	0.00010552	0.00021961	0.00034133	0.00044185	0.00049873	0.00049985	0.00044464	0.00034272	0.00020955	6.284e-05	-7.89e-05	-0.00019796	-0.00027939	-0.00031015
0.4684	0	2.594e-05	0.00010617	0.00022024	0.00034165	0.00044164	0.0004978	0.00049814	0.00044214	0.00033949	0.00020565	5.834e-05	-8.39e-05	-0.00020342	-0.00028524	-0.00031634
0.4688	0	2.636e-05	0.00010682	0.00022086	0.00034198	0.00044142	0.00049687	0.00049643	0.00043964	0.00033625	0.00020175	5.385e-05	-8.891e-05	-0.00020887	-0.00029108	-0.00032252
0.4692	0	2.678e-05	0.00010747	0.00022149	0.0003423	0.0004412	0.00049594	0.00049472	0.00043714	0.00033302	0.00019784	4.936e-05	-9.391e-05	-0.00021432	-0.00029693	-0.00032871
0.4696	0	2.721e-05	0.00010813	0.00022212	0.00034263	0.00044098	0.00049501	0.00049301	0.00043465	0.00032979	0.00019394	4.487e-05	-9.892e-05	-0.00021978	-0.00030277	-0.0003349
0.47	0	2.763e-05	0.00010878	0.00022275	0.00034295	0.00044076	0.00049408	0.00049129	0.00043215	0.00032655	0.00019004	4.038e-05	-0.00010393	-0.00022523	-0.00030861	-0.00034108
0.4704	0	2.806e-05	0.00010943	0.00022337	0.00034328	0.00044055	0.00049315	0.00048958	0.00042965	0.00032332	0.00018614	3.589e-05	-0.00010893	-0.00023069	-0.00031446	-0.00034727
0.4708	0	2.806e-05	0.00010933	0.000223	0.00034244	0.00043908	0.00049093	0.00048657	0.00042585	0.00031877	0.00018091	3.006e-05	-0.00011527	-0.00023745	-0.00032157	-0.00035464
0.4712	0	2.807e-05	0.00010923	0.00022263	0.00034161	0.00043761	0.00048872	0.00048356	0.00042204	0.00031423	0.00017568	2.424e-05	-0.0001216	-0.00024422	-0.00032868	-0.000362
0.4716	0	2.808e-05	0.00010912	0.00022225	0.00034078	0.00043615	0.0004865	0.00048054	0.00041824	0.00030968	0.00017046	1.841e-05	-0.00012794	-0.00025098	-0.00033578	-0.00036937
0.472	0	2.809e-05	0.00010902	0.00022188	0.00033994	0.00043468	0.00048428	0.00047753	0.00041444	0.00030514	0.00016523	1.259e-05	-0.00013427	-0.00025774	-0.00034289	-0.00037674
0.4724	0	2.809e-05	0.00010892	0.0002215	0.00033911	0.00043321	0.00048207	0.00047451	0.00041063	0.00030059	0.00016	6.77e-06	-0.00014061	-0.00026451	-0.00035	-0.00038411
0.4728	0	2.797e-05	0.00010859	0.00022086	0.00033798	0.00043143	0.00047948	0.00047104	0.00040623	0.00029528	0.00015383	-1.8e-07	-0.00014822	-0.00027268	-0.00035862	-0.00039307
0.4732	0	2.785e-05	0.00010827	0.00022021	0.00033685	0.00042964	0.00047689	0.00046756	0.00040183	0.00028997	0.00014766	-7.12e-06	-0.00015582	-0.00028085	-0.00036724	-0.00040204
0.4736	0	2.772e-05	0.00010795	0.00021957	0.00033572	0.00042786	0.0004743	0.00046408	0.00039742	0.00028465	0.00014149	-1.406e-05	-0.00016343	-0.00028902	-0.00037587	-0.000411
0.474	0	2.76e-05	0.00010763	0.00021893	0.00033459	0.00042607	0.00047171	0.0004606	0.00039302	0.00027934	0.00013532	-2.1e-05	-0.00017104	-0.00029719	-0.00038449	-0.00041997
0.4744	0	2.747e-05	0.00010731	0.00021828	0.00033347	0.00042428	0.00046912	0.00045713	0.00038862	0.00027403	0.00012915	-2.795e-05	-0.00017865	-0.00030537	-0.00039311	-0.00042893
0.4748	0	2.735e-05	0.00010698	0.00021764	0.00033234	0.0004225	0.00046654	0.00045365	0.00038421	0.00026872	0.00012298	-3.489e-05	-0.00018626	-0.00031354	-0.00040173	-0.0004379
0.4752	0	2.697e-05	0.0001062	0.00021637	0.00033043	0.00041977	0.00046281	0.00044882	0.00037824	0.00026161	0.00011482	-4.399e-05	-0.00019613	-0.00032401	-0.00041262	-0.00044903
0.4756	0	2.659e-05	0.00010542	0.0002151	0.00032852	0.00041704	0.00045909	0.000444	0.00037226	0.00025451	0.00010666	-5.309e-05	-0.00020599	-0.00033448	-0.00042352	-0.00046017
0.476	0	2.621e-05	0.00010464	0.00021382	0.00032661	0.0004143	0.00045537	0.00043918	0.00036628	0.00024741	9.85e-05	-6.219e-05	-0.00021586	-0.00034496	-0.00043441	-0.0004713
0.4764	0	2.584e-05	0.00010385	0.00021255	0.0003247	0.00041157	0.00045165	0.00043435	0.00036031	0.0002403	9.034e-05	-7.129e-05	-0.00022573	-0.00035543	-0.0004453	-0.00048243
0.4768	0	2.546e-05	0.00010307	0.00021128	0.00032279	0.00040884	0.00044793	0.00042953	0.00035433	0.0002332	8.217e-05	-8.039e-05	-0.0002356	-0.0003659	-0.0004562	-0.00049357
0.4772	0	2.508e-05	0.00010229	0.00021001	0.00032088	0.00040611	0.00044421	0.00042471	0.00034835	0.00022609	7.401e-05	-8.949e-05	-0.00024546	-0.00037638	-0.00046709	-0.0005047
0.4776	0	2.539e-05	0.00010275	0.00021038	0.00032088	0.00040546	0.00044271	0.00042225	0.00034491	0.00022173	6.884e-05	-9.533e-05	-0.00025181	-0.00038309	-0.00047402	-0.00051174
0.478	0	2.57e-05	0.00010321	0.00021075	0.00032088	0.00040481	0.00044121	0.00041978	0.00034146	0.00021737	6.367e-05	-0.00010118	-0.00025816	-0.0003898	-0.00048095	-0.00051877
0.4784	0	2.602e-05	0.00010367	0.00021112	0.00032087	0.00040416	0.00043971	0.00041732	0.00033802	0.00021301	5.85e-05	-0.00010702	-0.00026451	-0.00039651	-0.00048787	-0.0005258
0.4788	0	2.633e-05	0.00010413	0.00021149	0.00032087	0.00040352	0.00043822	0.00041486	0.00033457	0.00020865	5.332e-05	-0.00011286	-0.00027086	-0.00040323	-0.0004948	-0.00053284
0.4792	0	2.664e-05	0.00010459	0.00021186	0.00032087	0.00040287	0.00043672	0.0004124	0.00033112	0.00020429	4.815e-05	-0.00011871	-0.00027721	-0.00040994	-0.00050173	-0.00053987
0.4796	0	2.643e-05	0.00010392	0.00021064	0.00031902	0.00040023	0.00043308	0.00040755	0.00032502	0.00019708	4.012e-05	-0.00012717	-0.00028573	-0.00041829	-0.00050987	-0.00054803
0.48	0	2.623e-05	0.00010325	0.00020941	0.00031716	0.00039759	0.00042944	0.00040271	0.00031892	0.00018987	3.209e-05	-0.00013564	-0.00029426	-0.00042665	-0.00051801	-0.00055619
0.4804	0	2.602e-05	0.00010258	0.00020818	0.00031531	0.00039495	0.0004258	0.00039786	0.00031282	0.00018266	2.406e-05	-0.0001441	-0.00030279	-0.000435	-0.00052615	-0.00056434
0.4808	0	2.581e-05	0.00010192	0.00020695	0.00031346	0.00039231	0.00042216	0.00039302	0.00030672	0.00017544	1.603e-05	-0.00015257	-0.00031131	-0.00044336	-0.0005343	-0.0005725
0.4812	0	2.56e-05	0.00010125	0.00020572	0.0003116	0.00038967	0.00041852	0.00038817	0.00030061	0.00016823	8e-06	-0.00016103	-0.00031984	-0.00045171	-0.00054244	-0.00058066
0.4816	0	2.539e-05	0.00010058	0.0002045	0.00030975	0.00038703	0.00041488	0.00038332	0.00029451	0.00016102	-3e-08	-0.00016949	-0.00032837	-0.00046007	-0.00055058	-0.00058882
0.482	0	2.56e-05	0.00010108	0.00020506	0.00031001	0.00038671	0.00041389	0.0003817	0.00029225	0.00015804	-3.92e-06	-0.0001745	-0.00033465	-0.00046762	-0.00055914	-0.00059785
0.4824	0	2.58e-05	0.00010157	0.00020563	0.00031026	0.00038639	0.0004129	0.00038007	0.00028999	0.00015506	-7.8e-06	-0.00017951	-0.00034094	-0.00047517	-0.00056771	-0.00060687
0.4828	0	2.601e-05	0.00010206	0.0002062	0.00031052	0.00038607	0.00041192	0.00037844	0.00028773	0.00015208	-1.169e-05	-0.00018451	-0.00034722	-0.00048273	-0.00057627	-0.0006159
0.4832	0	2.621e-05	0.00010256	0.00020676	0.00031078	0.00038576	0.00041093	0.00037682	0.00028547	0.00014911	-1.557e-05	-0.00018952	-0.0003535	-0.00049028	-0.00058483	-0.00062493
0.4836	0	2.642e-05	0.00010305	0.00020733	0.00031104	0.00038544	0.00040994	0.00037519	0.00028321	0.00014613	-1.946e-05	-0.00019453	-0.00035979	-0.00049783	-0.0005934	-0.00063395
0.484	0	2.628e-05	0.0001025	0.00020623	0.00030925	0.00038273	0.00040604	0.00036987	0.00027644	0.00013811	-2.836e-05	-0.00020387	-0.00036912	-0.00050687	-0.00060208	-0.00064249
0.4844	0	2.614e-05	0.00010195	0.00020513	0.00030746	0.00038001	0.00040214	0.00036454	0.00026968	0.00013009	-3.727e-05	-0.00021321	-0.00037846	-0.00051591	-0.00061075	-0.00065103
0.4848	0	2.6e-05	0.0001014	0.00020402	0.00030566	0.0003773	0.00039823	0.00035921	0.00026291	0.00012207	-4.617e-05	-0.00022255	-0.00038779	-0.00052495	-0.00061943	-0.00065957
0.4852	0	2.586e-05	0.00010085	0.00020292	0.00030387	0.00037458	0.00039433	0.00035389	0.00025614	0.00011406	-5.508e-05	-0.00023189	-0.00039712	-0.00053399	-0.00062811	-0.00066811
0.4856	0	2.572e-05	0.0001003	0.00020182	0.00030208	0.00037187	0.00039043	0.00034856	0.00024937	0.00010604	-6.398e-05	-0.00024123	-0.00040646	-0.00054303	-0.00063679	-0.00067665
0.486	0	2.558e-05	9.975e-05	0.00020072	0.00030028	0.00036916	0.00038653	0.00034324	0.0002426	9.802e-05	-7.288e-05	-0.00025057	-0.00041579	-0.00055207	-0.00064547	-0.00068519
0.4864	0	2.553e-05	9.954e-05	0.00020021	0.00029925	0.00036741	0.00038392	0.00033967	0.00023806	9.258e-05	-7.912e-05	-0.00025747	-0.00042321	-0.00055986	-0.00065352	-0.00069341
0.4868	0	2.549e-05	9.934e-05	0.00019969	0.00029822	0.00036567	0.00038131	0.00033609	0.00023352	8.713e-05	-8.536e-05	-0.00026438	-0.00043063	-0.00056766	-0.00066157	-0.00070164
0.4872	0	2.544e-05	9.913e-05	0.00019918	0.00029719	0.00036393	0.0003787	0.00033252	0.00022898	8.169e-05	-9.16e-05	-0.00027128	-0.00043805	-0.00057545	-0.00066962	-0.00070986
0.4876	0	2.539e-05	9.893e-05	0.00019866	0.00029616	0.00036218	0.00037609	0.00032894	0.00022444	7.625e-05	-9.784e-05	-0.00027818	-0.00044547	-0.00058325	-0.00067768	-0.00071809
0.488	0	2.534e-05	9.872e-05	0.00019815	0.00029513	0.00036044	0.00037347	0.00032537	0.0002199	7.081e-05	-0.00010408	-0.00028508	-0.00045289	-0.00059104	-0.00068573	-0.00072631
0.4884	0	2.503e-05	9.808e-05	0.00019709	0.00029345	0.00035791	0.00036989	0.00032058	0.00021387	6.356e-05	-0.00011244	-0.00029442	-0.00046299	-0.00060171	-0.00069672	-0.0007374
0.4888	0	2.471e-05	9.745e-05	0.00019604	0.00029177	0.00035539	0.0003663	0.0003158	0.00020783	5.632e-05	-0.0001208	-0.00030375	-0.0004731	-0.00061238	-0.00070772	-0.0007485
0.4892	0	2.439e-05	9.681e-05	0.00019498	0.00029009	0.00035286	0.00036272	0.00031101	0.0002018	4.907e-05	-0.00012916	-0.00031308	-0.00048321	-0.00062304	-0.00071872	-0.00075959
0.4896	0	2.407e-05	9.617e-05	0.00019392	0.00028841	0.00035034	0.00035913	0.00030622	0.00019577	4.182e-05	-0.00013752	-0.00032241	-0.00049332	-0.00063371	-0.00072971	-0.00077068
0.49	0	2.376e-05	9.553e-05	0.00019287	0.00028674	0.00034781	0.00035555	0.00030143	0.00018973	3.458e-05	-0.00014588	-0.00033174	-0.00050342	-0.00064438	-0.00074071	-0.00078178
0.4904	0	2.344e-05	9.489e-05	0.00019181	0.00028506	0.00034528	0.00035196	0.00029664	0.0001837	2.733e-05	-0.00015424	-0.00034107	-0.00051353	-0.00065505	-0.0007517	-0.00079287
0.4908	0	2.308e-05	9.415e-05	0.0001906	0.00028319	0.00034255	0.00034816	0.00029164	0.00017747	1.992e-05	-0.00016269	-0.00035039	-0.00052352	-0.00066546	-0.00076233	-0.00080349
0.4912	0	2.272e-05	9.341e-05	0.0001894	0.00028133	0.00033981	0.00034435	0.00028664	0.00017124	1.252e-05	-0.00017114	-0.0003597	-0.0005335	-0.00067588	-0.00077296	-0.00081411
0.4916	0	2.236e-05	9.267e-05	0.00018819	0.00027947	0.00033708	0.00034055	0.00028163	0.00016501	5.11e-06	-0.00017959	-0.00036902	-0.00054349	-0.0006863	-0.00078359	-0.00082473
0.492	0	2.199e-05	9.194e-05	0.00018699	0.0002776	0.00033435	0.00033675	0.00027663	0.00015878	-2.29e-06	-0.00018803	-0.00037834	-0.00055347	-0.00069672	-0.00079422	-0.00083535
0.4924	0	2.163e-05	9.12e-05	0.00018578	0.00027574	0.00033161	0.00033295	0.00027162	0.00015255	-9.7e-06	-0.00019648	-0.00038766	-0.00056345	-0.00070714	-0.00080485	-0.00084597
0.4928	0	2.192e-05	9.159e-05	0.00018604	0.00027556	0.00033076	0.00033125	0.00026899	0.000149	-1.41e-05	-0.00020162	-0.00039342	-0.0005697	-0.00071376	-0.00081175	-0.00085306
0.4932	0	2.221e-05	9.199e-05	0.0001863	0.00027539	0.00032992	0.00032954	0.00026635	0.00014545	-1.85e-05	-0.00020676	-0.00039917	-0.00057595	-0.00072039	-0.00081866	-0.00086015
0.4936	0	2.249e-05	9.239e-05	0.00018656	0.00027522	0.00032907	0.00032784	0.00026371	0.0001419	-2.29e-05	-0.0002119	-0.00040493	-0.0005822	-0.00072702	-0.00082556	-0.00086725
0.494	0	2.278e-05	9.279e-05	0.00018682	0.00027505	0.00032822	0.00032614	0.00026108	0.00013835	-2.73e-05	-0.00021704	-0.00041069	-0.00058845	-0.00073364	-0.00083246	-0.00087434
0.4944	0	2.307e-05	9.318e-05	0.00018708	0.00027487	0.00032737	0.00032444	0.00025844	0.0001348	-3.171e-05	-0.00022218	-0.00041644	-0.0005947	-0.00074027	-0.00083937	-0.00088144
0.4948	0	2.336e-05	9.358e-05	0.00018734	0.0002747	0.00032652	0.00032274	0.00025581	0.00013125	-3.611e-05	-0.00022731	-0.0004222	-0.00060095	-0.0007469	-0.00084627	-0.00088853
0.4952	0	2.345e-05	9.341e-05	0.0001867	0.00027337	0.00032419	0.00031903	0.00025048	0.00012437	-4.421e-05	-0.00023608	-0.00043103	-0.00060933	-0.00075454	-0.00085324	-0.00089525
0.4956	0	2.355e-05	9.324e-05	0.00018606	0.00027203	0.00032185	0.00031533	0.00024515	0.00011749	-5.231e-05	-0.00024485	-0.00043986	-0.0006177	-0.00076219	-0.00086021	-0.00090196
0.496	0	2.364e-05	9.307e-05	0.00018542	0.0002707	0.00031951	0.00031162	0.00023983	0.00011061	-6.041e-05	-0.00025362	-0.0004487	-0.00062608	-0.00076983	-0.00086718	-0.00090868
0.4964	0	2.374e-05	9.291e-05	0.00018478	0.00026937	0.00031717	0.00030791	0.0002345	0.00010373	-6.851e-05	-0.00026239	-0.00045753	-0.00063445	-0.00077748	-0.00087415	-0.00091539
0.4968	0	2.383e-05	9.274e-05	0.00018414	0.00026803	0.00031483	0.0003042	0.00022917	9.686e-05	-7.661e-05	-0.00027116	-0.00046636	-0.00064283	-0.00078512	-0.00088112	-0.00092211
0.4972	0	2.379e-05	9.254e-05	0.0001836	0.00026684	0.00031271	0.0003009	0.00022457	9.096e-05	-8.37e-05	-0.00027927	-0.00047528	-0.00065233	-0.000795	-0.00089118	-0.00093218
0.4976	0	2.374e-05	9.233e-05	0.00018305	0.00026566	0.00031059	0.0002976	0.00021996	8.507e-05	-9.079e-05	-0.00028737	-0.00048419	-0.00066183	-0.00080488	-0.00090124	-0.00094226
0.498	0	2.369e-05	9.213e-05	0.0001825	0.00026447	0.00030846	0.00029429	0.00021536	7.917e-05	-9.788e-05	-0.00029548	-0.00049311	-0.00067133	-0.00081476	-0.0009113	-0.00095233
0.4984	0	2.364e-05	9.193e-05	0.00018195	0.00026328	0.00030634	0.00029099	0.00021075	7.328e-05	-0.00010497	-0.00030359	-0.00050203	-0.00068083	-0.00082464	-0.00092136	-0.00096241
0.4988	0	2.359e-05	9.173e-05	0.0001814	0.00026209	0.00030422	0.00028769	0.00020614	6.738e-05	-0.00011207	-0.0003117	-0.00051094	-0.00069033	-0.00083452	-0.00093142	-0.00097248
0.4992	0	2.354e-05	9.153e-05	0.00018086	0.0002609	0.0003021	0.00028438	0.00020154	6.149e-05	-0.00011916	-0.0003198	-0.00051986	-0.00069983	-0.00084439	-0.00094147	-0.00098255
0.4996	0	2.336e-05	9.11e-05	0.00018004	0.00025947	0.00029984	0.00028113	0.00019719	5.604e-05	-0.00012564	-0.0003272	-0.00052802	-0.00070861	-0.00085361	-0.00095097	-0.00099218
0.5	0	2.318e-05	9.067e-05	0.00017922	0.00025804	0.00029759	0.00027787	0.00019283	5.06e-05	-0.00013212	-0.00033459	-0.00053619	-0.00071738	-0.00086283	-0.00096046	-0.0010018
0.5004	0	2.3e-05	9.024e-05	0.0001784	0.00025661	0.00029534	0.00027461	0.00018848	4.515e-05	-0.0001386	-0.00034199	-0.00054435	-0.00072616	-0.00087204	-0.00096996	-0.00101142
0.5008	0	2.282e-05	8.982e-05	0.00017758	0.00025519	0.00029309	0.00027135	0.00018413	3.97e-05	-0.00014508	-0.00034938	-0.00055252	-0.00073493	-0.00088126	-0.00097945	-0.00102105
0.5012	0	2.264e-05	8.939e-05	0.00017676	0.00025376	0.00029083	0.00026809	0.00017977	3.425e-05	-0.00015156	-0.00035678	-0.00056069	-0.0007437	-0.00089047	-0.00098895	-0.00103067
0.5016	0	2.279e-05	8.95e-05	0.00017656	0.00025292	0.0002891	0.00026528	0.00017586	2.93e-05	-0.00015743	-0.00036341	-0.00056789	-0.00075134	-0.00089839	-0.00099704	-0.00103884
0.502	0	2.295e-05	8.962e-05	0.00017637	0.00025209	0.00028738	0.00026248	0.00017195	2.435e-05	-0.0001633	-0.00037003	-0.0005751	-0.00075897	-0.00090631	-0.00100513	-0.00104701
0.5024	0	2.31e-05	8.974e-05	0.00017617	0.00025126	0.00028565	0.00025968	0.00016804	1.94e-05	-0.00016917	-0.00037666	-0.00058231	-0.0007666	-0.00091423	-0.00101321	-0.00105519
0.5028	0	2.326e-05	8.985e-05	0.00017597	0.00025043	0.00028392	0.00025687	0.00016413	1.445e-05	-0.00017504	-0.00038328	-0.00058951	-0.00077423	-0.00092215	-0.0010213	-0.00106336
0.5032	0	2.341e-05	8.997e-05	0.00017578	0.0002496	0.00028219	0.00025407	0.00016022	9.5e-06	-0.00018091	-0.00038991	-0.00059672	-0.00078187	-0.00093007	-0.00102939	-0.00107153
0.5036	0	2.356e-05	9.009e-05	0.00017558	0.00024877	0.00028046	0.00025127	0.00015631	4.54e-06	-0.00018678	-0.00039653	-0.00060392	-0.0007895	-0.00093799	-0.00103748	-0.0010797
0.504	0	2.344e-05	8.975e-05	0.00017483	0.00024737	0.0002782	0.00024794	0.00015185	-1.04e-06	-0.0001934	-0.00040407	-0.00061219	-0.00079835	-0.00094726	-0.00104701	-0.00108936
0.5044	0	2.333e-05	8.94e-05	0.00017409	0.00024598	0.00027593	0.00024461	0.00014738	-6.62e-06	-0.00020002	-0.0004116	-0.00062046	-0.0008072	-0.00095652	-0.00105654	-0.00109902
0.5048	0	2.321e-05	8.906e-05	0.00017334	0.00024459	0.00027366	0.00024129	0.00014292	-1.221e-05	-0.00020664	-0.00041913	-0.00062873	-0.00081605	-0.00096579	-0.00106607	-0.00110868
0.5052	0	2.309e-05	8.872e-05	0.00017259	0.0002432	0.00027139	0.00023796	0.00013846	-1.779e-05	-0.00021327	-0.00042666	-0.000637	-0.0008249	-0.00097505	-0.00107561	-0.00111834
0.5056	0	2.297e-05	8.838e-05	0.00017185	0.0002418	0.00026912	0.00023464	0.000134	-2.337e-05	-0.00021989	-0.0004342	-0.00064527	-0.00083375	-0.00098432	-0.00108514	-0.00112801
0.506	0	2.295e-05	8.822e-05	0.00017132	0.00024059	0.00026692	0.00023121	0.00012927	-2.938e-05	-0.00022703	-0.00044227	-0.00065403	-0.00084296	-0.00099379	-0.00109465	-0.00113743
0.5064	0	2.294e-05	8.807e-05	0.00017079	0.00023937	0.00026471	0.00022778	0.00012453	-3.539e-05	-0.00023417	-0.00045035	-0.00066279	-0.00085218	-0.00100325	-0.00110417	-0.00114686
0.5068	0	2.293e-05	8.792e-05	0.00017026	0.00023815	0.0002625	0.00022436	0.0001198	-4.14e-05	-0.00024132	-0.00045843	-0.00067155	-0.0008614	-0.00101272	-0.00111369	-0.00115629
0.5072	0	2.292e-05	8.776e-05	0.00016972	0.00023694	0.0002603	0.00022093	0.00011506	-4.741e-05	-0.00024846	-0.00046651	-0.00068031	-0.00087062	-0.00102219	-0.00112321	-0.00116572
0.5076	0	2.291e-05	8.761e-05	0.00016919	0.00023572	0.00025809	0.0002175	0.00011032	-5.342e-05	-0.0002556	-0.00047459	-0.00068907	-0.00087984	-0.00103165	-0.00113273	-0.00117515
0.508	0	2.29e-05	8.746e-05	0.00016866	0.0002345	0.00025589	0.00021408	0.00010559	-5.943e-05	-0.00026274	-0.00048266	-0.00069783	-0.00088906	-0.00104112	-0.00114225	-0.00118458
0.5084	0	2.251e-05	8.653e-05	0.0001671	0.00023211	0.00025232	0.00020894	9.866e-05	-6.809e-05	-0.00027279	-0.00049361	-0.00070909	-0.00090018	-0.00105185	-0.00115259	-0.0011948
0.5088	0	2.213e-05	8.561e-05	0.00016554	0.00022972	0.00024875	0.00020381	9.172e-05	-7.675e-05	-0.00028285	-0.00050455	-0.00072035	-0.00091131	-0.00106258	-0.00116293	-0.00120502
0.5092	0	2.174e-05	8.469e-05	0.00016398	0.00022733	0.00024518	0.00019867	8.479e-05	-8.54e-05	-0.0002929	-0.00051549	-0.00073161	-0.00092243	-0.00107331	-0.00117327	-0.00121524
0.5096	0	2.136e-05	8.376e-05	0.00016242	0.00022494	0.00024161	0.00019353	7.786e-05	-9.406e-05	-0.00030295	-0.00052643	-0.00074287	-0.00093355	-0.00108403	-0.00118361	-0.00122546
0.51	0	2.097e-05	8.284e-05	0.00016086	0.00022254	0.00023804	0.0001884	7.093e-05	-0.00010272	-0.000313	-0.00053737	-0.00075413	-0.00094467	-0.00109476	-0.00119395	-0.00123568
0.5104	0	2.059e-05	8.192e-05	0.0001593	0.00022015	0.00023447	0.00018326	6.399e-05	-0.00011137	-0.00032306	-0.00054832	-0.00076539	-0.0009558	-0.00110549	-0.0012043	-0.0012459
0.5108	0	2.056e-05	8.174e-05	0.00015874	0.00021891	0.00023228	0.00017992	5.945e-05	-0.00011707	-0.00032977	-0.00055587	-0.00077358	-0.00096444	-0.00111441	-0.00121335	-0.00125496
0.5112	0	2.053e-05	8.156e-05	0.00015818	0.00021767	0.00023008	0.00017658	5.49e-05	-0.00012277	-0.00033648	-0.00056343	-0.00078177	-0.00097309	-0.00112333	-0.0012224	-0.00126402
0.5116	0	2.051e-05	8.138e-05	0.00015762	0.00021643	0.00022789	0.00017323	5.035e-05	-0.00012847	-0.0003432	-0.00057099	-0.00078996	-0.00098173	-0.00113225	-0.00123145	-0.00127308
0.512	0	2.048e-05	8.12e-05	0.00015706	0.0002152	0.00022569	0.00016989	4.58e-05	-0.00013417	-0.00034991	-0.00057855	-0.00079815	-0.00099037	-0.00114117	-0.0012405	-0.00128214
0.5124	0	2.045e-05	8.102e-05	0.00015649	0.00021396	0.0002235	0.00016655	4.126e-05	-0.00013987	-0.00035662	-0.0005861	-0.00080635	-0.00099902	-0.00115009	-0.00124955	-0.00129119
0.5128	0	2.048e-05	8.09e-05	0.00015599	0.00021281	0.00022151	0.00016361	3.736e-05	-0.00014465	-0.00036217	-0.00059231	-0.00081308	-0.00100619	-0.00115761	-0.00125735	-0.00129924
0.5132	0	2.05e-05	8.078e-05	0.00015548	0.00021166	0.00021952	0.00016067	3.346e-05	-0.00014943	-0.00036773	-0.00059852	-0.00081982	-0.00101335	-0.00116512	-0.00126515	-0.00130729
0.5136	0	2.053e-05	8.066e-05	0.00015498	0.00021052	0.00021752	0.00015772	2.957e-05	-0.00015421	-0.00037328	-0.00060473	-0.00082656	-0.00102052	-0.00117263	-0.00127296	-0.00131534
0.514	0	2.056e-05	8.054e-05	0.00015447	0.00020937	0.00021553	0.00015478	2.567e-05	-0.00015899	-0.00037883	-0.00061094	-0.0008333	-0.00102768	-0.00118015	-0.00128076	-0.00132339
0.5144	0	2.058e-05	8.042e-05	0.00015396	0.00020822	0.00021354	0.00015184	2.177e-05	-0.00016377	-0.00038438	-0.00061715	-0.00084003	-0.00103485	-0.00118766	-0.00128857	-0.00133143
0.5148	0	2.061e-05	8.03e-05	0.00015346	0.00020708	0.00021155	0.0001489	1.787e-05	-0.00016855	-0.00038993	-0.00062336	-0.00084677	-0.00104202	-0.00119517	-0.00129637	-0.00133948
0.5152	0	2.044e-05	7.973e-05	0.0001523	0.00020498	0.00020797	0.0001433	1e-05	-0.0001785	-0.0004014	-0.0006356	-0.00085901	-0.00105368	-0.00120597	-0.0013064	-0.00134914
0.5156	0	2.027e-05	7.917e-05	0.00015115	0.00020288	0.00020439	0.0001377	2.12e-06	-0.00018845	-0.00041286	-0.00064785	-0.00087126	-0.00106535	-0.00121678	-0.00131643	-0.0013588
0.516	0	2.009e-05	7.86e-05	0.00014999	0.00020078	0.00020081	0.00013211	-5.75e-06	-0.0001984	-0.00042432	-0.00066009	-0.00088351	-0.00107701	-0.00122758	-0.00132646	-0.00136846
0.5164	0	1.992e-05	7.803e-05	0.00014883	0.00019869	0.00019723	0.00012651	-1.362e-05	-0.00020835	-0.00043578	-0.00067233	-0.00089575	-0.00108867	-0.00123838	-0.00133648	-0.00137811
0.5168	0	1.975e-05	7.747e-05	0.00014768	0.00019659	0.00019365	0.00012091	-2.15e-05	-0.0002183	-0.00044724	-0.00068458	-0.000908	-0.00110034	-0.00124919	-0.00134651	-0.00138777
0.5172	0	1.969e-05	7.719e-05	0.00014694	0.00019511	0.00019117	0.00011732	-2.623e-05	-0.00022407	-0.00045392	-0.00069201	-0.00091603	-0.00110883	-0.00125801	-0.00135556	-0.00139694
0.5176	0	1.963e-05	7.692e-05	0.00014621	0.00019362	0.00018869	0.00011372	-3.095e-05	-0.00022985	-0.00046059	-0.00069944	-0.00092406	-0.00111732	-0.00126683	-0.0013646	-0.0014061
0.518	0	1.957e-05	7.664e-05	0.00014547	0.00019214	0.00018622	0.00011013	-3.568e-05	-0.00023562	-0.00046727	-0.00070687	-0.00093209	-0.00112581	-0.00127565	-0.00137365	-0.00141527
0.5184	0	1.95e-05	7.637e-05	0.00014474	0.00019066	0.00018374	0.00010653	-4.041e-05	-0.0002414	-0.00047394	-0.00071431	-0.00094012	-0.0011343	-0.00128447	-0.00138269	-0.00142443
0.5188	0	1.944e-05	7.609e-05	0.00014401	0.00018918	0.00018126	0.00010293	-4.513e-05	-0.00024718	-0.00048062	-0.00072174	-0.00094815	-0.0011428	-0.00129329	-0.00139173	-0.0014336
0.5192	0	1.938e-05	7.582e-05	0.00014327	0.00018769	0.00017879	9.934e-05	-4.986e-05	-0.00025295	-0.00048729	-0.00072917	-0.00095619	-0.00115129	-0.00130211	-0.00140078	-0.00144277
0.5196	0	1.946e-05	7.575e-05	0.00014273	0.00018631	0.00017624	9.55e-05	-5.499e-05	-0.00025921	-0.00049446	-0.00073701	-0.00096449	-0.00115987	-0.00131083	-0.00140955	-0.00145152
0.52	0	1.954e-05	7.569e-05	0.00014219	0.00018492	0.0001737	9.165e-05	-6.011e-05	-0.00026546	-0.00050163	-0.00074486	-0.0009728	-0.00116846	-0.00131955	-0.00141831	-0.00146028
0.5204	0	1.962e-05	7.563e-05	0.00014165	0.00018353	0.00017116	8.781e-05	-6.523e-05	-0.00027172	-0.0005088	-0.0007527	-0.00098111	-0.00117704	-0.00132827	-0.00142708	-0.00146903
0.5208	0	1.969e-05	7.556e-05	0.00014112	0.00018214	0.00016862	8.397e-05	-7.036e-05	-0.00027797	-0.00051596	-0.00076055	-0.00098941	-0.00118563	-0.00133699	-0.00143584	-0.00147779
0.5212	0	1.977e-05	7.55e-05	0.00014058	0.00018076	0.00016608	8.012e-05	-7.548e-05	-0.00028423	-0.00052313	-0.00076839	-0.00099772	-0.00119421	-0.00134571	-0.00144461	-0.00148655
0.5216	0	1.95e-05	7.487e-05	0.00013939	0.00017874	0.00016297	7.577e-05	-8.112e-05	-0.00029111	-0.00053114	-0.00077736	-0.00100749	-0.00120461	-0.00135654	-0.00145571	-0.00149774
0.522	0	1.924e-05	7.424e-05	0.0001382	0.00017672	0.00015987	7.142e-05	-8.677e-05	-0.00029799	-0.00053914	-0.00078633	-0.00101726	-0.001215	-0.00136737	-0.00146681	-0.00150894
0.5224	0	1.897e-05	7.361e-05	0.00013701	0.0001747	0.00015677	6.707e-05	-9.241e-05	-0.00030487	-0.00054715	-0.0007953	-0.00102703	-0.00122539	-0.0013782	-0.00147791	-0.00152014
0.5228	0	1.87e-05	7.298e-05	0.00013583	0.00017269	0.00015366	6.272e-05	-9.806e-05	-0.00031176	-0.00055516	-0.00080427	-0.0010368	-0.00123578	-0.00138903	-0.00148902	-0.00153134
0.5232	0	1.843e-05	7.235e-05	0.00013464	0.00017067	0.00015056	5.837e-05	-0.0001037	-0.00031864	-0.00056316	-0.00081325	-0.00104657	-0.00124617	-0.00139985	-0.00150012	-0.00154253
0.5236	0	1.816e-05	7.172e-05	0.00013345	0.00016865	0.00014746	5.402e-05	-0.00010935	-0.00032552	-0.00057117	-0.00082222	-0.00105635	-0.00125657	-0.00141068	-0.00151122	-0.00155373
0.524	0	1.807e-05	7.131e-05	0.00013246	0.00016661	0.00014372	4.804e-05	-0.00011775	-0.00033602	-0.0005831	-0.00083472	-0.00106865	-0.0012681	-0.00142121	-0.00152088	-0.00156296
0.5244	0	1.798e-05	7.09e-05	0.00013147	0.00016456	0.00013997	4.205e-05	-0.00012615	-0.00034652	-0.00059502	-0.00084723	-0.00108095	-0.00127963	-0.00143175	-0.00153055	-0.00157219
0.5248	0	1.789e-05	7.049e-05	0.00013047	0.00016252	0.00013623	3.607e-05	-0.00013455	-0.00035702	-0.00060695	-0.00085974	-0.00109325	-0.00129116	-0.00144228	-0.00154022	-0.00158141
0.5252	0	1.78e-05	7.008e-05	0.00012948	0.00016047	0.00013249	3.008e-05	-0.00014295	-0.00036751	-0.00061888	-0.00087225	-0.00110555	-0.00130269	-0.00145281	-0.00154989	-0.00159064
0.5256	0	1.772e-05	6.967e-05	0.00012849	0.00015843	0.00012875	2.41e-05	-0.00015135	-0.00037801	-0.00063081	-0.00088476	-0.00111785	-0.00131422	-0.00146335	-0.00155955	-0.00159987
0.526	0	1.769e-05	6.944e-05	0.00012772	0.00015674	0.00012582	1.977e-05	-0.00015705	-0.00038492	-0.00063871	-0.0008934	-0.00112702	-0.0013237	-0.00147297	-0.0015692	-0.00160944
0.5264	0	1.767e-05	6.921e-05	0.00012695	0.00015505	0.00012289	1.544e-05	-0.00016275	-0.00039183	-0.00064662	-0.00090204	-0.00113618	-0.00133317	-0.00148259	-0.00157886	-0.00161902
0.5268	0	1.765e-05	6.898e-05	0.00012618	0.00015337	0.00011996	1.111e-05	-0.00016844	-0.00039874	-0.00065452	-0.00091068	-0.00114534	-0.00134265	-0.00149222	-0.00158851	-0.00162859
0.5272	0	1.762e-05	6.874e-05	0.00012541	0.00015168	0.00011703	6.78e-06	-0.00017414	-0.00040564	-0.00066242	-0.00091932	-0.00115451	-0.00135213	-0.00150184	-0.00159816	-0.00163816
0.5276	0	1.76e-05	6.851e-05	0.00012464	0.00014999	0.0001141	2.45e-06	-0.00017984	-0.00041255	-0.00067032	-0.00092797	-0.00116367	-0.0013616	-0.00151146	-0.00160781	-0.00164774
0.528	0	1.758e-05	6.828e-05	0.00012387	0.00014831	0.00011117	-1.88e-06	-0.00018554	-0.00041946	-0.00067822	-0.00093661	-0.00117284	-0.00137108	-0.00152109	-0.00161746	-0.00165731
0.5284	0	1.753e-05	6.797e-05	0.00012299	0.0001465	0.00010818	-6.14e-06	-0.00019101	-0.00042599	-0.00068563	-0.0009447	-0.00118143	-0.00138004	-0.00153031	-0.00162686	-0.0016668
0.5288	0	1.749e-05	6.767e-05	0.00012211	0.0001447	0.0001052	-1.041e-05	-0.00019648	-0.00043252	-0.00069304	-0.00095278	-0.00119003	-0.001389	-0.00153953	-0.00163625	-0.0016763
0.5292	0	1.744e-05	6.737e-05	0.00012123	0.0001429	0.00010222	-1.468e-05	-0.00020196	-0.00043906	-0.00070046	-0.00096087	-0.00119863	-0.00139797	-0.00154875	-0.00164564	-0.00168579
0.5296	0	1.739e-05	6.706e-05	0.00012035	0.0001411	9.924e-05	-1.894e-05	-0.00020743	-0.00044559	-0.00070787	-0.00096895	-0.00120723	-0.00140693	-0.00155797	-0.00165504	-0.00169528
0.53	0	1.735e-05	6.676e-05	0.00011947	0.0001393	9.626e-05	-2.321e-05	-0.0002129	-0.00045212	-0.00071528	-0.00097704	-0.00121583	-0.00141589	-0.00156719	-0.00166443	-0.00170478
0.5304	0	1.719e-05	6.624e-05	0.00011831	0.00013704	9.229e-05	-2.931e-05	-0.00022119	-0.00046225	-0.00072662	-0.00098885	-0.00122747	-0.00142694	-0.00157752	-0.00167417	-0.00171428
0.5308	0	1.704e-05	6.571e-05	0.00011715	0.00013477	8.833e-05	-3.541e-05	-0.00022947	-0.00047237	-0.00073796	-0.00100066	-0.00123911	-0.00143798	-0.00158785	-0.00168391	-0.00172378
0.5312	0	1.689e-05	6.519e-05	0.00011598	0.00013251	8.437e-05	-4.151e-05	-0.00023775	-0.0004825	-0.0007493	-0.00101247	-0.00125075	-0.00144903	-0.00159818	-0.00169365	-0.00173328
0.5316	0	1.673e-05	6.467e-05	0.00011482	0.00013024	8.04e-05	-4.761e-05	-0.00024604	-0.00049263	-0.00076065	-0.00102428	-0.00126238	-0.00146007	-0.0016085	-0.00170339	-0.00174279
0.532	0	1.658e-05	6.415e-05	0.00011366	0.00012798	7.644e-05	-5.372e-05	-0.00025432	-0.00050275	-0.00077199	-0.00103609	-0.00127402	-0.00147112	-0.00161883	-0.00171312	-0.00175229
0.5324	0	1.643e-05	6.362e-05	0.0001125	0.00012571	7.248e-05	-5.982e-05	-0.00026261	-0.00051288	-0.00078333	-0.0010479	-0.00128566	-0.00148216	-0.00162916	-0.00172286	-0.00176179
0.5328	0	1.639e-05	6.334e-05	0.00011161	0.00012382	6.926e-05	-6.447e-05	-0.0002686	-0.00052003	-0.00079139	-0.0010566	-0.00129479	-0.00149154	-0.00163867	-0.00173241	-0.00177131
0.5332	0	1.635e-05	6.305e-05	0.00011072	0.00012192	6.604e-05	-6.912e-05	-0.0002746	-0.00052718	-0.00079944	-0.0010653	-0.00130392	-0.00150093	-0.00164818	-0.00174196	-0.00178083
0.5336	0	1.632e-05	6.276e-05	0.00010983	0.00012003	6.282e-05	-7.378e-05	-0.0002806	-0.00053433	-0.0008075	-0.00107399	-0.00131304	-0.00151031	-0.00165769	-0.00175151	-0.00179036
0.534	0	1.628e-05	6.247e-05	0.00010894	0.00011813	5.96e-05	-7.843e-05	-0.00028659	-0.00054148	-0.00081555	-0.00108269	-0.00132217	-0.00151969	-0.0016672	-0.00176106	-0.00179988
0.5344	0	1.625e-05	6.219e-05	0.00010805	0.00011624	5.638e-05	-8.308e-05	-0.00029259	-0.00054863	-0.00082361	-0.00109139	-0.0013313	-0.00152907	-0.00167672	-0.00177061	-0.0018094
0.5348	0	1.613e-05	6.177e-05	0.00010703	0.00011429	5.328e-05	-8.741e-05	-0.00029807	-0.00055511	-0.00083093	-0.00109936	-0.00133978	-0.00153793	-0.00168586	-0.00177995	-0.00181886
0.5352	0	1.602e-05	6.136e-05	0.00010601	0.00011235	5.018e-05	-9.173e-05	-0.00030354	-0.0005616	-0.00083825	-0.00110733	-0.00134826	-0.00154679	-0.00169499	-0.00178928	-0.00182831
0.5356	0	1.591e-05	6.094e-05	0.00010499	0.00011041	4.708e-05	-9.606e-05	-0.00030902	-0.00056808	-0.00084557	-0.00111531	-0.00135674	-0.00155565	-0.00170413	-0.00179862	-0.00183777
0.536	0	1.58e-05	6.052e-05	0.00010397	0.00010847	4.398e-05	-0.00010039	-0.00031449	-0.00057457	-0.00085288	-0.00112328	-0.00136522	-0.00156451	-0.00171327	-0.00180795	-0.00184722
0.5364	0	1.569e-05	6.011e-05	0.00010295	0.00010653	4.088e-05	-0.00010471	-0.00031997	-0.00058105	-0.0008602	-0.00113125	-0.0013737	-0.00157337	-0.00172241	-0.00181728	-0.00185668
0.5368	0	1.558e-05	5.969e-05	0.00010193	0.00010459	3.778e-05	-0.00010904	-0.00032544	-0.00058754	-0.00086752	-0.00113923	-0.00138219	-0.00158223	-0.00173155	-0.00182662	-0.00186613
0.5372	0	1.565e-05	5.954e-05	0.00010107	0.00010256	3.427e-05	-0.00011408	-0.00033184	-0.00059503	-0.00087579	-0.001148	-0.00139125	-0.00159143	-0.00174079	-0.00183583	-0.00187529
0.5376	0	1.573e-05	5.938e-05	0.00010022	0.00010053	3.076e-05	-0.00011912	-0.00033824	-0.00060252	-0.00088406	-0.00115678	-0.00140032	-0.00160063	-0.00175003	-0.00184505	-0.00188445
0.538	0	1.581e-05	5.923e-05	9.936e-05	9.85e-05	2.724e-05	-0.00012416	-0.00034464	-0.00061001	-0.00089233	-0.00116556	-0.00140939	-0.00160984	-0.00175926	-0.00185426	-0.00189361
0.5384	0	1.589e-05	5.908e-05	9.85e-05	9.647e-05	2.373e-05	-0.0001292	-0.00035103	-0.0006175	-0.0009006	-0.00117434	-0.00141846	-0.00161904	-0.0017685	-0.00186348	-0.00190277
0.5388	0	1.597e-05	5.892e-05	9.765e-05	9.444e-05	2.021e-05	-0.00013424	-0.00035743	-0.00062499	-0.00090887	-0.00118311	-0.00142753	-0.00162824	-0.00177774	-0.00187269	-0.00191193
0.5392	0	1.584e-05	5.842e-05	9.639e-05	9.19e-05	1.581e-05	-0.00014082	-0.00036611	-0.00063528	-0.00092009	-0.00119453	-0.00143857	-0.00163858	-0.00178735	-0.00188179	-0.00192088
0.5396	0	1.572e-05	5.791e-05	9.514e-05	8.936e-05	1.14e-05	-0.00014741	-0.00037478	-0.00064558	-0.00093131	-0.00120595	-0.00144961	-0.00164893	-0.00179696	-0.00189088	-0.00192983
0.54	0	1.56e-05	5.74e-05	9.389e-05	8.683e-05	7e-06	-0.000154	-0.00038346	-0.00065588	-0.00094254	-0.00121737	-0.00146065	-0.00165927	-0.00180657	-0.00189997	-0.00193878
0.5404	0	1.548e-05	5.69e-05	9.264e-05	8.429e-05	2.59e-06	-0.00016059	-0.00039214	-0.00066618	-0.00095376	-0.00122879	-0.00147169	-0.00166961	-0.00181618	-0.00190907	-0.00194773
0.5408	0	1.535e-05	5.639e-05	9.138e-05	8.175e-05	-1.82e-06	-0.00016718	-0.00040082	-0.00067647	-0.00096498	-0.0012402	-0.00148273	-0.00167995	-0.0018258	-0.00191816	-0.00195668
0.5412	0	1.523e-05	5.588e-05	9.013e-05	7.921e-05	-6.22e-06	-0.00017377	-0.00040949	-0.00068677	-0.0009762	-0.00125162	-0.00149377	-0.00169029	-0.00183541	-0.00192725	-0.00196563
0.5416	0	1.507e-05	5.536e-05	8.89e-05	7.686e-05	-9.99e-06	-0.00017904	-0.00041619	-0.00069468	-0.00098506	-0.00126117	-0.00150377	-0.00170056	-0.00184581	-0.0019377	-0.001976
0.542	0	1.491e-05	5.484e-05	8.767e-05	7.452e-05	-1.376e-05	-0.00018432	-0.00042289	-0.00070259	-0.00099391	-0.00127071	-0.00151376	-0.00171083	-0.00185621	-0.00194814	-0.00198636
0.5424	0	1.475e-05	5.431e-05	8.643e-05	7.217e-05	-1.752e-05	-0.0001896	-0.00042959	-0.0007105	-0.00100276	-0.00128025	-0.00152375	-0.00172109	-0.00186662	-0.00195858	-0.00199673
0.5428	0	1.459e-05	5.379e-05	8.52e-05	6.982e-05	-2.129e-05	-0.00019488	-0.00043629	-0.00071842	-0.00101161	-0.0012898	-0.00153375	-0.00173136	-0.00187702	-0.00196902	-0.0020071
0.5432	0	1.443e-05	5.327e-05	8.397e-05	6.747e-05	-2.506e-05	-0.00020016	-0.00044299	-0.00072633	-0.00102047	-0.00129934	-0.00154374	-0.00174162	-0.00188743	-0.00197946	-0.00201746
0.5436	0	1.427e-05	5.274e-05	8.274e-05	6.512e-05	-2.883e-05	-0.00020544	-0.00044969	-0.00073424	-0.00102932	-0.00130888	-0.00155374	-0.00175189	-0.00189783	-0.0019899	-0.00202783
0.544	0	1.398e-05	5.2e-05	8.128e-05	6.268e-05	-3.243e-05	-0.00021025	-0.00045566	-0.00074123	-0.00103717	-0.00131746	-0.0015629	-0.00176152	-0.00190784	-0.00200019	-0.00203829
0.5444	0	1.369e-05	5.125e-05	7.983e-05	6.025e-05	-3.604e-05	-0.00021507	-0.00046163	-0.00074822	-0.00104503	-0.00132603	-0.00157206	-0.00177116	-0.00191784	-0.00201048	-0.00204875
0.5448	0	1.34e-05	5.05e-05	7.837e-05	5.781e-05	-3.964e-05	-0.00021989	-0.00046759	-0.00075521	-0.00105288	-0.00133461	-0.00158122	-0.00178079	-0.00192785	-0.00202077	-0.00205921
0.5452	0	1.311e-05	4.976e-05	7.692e-05	5.537e-05	-4.325e-05	-0.00022471	-0.00047356	-0.0007622	-0.00106074	-0.00134318	-0.00159038	-0.00179042	-0.00193786	-0.00203106	-0.00206967
0.5456	0	1.283e-05	4.901e-05	7.546e-05	5.293e-05	-4.685e-05	-0.00022953	-0.00047953	-0.00076919	-0.00106859	-0.00135176	-0.00159954	-0.00180006	-0.00194787	-0.00204135	-0.00208013
0.546	0	1.275e-05	4.859e-05	7.427e-05	5.051e-05	-5.078e-05	-0.00023502	-0.00048642	-0.00077723	-0.00107745	-0.00136116	-0.00160925	-0.00180992	-0.00195776	-0.00205119	-0.00208986
0.5464	0	1.267e-05	4.816e-05	7.307e-05	4.809e-05	-5.47e-05	-0.00024052	-0.00049332	-0.00078527	-0.00108632	-0.00137057	-0.00161897	-0.00181977	-0.00196765	-0.00206104	-0.00209959
0.5468	0	1.259e-05	4.774e-05	7.187e-05	4.566e-05	-5.863e-05	-0.00024601	-0.00050021	-0.0007933	-0.00109518	-0.00137997	-0.00162868	-0.00182963	-0.00197754	-0.00207088	-0.00210933
0.5472	0	1.252e-05	4.732e-05	7.067e-05	4.324e-05	-6.256e-05	-0.0002515	-0.00050711	-0.00080134	-0.00110404	-0.00138937	-0.00163839	-0.00183949	-0.00198743	-0.00208073	-0.00211906
0.5476	0	1.244e-05	4.689e-05	6.947e-05	4.082e-05	-6.649e-05	-0.00025699	-0.000514	-0.00080938	-0.0011129	-0.00139878	-0.0016481	-0.00184935	-0.00199733	-0.00209057	-0.00212879
0.548	0	1.236e-05	4.647e-05	6.828e-05	3.84e-05	-7.041e-05	-0.00026249	-0.0005209	-0.00081741	-0.00112176	-0.00140818	-0.00165782	-0.00185921	-0.00200722	-0.00210042	-0.00213852
0.5484	0	1.225e-05	4.59e-05	6.673e-05	3.512e-05	-7.618e-05	-0.00027107	-0.00053204	-0.00083037	-0.00113555	-0.00142185	-0.00167067	-0.00187092	-0.00201782	-0.00211022	-0.00214801
0.5488	0	1.213e-05	4.533e-05	6.518e-05	3.184e-05	-8.194e-05	-0.00027966	-0.00054318	-0.00084333	-0.00114934	-0.00143551	-0.00168351	-0.00188263	-0.00202843	-0.00212001	-0.00215749
0.5492	0	1.201e-05	4.476e-05	6.364e-05	2.855e-05	-8.77e-05	-0.00028824	-0.00055433	-0.00085629	-0.00116313	-0.00144917	-0.00169636	-0.00189434	-0.00203903	-0.00212981	-0.00216697
0.5496	0	1.189e-05	4.419e-05	6.209e-05	2.527e-05	-9.346e-05	-0.00029683	-0.00056547	-0.00086925	-0.00117692	-0.00146284	-0.00170921	-0.00190605	-0.00204963	-0.0021396	-0.00217645
0.55	0	1.178e-05	4.362e-05	6.055e-05	2.198e-05	-9.922e-05	-0.00030542	-0.00057661	-0.00088221	-0.00119071	-0.0014765	-0.00172206	-0.00191776	-0.00206023	-0.0021494	-0.00218593
0.5504	0	1.164e-05	4.308e-05	5.916e-05	1.936e-05	-0.00010329	-0.00031093	-0.00058338	-0.00088998	-0.00119921	-0.00148551	-0.00173141	-0.00192734	-0.00206996	-0.0021592	-0.00219575
0.5508	0	1.151e-05	4.253e-05	5.777e-05	1.674e-05	-0.00010737	-0.00031644	-0.00059015	-0.00089775	-0.00120771	-0.00149451	-0.00174076	-0.00193691	-0.00207969	-0.002169	-0.00220557
0.5512	0	1.138e-05	4.198e-05	5.638e-05	1.411e-05	-0.00011144	-0.00032195	-0.00059692	-0.00090552	-0.00121621	-0.00150352	-0.0017501	-0.00194649	-0.00208941	-0.0021788	-0.00221539
0.5516	0	1.124e-05	4.143e-05	5.499e-05	1.149e-05	-0.00011552	-0.00032746	-0.00060369	-0.00091329	-0.00122471	-0.00151252	-0.00175945	-0.00195607	-0.00209914	-0.0021886	-0.00222521
0.552	0	1.111e-05	4.088e-05	5.361e-05	8.86e-06	-0.00011959	-0.00033297	-0.00061046	-0.00092105	-0.00123321	-0.00152152	-0.0017688	-0.00196565	-0.00210886	-0.0021984	-0.00223503
0.5524	0	1.098e-05	4.034e-05	5.222e-05	6.24e-06	-0.00012366	-0.00033848	-0.00061723	-0.00092882	-0.00124171	-0.00153053	-0.00177815	-0.00197523	-0.00211859	-0.00220819	-0.00224485
0.5528	0	1.099e-05	3.997e-05	5.092e-05	3.57e-06	-0.00012787	-0.00034412	-0.00062402	-0.00093645	-0.00124987	-0.00153899	-0.00178678	-0.00198396	-0.00212737	-0.00221701	-0.0022537
0.5532	0	1.101e-05	3.96e-05	4.962e-05	9e-07	-0.00013208	-0.00034976	-0.00063082	-0.00094407	-0.00125802	-0.00154745	-0.00179541	-0.00199268	-0.00213615	-0.00222582	-0.00226254
0.5536	0	1.102e-05	3.922e-05	4.832e-05	-1.77e-06	-0.00013629	-0.0003554	-0.00063761	-0.00095169	-0.00126617	-0.00155591	-0.00180404	-0.00200141	-0.00214493	-0.00223464	-0.00227139
0.554	0	1.104e-05	3.885e-05	4.701e-05	-4.44e-06	-0.0001405	-0.00036104	-0.00064441	-0.00095932	-0.00127433	-0.00156437	-0.00181267	-0.00201013	-0.00215371	-0.00224345	-0.00228024
0.5544	0	1.106e-05	3.848e-05	4.571e-05	-7.11e-06	-0.00014471	-0.00036668	-0.0006512	-0.00096694	-0.00128248	-0.00157284	-0.0018213	-0.00201886	-0.00216249	-0.00225227	-0.00228908
0.5548	0	1.072e-05	3.762e-05	4.401e-05	-9.98e-06	-0.00014898	-0.00037241	-0.00065828	-0.00097516	-0.0012916	-0.00158263	-0.00183157	-0.00202945	-0.0021733	-0.00226317	-0.00229999
0.5552	0	1.039e-05	3.676e-05	4.23e-05	-1.286e-05	-0.00015325	-0.00037813	-0.00066536	-0.00098338	-0.00130073	-0.00159243	-0.00184184	-0.00204005	-0.0021841	-0.00227407	-0.0023109
0.5556	0	1.006e-05	3.59e-05	4.059e-05	-1.574e-05	-0.00015753	-0.00038386	-0.00067243	-0.0009916	-0.00130985	-0.00160222	-0.00185211	-0.00205065	-0.00219491	-0.00228497	-0.00232181
0.556	0	9.73e-06	3.503e-05	3.889e-05	-1.862e-05	-0.0001618	-0.00038958	-0.00067951	-0.00099982	-0.00131898	-0.00161202	-0.00186238	-0.00206124	-0.00220571	-0.00229587	-0.00233272
0.5564	0	9.39e-06	3.417e-05	3.718e-05	-2.15e-05	-0.00016607	-0.00039531	-0.00068658	-0.00100804	-0.0013281	-0.00162181	-0.00187266	-0.00207184	-0.00221652	-0.00230677	-0.00234363
0.5568	0	9.06e-06	3.331e-05	3.547e-05	-2.438e-05	-0.00017034	-0.00040103	-0.00069366	-0.00101626	-0.00133722	-0.0016316	-0.00188293	-0.00208244	-0.00222732	-0.00231767	-0.00235454
0.5572	0	9.01e-06	3.275e-05	3.367e-05	-2.83e-05	-0.0001771	-0.00041077	-0.00070587	-0.00103001	-0.0013514	-0.00164528	-0.00189548	-0.00209365	-0.00223735	-0.00232688	-0.00236348
0.5576	0	8.96e-06	3.218e-05	3.187e-05	-3.223e-05	-0.00018386	-0.0004205	-0.00071809	-0.00104375	-0.00136558	-0.00165895	-0.00190802	-0.00210487	-0.00224738	-0.0023361	-0.00237243
0.558	0	8.92e-06	3.162e-05	3.007e-05	-3.616e-05	-0.00019061	-0.00043023	-0.00073031	-0.00105749	-0.00137976	-0.00167262	-0.00192057	-0.00211609	-0.00225741	-0.00234532	-0.00238137
0.5584	0	8.87e-06	3.105e-05	2.827e-05	-4.009e-05	-0.00019737	-0.00043996	-0.00074252	-0.00107124	-0.00139394	-0.00168629	-0.00193312	-0.0021273	-0.00226744	-0.00235453	-0.00239031
0.5588	0	8.82e-06	3.049e-05	2.647e-05	-4.402e-05	-0.00020413	-0.0004497	-0.00075474	-0.00108498	-0.00140813	-0.00169996	-0.00194566	-0.00213852	-0.00227747	-0.00236375	-0.00239926
0.5592	0	8.57e-06	2.969e-05	2.47e-05	-4.717e-05	-0.00020884	-0.00045594	-0.00076231	-0.0010936	-0.0014175	-0.00170988	-0.00195594	-0.00214901	-0.00228808	-0.00237436	-0.00240978
0.5596	0	8.31e-06	2.889e-05	2.292e-05	-5.032e-05	-0.00021356	-0.00046219	-0.00076988	-0.00110222	-0.00142688	-0.00171981	-0.00196622	-0.00215951	-0.00229869	-0.00238498	-0.00242031
0.56	0	8.06e-06	2.808e-05	2.114e-05	-5.346e-05	-0.00021828	-0.00046843	-0.00077745	-0.00111083	-0.00143626	-0.00172973	-0.00197649	-0.00217001	-0.00230931	-0.00239559	-0.00243084
0.5604	0	7.81e-06	2.728e-05	1.936e-05	-5.661e-05	-0.000223	-0.00047468	-0.00078502	-0.00111945	-0.00144564	-0.00173965	-0.00198677	-0.0021805	-0.00231992	-0.00240621	-0.00244136
0.5608	0	7.56e-06	2.648e-05	1.758e-05	-5.976e-05	-0.00022772	-0.00048092	-0.00079259	-0.00112807	-0.00145502	-0.00174957	-0.00199705	-0.002191	-0.00233054	-0.00241682	-0.00245189
0.5612	0	7.31e-06	2.568e-05	1.58e-05	-6.291e-05	-0.00023243	-0.00048717	-0.00080016	-0.00113668	-0.0014644	-0.0017595	-0.00200732	-0.00220149	-0.00234115	-0.00242743	-0.00246242
0.5616	0	7.29e-06	2.51e-05	1.398e-05	-6.649e-05	-0.00023791	-0.0004943	-0.00080852	-0.00114579	-0.00147389	-0.00176911	-0.00201691	-0.00221099	-0.00235055	-0.00243674	-0.00247163
0.562	0	7.28e-06	2.452e-05	1.215e-05	-7.008e-05	-0.00024338	-0.00050143	-0.00081687	-0.00115491	-0.00148338	-0.00177873	-0.0020265	-0.00222049	-0.00235996	-0.00244604	-0.00248085
0.5624	0	7.26e-06	2.393e-05	1.033e-05	-7.367e-05	-0.00024886	-0.00050856	-0.00082523	-0.00116402	-0.00149287	-0.00178834	-0.00203608	-0.00222999	-0.00236936	-0.00245534	-0.00249006
0.5628	0	7.25e-06	2.335e-05	8.51e-06	-7.725e-05	-0.00025434	-0.00051569	-0.00083359	-0.00117313	-0.00150236	-0.00179796	-0.00204567	-0.00223948	-0.00237877	-0.00246464	-0.00249928
0.5632	0	7.24e-06	2.277e-05	6.69e-06	-8.084e-05	-0.00025981	-0.00052282	-0.00084194	-0.00118224	-0.00151185	-0.00180757	-0.00205526	-0.00224898	-0.00238817	-0.00247395	-0.0025085
0.5636	0	6.9e-06	2.185e-05	4.89e-06	-8.38e-05	-0.00026405	-0.0005283	-0.00084852	-0.00118972	-0.00152004	-0.00181631	-0.00206442	-0.00225849	-0.00239796	-0.00248396	-0.00251868
0.564	0	6.57e-06	2.094e-05	3.08e-06	-8.676e-05	-0.00026828	-0.00053378	-0.00085509	-0.0011972	-0.00152822	-0.00182505	-0.00207359	-0.002268	-0.00240775	-0.00249398	-0.00252887
0.5644	0	6.24e-06	2.002e-05	1.28e-06	-8.972e-05	-0.00027252	-0.00053927	-0.00086167	-0.00120468	-0.00153641	-0.00183379	-0.00208275	-0.0022775	-0.00241754	-0.00250399	-0.00253906
0.5648	0	5.91e-06	1.91e-05	-5.2e-07	-9.268e-05	-0.00027675	-0.00054475	-0.00086824	-0.00121216	-0.0015446	-0.00184253	-0.00209191	-0.00228701	-0.00242734	-0.00251401	-0.00254924
0.5652	0	5.58e-06	1.819e-05	-2.33e-06	-9.564e-05	-0.00028099	-0.00055023	-0.00087482	-0.00121963	-0.00155278	-0.00185127	-0.00210108	-0.00229652	-0.00243713	-0.00252403	-0.00255943
0.5656	0	5.25e-06	1.727e-05	-4.13e-06	-9.86e-05	-0.00028523	-0.00055571	-0.00088139	-0.00122711	-0.00156097	-0.00186001	-0.00211024	-0.00230603	-0.00244692	-0.00253404	-0.00256962
0.566	0	5.09e-06	1.639e-05	-6.63e-06	-0.00010376	-0.00029371	-0.00056748	-0.00089571	-0.00124283	-0.00157688	-0.00187517	-0.00212407	-0.0023184	-0.00245799	-0.00254417	-0.00257928
0.5664	0	4.94e-06	1.551e-05	-9.13e-06	-0.00010893	-0.00030219	-0.00057925	-0.00091003	-0.00125854	-0.0015928	-0.00189033	-0.0021379	-0.00233077	-0.00246907	-0.0025543	-0.00258894
0.5668	0	4.78e-06	1.463e-05	-1.163e-05	-0.00011409	-0.00031067	-0.00059101	-0.00092434	-0.00127426	-0.00160872	-0.00190549	-0.00215174	-0.00234314	-0.00248014	-0.00256443	-0.0025986
0.5672	0	4.62e-06	1.375e-05	-1.413e-05	-0.00011925	-0.00031916	-0.00060278	-0.00093866	-0.00128997	-0.00162464	-0.00192065	-0.00216557	-0.00235551	-0.00249122	-0.00257456	-0.00260826
0.5676	0	4.46e-06	1.287e-05	-1.663e-05	-0.00012442	-0.00032764	-0.00061455	-0.00095297	-0.00130569	-0.00164055	-0.00193581	-0.0021794	-0.00236788	-0.00250229	-0.00258469	-0.00261793
0.568	0	4.29e-06	1.201e-05	-1.877e-05	-0.00012822	-0.00033311	-0.00062142	-0.00096085	-0.00131419	-0.00164942	-0.00194487	-0.00218857	-0.00237715	-0.00251165	-0.00259413	-0.00262742
0.5684	0	4.12e-06	1.115e-05	-2.091e-05	-0.00013202	-0.00033858	-0.0006283	-0.00096872	-0.00132269	-0.00165829	-0.00195393	-0.00219775	-0.00238643	-0.002521	-0.00260356	-0.00263692
0.5688	0	3.95e-06	1.029e-05	-2.305e-05	-0.00013582	-0.00034405	-0.00063517	-0.0009766	-0.00133119	-0.00166716	-0.00196299	-0.00220692	-0.0023957	-0.00253036	-0.00261299	-0.00264642
0.5692	0	3.78e-06	9.43e-06	-2.519e-05	-0.00013962	-0.00034953	-0.00064204	-0.00098447	-0.00133969	-0.00167603	-0.00197205	-0.00221609	-0.00240497	-0.00253971	-0.00262242	-0.00265592
0.5696	0	3.61e-06	8.57e-06	-2.732e-05	-0.00014343	-0.000355	-0.00064892	-0.00099234	-0.00134819	-0.0016849	-0.00198111	-0.00222527	-0.00241424	-0.00254907	-0.00263185	-0.00266542
0.57	0	3.44e-06	7.71e-06	-2.946e-05	-0.00014723	-0.00036047	-0.00065579	-0.00100022	-0.0013567	-0.00169376	-0.00199017	-0.00223444	-0.00242351	-0.00255842	-0.00264128	-0.00267492
0.5704	0	3.16e-06	6.74e-06	-3.162e-05	-0.00015089	-0.00036568	-0.00066235	-0.00100781	-0.00136501	-0.00170256	-0.00199928	-0.00224378	-0.00243303	-0.00256808	-0.00265105	-0.00268477
0.5708	0	2.89e-06	5.77e-06	-3.377e-05	-0.00015455	-0.00037089	-0.00066891	-0.00101541	-0.00137333	-0.00171136	-0.0020084	-0.00225312	-0.00244255	-0.00257774	-0.00266082	-0.00269461
0.5712	0	2.61e-06	4.8e-06	-3.593e-05	-0.00015821	-0.00037609	-0.00067547	-0.00102301	-0.00138165	-0.00172016	-0.00201751	-0.00226245	-0.00245207	-0.0025874	-0.00267058	-0.00270445
0.5716	0	2.34e-06	3.82e-06	-3.808e-05	-0.00016188	-0.0003813	-0.00068202	-0.0010306	-0.00138997	-0.00172896	-0.00202663	-0.00227179	-0.00246158	-0.00259705	-0.00268035	-0.0027143
0.572	0	2.06e-06	2.85e-06	-4.024e-05	-0.00016554	-0.00038651	-0.00068858	-0.0010382	-0.00139829	-0.00173776	-0.00203575	-0.00228113	-0.0024711	-0.00260671	-0.00269012	-0.00272414
0.5724	0	1.78e-06	1.88e-06	-4.239e-05	-0.0001692	-0.00039171	-0.00069514	-0.00104579	-0.00140661	-0.00174656	-0.00204486	-0.00229046	-0.00248062	-0.00261637	-0.00269989	-0.00273398
0.5728	0	1.53e-06	8.4e-07	-4.485e-05	-0.00017346	-0.00039781	-0.00070278	-0.00105455	-0.00141604	-0.00175635	-0.00205477	-0.00230038	-0.00249051	-0.0026262	-0.00270967	-0.00274372
0.5732	0	1.28e-06	-2.1e-07	-4.73e-05	-0.00017772	-0.0004039	-0.00071043	-0.00106331	-0.00142548	-0.00176614	-0.00206467	-0.0023103	-0.0025004	-0.00263604	-0.00271946	-0.00275345
0.5736	0	1.02e-06	-1.25e-06	-4.975e-05	-0.00018198	-0.00041	-0.00071807	-0.00107208	-0.00143491	-0.00177593	-0.00207458	-0.00232022	-0.00251029	-0.00264588	-0.00272925	-0.00276318
0.574	0	7.7e-07	-2.3e-06	-5.221e-05	-0.00018624	-0.00041609	-0.00072571	-0.00108084	-0.00144435	-0.00178572	-0.00208448	-0.00233014	-0.00252019	-0.00265572	-0.00273904	-0.00277292
0.5744	0	5.2e-07	-3.34e-06	-5.466e-05	-0.0001905	-0.00042218	-0.00073335	-0.0010896	-0.00145379	-0.00179551	-0.00209439	-0.00234006	-0.00253008	-0.00266556	-0.00274883	-0.00278265
0.5748	0	2.3e-07	-4.68e-06	-5.803e-05	-0.00019677	-0.00043168	-0.00074567	-0.00110383	-0.00146881	-0.0018103	-0.00210826	-0.00235269	-0.00254149	-0.00267599	-0.00275865	-0.00279228
0.5752	0	-5e-08	-6.01e-06	-6.141e-05	-0.00020304	-0.00044118	-0.000758	-0.00111805	-0.00148383	-0.00182509	-0.00212212	-0.00236532	-0.00255291	-0.00268642	-0.00276848	-0.00280191
0.5756	0	-3.4e-07	-7.34e-06	-6.478e-05	-0.00020931	-0.00045067	-0.00077032	-0.00113228	-0.00149886	-0.00183988	-0.00213599	-0.00237795	-0.00256432	-0.00269686	-0.00277831	-0.00281154
0.576	0	-6.2e-07	-8.67e-06	-6.815e-05	-0.00021559	-0.00046017	-0.00078264	-0.00114651	-0.00151388	-0.00185467	-0.00214986	-0.00239058	-0.00257573	-0.00270729	-0.00278814	-0.00282117
0.5764	0	-9e-07	-1e-05	-7.152e-05	-0.00022186	-0.00046967	-0.00079496	-0.00116074	-0.00152891	-0.00186946	-0.00216372	-0.00240321	-0.00258715	-0.00271772	-0.00279797	-0.0028308
0.5768	0	-1.19e-06	-1.133e-05	-7.489e-05	-0.00022813	-0.00047916	-0.00080728	-0.00117497	-0.00154393	-0.00188425	-0.00217759	-0.00241584	-0.00259856	-0.00272816	-0.00280779	-0.00284043
0.5772	0	-1.54e-06	-1.258e-05	-7.758e-05	-0.00023255	-0.0004853	-0.00081481	-0.0011835	-0.00155309	-0.00189378	-0.0021873	-0.00242566	-0.00260847	-0.00273811	-0.00281778	-0.00285041
0.5776	0	-1.9e-06	-1.383e-05	-8.027e-05	-0.00023697	-0.00049143	-0.00082235	-0.00119204	-0.00156225	-0.0019033	-0.00219701	-0.00243549	-0.00261838	-0.00274807	-0.00282777	-0.00286039
0.578	0	-2.26e-06	-1.508e-05	-8.295e-05	-0.00024139	-0.00049756	-0.00082988	-0.00120057	-0.0015714	-0.00191282	-0.00220672	-0.00244531	-0.00262829	-0.00275803	-0.00283776	-0.00287037
0.5784	0	-2.62e-06	-1.633e-05	-8.564e-05	-0.00024581	-0.0005037	-0.00083742	-0.0012091	-0.00158056	-0.00192234	-0.00221644	-0.00245514	-0.0026382	-0.00276798	-0.00284775	-0.00288035
0.5788	0	-2.98e-06	-1.758e-05	-8.833e-05	-0.00025024	-0.00050983	-0.00084495	-0.00121763	-0.00158972	-0.00193186	-0.00222615	-0.00246497	-0.0026481	-0.00277794	-0.00285774	-0.00289033
0.5792	0	-3.35e-06	-1.908e-05	-9.173e-05	-0.00025587	-0.00051756	-0.00085424	-0.00122785	-0.00160035	-0.00194254	-0.0022367	-0.00247533	-0.00265829	-0.00278798	-0.00286766	-0.00290014
0.5796	0	-3.71e-06	-2.059e-05	-9.513e-05	-0.00026151	-0.0005253	-0.00086353	-0.00123808	-0.00161098	-0.00195323	-0.00224725	-0.0024857	-0.00266848	-0.00279801	-0.00287758	-0.00290996
0.58	0	-4.08e-06	-2.21e-05	-9.853e-05	-0.00026715	-0.00053303	-0.00087281	-0.0012483	-0.00162161	-0.00196391	-0.0022578	-0.00249606	-0.00267867	-0.00280804	-0.0028875	-0.00291977
0.5804	0	-4.45e-06	-2.36e-05	-0.00010193	-0.00027279	-0.00054076	-0.0008821	-0.00125852	-0.00163224	-0.00197459	-0.00226834	-0.00250643	-0.00268886	-0.00281808	-0.00289742	-0.00292959
0.5808	0	-4.82e-06	-2.511e-05	-0.00010533	-0.00027843	-0.0005485	-0.00089139	-0.00126874	-0.00164287	-0.00198528	-0.00227889	-0.00251679	-0.00269905	-0.00282811	-0.00290734	-0.0029394
0.5812	0	-5.18e-06	-2.661e-05	-0.00010873	-0.00028406	-0.00055623	-0.00090068	-0.00127896	-0.0016535	-0.00199596	-0.00228944	-0.00252716	-0.00270924	-0.00283815	-0.00291726	-0.00294921
0.5816	0	-5.62e-06	-2.826e-05	-0.00011223	-0.00028968	-0.00056372	-0.00090952	-0.00128857	-0.00166343	-0.00200595	-0.00229936	-0.00253698	-0.002719	-0.00284788	-0.002927	-0.00295897
0.582	0	-6.07e-06	-2.99e-05	-0.00011574	-0.00029529	-0.00057122	-0.00091836	-0.00129819	-0.00167336	-0.00201594	-0.00230927	-0.00254681	-0.00272876	-0.00285761	-0.00293674	-0.00296872
0.5824	0	-6.51e-06	-3.155e-05	-0.00011924	-0.0003009	-0.00057871	-0.0009272	-0.0013078	-0.00168329	-0.00202593	-0.00231918	-0.00255663	-0.00273852	-0.00286734	-0.00294648	-0.00297847
0.5828	0	-6.95e-06	-3.319e-05	-0.00012275	-0.00030651	-0.00058621	-0.00093604	-0.00131741	-0.00169323	-0.00203591	-0.0023291	-0.00256646	-0.00274827	-0.00287707	-0.00295622	-0.00298822
0.5832	0	-7.39e-06	-3.483e-05	-0.00012625	-0.00031212	-0.0005937	-0.00094488	-0.00132702	-0.00170316	-0.0020459	-0.00233901	-0.00257628	-0.00275803	-0.0028868	-0.00296596	-0.00299797
0.5836	0	-7.92e-06	-3.666e-05	-0.00013038	-0.00031933	-0.00060418	-0.00095811	-0.00134199	-0.00171873	-0.00206109	-0.00235319	-0.00258921	-0.00276978	-0.00289761	-0.00297618	-0.00300795
0.584	0	-8.44e-06	-3.85e-05	-0.0001345	-0.00032653	-0.00061467	-0.00097134	-0.00135695	-0.0017343	-0.00207627	-0.00236736	-0.00260215	-0.00278153	-0.00290843	-0.0029864	-0.00301793
0.5844	0	-8.96e-06	-4.033e-05	-0.00013862	-0.00033374	-0.00062515	-0.00098457	-0.00137192	-0.00174988	-0.00209145	-0.00238154	-0.00261508	-0.00279328	-0.00291925	-0.00299663	-0.0030279
0.5848	0	-9.49e-06	-4.216e-05	-0.00014275	-0.00034094	-0.00063564	-0.0009978	-0.00138689	-0.00176545	-0.00210664	-0.00239571	-0.00262801	-0.00280503	-0.00293006	-0.00300685	-0.00303788
0.5852	0	-1.001e-05	-4.399e-05	-0.00014687	-0.00034815	-0.00064612	-0.00101103	-0.00140185	-0.00178102	-0.00212182	-0.00240988	-0.00264094	-0.00281678	-0.00294088	-0.00301707	-0.00304786
0.5856	0	-1.054e-05	-4.582e-05	-0.000151	-0.00035535	-0.00065661	-0.00102425	-0.00141682	-0.0017966	-0.00213701	-0.00242406	-0.00265388	-0.00282853	-0.00295169	-0.0030273	-0.00305783
0.586	0	-1.117e-05	-4.829e-05	-0.00015622	-0.0003635	-0.00066709	-0.0010361	-0.00142909	-0.00180866	-0.00214852	-0.00243495	-0.00266421	-0.00283844	-0.00296132	-0.00303676	-0.00306724
0.5864	0	-1.181e-05	-5.075e-05	-0.00016144	-0.00037165	-0.00067757	-0.00104795	-0.00144137	-0.00182072	-0.00216004	-0.00244583	-0.00267454	-0.00284836	-0.00297094	-0.00304623	-0.00307664
0.5868	0	-1.244e-05	-5.321e-05	-0.00016666	-0.0003798	-0.00068805	-0.00105979	-0.00145364	-0.00183279	-0.00217155	-0.00245672	-0.00268488	-0.00285827	-0.00298057	-0.0030557	-0.00308605
0.5872	0	-1.308e-05	-5.567e-05	-0.00017188	-0.00038795	-0.00069853	-0.00107164	-0.00146592	-0.00184485	-0.00218307	-0.00246761	-0.00269521	-0.00286819	-0.0029902	-0.00306517	-0.00309545
0.5876	0	-1.372e-05	-5.813e-05	-0.0001771	-0.00039611	-0.00070902	-0.00108349	-0.00147819	-0.00185691	-0.00219458	-0.0024785	-0.00270554	-0.0028781	-0.00299983	-0.00307464	-0.00310486
0.588	0	-1.445e-05	-6.049e-05	-0.00018171	-0.00040297	-0.00071762	-0.0010931	-0.00148817	-0.00186689	-0.00220436	-0.00248806	-0.00271498	-0.00288748	-0.00300922	-0.0030841	-0.0031144
0.5884	0	-1.518e-05	-6.284e-05	-0.00018631	-0.00040983	-0.00072622	-0.00110272	-0.00149816	-0.00187686	-0.00221413	-0.00249763	-0.00272441	-0.00289686	-0.00301861	-0.00309356	-0.00312394
0.5888	0	-1.591e-05	-6.52e-05	-0.00019092	-0.00041669	-0.00073482	-0.00111233	-0.00150814	-0.00188683	-0.00222391	-0.0025072	-0.00273384	-0.00290624	-0.003028	-0.00310302	-0.00313348
0.5892	0	-1.664e-05	-6.755e-05	-0.00019553	-0.00042356	-0.00074342	-0.00112195	-0.00151812	-0.00189681	-0.00223368	-0.00251677	-0.00274328	-0.00291562	-0.0030374	-0.00311247	-0.00314302
0.5896	0	-1.737e-05	-6.99e-05	-0.00020013	-0.00043042	-0.00075202	-0.00113156	-0.00152811	-0.00190678	-0.00224346	-0.00252634	-0.00275271	-0.002925	-0.00304679	-0.00312193	-0.00315257
0.59	0	-1.81e-05	-7.226e-05	-0.00020474	-0.00043728	-0.00076062	-0.00114117	-0.00153809	-0.00191676	-0.00225323	-0.0025359	-0.00276214	-0.00293438	-0.00305618	-0.00313139	-0.00316211
0.5904	0	-1.883e-05	-7.435e-05	-0.00020872	-0.00044328	-0.00076837	-0.00115021	-0.00154787	-0.00192689	-0.00226346	-0.00254609	-0.00277227	-0.00294444	-0.0030662	-0.00314139	-0.00317208
0.5908	0	-1.955e-05	-7.645e-05	-0.0002127	-0.00044927	-0.00077613	-0.00115924	-0.00155766	-0.00193702	-0.00227369	-0.00255628	-0.00278239	-0.0029545	-0.00307622	-0.00315139	-0.00318205
0.5912	0	-2.028e-05	-7.855e-05	-0.00021669	-0.00045527	-0.00078389	-0.00116827	-0.00156744	-0.00194716	-0.00228392	-0.00256647	-0.00279251	-0.00296456	-0.00308624	-0.00316139	-0.00319202
0.5916	0	-2.101e-05	-8.064e-05	-0.00022067	-0.00046127	-0.00079165	-0.0011773	-0.00157722	-0.00195729	-0.00229414	-0.00257666	-0.00280263	-0.00297463	-0.00309626	-0.00317139	-0.003202
0.592	0	-2.173e-05	-8.274e-05	-0.00022465	-0.00046726	-0.0007994	-0.00118633	-0.00158701	-0.00196742	-0.00230437	-0.00258685	-0.00281275	-0.00298469	-0.00310628	-0.00318139	-0.00321197
0.5924	0	-2.321e-05	-8.761e-05	-0.00023432	-0.00048192	-0.00081793	-0.00120693	-0.00160787	-0.00198712	-0.00232205	-0.00260226	-0.00282603	-0.00299619	-0.00311648	-0.00319077	-0.00322096
0.5928	0	-2.468e-05	-9.249e-05	-0.00024399	-0.00049657	-0.00083645	-0.00122754	-0.00162874	-0.00200682	-0.00233974	-0.00261767	-0.00283931	-0.0030077	-0.00312669	-0.00320014	-0.00322996
0.5932	0	-2.616e-05	-9.737e-05	-0.00025367	-0.00051122	-0.00085497	-0.00124815	-0.00164961	-0.00202652	-0.00235742	-0.00263308	-0.00285259	-0.00301921	-0.00313689	-0.00320952	-0.00323895
0.5936	0	-2.763e-05	-0.00010225	-0.00026334	-0.00052587	-0.0008735	-0.00126875	-0.00167048	-0.00204622	-0.00237511	-0.00264849	-0.00286586	-0.00303071	-0.0031471	-0.00321889	-0.00324795
0.594	0	-2.911e-05	-0.00010713	-0.00027301	-0.00054052	-0.00089202	-0.00128936	-0.00169134	-0.00206592	-0.00239279	-0.0026639	-0.00287914	-0.00304222	-0.0031573	-0.00322827	-0.00325694
0.5944	0	-3.058e-05	-0.000112	-0.00028268	-0.00055517	-0.00091054	-0.00130996	-0.00171221	-0.00208561	-0.00241048	-0.00267931	-0.00289242	-0.00305373	-0.0031675	-0.00323764	-0.00326594
0.5948	0	-3.168e-05	-0.000115	-0.00028796	-0.00056254	-0.0009194	-0.0013196	-0.00172209	-0.00209539	-0.00242004	-0.00268868	-0.00290166	-0.00306293	-0.00317674	-0.00324696	-0.00327536
0.5952	0	-3.278e-05	-0.000118	-0.00029324	-0.00056991	-0.00092826	-0.00132923	-0.00173197	-0.00210518	-0.0024296	-0.00269804	-0.00291091	-0.00307213	-0.00318598	-0.00325629	-0.00328479
0.5956	0	-3.388e-05	-0.000121	-0.00029851	-0.00057728	-0.00093711	-0.00133887	-0.00174185	-0.00211496	-0.00243915	-0.0027074	-0.00292015	-0.00308133	-0.00319522	-0.00326561	-0.00329421
0.596	0	-3.498e-05	-0.000124	-0.00030379	-0.00058465	-0.00094597	-0.0013485	-0.00175173	-0.00212474	-0.00244871	-0.00271676	-0.00292939	-0.00309053	-0.00320446	-0.00327493	-0.00330363
0.5964	0	-3.607e-05	-0.000127	-0.00030907	-0.00059202	-0.00095482	-0.00135814	-0.00176161	-0.00213452	-0.00245827	-0.00272612	-0.00293864	-0.00309973	-0.0032137	-0.00328425	-0.00331306
0.5968	0	-3.832e-05	-0.00013311	-0.00031957	-0.00060617	-0.00097104	-0.00137477	-0.00177747	-0.00214898	-0.00247118	-0.00273765	-0.00294907	-0.00310935	-0.00322276	-0.00329295	-0.00332156
0.5972	0	-4.056e-05	-0.00013921	-0.00033007	-0.00062032	-0.00098726	-0.00139139	-0.00179334	-0.00216344	-0.0024841	-0.00274918	-0.00295951	-0.00311897	-0.00323182	-0.00330165	-0.00333007
0.5976	0	-4.281e-05	-0.00014532	-0.00034057	-0.00063447	-0.00100348	-0.00140802	-0.0018092	-0.00217791	-0.00249701	-0.00276071	-0.00296994	-0.00312858	-0.00324088	-0.00331035	-0.00333857
0.598	0	-4.505e-05	-0.00015143	-0.00035107	-0.00064861	-0.0010197	-0.00142465	-0.00182507	-0.00219237	-0.00250993	-0.00277224	-0.00298038	-0.0031382	-0.00324994	-0.00331905	-0.00334708
0.5984	0	-4.729e-05	-0.00015753	-0.00036157	-0.00066276	-0.00103591	-0.00144128	-0.00184093	-0.00220683	-0.00252284	-0.00278377	-0.00299081	-0.00314782	-0.003259	-0.00332774	-0.00335558
0.5988	0	-4.954e-05	-0.00016364	-0.00037207	-0.00067691	-0.00105213	-0.00145791	-0.0018568	-0.00222129	-0.00253576	-0.0027953	-0.00300125	-0.00315743	-0.00326806	-0.00333644	-0.00336409
0.5992	0	-5.199e-05	-0.00016977	-0.00038202	-0.00068981	-0.0010665	-0.00147238	-0.00187046	-0.0022337	-0.00254688	-0.00280534	-0.00301047	-0.00316609	-0.00327639	-0.00334461	-0.00337222
0.5996	0	-5.444e-05	-0.0001759	-0.00039198	-0.0007027	-0.00108087	-0.00148686	-0.00188413	-0.0022461	-0.00255801	-0.00281538	-0.0030197	-0.00317476	-0.00328472	-0.00335277	-0.00338036
0.6	0	-5.689e-05	-0.00018203	-0.00040194	-0.0007156	-0.00109523	-0.00150133	-0.00189779	-0.0022585	-0.00256913	-0.00282542	-0.00302892	-0.00318342	-0.00329305	-0.00336094	-0.00338849
0.6004	0	-5.935e-05	-0.00018816	-0.0004119	-0.0007285	-0.0011096	-0.00151581	-0.00191145	-0.00227091	-0.00258026	-0.00283546	-0.00303815	-0.00319208	-0.00330138	-0.00336911	-0.00339662
0.6008	0	-6.18e-05	-0.00019429	-0.00042186	-0.00074139	-0.00112396	-0.00153028	-0.00192512	-0.00228331	-0.00259138	-0.0028455	-0.00304737	-0.00320074	-0.0033097	-0.00337727	-0.00340476
0.6012	0	-6.826e-05	-0.00020885	-0.00044372	-0.00076768	-0.00115117	-0.00155554	-0.00194671	-0.00230067	-0.00260477	-0.00285559	-0.00305493	-0.00320646	-0.00331419	-0.00338102	-0.00340819
0.6016	0	-7.471e-05	-0.00022342	-0.00046559	-0.00079397	-0.00117839	-0.00158079	-0.0019683	-0.00231802	-0.00261817	-0.00286568	-0.00306248	-0.00321219	-0.00331868	-0.00338477	-0.00341163
0.602	0	-8.117e-05	-0.00023798	-0.00048746	-0.00082026	-0.0012056	-0.00160604	-0.0019899	-0.00233538	-0.00263156	-0.00287577	-0.00307004	-0.00321791	-0.00332317	-0.00338852	-0.00341506
0.6024	0	-8.763e-05	-0.00025254	-0.00050932	-0.00084655	-0.00123281	-0.00163129	-0.00201149	-0.00235274	-0.00264495	-0.00288586	-0.00307759	-0.00322363	-0.00332766	-0.00339227	-0.0034185
0.6028	0	-9.409e-05	-0.0002671	-0.00053119	-0.00087284	-0.00126002	-0.00165654	-0.00203308	-0.00237009	-0.00265834	-0.00289595	-0.00308515	-0.00322936	-0.00333215	-0.00339601	-0.00342193
0.6032	0	-0.00010055	-0.00028166	-0.00055305	-0.00089913	-0.00128723	-0.00168179	-0.00205467	-0.00238745	-0.00267173	-0.00290604	-0.0030927	-0.00323508	-0.00333664	-0.00339976	-0.00342536
