# Supplementary material for: Anomalous temperature dependence of elastic limit in metallic glasses
Source: Nat Commun. 2024 Jan 2;15:171. doi: 10.1038/s41467-023-44048-7 (PMC10761975; doi:10.1038/s41467-023-44048-7)
Supplement: Supplementary file 2 — Source Data Files [file 41467_2023_44048_MOESM2_ESM.zip › Figure3_Eb_ST7-8.xlsx]

## Sheet: Sheet1
# strain(%)	energy(eV)	1	2	3	4	5	6	7	8	9	10	11	12	13	14	15
1e-06	0	4.675e-05	0.0001691	0.00033364	0.00050751	0.00065943	0.00076238	0.0007977	0.00075635	0.00063978	0.00045902	0.0002343	-6.31e-06	-0.00022819	-0.00039244	-0.00045709
0.0004	0	4.704e-05	0.00017	0.00033532	0.00051006	0.00066288	0.00076668	0.00080275	0.00076201	0.00064589	0.00046539	0.00024073	3e-08	-0.00022203	-0.00038646	-0.00045115
0.0008	0	4.733e-05	0.00017089	0.000337	0.00051262	0.00066633	0.00077098	0.00080781	0.00076769	0.00065201	0.00047177	0.00024718	6.39e-06	-0.00021585	-0.00038047	-0.0004452
0.0012	0	4.763e-05	0.00017179	0.00033869	0.00051518	0.00066979	0.00077529	0.00081288	0.00077336	0.00065814	0.00047816	0.00025362	1.275e-05	-0.00020967	-0.00037447	-0.00043924
0.0016	0	4.792e-05	0.00017268	0.00034037	0.00051774	0.00067325	0.0007796	0.00081794	0.00077904	0.00066426	0.00048454	0.00026007	1.912e-05	-0.00020349	-0.00036848	-0.00043329
0.002	0	4.821e-05	0.00017358	0.00034205	0.0005203	0.0006767	0.00078391	0.000823	0.00078472	0.00067038	0.00049092	0.00026652	2.548e-05	-0.00019731	-0.00036248	-0.00042734
0.0024	0	4.85e-05	0.00017448	0.00034374	0.00052286	0.00068016	0.00078821	0.00082806	0.0007904	0.00067651	0.0004973	0.00027296	3.184e-05	-0.00019114	-0.00035649	-0.00042138
0.0028	0	4.879e-05	0.00017537	0.00034542	0.00052542	0.00068362	0.00079252	0.00083313	0.00079607	0.00068263	0.00050369	0.00027941	3.82e-05	-0.00018496	-0.00035049	-0.00041543
0.0032	0	4.909e-05	0.00017627	0.0003471	0.00052798	0.00068707	0.00079683	0.00083819	0.00080175	0.00068876	0.00051007	0.00028586	4.456e-05	-0.00017878	-0.00034449	-0.00040948
0.0036	0	4.905e-05	0.00017622	0.00034713	0.00052819	0.00068757	0.00079772	0.00083954	0.00080362	0.00069116	0.00051301	0.00028934	4.855e-05	-0.00017434	-0.00033975	-0.00040465
0.004	0	4.902e-05	0.00017618	0.00034715	0.00052839	0.00068807	0.00079861	0.0008409	0.00080548	0.00069356	0.00051595	0.00029282	5.255e-05	-0.0001699	-0.000335	-0.00039982
0.0044	0	4.899e-05	0.00017614	0.00034718	0.00052859	0.00068858	0.0007995	0.00084225	0.00080735	0.00069596	0.0005189	0.00029631	5.654e-05	-0.00016547	-0.00033026	-0.000395
0.0048	0	4.896e-05	0.00017609	0.0003472	0.0005288	0.00068908	0.0008004	0.00084361	0.00080922	0.00069836	0.00052184	0.00029979	6.054e-05	-0.00016103	-0.00032552	-0.00039017
0.0052	0	4.893e-05	0.00017605	0.00034722	0.000529	0.00068958	0.00080129	0.00084496	0.00081109	0.00070076	0.00052478	0.00030327	6.453e-05	-0.00015659	-0.00032077	-0.00038535
0.0056	0	4.889e-05	0.00017601	0.00034725	0.0005292	0.00069008	0.00080218	0.00084632	0.00081296	0.00070316	0.00052773	0.00030675	6.853e-05	-0.00015215	-0.00031603	-0.00038052
0.006	0	4.886e-05	0.00017596	0.00034727	0.00052941	0.00069058	0.00080307	0.00084767	0.00081483	0.00070556	0.00053067	0.00031023	7.252e-05	-0.00014771	-0.00031128	-0.0003757
0.0064	0	4.883e-05	0.00017592	0.0003473	0.00052961	0.00069108	0.00080397	0.00084903	0.00081669	0.00070796	0.00053361	0.00031372	7.652e-05	-0.00014328	-0.00030654	-0.00037087
0.0068	0	4.88e-05	0.00017588	0.00034732	0.00052981	0.00069158	0.00080486	0.00085038	0.00081856	0.00071036	0.00053656	0.0003172	8.051e-05	-0.00013884	-0.00030179	-0.00036604
0.0072	0	4.89e-05	0.00017626	0.00034813	0.00053116	0.00069353	0.00080744	0.0008536	0.00082237	0.00071468	0.00054131	0.00032228	8.583e-05	-0.00013337	-0.00029625	-0.00036048
0.0076	0	4.901e-05	0.00017665	0.00034894	0.0005325	0.00069547	0.00081003	0.00085682	0.00082617	0.000719	0.00054606	0.00032735	9.114e-05	-0.00012791	-0.00029071	-0.00035491
0.008	0	4.911e-05	0.00017704	0.00034976	0.00053384	0.00069742	0.00081261	0.00086003	0.00082998	0.00072333	0.00055081	0.00033243	9.646e-05	-0.00012244	-0.00028517	-0.00034935
0.0084	0	4.921e-05	0.00017743	0.00035057	0.00053518	0.00069936	0.00081519	0.00086325	0.00083378	0.00072765	0.00055555	0.00033751	0.00010178	-0.00011698	-0.00027963	-0.00034378
0.0088	0	4.932e-05	0.00017781	0.00035138	0.00053652	0.00070131	0.00081778	0.00086646	0.00083759	0.00073197	0.0005603	0.00034259	0.00010709	-0.00011151	-0.00027408	-0.00033822
0.0092	0	4.942e-05	0.0001782	0.00035219	0.00053786	0.00070325	0.00082036	0.00086968	0.00084139	0.0007363	0.00056505	0.00034767	0.00011241	-0.00010605	-0.00026854	-0.00033265
0.0096	0	4.953e-05	0.00017859	0.000353	0.00053921	0.0007052	0.00082295	0.00087289	0.0008452	0.00074062	0.0005698	0.00035275	0.00011772	-0.00010058	-0.000263	-0.00032708
0.01	0	4.963e-05	0.00017897	0.00035381	0.00054055	0.00070714	0.00082553	0.00087611	0.000849	0.00074494	0.00057455	0.00035782	0.00012304	-9.512e-05	-0.00025746	-0.00032152
0.0104	0	4.972e-05	0.00017932	0.00035455	0.00054178	0.00070894	0.00082793	0.0008791	0.00085255	0.00074899	0.00057901	0.0003626	0.00012806	-8.995e-05	-0.00025221	-0.00031625
0.0108	0	4.981e-05	0.00017967	0.00035528	0.00054301	0.00071074	0.00083033	0.0008821	0.00085611	0.00075304	0.00058347	0.00036738	0.00013307	-8.479e-05	-0.00024697	-0.00031098
0.0112	0	4.991e-05	0.00018002	0.00035602	0.00054424	0.00071254	0.00083272	0.00088509	0.00085966	0.00075708	0.00058793	0.00037216	0.00013809	-7.962e-05	-0.00024173	-0.00030572
0.0116	0	5e-05	0.00018037	0.00035676	0.00054547	0.00071433	0.00083512	0.00088809	0.00086322	0.00076113	0.00059238	0.00037694	0.00014311	-7.446e-05	-0.00023648	-0.00030045
0.012	0	5.009e-05	0.00018072	0.00035749	0.0005467	0.00071613	0.00083752	0.00089108	0.00086677	0.00076518	0.00059684	0.00038172	0.00014812	-6.929e-05	-0.00023124	-0.00029518
0.0124	0	5.018e-05	0.00018106	0.00035823	0.00054793	0.00071793	0.00083992	0.00089408	0.00087032	0.00076923	0.0006013	0.0003865	0.00015314	-6.413e-05	-0.00022599	-0.00028991
0.0128	0	5.027e-05	0.00018141	0.00035897	0.00054916	0.00071973	0.00084232	0.00089707	0.00087388	0.00077327	0.00060576	0.00039128	0.00015816	-5.896e-05	-0.00022075	-0.00028465
0.0132	0	5.036e-05	0.00018176	0.0003597	0.00055039	0.00072153	0.00084472	0.00090007	0.00087743	0.00077732	0.00061021	0.00039606	0.00016317	-5.38e-05	-0.00021551	-0.00027938
0.0136	0	5.045e-05	0.00018211	0.00036044	0.00055162	0.00072332	0.00084711	0.00090306	0.00088098	0.00078137	0.00061467	0.00040084	0.00016819	-4.864e-05	-0.00021026	-0.00027411
0.014	0	5.055e-05	0.00018246	0.00036119	0.00055286	0.00072515	0.00084955	0.00090611	0.00088459	0.00078548	0.0006192	0.00040569	0.00017327	-4.342e-05	-0.00020498	-0.00026882
0.0144	0	5.064e-05	0.00018281	0.00036193	0.0005541	0.00072697	0.00085198	0.00090915	0.00088821	0.00078959	0.00062373	0.00041054	0.00017835	-3.82e-05	-0.00019969	-0.00026352
0.0148	0	5.073e-05	0.00018316	0.00036267	0.00055535	0.00072879	0.00085442	0.0009122	0.00089182	0.0007937	0.00062825	0.00041539	0.00018343	-3.298e-05	-0.0001944	-0.00025823
0.0152	0	5.082e-05	0.00018351	0.00036342	0.00055659	0.00073061	0.00085685	0.00091524	0.00089543	0.00079782	0.00063278	0.00042024	0.00018851	-2.776e-05	-0.00018912	-0.00025293
0.0156	0	5.091e-05	0.00018386	0.00036416	0.00055784	0.00073244	0.00085929	0.00091828	0.00089904	0.00080193	0.00063731	0.00042508	0.00019359	-2.255e-05	-0.00018383	-0.00024764
0.016	0	5.1e-05	0.00018421	0.00036491	0.00055908	0.00073426	0.00086172	0.00092133	0.00090265	0.00080604	0.00064183	0.00042993	0.00019867	-1.733e-05	-0.00017855	-0.00024235
0.0164	0	5.109e-05	0.00018456	0.00036565	0.00056033	0.00073608	0.00086415	0.00092437	0.00090626	0.00081015	0.00064636	0.00043478	0.00020375	-1.211e-05	-0.00017326	-0.00023705
0.0168	0	5.118e-05	0.00018491	0.00036639	0.00056157	0.0007379	0.00086659	0.00092742	0.00090987	0.00081426	0.00065089	0.00043963	0.00020883	-6.89e-06	-0.00016798	-0.00023176
0.0172	0	5.122e-05	0.00018517	0.00036703	0.0005627	0.0007396	0.00086889	0.00093032	0.00091334	0.00081822	0.00065524	0.00044429	0.00021369	-1.92e-06	-0.00016296	-0.00022676
0.0176	0	5.126e-05	0.00018543	0.00036767	0.00056382	0.00074129	0.00087119	0.00093323	0.00091681	0.00082218	0.0006596	0.00044894	0.00021855	3.05e-06	-0.00015795	-0.00022177
0.018	0	5.13e-05	0.0001857	0.00036831	0.00056495	0.00074299	0.00087349	0.00093614	0.00092028	0.00082614	0.00066396	0.0004536	0.00022341	8.03e-06	-0.00015294	-0.00021677
0.0184	0	5.133e-05	0.00018596	0.00036894	0.00056607	0.00074468	0.0008758	0.00093905	0.00092375	0.00083009	0.00066832	0.00045826	0.00022827	1.3e-05	-0.00014793	-0.00021178
0.0188	0	5.137e-05	0.00018623	0.00036958	0.0005672	0.00074638	0.0008781	0.00094195	0.00092721	0.00083405	0.00067267	0.00046291	0.00023313	1.797e-05	-0.00014292	-0.00020678
0.0192	0	5.141e-05	0.00018649	0.00037022	0.00056832	0.00074807	0.0008804	0.00094486	0.00093068	0.00083801	0.00067703	0.00046757	0.00023799	2.294e-05	-0.00013791	-0.00020179
0.0196	0	5.145e-05	0.00018676	0.00037086	0.00056945	0.00074976	0.0008827	0.00094777	0.00093415	0.00084197	0.00068139	0.00047223	0.00024286	2.792e-05	-0.0001329	-0.00019679
0.02	0	5.149e-05	0.00018702	0.0003715	0.00057057	0.00075146	0.000885	0.00095068	0.00093762	0.00084592	0.00068574	0.00047689	0.00024772	3.289e-05	-0.00012789	-0.0001918
0.0204	0	5.152e-05	0.00018729	0.00037213	0.0005717	0.00075315	0.00088731	0.00095358	0.00094109	0.00084988	0.0006901	0.00048154	0.00025258	3.786e-05	-0.00012288	-0.0001868
0.0208	0	5.155e-05	0.00018751	0.00037272	0.00057275	0.00075477	0.00088954	0.00095644	0.00094453	0.00085386	0.00069452	0.00048631	0.00025759	4.303e-05	-0.00011764	-0.00018157
0.0212	0	5.157e-05	0.00018774	0.0003733	0.00057381	0.00075639	0.00089177	0.00095929	0.00094797	0.00085783	0.00069894	0.00049108	0.00026261	4.819e-05	-0.00011241	-0.00017633
0.0216	0	5.159e-05	0.00018797	0.00037388	0.00057486	0.00075801	0.000894	0.00096214	0.00095142	0.0008618	0.00070336	0.00049585	0.00026763	5.336e-05	-0.00010717	-0.00017109
0.022	0	5.162e-05	0.00018819	0.00037446	0.00057592	0.00075963	0.00089623	0.00096499	0.00095486	0.00086578	0.00070778	0.00050061	0.00027264	5.853e-05	-0.00010194	-0.00016585
0.0224	0	5.164e-05	0.00018842	0.00037504	0.00057697	0.00076124	0.00089846	0.00096784	0.0009583	0.00086975	0.0007122	0.00050538	0.00027766	6.37e-05	-9.67e-05	-0.00016061
0.0228	0	5.167e-05	0.00018865	0.00037562	0.00057803	0.00076286	0.00090069	0.0009707	0.00096175	0.00087372	0.00071662	0.00051015	0.00028268	6.886e-05	-9.146e-05	-0.00015538
0.0232	0	5.169e-05	0.00018887	0.00037621	0.00057908	0.00076448	0.00090292	0.00097355	0.00096519	0.0008777	0.00072104	0.00051492	0.00028769	7.403e-05	-8.623e-05	-0.00015014
0.0236	0	5.171e-05	0.0001891	0.00037679	0.00058014	0.0007661	0.00090515	0.0009764	0.00096863	0.00088167	0.00072546	0.00051968	0.00029271	7.92e-05	-8.099e-05	-0.0001449
0.024	0	5.193e-05	0.00018966	0.0003778	0.00058168	0.00076822	0.00090788	0.00097973	0.00097253	0.00088607	0.00073029	0.00052486	0.00029816	8.483e-05	-7.525e-05	-0.00013911
0.0244	0	5.214e-05	0.00019023	0.00037881	0.00058322	0.00077035	0.00091061	0.00098306	0.00097642	0.00089047	0.00073512	0.00053004	0.0003036	9.046e-05	-6.951e-05	-0.00013332
0.0248	0	5.236e-05	0.00019079	0.00037983	0.00058476	0.00077247	0.00091334	0.00098639	0.00098031	0.00089486	0.00073995	0.00053522	0.00030905	9.609e-05	-6.377e-05	-0.00012752
0.0252	0	5.257e-05	0.00019135	0.00038084	0.0005863	0.00077459	0.00091607	0.00098972	0.0009842	0.00089926	0.00074478	0.0005404	0.0003145	0.00010172	-5.803e-05	-0.00012173
0.0256	0	5.279e-05	0.00019192	0.00038186	0.00058784	0.00077671	0.0009188	0.00099305	0.00098809	0.00090366	0.00074961	0.00054558	0.00031994	0.00010735	-5.229e-05	-0.00011594
0.026	0	5.3e-05	0.00019248	0.00038287	0.00058938	0.00077883	0.00092153	0.00099637	0.00099198	0.00090806	0.00075444	0.00055076	0.00032539	0.00011298	-4.655e-05	-0.00011015
0.0264	0	5.322e-05	0.00019304	0.00038388	0.00059092	0.00078096	0.00092426	0.0009997	0.00099587	0.00091246	0.00075927	0.00055594	0.00033084	0.00011861	-4.081e-05	-0.00010435
0.0268	0	5.343e-05	0.00019361	0.0003849	0.00059246	0.00078308	0.000927	0.00100303	0.00099976	0.00091686	0.0007641	0.00056112	0.00033628	0.00012424	-3.506e-05	-9.856e-05
0.0272	0	5.344e-05	0.00019383	0.00038549	0.00059356	0.00078477	0.00092933	0.00100601	0.00100334	0.00092098	0.00076866	0.00056602	0.00034141	0.00012949	-2.977e-05	-9.328e-05
0.0276	0	5.345e-05	0.00019405	0.00038608	0.00059465	0.00078645	0.00093166	0.00100898	0.00100692	0.0009251	0.00077322	0.00057091	0.00034654	0.00013475	-2.447e-05	-8.8e-05
0.028	0	5.347e-05	0.00019427	0.00038667	0.00059575	0.00078814	0.00093399	0.00101196	0.0010105	0.00092922	0.00077778	0.00057581	0.00035166	0.00014	-1.917e-05	-8.271e-05
0.0284	0	5.348e-05	0.00019449	0.00038726	0.00059684	0.00078982	0.00093632	0.00101493	0.00101408	0.00093334	0.00078234	0.0005807	0.00035679	0.00014526	-1.387e-05	-7.743e-05
0.0288	0	5.349e-05	0.0001947	0.00038785	0.00059793	0.00079151	0.00093865	0.00101791	0.00101766	0.00093746	0.0007869	0.0005856	0.00036192	0.00015051	-8.57e-06	-7.215e-05
0.0292	0	5.35e-05	0.00019492	0.00038844	0.00059903	0.0007932	0.00094098	0.00102088	0.00102124	0.00094158	0.00079146	0.00059049	0.00036704	0.00015576	-3.27e-06	-6.686e-05
0.0296	0	5.351e-05	0.00019514	0.00038903	0.00060012	0.00079488	0.00094331	0.00102386	0.00102482	0.0009457	0.00079602	0.00059539	0.00037217	0.00016102	2.03e-06	-6.158e-05
0.03	0	5.353e-05	0.00019536	0.00038962	0.00060122	0.00079657	0.00094564	0.00102684	0.0010284	0.00094982	0.00080059	0.00060029	0.0003773	0.00016627	7.33e-06	-5.63e-05
0.0304	0	5.354e-05	0.00019558	0.00039022	0.00060231	0.00079825	0.00094797	0.00102981	0.00103198	0.00095394	0.00080515	0.00060518	0.00038242	0.00017153	1.263e-05	-5.102e-05
0.0308	0	5.367e-05	0.000196	0.00039105	0.00060366	0.00080018	0.0009505	0.00103294	0.00103568	0.00095814	0.00080977	0.00061014	0.00038764	0.00017691	1.811e-05	-4.549e-05
0.0312	0	5.38e-05	0.00019643	0.00039188	0.000605	0.0008021	0.00095303	0.00103607	0.00103937	0.00096234	0.0008144	0.00061511	0.00039285	0.00018229	2.359e-05	-3.996e-05
0.0316	0	5.393e-05	0.00019685	0.00039272	0.00060635	0.00080402	0.00095556	0.0010392	0.00104307	0.00096654	0.00081903	0.00062007	0.00039806	0.00018767	2.907e-05	-3.444e-05
0.032	0	5.407e-05	0.00019727	0.00039355	0.00060769	0.00080594	0.00095809	0.00104234	0.00104676	0.00097074	0.00082365	0.00062503	0.00040328	0.00019305	3.455e-05	-2.891e-05
0.0324	0	5.42e-05	0.00019769	0.00039439	0.00060904	0.00080786	0.00096062	0.00104547	0.00105046	0.00097494	0.00082828	0.00063	0.00040849	0.00019844	4.003e-05	-2.338e-05
0.0328	0	5.433e-05	0.00019811	0.00039522	0.00061039	0.00080978	0.00096315	0.0010486	0.00105415	0.00097914	0.00083291	0.00063496	0.0004137	0.00020382	4.552e-05	-1.786e-05
0.0332	0	5.447e-05	0.00019853	0.00039605	0.00061173	0.00081171	0.00096568	0.00105173	0.00105785	0.00098335	0.00083753	0.00063992	0.00041892	0.0002092	5.1e-05	-1.233e-05
0.0336	0	5.46e-05	0.00019895	0.00039689	0.00061308	0.00081363	0.00096821	0.00105486	0.00106154	0.00098755	0.00084216	0.00064489	0.00042413	0.00021458	5.648e-05	-6.81e-06
0.034	0	5.457e-05	0.00019908	0.00039733	0.00061397	0.00081506	0.00097024	0.00105749	0.00106474	0.00099125	0.00084628	0.00064933	0.00042879	0.00021936	6.13e-05	-2.01e-06
0.0344	0	5.453e-05	0.0001992	0.00039777	0.00061487	0.0008165	0.00097227	0.00106012	0.00106793	0.00099495	0.0008504	0.00065377	0.00043345	0.00022414	6.611e-05	2.78e-06
0.0348	0	5.45e-05	0.00019933	0.00039822	0.00061576	0.00081794	0.0009743	0.00106275	0.00107113	0.00099865	0.00085452	0.00065821	0.00043811	0.00022892	7.093e-05	7.57e-06
0.0352	0	5.447e-05	0.00019945	0.00039866	0.00061666	0.00081938	0.00097633	0.00106538	0.00107432	0.00100235	0.00085864	0.00066265	0.00044277	0.0002337	7.575e-05	1.236e-05
0.0356	0	5.444e-05	0.00019958	0.0003991	0.00061755	0.00082081	0.00097836	0.00106801	0.00107752	0.00100605	0.00086276	0.0006671	0.00044743	0.00023848	8.056e-05	1.715e-05
0.036	0	5.441e-05	0.0001997	0.00039954	0.00061845	0.00082225	0.00098039	0.00107064	0.00108071	0.00100975	0.00086688	0.00067154	0.00045209	0.00024326	8.538e-05	2.194e-05
0.0364	0	5.438e-05	0.00019982	0.00039999	0.00061934	0.00082369	0.00098242	0.00107327	0.00108391	0.00101345	0.000871	0.00067598	0.00045675	0.00024804	9.02e-05	2.673e-05
0.0368	0	5.435e-05	0.00019995	0.00040043	0.00062024	0.00082513	0.00098445	0.0010759	0.0010871	0.00101715	0.00087512	0.00068042	0.00046141	0.00025282	9.502e-05	3.153e-05
0.0372	0	5.431e-05	0.00020007	0.00040087	0.00062113	0.00082656	0.00098648	0.00107853	0.0010903	0.00102086	0.00087924	0.00068486	0.00046607	0.0002576	9.983e-05	3.632e-05
0.0376	0	5.458e-05	0.00020072	0.00040198	0.00062278	0.0008288	0.00098933	0.00108199	0.00109435	0.00102547	0.00088434	0.00069038	0.00047192	0.00026369	0.00010607	4.263e-05
0.038	0	5.485e-05	0.00020137	0.0004031	0.00062443	0.00083103	0.00099217	0.00108546	0.00109841	0.00103008	0.00088944	0.00069589	0.00047776	0.00026978	0.00011231	4.894e-05
0.0384	0	5.512e-05	0.00020202	0.00040421	0.00062607	0.00083326	0.00099502	0.00108892	0.00110247	0.00103469	0.00089455	0.00070141	0.00048361	0.00027586	0.00011855	5.525e-05
0.0388	0	5.539e-05	0.00020266	0.00040532	0.00062772	0.00083549	0.00099787	0.00109239	0.00110653	0.0010393	0.00089965	0.00070693	0.00048946	0.00028195	0.00012479	6.156e-05
0.0392	0	5.566e-05	0.00020331	0.00040643	0.00062937	0.00083772	0.00100071	0.00109586	0.00111059	0.00104392	0.00090475	0.00071244	0.00049531	0.00028804	0.00013103	6.787e-05
0.0396	0	5.592e-05	0.00020396	0.00040754	0.00063101	0.00083995	0.00100356	0.00109932	0.00111465	0.00104853	0.00090985	0.00071796	0.00050116	0.00029412	0.00013727	7.418e-05
0.04	0	5.619e-05	0.00020461	0.00040866	0.00063266	0.00084218	0.0010064	0.00110279	0.00111871	0.00105314	0.00091495	0.00072348	0.00050701	0.00030021	0.00014351	8.049e-05
0.0404	0	5.646e-05	0.00020525	0.00040977	0.00063431	0.00084441	0.00100925	0.00110625	0.00112277	0.00105775	0.00092006	0.00072899	0.00051285	0.0003063	0.00014975	8.68e-05
0.0408	0	5.65e-05	0.00020552	0.00041041	0.00063545	0.00084613	0.0010116	0.00110925	0.00112637	0.0010619	0.00092467	0.00073397	0.00051809	0.00031169	0.00015522	9.228e-05
0.0412	0	5.654e-05	0.00020578	0.00041104	0.00063658	0.00084785	0.00101395	0.00111224	0.00112997	0.00106605	0.00092928	0.00073894	0.00052333	0.00031709	0.00016069	9.776e-05
0.0416	0	5.658e-05	0.00020604	0.00041168	0.00063772	0.00084957	0.0010163	0.00111523	0.00113357	0.0010702	0.00093389	0.00074392	0.00052857	0.00032249	0.00016617	0.00010324
0.042	0	5.662e-05	0.0002063	0.00041232	0.00063885	0.00085129	0.00101866	0.00111823	0.00113717	0.00107435	0.0009385	0.00074889	0.00053381	0.00032789	0.00017164	0.00010872
0.0424	0	5.666e-05	0.00020656	0.00041296	0.00063999	0.000853	0.00102101	0.00112122	0.00114077	0.0010785	0.00094311	0.00075387	0.00053904	0.00033328	0.00017711	0.0001142
0.0428	0	5.67e-05	0.00020682	0.0004136	0.00064113	0.00085472	0.00102336	0.00112422	0.00114437	0.00108264	0.00094772	0.00075885	0.00054428	0.00033868	0.00018258	0.00011968
0.0432	0	5.673e-05	0.00020708	0.00041423	0.00064226	0.00085644	0.00102571	0.00112721	0.00114797	0.00108679	0.00095233	0.00076382	0.00054952	0.00034408	0.00018806	0.00012516
0.0436	0	5.677e-05	0.00020735	0.00041487	0.0006434	0.00085816	0.00102806	0.0011302	0.00115157	0.00109094	0.00095694	0.0007688	0.00055476	0.00034948	0.00019353	0.00013064
0.044	0	5.681e-05	0.00020761	0.00041551	0.00064454	0.00085988	0.00103041	0.0011332	0.00115517	0.00109509	0.00096155	0.00077377	0.00056	0.00035488	0.000199	0.00013612
0.0444	0	5.696e-05	0.00020804	0.00041633	0.00064583	0.00086172	0.00103283	0.00113621	0.00115874	0.00109918	0.0009661	0.00077869	0.0005652	0.00036027	0.00020449	0.00014162
0.0448	0	5.711e-05	0.00020847	0.00041715	0.00064713	0.00086355	0.00103525	0.00113922	0.00116232	0.00110328	0.00097065	0.00078361	0.0005704	0.00036566	0.00020998	0.00014713
0.0452	0	5.726e-05	0.0002089	0.00041797	0.00064843	0.00086539	0.00103768	0.00114223	0.00116589	0.00110737	0.0009752	0.00078853	0.0005756	0.00037105	0.00021547	0.00015263
0.0456	0	5.741e-05	0.00020933	0.00041879	0.00064973	0.00086723	0.0010401	0.00114524	0.00116947	0.00111147	0.00097974	0.00079345	0.0005808	0.00037644	0.00022096	0.00015814
0.046	0	5.756e-05	0.00020976	0.00041962	0.00065103	0.00086907	0.00104252	0.00114825	0.00117304	0.00111556	0.00098429	0.00079836	0.000586	0.00038183	0.00022645	0.00016364
0.0464	0	5.771e-05	0.00021019	0.00042044	0.00065233	0.00087091	0.00104494	0.00115126	0.00117662	0.00111966	0.00098884	0.00080328	0.0005912	0.00038722	0.00023193	0.00016915
0.0468	0	5.786e-05	0.00021062	0.00042126	0.00065362	0.00087275	0.00104736	0.00115427	0.00118019	0.00112375	0.00099338	0.0008082	0.0005964	0.00039261	0.00023742	0.00017465
0.0472	0	5.801e-05	0.00021106	0.00042208	0.00065492	0.00087459	0.00104979	0.00115728	0.00118377	0.00112785	0.00099793	0.00081312	0.00060161	0.000398	0.00024291	0.00018016
0.0476	0	5.8e-05	0.00021124	0.00042261	0.00065594	0.00087619	0.00105203	0.00116017	0.00118727	0.0011319	0.00100244	0.00081799	0.00060673	0.00040328	0.00024825	0.00018549
0.048	0	5.8e-05	0.00021142	0.00042315	0.00065696	0.00087779	0.00105427	0.00116306	0.00119077	0.00113596	0.00100696	0.00082287	0.00061186	0.00040856	0.0002536	0.00019083
0.0484	0	5.799e-05	0.0002116	0.00042369	0.00065799	0.0008794	0.00105652	0.00116595	0.00119428	0.00114001	0.00101147	0.00082774	0.00061699	0.00041384	0.00025894	0.00019617
0.0488	0	5.799e-05	0.00021178	0.00042422	0.00065901	0.000881	0.00105876	0.00116884	0.00119778	0.00114407	0.00101599	0.00083262	0.00062212	0.00041912	0.00026428	0.00020151
0.0492	0	5.798e-05	0.00021196	0.00042476	0.00066003	0.0008826	0.00106101	0.00117173	0.00120128	0.00114812	0.0010205	0.00083749	0.00062725	0.0004244	0.00026962	0.00020685
0.0496	0	5.798e-05	0.00021215	0.00042529	0.00066105	0.00088421	0.00106325	0.00117462	0.00120479	0.00115217	0.00102502	0.00084236	0.00063237	0.00042968	0.00027497	0.00021219
0.05	0	5.797e-05	0.00021233	0.00042583	0.00066207	0.00088581	0.0010655	0.00117751	0.00120829	0.00115623	0.00102953	0.00084724	0.0006375	0.00043496	0.00028031	0.00021752
0.0504	0	5.797e-05	0.00021251	0.00042636	0.00066309	0.00088741	0.00106774	0.00118039	0.00121179	0.00116028	0.00103404	0.00085211	0.00064263	0.00044024	0.00028565	0.00022286
0.0508	0	5.806e-05	0.00021287	0.00042713	0.00066437	0.00088929	0.00107027	0.00118358	0.00121561	0.00116468	0.00103893	0.00085741	0.00064824	0.00044607	0.00029162	0.00022892
0.0512	0	5.815e-05	0.00021322	0.00042789	0.00066565	0.00089117	0.0010728	0.00118677	0.00121943	0.00116907	0.00104382	0.00086271	0.00065385	0.0004519	0.0002976	0.00023498
0.0516	0	5.825e-05	0.00021358	0.00042865	0.00066693	0.00089304	0.00107533	0.00118995	0.00122325	0.00117347	0.00104871	0.00086801	0.00065945	0.00045773	0.00030357	0.00024103
0.052	0	5.834e-05	0.00021394	0.00042942	0.00066822	0.00089492	0.00107786	0.00119314	0.00122707	0.00117786	0.0010536	0.0008733	0.00066506	0.00046356	0.00030955	0.00024709
0.0524	0	5.843e-05	0.0002143	0.00043018	0.0006695	0.0008968	0.00108038	0.00119633	0.00123089	0.00118226	0.00105849	0.0008786	0.00067067	0.00046939	0.00031552	0.00025315
0.0528	0	5.853e-05	0.00021466	0.00043094	0.00067078	0.00089867	0.00108291	0.00119951	0.0012347	0.00118665	0.00106338	0.0008839	0.00067628	0.00047522	0.0003215	0.00025921
0.0532	0	5.862e-05	0.00021501	0.0004317	0.00067206	0.00090055	0.00108544	0.0012027	0.00123852	0.00119104	0.00106827	0.0008892	0.00068189	0.00048105	0.00032747	0.00026526
0.0536	0	5.872e-05	0.00021537	0.00043247	0.00067334	0.00090243	0.00108797	0.00120589	0.00124234	0.00119544	0.00107316	0.0008945	0.00068749	0.00048689	0.00033345	0.00027132
0.054	0	5.881e-05	0.00021573	0.00043323	0.00067462	0.0009043	0.0010905	0.00120907	0.00124616	0.00119983	0.00107805	0.0008998	0.0006931	0.00049272	0.00033942	0.00027738
0.0544	0	5.892e-05	0.00021611	0.00043402	0.00067592	0.0009062	0.00109303	0.00121225	0.00124995	0.00120418	0.00108287	0.00090502	0.00069863	0.00049846	0.0003453	0.00028334
0.0548	0	5.903e-05	0.0002165	0.00043481	0.00067723	0.0009081	0.00109556	0.00121543	0.00125374	0.00120853	0.0010877	0.00091024	0.00070415	0.00050421	0.00035119	0.0002893
0.0552	0	5.914e-05	0.00021688	0.00043561	0.00067854	0.00090999	0.00109809	0.0012186	0.00125753	0.00121288	0.00109253	0.00091546	0.00070968	0.00050995	0.00035707	0.00029527
0.0556	0	5.925e-05	0.00021727	0.0004364	0.00067985	0.00091189	0.00110062	0.00122178	0.00126132	0.00121723	0.00109735	0.00092069	0.0007152	0.0005157	0.00036296	0.00030123
0.056	0	5.936e-05	0.00021765	0.00043719	0.00068115	0.00091378	0.00110316	0.00122495	0.0012651	0.00122158	0.00110218	0.00092591	0.00072073	0.00052144	0.00036884	0.0003072
0.0564	0	5.947e-05	0.00021804	0.00043798	0.00068246	0.00091568	0.00110569	0.00122813	0.00126889	0.00122592	0.00110701	0.00093113	0.00072625	0.00052718	0.00037473	0.00031316
0.0568	0	5.958e-05	0.00021842	0.00043877	0.00068377	0.00091758	0.00110822	0.0012313	0.00127268	0.00123027	0.00111184	0.00093636	0.00073178	0.00053293	0.00038061	0.00031912
0.0572	0	5.969e-05	0.0002188	0.00043956	0.00068507	0.00091947	0.00111075	0.00123448	0.00127647	0.00123462	0.00111666	0.00094158	0.0007373	0.00053867	0.0003865	0.00032509
0.0576	0	5.95e-05	0.00021866	0.00043964	0.00068554	0.00092042	0.00111224	0.00123653	0.00127905	0.00123766	0.00112007	0.00094525	0.00074113	0.00054255	0.00039033	0.00032881
0.058	0	5.932e-05	0.00021852	0.00043973	0.000686	0.00092136	0.00111373	0.00123858	0.00128163	0.0012407	0.00112348	0.00094892	0.00074495	0.00054642	0.00039416	0.00033254
0.0584	0	5.914e-05	0.00021837	0.00043981	0.00068646	0.0009223	0.00111522	0.00124063	0.00128421	0.00124374	0.00112689	0.0009526	0.00074878	0.0005503	0.000398	0.00033627
0.0588	0	5.896e-05	0.00021823	0.00043989	0.00068692	0.00092324	0.00111671	0.00124269	0.00128679	0.00124678	0.00113029	0.00095627	0.0007526	0.00055417	0.00040183	0.00034
0.0592	0	5.878e-05	0.00021808	0.00043997	0.00068738	0.00092419	0.0011182	0.00124474	0.00128937	0.00124982	0.0011337	0.00095994	0.00075643	0.00055805	0.00040566	0.00034372
0.0596	0	5.86e-05	0.00021794	0.00044006	0.00068784	0.00092513	0.00111969	0.00124679	0.00129194	0.00125286	0.00113711	0.00096361	0.00076025	0.00056192	0.0004095	0.00034745
0.06	0	5.841e-05	0.00021779	0.00044014	0.0006883	0.00092607	0.00112118	0.00124884	0.00129452	0.0012559	0.00114052	0.00096728	0.00076408	0.0005658	0.00041333	0.00035118
0.0604	0	5.823e-05	0.00021765	0.00044022	0.00068876	0.00092702	0.00112267	0.00125089	0.0012971	0.00125894	0.00114392	0.00097096	0.0007679	0.00056967	0.00041716	0.0003549
0.0608	0	5.805e-05	0.0002175	0.0004403	0.00068922	0.00092796	0.00112416	0.00125294	0.00129968	0.00126198	0.00114733	0.00097463	0.00077173	0.00057354	0.000421	0.00035863
0.0612	0	5.841e-05	0.00021831	0.00044163	0.00069112	0.00093046	0.00112731	0.00125673	0.0013041	0.001267	0.00115288	0.00098065	0.00077812	0.00058024	0.00042789	0.00036563
0.0616	0	5.877e-05	0.00021911	0.00044295	0.00069301	0.00093296	0.00113045	0.00126052	0.00130853	0.00127201	0.00115843	0.00098666	0.00078452	0.00058693	0.00043479	0.00037264
0.062	0	5.913e-05	0.00021992	0.00044427	0.0006949	0.00093546	0.00113359	0.00126431	0.00131295	0.00127703	0.00116398	0.00099268	0.00079092	0.00059363	0.00044168	0.00037964
0.0624	0	5.949e-05	0.00022073	0.00044559	0.00069679	0.00093796	0.00113673	0.0012681	0.00131737	0.00128204	0.00116954	0.0009987	0.00079732	0.00060032	0.00044858	0.00038664
0.0628	0	5.985e-05	0.00022154	0.00044691	0.00069868	0.00094046	0.00113988	0.00127189	0.00132179	0.00128705	0.00117509	0.00100472	0.00080372	0.00060702	0.00045547	0.00039364
0.0632	0	6.02e-05	0.00022234	0.00044824	0.00070057	0.00094296	0.00114302	0.00127568	0.00132621	0.00129207	0.00118064	0.00101074	0.00081012	0.00061371	0.00046237	0.00040065
0.0636	0	6.056e-05	0.00022315	0.00044956	0.00070246	0.00094546	0.00114616	0.00127947	0.00133064	0.00129708	0.00118619	0.00101675	0.00081652	0.0006204	0.00046926	0.00040765
0.064	0	6.092e-05	0.00022396	0.00045088	0.00070435	0.00094796	0.0011493	0.00128326	0.00133506	0.0013021	0.00119174	0.00102277	0.00082292	0.0006271	0.00047616	0.00041465
0.0644	0	6.085e-05	0.00022401	0.00045123	0.00070513	0.00094928	0.00115122	0.00128579	0.00133818	0.00130575	0.00119584	0.00102722	0.00082761	0.00063194	0.00048104	0.00041951
0.0648	0	6.078e-05	0.00022406	0.00045158	0.00070592	0.00095059	0.00115313	0.00128832	0.0013413	0.0013094	0.00119994	0.00103167	0.00083231	0.00063677	0.00048592	0.00042437
0.0652	0	6.071e-05	0.00022411	0.00045193	0.0007067	0.00095191	0.00115505	0.00129084	0.00134441	0.00131305	0.00120404	0.00103612	0.000837	0.00064161	0.0004908	0.00042922
0.0656	0	6.064e-05	0.00022416	0.00045228	0.00070748	0.00095322	0.00115696	0.00129337	0.00134753	0.00131669	0.00120814	0.00104056	0.00084169	0.00064644	0.00049569	0.00043408
0.066	0	6.057e-05	0.00022421	0.00045263	0.00070826	0.00095454	0.00115888	0.0012959	0.00135065	0.00132034	0.00121223	0.00104501	0.00084638	0.00065128	0.00050057	0.00043894
0.0664	0	6.05e-05	0.00022427	0.00045298	0.00070904	0.00095585	0.00116079	0.00129843	0.00135377	0.00132399	0.00121633	0.00104946	0.00085107	0.00065612	0.00050545	0.0004438
0.0668	0	6.043e-05	0.00022432	0.00045333	0.00070982	0.00095717	0.0011627	0.00130096	0.00135689	0.00132764	0.00122043	0.00105391	0.00085577	0.00066095	0.00051033	0.00044865
0.0672	0	6.036e-05	0.00022437	0.00045368	0.0007106	0.00095849	0.00116462	0.00130348	0.00136001	0.00133129	0.00122453	0.00105836	0.00086046	0.00066579	0.00051522	0.00045351
0.0676	0	6.028e-05	0.00022442	0.00045403	0.00071138	0.0009598	0.00116653	0.00130601	0.00136313	0.00133494	0.00122863	0.0010628	0.00086515	0.00067062	0.0005201	0.00045837
0.068	0	6.045e-05	0.00022488	0.0004549	0.00071275	0.00096174	0.00116909	0.00130919	0.0013669	0.00133926	0.00123344	0.001068	0.00087065	0.00067634	0.00052593	0.00046423
0.0684	0	6.061e-05	0.00022534	0.00045577	0.00071412	0.00096368	0.00117164	0.00131236	0.00137068	0.00134358	0.00123824	0.00107321	0.00087616	0.00068205	0.00053176	0.00047009
0.0688	0	6.077e-05	0.00022579	0.00045664	0.00071549	0.00096562	0.0011742	0.00131554	0.00137445	0.0013479	0.00124305	0.00107841	0.00088166	0.00068777	0.00053759	0.00047595
0.0692	0	6.093e-05	0.00022625	0.00045751	0.00071686	0.00096757	0.00117675	0.00131872	0.00137823	0.00135223	0.00124785	0.00108361	0.00088717	0.00069348	0.00054342	0.00048182
0.0696	0	6.109e-05	0.00022671	0.00045838	0.00071823	0.00096951	0.00117931	0.00132189	0.001382	0.00135655	0.00125265	0.00108881	0.00089267	0.00069919	0.00054925	0.00048768
0.07	0	6.125e-05	0.00022717	0.00045925	0.0007196	0.00097145	0.00118186	0.00132507	0.00138578	0.00136087	0.00125746	0.00109401	0.00089817	0.00070491	0.00055508	0.00049354
0.0704	0	6.141e-05	0.00022762	0.00046012	0.00072097	0.00097339	0.00118442	0.00132824	0.00138956	0.00136519	0.00126226	0.00109921	0.00090368	0.00071062	0.0005609	0.0004994
0.0708	0	6.157e-05	0.00022808	0.00046099	0.00072234	0.00097533	0.00118697	0.00133142	0.00139333	0.00136951	0.00126707	0.00110441	0.00090918	0.00071634	0.00056673	0.00050527
0.0712	0	6.18e-05	0.00022867	0.00046205	0.00072394	0.00097755	0.00118984	0.00133494	0.00139748	0.00137425	0.00127233	0.00111012	0.00091525	0.00072269	0.00057329	0.00051196
0.0716	0	6.203e-05	0.00022926	0.0004631	0.00072554	0.00097976	0.00119271	0.00133846	0.00140164	0.00137898	0.00127758	0.00111582	0.00092132	0.00072904	0.00057985	0.00051866
0.072	0	6.226e-05	0.00022985	0.00046416	0.00072713	0.00098198	0.00119557	0.00134198	0.00140579	0.00138372	0.00128284	0.00112153	0.00092739	0.00073539	0.00058641	0.00052536
0.0724	0	6.249e-05	0.00023043	0.00046521	0.00072873	0.00098419	0.00119844	0.0013455	0.00140995	0.00138845	0.0012881	0.00112723	0.00093345	0.00074175	0.00059297	0.00053205
0.0728	0	6.272e-05	0.00023102	0.00046626	0.00073033	0.00098641	0.0012013	0.00134902	0.0014141	0.00139319	0.00129336	0.00113293	0.00093952	0.0007481	0.00059952	0.00053875
0.0732	0	6.294e-05	0.00023161	0.00046732	0.00073193	0.00098862	0.00120417	0.00135254	0.00141825	0.00139792	0.00129861	0.00113864	0.00094559	0.00075445	0.00060608	0.00054545
0.0736	0	6.317e-05	0.0002322	0.00046837	0.00073353	0.00099084	0.00120704	0.00135606	0.00142241	0.00140266	0.00130387	0.00114434	0.00095166	0.0007608	0.00061264	0.00055214
0.074	0	6.34e-05	0.00023279	0.00046943	0.00073513	0.00099305	0.0012099	0.00135958	0.00142656	0.0014074	0.00130913	0.00115005	0.00095773	0.00076715	0.0006192	0.00055884
0.0744	0	6.349e-05	0.00023309	0.00047007	0.00073622	0.00099467	0.00121209	0.00136235	0.00142989	0.00141124	0.00131342	0.0011547	0.00096265	0.00077225	0.00062437	0.000564
0.0748	0	6.357e-05	0.00023339	0.00047072	0.00073732	0.00099629	0.00121428	0.00136512	0.00143322	0.00141508	0.0013177	0.00115935	0.00096757	0.00077735	0.00062955	0.00056917
0.0752	0	6.366e-05	0.0002337	0.00047137	0.00073841	0.00099791	0.00121647	0.00136788	0.00143656	0.00141892	0.00132199	0.001164	0.00097249	0.00078244	0.00063472	0.00057433
0.0756	0	6.375e-05	0.000234	0.00047202	0.0007395	0.00099952	0.00121866	0.00137065	0.00143989	0.00142276	0.00132628	0.00116864	0.00097741	0.00078754	0.0006399	0.00057949
0.076	0	6.383e-05	0.00023431	0.00047267	0.00074059	0.00100114	0.00122085	0.00137342	0.00144322	0.0014266	0.00133056	0.00117329	0.00098233	0.00079263	0.00064508	0.00058466
0.0764	0	6.392e-05	0.00023461	0.00047332	0.00074168	0.00100276	0.00122304	0.00137619	0.00144655	0.00143044	0.00133485	0.00117794	0.00098725	0.00079773	0.00065025	0.00058982
0.0768	0	6.4e-05	0.00023492	0.00047397	0.00074277	0.00100438	0.00122523	0.00137896	0.00144988	0.00143428	0.00133914	0.00118259	0.00099217	0.00080283	0.00065543	0.00059498
0.0772	0	6.409e-05	0.00023522	0.00047462	0.00074387	0.00100599	0.00122742	0.00138173	0.00145321	0.00143812	0.00134343	0.00118724	0.00099709	0.00080792	0.0006606	0.00060015
0.0776	0	6.417e-05	0.00023553	0.00047526	0.00074496	0.00100761	0.00122961	0.0013845	0.00145655	0.00144196	0.00134771	0.00119189	0.00100201	0.00081302	0.00066578	0.00060531
0.078	0	6.402e-05	0.00023544	0.00047545	0.00074556	0.00100876	0.00123138	0.00138691	0.00145958	0.00144555	0.00135177	0.00119631	0.00100668	0.00081782	0.00067063	0.00061014
0.0784	0	6.387e-05	0.00023536	0.00047563	0.00074617	0.00100992	0.00123315	0.00138932	0.00146261	0.00144914	0.00135582	0.00120072	0.00101134	0.00082263	0.00067548	0.00061496
0.0788	0	6.371e-05	0.00023527	0.00047581	0.00074678	0.00101107	0.00123493	0.00139173	0.00146564	0.00145272	0.00135988	0.00120514	0.00101601	0.00082743	0.00068034	0.00061979
0.0792	0	6.356e-05	0.00023519	0.00047599	0.00074738	0.00101222	0.0012367	0.00139414	0.00146868	0.00145631	0.00136393	0.00120955	0.00102067	0.00083223	0.00068519	0.00062461
0.0796	0	6.341e-05	0.00023511	0.00047618	0.00074799	0.00101338	0.00123847	0.00139656	0.00147171	0.0014599	0.00136799	0.00121397	0.00102534	0.00083704	0.00069004	0.00062944
0.08	0	6.326e-05	0.00023502	0.00047636	0.0007486	0.00101453	0.00124025	0.00139897	0.00147474	0.00146349	0.00137204	0.00121838	0.00103	0.00084184	0.0006949	0.00063427
0.0804	0	6.31e-05	0.00023494	0.00047654	0.0007492	0.00101568	0.00124202	0.00140138	0.00147778	0.00146707	0.00137609	0.0012228	0.00103467	0.00084665	0.00069975	0.00063909
0.0808	0	6.295e-05	0.00023485	0.00047673	0.00074981	0.00101684	0.0012438	0.00140379	0.00148081	0.00147066	0.00138015	0.00122721	0.00103933	0.00085145	0.0007046	0.00064392
0.0812	0	6.294e-05	0.00023499	0.00047717	0.00075068	0.00101823	0.00124578	0.00140638	0.001484	0.00147439	0.00138436	0.00123181	0.00104424	0.00085657	0.00070985	0.00064922
0.0816	0	6.293e-05	0.00023513	0.00047761	0.00075154	0.00101962	0.00124776	0.00140897	0.00148718	0.00147812	0.00138857	0.00123642	0.00104915	0.00086169	0.0007151	0.00065451
0.082	0	6.291e-05	0.00023526	0.00047805	0.00075241	0.00102102	0.00124974	0.00141156	0.00149037	0.00148185	0.00139278	0.00124102	0.00105406	0.00086681	0.00072035	0.00065981
0.0824	0	6.29e-05	0.0002354	0.00047849	0.00075328	0.00102241	0.00125172	0.00141414	0.00149355	0.00148559	0.00139699	0.00124562	0.00105896	0.00087193	0.0007256	0.00066511
0.0828	0	6.289e-05	0.00023553	0.00047893	0.00075415	0.0010238	0.0012537	0.00141673	0.00149674	0.00148932	0.0014012	0.00125023	0.00106387	0.00087705	0.00073085	0.00067041
0.0832	0	6.288e-05	0.00023567	0.00047937	0.00075502	0.0010252	0.00125568	0.00141932	0.00149993	0.00149305	0.00140541	0.00125483	0.00106878	0.00088217	0.0007361	0.0006757
0.0836	0	6.287e-05	0.00023581	0.00047981	0.00075589	0.00102659	0.00125766	0.00142191	0.00150311	0.00149678	0.00140962	0.00125943	0.00107368	0.00088729	0.00074135	0.000681
0.084	0	6.286e-05	0.00023594	0.00048025	0.00075676	0.00102798	0.00125964	0.0014245	0.0015063	0.00150052	0.00141383	0.00126404	0.00107859	0.00089241	0.0007466	0.0006863
0.0844	0	6.284e-05	0.00023608	0.00048069	0.00075762	0.00102937	0.00126162	0.00142709	0.00150949	0.00150425	0.00141804	0.00126864	0.0010835	0.00089753	0.00075185	0.0006916
0.0848	0	6.323e-05	0.00023695	0.0004821	0.00075963	0.00103201	0.00126492	0.00143105	0.00151409	0.00150945	0.00142379	0.00127485	0.00109009	0.00090441	0.00075893	0.00069877
0.0852	0	6.361e-05	0.00023781	0.0004835	0.00076163	0.00103466	0.00126822	0.00143501	0.0015187	0.00151466	0.00142954	0.00128106	0.00109669	0.0009113	0.000766	0.00070593
0.0856	0	6.4e-05	0.00023868	0.00048491	0.00076364	0.0010373	0.00127152	0.00143898	0.00152331	0.00151987	0.00143529	0.00128728	0.00110328	0.00091818	0.00077308	0.0007131
0.086	0	6.438e-05	0.00023954	0.00048632	0.00076564	0.00103994	0.00127482	0.00144294	0.00152792	0.00152507	0.00144104	0.00129349	0.00110988	0.00092506	0.00078015	0.00072027
0.0864	0	6.476e-05	0.00024041	0.00048773	0.00076764	0.00104258	0.00127812	0.0014469	0.00153253	0.00153028	0.00144679	0.0012997	0.00111647	0.00093195	0.00078723	0.00072744
0.0868	0	6.515e-05	0.00024127	0.00048914	0.00076965	0.00104522	0.00128143	0.00145087	0.00153714	0.00153549	0.00145253	0.00130592	0.00112307	0.00093883	0.0007943	0.0007346
0.0872	0	6.553e-05	0.00024214	0.00049055	0.00077165	0.00104786	0.00128473	0.00145483	0.00154175	0.00154069	0.00145828	0.00131213	0.00112966	0.00094571	0.00080138	0.00074177
0.0876	0	6.592e-05	0.000243	0.00049196	0.00077365	0.0010505	0.00128803	0.00145879	0.00154636	0.0015459	0.00146403	0.00131834	0.00113626	0.0009526	0.00080845	0.00074894
0.088	0	6.603e-05	0.00024337	0.00049271	0.0007749	0.00105231	0.00129045	0.00146185	0.00155003	0.00155014	0.00146877	0.00132349	0.00114173	0.0009583	0.00081429	0.00075484
0.0884	0	6.614e-05	0.00024374	0.00049346	0.00077614	0.00105412	0.00129288	0.00146491	0.0015537	0.00155437	0.00147351	0.00132864	0.00114721	0.000964	0.00082013	0.00076074
0.0888	0	6.624e-05	0.00024411	0.00049422	0.00077739	0.00105593	0.00129531	0.00146797	0.00155738	0.00155861	0.00147824	0.0013338	0.00115268	0.0009697	0.00082597	0.00076663
0.0892	0	6.635e-05	0.00024448	0.00049497	0.00077863	0.00105775	0.00129773	0.00147103	0.00156105	0.00156285	0.00148298	0.00133895	0.00115816	0.00097541	0.00083181	0.00077253
0.0896	0	6.646e-05	0.00024485	0.00049572	0.00077987	0.00105956	0.00130016	0.00147409	0.00156473	0.00156709	0.00148772	0.0013441	0.00116363	0.00098111	0.00083765	0.00077843
0.09	0	6.657e-05	0.00024522	0.00049648	0.00078112	0.00106137	0.00130259	0.00147715	0.0015684	0.00157133	0.00149245	0.00134925	0.00116911	0.00098681	0.00084349	0.00078433
0.0904	0	6.668e-05	0.00024558	0.00049723	0.00078236	0.00106318	0.00130502	0.00148021	0.00157208	0.00157557	0.00149719	0.0013544	0.00117459	0.00099251	0.00084933	0.00079023
0.0908	0	6.679e-05	0.00024595	0.00049798	0.00078361	0.00106499	0.00130744	0.00148327	0.00157575	0.0015798	0.00150193	0.00135955	0.00118006	0.00099822	0.00085517	0.00079613
0.0912	0	6.695e-05	0.00024641	0.00049884	0.00078497	0.00106694	0.00131001	0.00148647	0.00157959	0.00158423	0.00150689	0.00136497	0.00118585	0.0010043	0.00086145	0.00080253
0.0916	0	6.711e-05	0.00024686	0.00049971	0.00078634	0.00106888	0.00131257	0.00148968	0.00158343	0.00158865	0.00151185	0.00137039	0.00119165	0.00101037	0.00086773	0.00080893
0.092	0	6.727e-05	0.00024732	0.00050057	0.0007877	0.00107082	0.00131514	0.00149288	0.00158726	0.00159307	0.0015168	0.00137581	0.00119744	0.00101645	0.000874	0.00081533
0.0924	0	6.743e-05	0.00024777	0.00050143	0.00078906	0.00107276	0.0013177	0.00149608	0.0015911	0.0015975	0.00152176	0.00138122	0.00120324	0.00102253	0.00088028	0.00082173
0.0928	0	6.759e-05	0.00024822	0.00050229	0.00079043	0.00107471	0.00132027	0.00149929	0.00159493	0.00160192	0.00152672	0.00138664	0.00120903	0.00102861	0.00088656	0.00082813
0.0932	0	6.775e-05	0.00024868	0.00050315	0.00079179	0.00107665	0.00132283	0.00150249	0.00159877	0.00160634	0.00153168	0.00139206	0.00121482	0.00103469	0.00089284	0.00083453
0.0936	0	6.791e-05	0.00024913	0.00050401	0.00079316	0.00107859	0.0013254	0.0015057	0.00160261	0.00161077	0.00153664	0.00139748	0.00122062	0.00104076	0.00089912	0.00084094
0.094	0	6.807e-05	0.00024959	0.00050487	0.00079452	0.00108053	0.00132796	0.0015089	0.00160644	0.00161519	0.0015416	0.0014029	0.00122641	0.00104684	0.0009054	0.00084734
0.0944	0	6.822e-05	0.00025004	0.00050574	0.00079589	0.00108248	0.00133053	0.00151211	0.00161028	0.00161961	0.00154656	0.00140832	0.00123221	0.00105292	0.00091168	0.00085374
0.0948	0	6.827e-05	0.00025028	0.00050632	0.00079692	0.00108404	0.00133268	0.00151486	0.00161361	0.00162347	0.00155087	0.00141299	0.00123715	0.00105802	0.00091685	0.0008589
0.0952	0	6.831e-05	0.00025053	0.0005069	0.00079795	0.00108561	0.00133483	0.00151761	0.00161694	0.00162732	0.00155517	0.00141766	0.00124209	0.00106313	0.00092203	0.00086406
0.0956	0	6.836e-05	0.00025077	0.00050748	0.00079899	0.00108718	0.00133699	0.00152035	0.00162027	0.00163117	0.00155948	0.00142234	0.00124703	0.00106823	0.0009272	0.00086922
0.096	0	6.84e-05	0.00025101	0.00050807	0.00080002	0.00108874	0.00133914	0.0015231	0.0016236	0.00163502	0.00156379	0.00142701	0.00125197	0.00107334	0.00093238	0.00087437
0.0964	0	6.845e-05	0.00025126	0.00050865	0.00080105	0.00109031	0.00134129	0.00152585	0.00162692	0.00163888	0.00156809	0.00143169	0.00125691	0.00107844	0.00093755	0.00087953
0.0968	0	6.849e-05	0.0002515	0.00050923	0.00080208	0.00109188	0.00134345	0.0015286	0.00163025	0.00164273	0.0015724	0.00143636	0.00126185	0.00108355	0.00094273	0.00088469
0.0972	0	6.853e-05	0.00025175	0.00050981	0.00080311	0.00109345	0.0013456	0.00153135	0.00163358	0.00164658	0.00157671	0.00144104	0.00126679	0.00108865	0.0009479	0.00088985
0.0976	0	6.858e-05	0.00025199	0.0005104	0.00080415	0.00109501	0.00134775	0.0015341	0.00163691	0.00165043	0.00158101	0.00144571	0.00127173	0.00109376	0.00095307	0.00089501
0.098	0	6.864e-05	0.00025227	0.00051102	0.00080524	0.00109666	0.00135001	0.001537	0.00164046	0.00165458	0.0015857	0.00145086	0.00127723	0.00109951	0.00095898	0.00090096
0.0984	0	6.871e-05	0.00025255	0.00051165	0.00080633	0.00109831	0.00135228	0.0015399	0.001644	0.00165872	0.00159038	0.001456	0.00128273	0.00110527	0.00096488	0.00090692
0.0988	0	6.878e-05	0.00025283	0.00051228	0.00080742	0.00109995	0.00135454	0.00154281	0.00164754	0.00166286	0.00159507	0.00146115	0.00128823	0.00111102	0.00097078	0.00091287
0.0992	0	6.884e-05	0.0002531	0.0005129	0.00080851	0.0011016	0.0013568	0.00154571	0.00165109	0.001667	0.00159975	0.00146629	0.00129374	0.00111678	0.00097669	0.00091882
0.0996	0	6.891e-05	0.00025338	0.00051353	0.0008096	0.00110325	0.00135906	0.00154861	0.00165463	0.00167115	0.00160443	0.00147144	0.00129924	0.00112254	0.00098259	0.00092477
0.1	0	6.897e-05	0.00025366	0.00051416	0.0008107	0.00110489	0.00136132	0.00155152	0.00165817	0.00167529	0.00160912	0.00147658	0.00130474	0.00112829	0.00098849	0.00093073
0.1004	0	6.904e-05	0.00025394	0.00051479	0.00081179	0.00110654	0.00136358	0.00155442	0.00166172	0.00167943	0.0016138	0.00148173	0.00131025	0.00113405	0.00099439	0.00093668
0.1008	0	6.91e-05	0.00025422	0.00051541	0.00081288	0.00110818	0.00136585	0.00155732	0.00166526	0.00168357	0.00161849	0.00148688	0.00131575	0.0011398	0.0010003	0.00094263
0.1012	0	6.917e-05	0.0002545	0.00051604	0.00081397	0.00110983	0.00136811	0.00156023	0.0016688	0.00168772	0.00162317	0.00149202	0.00132125	0.00114556	0.0010062	0.00094858
0.1016	0	6.934e-05	0.00025498	0.00051693	0.00081536	0.00111178	0.00137065	0.00156338	0.00167255	0.00169201	0.00162794	0.00149719	0.00132674	0.00115126	0.00101204	0.00095448
0.102	0	6.952e-05	0.00025546	0.00051782	0.00081674	0.00111373	0.0013732	0.00156654	0.0016763	0.0016963	0.00163271	0.00150237	0.00133222	0.00115697	0.00101788	0.00096037
0.1024	0	6.969e-05	0.00025594	0.00051871	0.00081813	0.00111568	0.00137575	0.00156969	0.00168004	0.00170059	0.00163748	0.00150754	0.00133771	0.00116268	0.00102372	0.00096627
0.1028	0	6.986e-05	0.00025642	0.00051959	0.00081952	0.00111763	0.0013783	0.00157284	0.00168379	0.00170488	0.00164226	0.00151271	0.00134319	0.00116839	0.00102956	0.00097216
0.1032	0	7.004e-05	0.0002569	0.00052048	0.0008209	0.00111958	0.00138085	0.001576	0.00168753	0.00170916	0.00164703	0.00151788	0.00134867	0.00117409	0.00103541	0.00097806
0.1036	0	7.021e-05	0.00025738	0.00052137	0.00082229	0.00112152	0.00138339	0.00157915	0.00169128	0.00171345	0.0016518	0.00152306	0.00135416	0.0011798	0.00104125	0.00098395
0.104	0	7.039e-05	0.00025786	0.00052226	0.00082367	0.00112347	0.00138594	0.00158231	0.00169502	0.00171774	0.00165657	0.00152823	0.00135964	0.00118551	0.00104709	0.00098985
0.1044	0	7.056e-05	0.00025834	0.00052315	0.00082506	0.00112542	0.00138849	0.00158546	0.00169877	0.00172203	0.00166134	0.0015334	0.00136513	0.00119121	0.00105293	0.00099574
0.1048	0	7.058e-05	0.00025854	0.00052369	0.00082608	0.00112701	0.00139072	0.00158837	0.00170235	0.00172624	0.0016661	0.00153863	0.00137072	0.00119707	0.00105894	0.00100181
0.1052	0	7.059e-05	0.00025875	0.00052423	0.00082709	0.0011286	0.00139296	0.00159128	0.00170593	0.00173044	0.00167086	0.00154386	0.00137631	0.00120292	0.00106495	0.00100787
0.1056	0	7.061e-05	0.00025895	0.00052478	0.0008281	0.00113019	0.00139519	0.00159419	0.00170951	0.00173465	0.00167562	0.00154909	0.00138191	0.00120878	0.00107096	0.00101394
0.106	0	7.063e-05	0.00025915	0.00052532	0.00082912	0.00113178	0.00139742	0.0015971	0.00171309	0.00173885	0.00168038	0.00155432	0.0013875	0.00121463	0.00107697	0.00102001
0.1064	0	7.064e-05	0.00025935	0.00052586	0.00083013	0.00113337	0.00139966	0.00160001	0.00171667	0.00174306	0.00168514	0.00155955	0.00139309	0.00122048	0.00108298	0.00102608
0.1068	0	7.066e-05	0.00025955	0.00052641	0.00083114	0.00113496	0.00140189	0.00160292	0.00172025	0.00174726	0.0016899	0.00156478	0.00139869	0.00122634	0.001089	0.00103214
0.1072	0	7.068e-05	0.00025976	0.00052695	0.00083216	0.00113655	0.00140412	0.00160584	0.00172383	0.00175147	0.00169466	0.00157001	0.00140428	0.00123219	0.00109501	0.00103821
0.1076	0	7.07e-05	0.00025996	0.00052749	0.00083317	0.00113814	0.00140635	0.00160875	0.00172741	0.00175567	0.00169942	0.00157523	0.00140987	0.00123805	0.00110102	0.00104428
0.108	0	7.071e-05	0.00026016	0.00052803	0.00083419	0.00113973	0.00140859	0.00161166	0.00173099	0.00175988	0.00170418	0.00158046	0.00141547	0.0012439	0.00110703	0.00105034
0.1084	0	7.081e-05	0.00026049	0.00052871	0.00083532	0.0011414	0.00141084	0.00161452	0.00173445	0.00176391	0.0017087	0.0015854	0.00142073	0.00124939	0.00111265	0.001056
0.1088	0	7.09e-05	0.00026081	0.00052939	0.00083645	0.00114306	0.0014131	0.00161739	0.00173792	0.00176793	0.00171322	0.00159034	0.00142599	0.00125488	0.00111827	0.00106166
0.1092	0	7.099e-05	0.00026113	0.00053006	0.00083758	0.00114473	0.00141535	0.00162026	0.00174138	0.00177196	0.00171775	0.00159528	0.00143125	0.00126037	0.00112389	0.00106732
0.1096	0	7.108e-05	0.00026146	0.00053074	0.00083871	0.0011464	0.0014176	0.00162313	0.00174485	0.00177598	0.00172227	0.00160022	0.00143651	0.00126586	0.00112951	0.00107298
0.11	0	7.118e-05	0.00026178	0.00053142	0.00083984	0.00114806	0.00141986	0.00162599	0.00174831	0.00178001	0.00172679	0.00160515	0.00144178	0.00127135	0.00113513	0.00107864
0.1104	0	7.127e-05	0.00026211	0.00053209	0.00084097	0.00114973	0.00142211	0.00162886	0.00175178	0.00178403	0.00173131	0.00161009	0.00144704	0.00127684	0.00114075	0.00108429
0.1108	0	7.136e-05	0.00026243	0.00053277	0.0008421	0.0011514	0.00142436	0.00163173	0.00175524	0.00178806	0.00173583	0.00161503	0.0014523	0.00128233	0.00114638	0.00108995
0.1112	0	7.146e-05	0.00026275	0.00053344	0.00084323	0.00115306	0.00142662	0.00163459	0.00175871	0.00179209	0.00174035	0.00161997	0.00145756	0.00128782	0.001152	0.00109561
0.1116	0	7.158e-05	0.00026315	0.00053423	0.00084452	0.00115492	0.0014291	0.00163771	0.00176245	0.00179641	0.0017452	0.00162526	0.00146321	0.00129373	0.00115809	0.0011018
0.112	0	7.171e-05	0.00026355	0.00053502	0.00084581	0.00115678	0.00143157	0.00164083	0.00176619	0.00180074	0.00175005	0.00163056	0.00146886	0.00129965	0.00116418	0.00110798
0.1124	0	7.183e-05	0.00026395	0.00053581	0.00084709	0.00115864	0.00143405	0.00164395	0.00176994	0.00180507	0.0017549	0.00163585	0.00147451	0.00130556	0.00117028	0.00111417
0.1128	0	7.196e-05	0.00026434	0.00053661	0.00084838	0.0011605	0.00143653	0.00164707	0.00177368	0.0018094	0.00175975	0.00164114	0.00148016	0.00131147	0.00117637	0.00112035
0.1132	0	7.209e-05	0.00026474	0.0005374	0.00084966	0.00116236	0.00143901	0.00165019	0.00177742	0.00181373	0.0017646	0.00164644	0.00148581	0.00131739	0.00118246	0.00112654
0.1136	0	7.221e-05	0.00026514	0.00053819	0.00085095	0.00116422	0.00144148	0.00165331	0.00178116	0.00181805	0.00176945	0.00165173	0.00149146	0.0013233	0.00118855	0.00113272
0.114	0	7.234e-05	0.00026554	0.00053898	0.00085224	0.00116607	0.00144396	0.00165643	0.0017849	0.00182238	0.0017743	0.00165703	0.00149711	0.00132922	0.00119465	0.00113891
0.1144	0	7.246e-05	0.00026594	0.00053977	0.00085352	0.00116793	0.00144644	0.00165955	0.00178865	0.00182671	0.00177915	0.00166232	0.00150276	0.00133513	0.00120074	0.00114509
0.1148	0	7.243e-05	0.00026604	0.00054017	0.00085436	0.00116929	0.0014484	0.00166215	0.00179188	0.00183055	0.00178353	0.00166716	0.00150794	0.00134055	0.00120629	0.00115065
0.1152	0	7.241e-05	0.00026615	0.00054057	0.00085519	0.00117066	0.00145036	0.00166475	0.00179512	0.00183439	0.00178791	0.00167199	0.00151313	0.00134597	0.00121183	0.00115621
0.1156	0	7.238e-05	0.00026626	0.00054098	0.00085602	0.00117202	0.00145232	0.00166735	0.00179835	0.00183823	0.00179229	0.00167682	0.00151831	0.0013514	0.00121738	0.00116177
0.116	0	7.235e-05	0.00026637	0.00054138	0.00085685	0.00117338	0.00145428	0.00166995	0.00180159	0.00184207	0.00179667	0.00168166	0.0015235	0.00135682	0.00122293	0.00116732
0.1164	0	7.232e-05	0.00026648	0.00054179	0.00085769	0.00117474	0.00145625	0.00167256	0.00180482	0.00184591	0.00180105	0.00168649	0.00152868	0.00136224	0.00122847	0.00117288
0.1168	0	7.229e-05	0.00026659	0.00054219	0.00085852	0.00117611	0.00145821	0.00167516	0.00180806	0.00184975	0.00180543	0.00169132	0.00153387	0.00136766	0.00123402	0.00117844
0.1172	0	7.226e-05	0.0002667	0.00054259	0.00085935	0.00117747	0.00146017	0.00167776	0.0018113	0.00185359	0.00180981	0.00169616	0.00153905	0.00137308	0.00123957	0.001184
0.1176	0	7.223e-05	0.0002668	0.000543	0.00086018	0.00117883	0.00146213	0.00168036	0.00181453	0.00185743	0.00181419	0.00170099	0.00154424	0.0013785	0.00124511	0.00118956
0.118	0	7.22e-05	0.00026691	0.0005434	0.00086102	0.00118019	0.00146409	0.00168296	0.00181777	0.00186127	0.00181856	0.00170583	0.00154942	0.00138393	0.00125066	0.00119511
0.1184	0	7.243e-05	0.00026748	0.00054439	0.00086252	0.00118226	0.00146678	0.00168628	0.00182171	0.0018658	0.00182364	0.00171135	0.00155531	0.00139008	0.00125696	0.00120144
0.1188	0	7.265e-05	0.00026804	0.00054539	0.00086402	0.00118434	0.00146946	0.0016896	0.00182565	0.00187034	0.00182871	0.00171688	0.00156121	0.00139623	0.00126326	0.00120777
0.1192	0	7.288e-05	0.00026861	0.00054638	0.00086552	0.00118641	0.00147215	0.00169292	0.0018296	0.00187487	0.00183378	0.00172241	0.0015671	0.00140238	0.00126956	0.0012141
0.1196	0	7.31e-05	0.00026917	0.00054737	0.00086702	0.00118848	0.00147483	0.00169624	0.00183354	0.00187941	0.00183885	0.00172794	0.00157299	0.00140854	0.00127585	0.00122043
0.12	0	7.332e-05	0.00026973	0.00054836	0.00086853	0.00119055	0.00147752	0.00169956	0.00183748	0.00188394	0.00184392	0.00173347	0.00157889	0.00141469	0.00128215	0.00122676
0.1204	0	7.355e-05	0.0002703	0.00054936	0.00087003	0.00119262	0.00148021	0.00170287	0.00184143	0.00188848	0.00184899	0.001739	0.00158478	0.00142084	0.00128845	0.00123309
0.1208	0	7.377e-05	0.00027086	0.00055035	0.00087153	0.00119469	0.00148289	0.00170619	0.00184537	0.00189302	0.00185406	0.00174453	0.00159068	0.00142699	0.00129475	0.00123942
0.1212	0	7.399e-05	0.00027143	0.00055134	0.00087303	0.00119677	0.00148558	0.00170951	0.00184932	0.00189755	0.00185913	0.00175006	0.00159657	0.00143314	0.00130105	0.00124575
0.1216	0	7.407e-05	0.00027172	0.00055198	0.00087414	0.00119843	0.00148786	0.00171245	0.0018529	0.00190175	0.00186388	0.00175529	0.00160219	0.00143905	0.00130715	0.00125194
0.122	0	7.414e-05	0.00027201	0.00055262	0.00087524	0.00120009	0.00149014	0.00171538	0.00185648	0.00190595	0.00186863	0.00176053	0.00160781	0.00144496	0.00131325	0.00125813
0.1224	0	7.421e-05	0.00027229	0.00055327	0.00087635	0.00120175	0.00149242	0.00171832	0.00186006	0.00191014	0.00187339	0.00176576	0.00161343	0.00145087	0.00131935	0.00126432
0.1228	0	7.428e-05	0.00027258	0.00055391	0.00087745	0.00120341	0.0014947	0.00172125	0.00186365	0.00191434	0.00187814	0.00177099	0.00161905	0.00145678	0.00132545	0.00127051
0.1232	0	7.435e-05	0.00027287	0.00055455	0.00087856	0.00120507	0.00149699	0.00172419	0.00186723	0.00191854	0.00188289	0.00177622	0.00162466	0.00146269	0.00133155	0.00127671
0.1236	0	7.442e-05	0.00027316	0.00055519	0.00087966	0.00120673	0.00149927	0.00172712	0.00187081	0.00192274	0.00188765	0.00178146	0.00163028	0.0014686	0.00133765	0.0012829
0.124	0	7.449e-05	0.00027345	0.00055583	0.00088077	0.00120839	0.00150155	0.00173006	0.0018744	0.00192693	0.0018924	0.00178669	0.0016359	0.00147451	0.00134375	0.00128909
0.1244	0	7.456e-05	0.00027374	0.00055647	0.00088187	0.00121005	0.00150383	0.00173299	0.00187798	0.00193113	0.00189716	0.00179192	0.00164152	0.00148041	0.00134985	0.00129528
0.1248	0	7.463e-05	0.00027403	0.00055711	0.00088298	0.00121171	0.00150611	0.00173593	0.00188156	0.00193533	0.00190191	0.00179716	0.00164714	0.00148632	0.00135595	0.00130147
0.1252	0	7.466e-05	0.00027426	0.00055768	0.00088401	0.0012133	0.00150833	0.00173879	0.00188507	0.00193945	0.00190656	0.00180226	0.0016526	0.00149204	0.00136182	0.00130739
0.1256	0	7.47e-05	0.00027449	0.00055825	0.00088504	0.00121489	0.00151055	0.00174166	0.00188858	0.00194356	0.00191121	0.00180737	0.00165807	0.00149775	0.00136768	0.0013133
0.126	0	7.473e-05	0.00027471	0.00055882	0.00088608	0.00121648	0.00151276	0.00174453	0.00189209	0.00194768	0.00191586	0.00181247	0.00166353	0.00150347	0.00137355	0.00131922
0.1264	0	7.476e-05	0.00027494	0.0005594	0.00088711	0.00121808	0.00151498	0.0017474	0.0018956	0.00195179	0.00192051	0.00181758	0.00166899	0.00150918	0.00137941	0.00132513
0.1268	0	7.479e-05	0.00027517	0.00055997	0.00088814	0.00121967	0.0015172	0.00175027	0.00189912	0.00195591	0.00192516	0.00182269	0.00167445	0.0015149	0.00138528	0.00133104
0.1272	0	7.482e-05	0.0002754	0.00056054	0.00088918	0.00122126	0.00151941	0.00175314	0.00190263	0.00196003	0.00192981	0.00182779	0.00167992	0.00152061	0.00139114	0.00133696
0.1276	0	7.486e-05	0.00027563	0.00056111	0.00089021	0.00122285	0.00152163	0.001756	0.00190614	0.00196414	0.00193446	0.0018329	0.00168538	0.00152633	0.00139701	0.00134287
0.128	0	7.489e-05	0.00027586	0.00056168	0.00089124	0.00122445	0.00152384	0.00175887	0.00190965	0.00196826	0.00193911	0.00183801	0.00169084	0.00153204	0.00140287	0.00134879
0.1284	0	7.497e-05	0.00027618	0.00056236	0.00089238	0.00122613	0.00152613	0.00176179	0.00191318	0.00197239	0.00194377	0.00184311	0.00169629	0.00153773	0.00140869	0.00135462
0.1288	0	7.506e-05	0.0002765	0.00056304	0.00089352	0.00122781	0.00152841	0.0017647	0.00191672	0.00197652	0.00194843	0.00184821	0.00170175	0.00154342	0.00141451	0.00136046
0.1292	0	7.514e-05	0.00027682	0.00056371	0.00089466	0.0012295	0.0015307	0.00176762	0.00192026	0.00198065	0.00195309	0.00185331	0.0017072	0.0015491	0.00142032	0.00136629
0.1296	0	7.523e-05	0.00027714	0.00056439	0.0008958	0.00123118	0.00153298	0.00177054	0.0019238	0.00198478	0.00195774	0.00185842	0.00171265	0.00155479	0.00142614	0.00137213
0.13	0	7.532e-05	0.00027746	0.00056507	0.00089693	0.00123286	0.00153527	0.00177345	0.00192734	0.00198891	0.0019624	0.00186352	0.0017181	0.00156048	0.00143196	0.00137796
0.1304	0	7.54e-05	0.00027778	0.00056574	0.00089807	0.00123454	0.00153755	0.00177637	0.00193088	0.00199304	0.00196706	0.00186862	0.00172355	0.00156617	0.00143777	0.0013838
0.1308	0	7.549e-05	0.0002781	0.00056642	0.00089921	0.00123623	0.00153984	0.00177929	0.00193442	0.00199718	0.00197171	0.00187373	0.001729	0.00157186	0.00144359	0.00138963
0.1312	0	7.557e-05	0.00027842	0.0005671	0.00090035	0.00123791	0.00154212	0.0017822	0.00193795	0.00200131	0.00197637	0.00187883	0.00173446	0.00157755	0.00144941	0.00139547
0.1316	0	7.566e-05	0.00027874	0.00056778	0.00090149	0.00123959	0.00154441	0.00178512	0.00194149	0.00200544	0.00198103	0.00188393	0.00173991	0.00158324	0.00145523	0.0014013
0.132	0	7.578e-05	0.00027912	0.00056852	0.00090269	0.00124134	0.00154677	0.00178813	0.00194514	0.00200971	0.00198586	0.00188924	0.00174559	0.00158919	0.00146132	0.00140741
0.1324	0	7.591e-05	0.0002795	0.00056927	0.0009039	0.00124309	0.00154913	0.00179113	0.00194879	0.00201398	0.00199069	0.00189455	0.00175128	0.00159514	0.00146742	0.00141352
0.1328	0	7.603e-05	0.00027988	0.00057001	0.0009051	0.00124484	0.00155149	0.00179414	0.00195244	0.00201825	0.00199552	0.00189986	0.00175697	0.00160109	0.00147351	0.00141963
0.1332	0	7.616e-05	0.00028026	0.00057076	0.0009063	0.00124659	0.00155385	0.00179715	0.00195609	0.00202252	0.00200035	0.00190517	0.00176265	0.00160704	0.00147961	0.00142575
0.1336	0	7.629e-05	0.00028064	0.00057151	0.00090751	0.00124835	0.00155621	0.00180015	0.00195974	0.00202679	0.00200518	0.00191047	0.00176834	0.00161299	0.0014857	0.00143186
0.134	0	7.641e-05	0.00028102	0.00057225	0.00090871	0.0012501	0.00155857	0.00180316	0.00196339	0.00203106	0.00201001	0.00191578	0.00177402	0.00161895	0.0014918	0.00143797
0.1344	0	7.654e-05	0.0002814	0.000573	0.00090992	0.00125185	0.00156093	0.00180617	0.00196705	0.00203533	0.00201484	0.00192109	0.00177971	0.0016249	0.0014979	0.00144408
0.1348	0	7.666e-05	0.00028178	0.00057374	0.00091112	0.0012536	0.00156329	0.00180917	0.0019707	0.0020396	0.00201967	0.0019264	0.0017854	0.00163085	0.00150399	0.00145019
0.1352	0	7.68e-05	0.0002822	0.00057457	0.00091245	0.00125551	0.00156585	0.00181242	0.00197463	0.0020442	0.00202489	0.00193217	0.00179163	0.00163747	0.00151091	0.00145731
0.1356	0	7.693e-05	0.00028262	0.0005754	0.00091378	0.00125743	0.00156842	0.00181568	0.00197857	0.0020488	0.00203011	0.00193793	0.00179787	0.00164409	0.00151782	0.00146443
0.136	0	7.707e-05	0.00028304	0.00057622	0.00091512	0.00125935	0.00157099	0.00181893	0.00198251	0.0020534	0.00203533	0.0019437	0.0018041	0.0016507	0.00152474	0.00147155
0.1364	0	7.72e-05	0.00028346	0.00057705	0.00091645	0.00126127	0.00157355	0.00182218	0.00198644	0.002058	0.00204055	0.00194946	0.00181034	0.00165732	0.00153165	0.00147867
0.1368	0	7.734e-05	0.00028389	0.00057788	0.00091778	0.00126319	0.00157612	0.00182543	0.00199038	0.00206261	0.00204577	0.00195523	0.00181657	0.00166394	0.00153857	0.00148579
0.1372	0	7.747e-05	0.00028431	0.0005787	0.00091911	0.00126511	0.00157869	0.00182868	0.00199432	0.00206721	0.00205099	0.001961	0.0018228	0.00167056	0.00154548	0.00149291
0.1376	0	7.761e-05	0.00028473	0.00057953	0.00092044	0.00126702	0.00158125	0.00183193	0.00199825	0.00207181	0.0020562	0.00196676	0.00182904	0.00167718	0.0015524	0.00150003
0.138	0	7.774e-05	0.00028515	0.00058036	0.00092177	0.00126894	0.00158382	0.00183518	0.00200219	0.00207641	0.00206142	0.00197253	0.00183527	0.00168379	0.00155931	0.00150715
0.1384	0	7.78e-05	0.00028541	0.00058095	0.0009228	0.00127049	0.00158595	0.00183792	0.00200551	0.00208027	0.00206575	0.00197725	0.00184028	0.001689	0.0015646	0.00151244
0.1388	0	7.785e-05	0.00028567	0.00058154	0.00092383	0.00127205	0.00158809	0.00184065	0.00200882	0.00208413	0.00207009	0.00198197	0.00184529	0.0016942	0.00156989	0.00151773
0.1392	0	7.791e-05	0.00028593	0.00058213	0.00092486	0.0012736	0.00159022	0.00184338	0.00201214	0.00208799	0.00207442	0.00198669	0.0018503	0.0016994	0.00157518	0.00152302
0.1396	0	7.797e-05	0.00028619	0.00058272	0.00092589	0.00127515	0.00159235	0.00184612	0.00201546	0.00209185	0.00207875	0.00199141	0.00185531	0.0017046	0.00158047	0.00152831
0.14	0	7.803e-05	0.00028645	0.00058331	0.00092692	0.0012767	0.00159449	0.00184885	0.00201878	0.00209571	0.00208308	0.00199613	0.00186032	0.00170981	0.00158577	0.0015336
0.1404	0	7.808e-05	0.00028671	0.0005839	0.00092794	0.00127826	0.00159662	0.00185159	0.0020221	0.00209957	0.00208742	0.00200085	0.00186533	0.00171501	0.00159106	0.00153889
0.1408	0	7.814e-05	0.00028697	0.00058449	0.00092897	0.00127981	0.00159875	0.00185432	0.00202541	0.00210343	0.00209175	0.00200557	0.00187033	0.00172021	0.00159635	0.00154418
0.1412	0	7.82e-05	0.00028723	0.00058508	0.00093	0.00128136	0.00160088	0.00185705	0.00202873	0.00210729	0.00209608	0.00201028	0.00187534	0.00172541	0.00160164	0.00154947
0.1416	0	7.825e-05	0.0002875	0.00058567	0.00093103	0.00128291	0.00160302	0.00185979	0.00203205	0.00211115	0.00210041	0.002015	0.00188035	0.00173062	0.00160693	0.00155476
0.142	0	7.809e-05	0.00028735	0.00058572	0.00093143	0.0012838	0.00160449	0.00186191	0.00203484	0.0021146	0.00210448	0.00201962	0.00188544	0.0017361	0.00161273	0.00156079
0.1424	0	7.793e-05	0.0002872	0.00058576	0.00093183	0.00128469	0.00160597	0.00186404	0.00203764	0.00211806	0.00210854	0.00202423	0.00189053	0.00174159	0.00161853	0.00156682
0.1428	0	7.776e-05	0.00028705	0.00058581	0.00093223	0.00128558	0.00160745	0.00186616	0.00204043	0.00212151	0.0021126	0.00202885	0.00189562	0.00174708	0.00162434	0.00157286
0.1432	0	7.76e-05	0.0002869	0.00058586	0.00093263	0.00128647	0.00160892	0.00186829	0.00204322	0.00212496	0.00211666	0.00203346	0.00190071	0.00175257	0.00163014	0.00157889
0.1436	0	7.744e-05	0.00028675	0.0005859	0.00093304	0.00128736	0.0016104	0.00187041	0.00204602	0.00212841	0.00212073	0.00203808	0.0019058	0.00175806	0.00163594	0.00158492
0.144	0	7.727e-05	0.0002866	0.00058595	0.00093344	0.00128825	0.00161188	0.00187254	0.00204881	0.00213186	0.00212479	0.00204269	0.00191088	0.00176355	0.00164175	0.00159096
0.1444	0	7.711e-05	0.00028645	0.00058599	0.00093384	0.00128914	0.00161336	0.00187466	0.0020516	0.00213532	0.00212885	0.00204731	0.00191597	0.00176904	0.00164755	0.00159699
0.1448	0	7.694e-05	0.0002863	0.00058604	0.00093424	0.00129002	0.00161483	0.00187679	0.0020544	0.00213877	0.00213291	0.00205192	0.00192106	0.00177453	0.00165335	0.00160303
0.1452	0	7.723e-05	0.00028698	0.0005872	0.00093595	0.00129234	0.00161779	0.00188039	0.00205864	0.00214362	0.00213831	0.00205776	0.00192725	0.00178093	0.00165982	0.00160942
0.1456	0	7.751e-05	0.00028766	0.00058836	0.00093766	0.00129465	0.00162074	0.001884	0.00206289	0.00214848	0.0021437	0.00206361	0.00193343	0.00178733	0.00166629	0.00161582
0.146	0	7.78e-05	0.00028834	0.00058952	0.00093937	0.00129696	0.00162369	0.0018876	0.00206714	0.00215334	0.0021491	0.00206945	0.00193962	0.00179373	0.00167276	0.00162221
0.1464	0	7.808e-05	0.00028902	0.00059069	0.00094108	0.00129927	0.00162664	0.00189121	0.00207139	0.0021582	0.00215449	0.00207529	0.0019458	0.00180013	0.00167922	0.00162861
0.1468	0	7.837e-05	0.00028971	0.00059185	0.00094279	0.00130159	0.00162959	0.00189482	0.00207564	0.00216306	0.00215988	0.00208114	0.00195199	0.00180653	0.00168569	0.00163501
0.1472	0	7.865e-05	0.00029039	0.00059301	0.0009445	0.0013039	0.00163254	0.00189842	0.00207989	0.00216791	0.00216528	0.00208698	0.00195817	0.00181293	0.00169216	0.0016414
0.1476	0	7.894e-05	0.00029107	0.00059417	0.00094621	0.00130621	0.0016355	0.00190203	0.00208414	0.00217277	0.00217067	0.00209282	0.00196436	0.00181933	0.00169863	0.0016478
0.148	0	7.922e-05	0.00029175	0.00059533	0.00094792	0.00130852	0.00163845	0.00190563	0.00208839	0.00217763	0.00217607	0.00209866	0.00197054	0.00182573	0.00170509	0.00165419
0.1484	0	7.951e-05	0.00029244	0.00059649	0.00094963	0.00131084	0.0016414	0.00190924	0.00209264	0.00218249	0.00218146	0.00210451	0.00197673	0.00183213	0.00171156	0.00166059
0.1488	0	7.957e-05	0.00029269	0.00059706	0.00095062	0.00131235	0.0016435	0.00191197	0.00209602	0.00218649	0.00218603	0.00210957	0.0019822	0.00183789	0.0017175	0.00166657
0.1492	0	7.963e-05	0.00029294	0.00059763	0.00095162	0.00131386	0.0016456	0.0019147	0.00209939	0.00219049	0.0021906	0.00211464	0.00198767	0.00184366	0.00172344	0.00167255
0.1496	0	7.969e-05	0.0002932	0.00059819	0.00095261	0.00131537	0.0016477	0.00191743	0.00210277	0.00219449	0.00219516	0.0021197	0.00199314	0.00184942	0.00172937	0.00167853
0.15	0	7.975e-05	0.00029345	0.00059876	0.00095361	0.00131688	0.0016498	0.00192016	0.00210614	0.00219849	0.00219973	0.00212476	0.00199861	0.00185519	0.00173531	0.00168452
0.1504	0	7.981e-05	0.0002937	0.00059933	0.0009546	0.00131839	0.0016519	0.00192289	0.00210952	0.00220249	0.0022043	0.00212983	0.00200408	0.00186095	0.00174125	0.0016905
0.1508	0	7.987e-05	0.00029396	0.00059989	0.0009556	0.0013199	0.001654	0.00192562	0.0021129	0.00220649	0.00220887	0.00213489	0.00200955	0.00186671	0.00174718	0.00169648
0.1512	0	7.994e-05	0.00029421	0.00060046	0.00095659	0.00132141	0.0016561	0.00192835	0.00211627	0.00221049	0.00221344	0.00213996	0.00201502	0.00187248	0.00175312	0.00170246
0.1516	0	8e-05	0.00029446	0.00060103	0.00095759	0.00132292	0.0016582	0.00193108	0.00211965	0.00221449	0.00221801	0.00214502	0.00202049	0.00187824	0.00175905	0.00170844
0.152	0	7.992e-05	0.0002945	0.00060137	0.00095838	0.0013243	0.00166025	0.00193385	0.00212315	0.00221871	0.00222287	0.00215047	0.00202645	0.00188465	0.00176586	0.00171558
0.1524	0	7.984e-05	0.00029455	0.0006017	0.00095918	0.00132568	0.0016623	0.00193663	0.00212666	0.00222292	0.00222773	0.00215591	0.00203241	0.00189106	0.00177266	0.00172272
0.1528	0	7.977e-05	0.00029459	0.00060204	0.00095998	0.00132706	0.00166435	0.0019394	0.00213017	0.00222713	0.00223259	0.00216136	0.00203838	0.00189747	0.00177946	0.00172986
0.1532	0	7.969e-05	0.00029463	0.00060238	0.00096077	0.00132844	0.0016664	0.00194217	0.00213367	0.00223134	0.00223745	0.0021668	0.00204434	0.00190387	0.00178626	0.001737
0.1536	0	7.961e-05	0.00029467	0.00060272	0.00096157	0.00132982	0.00166845	0.00194495	0.00213718	0.00223556	0.00224231	0.00217225	0.0020503	0.00191028	0.00179307	0.00174414
0.154	0	7.954e-05	0.00029471	0.00060305	0.00096237	0.0013312	0.00167051	0.00194772	0.00214068	0.00223977	0.00224717	0.00217769	0.00205626	0.00191669	0.00179987	0.00175128
0.1544	0	7.946e-05	0.00029475	0.00060339	0.00096316	0.00133258	0.00167256	0.0019505	0.00214419	0.00224398	0.00225203	0.00218314	0.00206222	0.0019231	0.00180667	0.00175841
0.1548	0	7.938e-05	0.00029479	0.00060373	0.00096396	0.00133396	0.00167461	0.00195327	0.0021477	0.00224819	0.00225689	0.00218859	0.00206818	0.00192951	0.00181347	0.00176555
0.1552	0	7.931e-05	0.00029483	0.00060407	0.00096476	0.00133534	0.00167666	0.00195604	0.0021512	0.00225241	0.00226175	0.00219403	0.00207414	0.00193591	0.00182028	0.00177269
0.1556	0	7.958e-05	0.0002955	0.0006052	0.00096642	0.00133759	0.00167951	0.00195951	0.00215525	0.00225699	0.00226679	0.00219944	0.00207982	0.00194173	0.00182612	0.00177846
0.156	0	7.986e-05	0.00029616	0.00060633	0.00096808	0.00133983	0.00168237	0.00196297	0.00215929	0.00226157	0.00227183	0.00220485	0.00208549	0.00194755	0.00183197	0.00178424
0.1564	0	8.013e-05	0.00029682	0.00060746	0.00096974	0.00134207	0.00168522	0.00196643	0.00216334	0.00226615	0.00227687	0.00221026	0.00209116	0.00195337	0.00183782	0.00179001
0.1568	0	8.041e-05	0.00029749	0.00060859	0.0009714	0.00134432	0.00168807	0.00196989	0.00216739	0.00227073	0.00228191	0.00221567	0.00209683	0.00195919	0.00184367	0.00179578
0.1572	0	8.068e-05	0.00029815	0.00060973	0.00097307	0.00134656	0.00169092	0.00197336	0.00217143	0.00227531	0.00228694	0.00222107	0.0021025	0.00196501	0.00184952	0.00180156
0.1576	0	8.096e-05	0.00029882	0.00061086	0.00097473	0.00134881	0.00169377	0.00197682	0.00217548	0.0022799	0.00229198	0.00222648	0.00210817	0.00197083	0.00185536	0.00180733
0.158	0	8.123e-05	0.00029948	0.00061199	0.00097639	0.00135105	0.00169663	0.00198028	0.00217952	0.00228448	0.00229702	0.00223189	0.00211384	0.00197665	0.00186121	0.0018131
0.1584	0	8.151e-05	0.00030014	0.00061312	0.00097805	0.00135329	0.00169948	0.00198375	0.00218357	0.00228906	0.00230206	0.0022373	0.00211951	0.00198247	0.00186706	0.00181888
0.1588	0	8.145e-05	0.00030024	0.00061358	0.00097901	0.00135485	0.00170169	0.00198663	0.00218707	0.00229313	0.00230661	0.00224227	0.00212485	0.00198816	0.00187311	0.00182532
0.1592	0	8.138e-05	0.00030034	0.00061403	0.00097996	0.0013564	0.00170391	0.00198951	0.00219058	0.00229719	0.00231117	0.00224724	0.0021302	0.00199385	0.00187916	0.00183177
0.1596	0	8.132e-05	0.00030043	0.00061449	0.00098091	0.00135796	0.00170613	0.00199239	0.00219408	0.00230125	0.00231572	0.00225222	0.00213554	0.00199953	0.00188521	0.00183821
0.16	0	8.126e-05	0.00030053	0.00061494	0.00098187	0.00135952	0.00170834	0.00199527	0.00219758	0.00230532	0.00232027	0.00225719	0.00214088	0.00200522	0.00189126	0.00184466
0.1604	0	8.12e-05	0.00030063	0.00061539	0.00098282	0.00136107	0.00171056	0.00199815	0.00220109	0.00230938	0.00232482	0.00226216	0.00214623	0.00201091	0.00189731	0.0018511
0.1608	0	8.114e-05	0.00030073	0.00061585	0.00098377	0.00136263	0.00171278	0.00200103	0.00220459	0.00231345	0.00232938	0.00226713	0.00215157	0.0020166	0.00190336	0.00185755
0.1612	0	8.108e-05	0.00030082	0.0006163	0.00098473	0.00136418	0.00171499	0.00200391	0.0022081	0.00231751	0.00233393	0.00227211	0.00215691	0.00202229	0.00190941	0.00186399
0.1616	0	8.101e-05	0.00030092	0.00061676	0.00098568	0.00136574	0.00171721	0.0020068	0.0022116	0.00232158	0.00233848	0.00227708	0.00216226	0.00202798	0.00191546	0.00187044
0.162	0	8.138e-05	0.00030196	0.00061873	0.00098875	0.00137	0.00172268	0.0020134	0.00221922	0.00233007	0.00234772	0.00228698	0.0021728	0.00203921	0.00192752	0.00188348
0.1624	0	8.175e-05	0.00030301	0.0006207	0.00099182	0.00137427	0.00172815	0.00202001	0.00222684	0.00233856	0.00235696	0.00229688	0.00218334	0.00205045	0.00193958	0.00189652
0.1628	0	8.211e-05	0.00030405	0.00062267	0.00099489	0.00137853	0.00173362	0.00202661	0.00223445	0.00234706	0.0023662	0.00230679	0.00219388	0.00206168	0.00195164	0.00190955
0.1632	0	8.248e-05	0.00030509	0.00062464	0.00099795	0.00138279	0.00173909	0.00203322	0.00224207	0.00235555	0.00237544	0.00231669	0.00220442	0.00207292	0.0019637	0.00192259
0.1636	0	8.284e-05	0.00030614	0.00062661	0.00100102	0.00138706	0.00174456	0.00203983	0.00224969	0.00236404	0.00238468	0.0023266	0.00221496	0.00208415	0.00197576	0.00193563
0.164	0	8.321e-05	0.00030718	0.00062858	0.00100409	0.00139132	0.00175003	0.00204643	0.00225731	0.00237254	0.00239392	0.0023365	0.0022255	0.00209538	0.00198782	0.00194867
0.1644	0	8.358e-05	0.00030822	0.00063055	0.00100716	0.00139559	0.0017555	0.00205304	0.00226493	0.00238103	0.00240317	0.0023464	0.00223604	0.00210662	0.00199988	0.00196171
0.1648	0	8.394e-05	0.00030927	0.00063252	0.00101023	0.00139985	0.00176097	0.00205965	0.00227255	0.00238952	0.00241241	0.00235631	0.00224658	0.00211785	0.00201194	0.00197475
0.1652	0	8.431e-05	0.00031031	0.00063449	0.00101329	0.00140411	0.00176644	0.00206625	0.00228016	0.00239802	0.00242165	0.00236621	0.00225712	0.00212909	0.00202401	0.00198778
0.1656	0	8.398e-05	0.00030973	0.00063379	0.00101256	0.00140346	0.00176598	0.00206607	0.00228031	0.00239852	0.00242247	0.00236729	0.00225832	0.00213021	0.00202483	0.0019881
0.166	0	8.364e-05	0.00030916	0.00063309	0.00101184	0.00140281	0.00176552	0.00206588	0.00228046	0.00239901	0.0024233	0.00236837	0.00225952	0.00213133	0.00202566	0.00198841
0.1664	0	8.331e-05	0.00030858	0.00063238	0.00101111	0.00140216	0.00176506	0.00206569	0.00228061	0.00239951	0.00242412	0.00236945	0.00226071	0.00213245	0.00202649	0.00198873
0.1668	0	8.298e-05	0.000308	0.00063168	0.00101038	0.0014015	0.00176459	0.00206551	0.00228076	0.00240001	0.00242495	0.00237052	0.00226191	0.00213357	0.00202732	0.00198904
0.1672	0	8.265e-05	0.00030743	0.00063098	0.00100965	0.00140085	0.00176413	0.00206532	0.0022809	0.00240051	0.00242577	0.0023716	0.0022631	0.00213469	0.00202815	0.00198935
0.1676	0	8.232e-05	0.00030685	0.00063028	0.00100892	0.0014002	0.00176367	0.00206514	0.00228105	0.00240101	0.0024266	0.00237268	0.0022643	0.00213581	0.00202898	0.00198967
0.168	0	8.198e-05	0.00030627	0.00062958	0.00100819	0.00139955	0.0017632	0.00206495	0.0022812	0.0024015	0.00242742	0.00237376	0.00226549	0.00213694	0.00202981	0.00198998
0.1684	0	8.165e-05	0.0003057	0.00062888	0.00100746	0.0013989	0.00176274	0.00206476	0.00228135	0.002402	0.00242825	0.00237484	0.00226669	0.00213806	0.00203064	0.00199029
0.1688	0	8.131e-05	0.00030492	0.00062775	0.00100613	0.00139759	0.00176166	0.0020641	0.00228123	0.0024025	0.0024294	0.00237662	0.00226901	0.00214076	0.00203346	0.00199288
0.1692	0	8.096e-05	0.00030413	0.00062661	0.00100481	0.00139628	0.00176059	0.00206344	0.00228111	0.002403	0.00243055	0.0023784	0.00227133	0.00214346	0.00203629	0.00199546
0.1696	0	8.061e-05	0.00030335	0.00062548	0.00100348	0.00139497	0.00175951	0.00206277	0.00228099	0.0024035	0.00243171	0.00238018	0.00227366	0.00214616	0.00203911	0.00199805
0.17	0	8.026e-05	0.00030257	0.00062435	0.00100216	0.00139366	0.00175843	0.00206211	0.00228087	0.002404	0.00243286	0.00238196	0.00227598	0.00214886	0.00204193	0.00200063
0.1704	0	7.992e-05	0.00030179	0.00062322	0.00100083	0.00139235	0.00175736	0.00206145	0.00228075	0.0024045	0.00243401	0.00238374	0.0022783	0.00215156	0.00204476	0.00200322
0.1708	0	7.957e-05	0.00030101	0.00062208	0.00099951	0.00139104	0.00175628	0.00206078	0.00228063	0.002405	0.00243517	0.00238552	0.00228062	0.00215426	0.00204758	0.0020058
0.1712	0	7.922e-05	0.00030023	0.00062095	0.00099818	0.00138974	0.0017552	0.00206012	0.00228052	0.0024055	0.00243632	0.0023873	0.00228295	0.00215697	0.0020504	0.00200839
0.1716	0	7.888e-05	0.00029945	0.00061982	0.00099685	0.00138843	0.00175413	0.00205946	0.0022804	0.002406	0.00243748	0.00238908	0.00228527	0.00215967	0.00205323	0.00201097
0.172	0	7.853e-05	0.00029867	0.00061868	0.00099553	0.00138712	0.00175305	0.00205879	0.00228028	0.0024065	0.00243863	0.00239086	0.00228759	0.00216237	0.00205605	0.00201356
0.1724	0	7.893e-05	0.00029953	0.00062003	0.00099739	0.00138954	0.00175607	0.00206245	0.0022846	0.00241149	0.00244425	0.00239704	0.00229423	0.00216932	0.00206314	0.00202061
0.1728	0	7.933e-05	0.00030039	0.00062138	0.00099926	0.00139196	0.00175908	0.0020661	0.00228892	0.00241647	0.00244986	0.00240322	0.00230086	0.00217627	0.00207024	0.00202766
0.1732	0	7.974e-05	0.00030125	0.00062272	0.00100112	0.00139438	0.0017621	0.00206976	0.00229324	0.00242145	0.00245548	0.0024094	0.0023075	0.00218322	0.00207733	0.00203471
0.1736	0	8.014e-05	0.00030211	0.00062407	0.00100299	0.0013968	0.00176512	0.00207341	0.00229757	0.00242644	0.00246109	0.00241558	0.00231413	0.00219017	0.00208442	0.00204177
0.174	0	8.054e-05	0.00030297	0.00062542	0.00100485	0.00139922	0.00176814	0.00207707	0.00230189	0.00243142	0.00246671	0.00242176	0.00232076	0.00219711	0.00209151	0.00204882
0.1744	0	8.094e-05	0.00030383	0.00062676	0.00100672	0.00140164	0.00177115	0.00208073	0.00230621	0.0024364	0.00247232	0.00242795	0.0023274	0.00220406	0.00209861	0.00205587
0.1748	0	8.134e-05	0.00030469	0.00062811	0.00100858	0.00140405	0.00177417	0.00208438	0.00231053	0.00244139	0.00247794	0.00243413	0.00233403	0.00221101	0.0021057	0.00206293
0.1752	0	8.175e-05	0.00030555	0.00062946	0.00101045	0.00140647	0.00177719	0.00208804	0.00231485	0.00244637	0.00248355	0.00244031	0.00234067	0.00221796	0.00211279	0.00206998
0.1756	0	8.22e-05	0.00030675	0.00063151	0.00101337	0.00141023	0.00178172	0.00209327	0.00232072	0.00245277	0.00249038	0.00244744	0.00234795	0.00222526	0.00212002	0.00207713
0.176	0	8.266e-05	0.00030795	0.00063357	0.0010163	0.00141399	0.00178626	0.00209851	0.00232658	0.00245918	0.00249721	0.00245456	0.00235523	0.00223257	0.00212725	0.00208428
0.1764	0	8.312e-05	0.00030915	0.00063563	0.00101923	0.00141775	0.00179079	0.00210375	0.00233245	0.00246558	0.00250405	0.00246169	0.00236252	0.00223987	0.00213448	0.00209142
0.1768	0	8.357e-05	0.00031035	0.00063769	0.00102216	0.00142151	0.00179533	0.00210899	0.00233831	0.00247198	0.00251088	0.00246882	0.0023698	0.00224717	0.00214171	0.00209857
0.1772	0	8.403e-05	0.00031155	0.00063974	0.00102509	0.00142527	0.00179986	0.00211422	0.00234418	0.00247838	0.00251771	0.00247595	0.00237708	0.00225447	0.00214894	0.00210572
0.1776	0	8.449e-05	0.00031275	0.0006418	0.00102802	0.00142903	0.0018044	0.00211946	0.00235004	0.00248479	0.00252454	0.00248308	0.00238437	0.00226177	0.00215617	0.00211287
0.178	0	8.495e-05	0.00031395	0.00064386	0.00103094	0.00143279	0.00180894	0.0021247	0.00235591	0.00249119	0.00253137	0.0024902	0.00239165	0.00226907	0.00216339	0.00212002
0.1784	0	8.54e-05	0.00031515	0.00064591	0.00103387	0.00143655	0.00181347	0.00212994	0.00236177	0.00249759	0.0025382	0.00249733	0.00239893	0.00227637	0.00217062	0.00212716
0.1788	0	8.586e-05	0.00031635	0.00064797	0.0010368	0.00144031	0.00181801	0.00213517	0.00236764	0.002504	0.00254503	0.00250446	0.00240622	0.00228368	0.00217785	0.00213431
0.1792	0	8.606e-05	0.00031684	0.00064885	0.00103814	0.00144219	0.00182049	0.00213829	0.00237142	0.00250842	0.00255007	0.00251005	0.00241226	0.00229005	0.00218442	0.00214093
0.1796	0	8.625e-05	0.00031734	0.00064973	0.00103949	0.00144407	0.00182297	0.00214141	0.0023752	0.00251285	0.00255511	0.00251563	0.0024183	0.00229642	0.002191	0.00214755
0.18	0	8.645e-05	0.00031783	0.00065061	0.00104083	0.00144596	0.00182545	0.00214453	0.00237898	0.00251728	0.00256015	0.00252122	0.00242434	0.0023028	0.00219757	0.00215417
0.1804	0	8.664e-05	0.00031833	0.00065149	0.00104218	0.00144784	0.00182792	0.00214765	0.00238276	0.0025217	0.00256519	0.00252681	0.00243038	0.00230917	0.00220414	0.00216079
0.1808	0	8.684e-05	0.00031882	0.00065237	0.00104352	0.00144972	0.0018304	0.00215077	0.00238654	0.00252613	0.00257023	0.00253239	0.00243642	0.00231554	0.00221071	0.00216741
0.1812	0	8.703e-05	0.00031932	0.00065325	0.00104487	0.0014516	0.00183288	0.00215389	0.00239031	0.00253056	0.00257527	0.00253798	0.00244247	0.00232192	0.00221728	0.00217403
0.1816	0	8.723e-05	0.00031981	0.00065413	0.00104621	0.00145348	0.00183536	0.00215701	0.00239409	0.00253499	0.00258031	0.00254356	0.00244851	0.00232829	0.00222385	0.00218065
0.182	0	8.742e-05	0.00032031	0.00065501	0.00104756	0.00145536	0.00183784	0.00216013	0.00239787	0.00253941	0.00258535	0.00254915	0.00245455	0.00233466	0.00223042	0.00218726
0.1824	0	8.752e-05	0.00032063	0.00065567	0.00104866	0.00145699	0.00184008	0.00216302	0.00240143	0.00254362	0.00259016	0.00255451	0.00246035	0.00234078	0.00223674	0.00219363
0.1828	0	8.762e-05	0.00032096	0.00065634	0.00104976	0.00145862	0.00184231	0.0021659	0.00240498	0.00254783	0.00259498	0.00255986	0.00246614	0.00234691	0.00224305	0.0022
0.1832	0	8.772e-05	0.00032128	0.000657	0.00105086	0.00146025	0.00184454	0.00216879	0.00240854	0.00255203	0.0025998	0.00256521	0.00247194	0.00235303	0.00224936	0.00220637
0.1836	0	8.782e-05	0.0003216	0.00065766	0.00105197	0.00146188	0.00184678	0.00217167	0.00241209	0.00255624	0.00260462	0.00257057	0.00247774	0.00235915	0.00225568	0.00221274
0.184	0	8.792e-05	0.00032192	0.00065832	0.00105307	0.00146351	0.00184901	0.00217456	0.00241565	0.00256045	0.00260943	0.00257592	0.00248354	0.00236527	0.00226199	0.00221911
0.1844	0	8.802e-05	0.00032225	0.00065899	0.00105417	0.00146514	0.00185124	0.00217744	0.0024192	0.00256465	0.00261425	0.00258128	0.00248934	0.0023714	0.00226831	0.00222548
0.1848	0	8.812e-05	0.00032257	0.00065965	0.00105527	0.00146677	0.00185348	0.00218033	0.00242276	0.00256886	0.00261907	0.00258663	0.00249514	0.00237752	0.00227462	0.00223185
0.1852	0	8.822e-05	0.00032289	0.00066031	0.00105638	0.0014684	0.00185571	0.00218321	0.00242631	0.00257307	0.00262389	0.00259199	0.00250094	0.00238364	0.00228094	0.00223822
0.1856	0	8.832e-05	0.0003232	0.00066094	0.00105742	0.00146995	0.00185787	0.00218603	0.00242982	0.00257726	0.00262873	0.00259742	0.00250686	0.00238993	0.00228745	0.00224481
0.186	0	8.842e-05	0.00032351	0.00066157	0.00105847	0.00147151	0.00186003	0.00218885	0.00243333	0.00258145	0.00263358	0.00260285	0.00251278	0.00239622	0.00229397	0.00225139
0.1864	0	8.852e-05	0.00032382	0.0006622	0.00105952	0.00147307	0.00186219	0.00219167	0.00243684	0.00258565	0.00263843	0.00260828	0.00251871	0.00240252	0.00230049	0.00225797
0.1868	0	8.862e-05	0.00032413	0.00066282	0.00106057	0.00147463	0.00186434	0.00219449	0.00244035	0.00258984	0.00264327	0.00261371	0.00252463	0.00240881	0.00230701	0.00226455
0.1872	0	8.871e-05	0.00032443	0.00066345	0.00106162	0.00147619	0.0018665	0.00219731	0.00244386	0.00259404	0.00264812	0.00261914	0.00253056	0.0024151	0.00231352	0.00227114
0.1876	0	8.881e-05	0.00032474	0.00066408	0.00106266	0.00147775	0.00186866	0.00220013	0.00244736	0.00259823	0.00265297	0.00262457	0.00253648	0.00242139	0.00232004	0.00227772
0.188	0	8.891e-05	0.00032505	0.00066471	0.00106371	0.0014793	0.00187082	0.00220295	0.00245087	0.00260243	0.00265782	0.00263	0.00254241	0.00242769	0.00232656	0.0022843
0.1884	0	8.901e-05	0.00032536	0.00066534	0.00106476	0.00148086	0.00187297	0.00220577	0.00245438	0.00260662	0.00266266	0.00263543	0.00254833	0.00243398	0.00233308	0.00229089
0.1888	0	8.911e-05	0.00032567	0.00066596	0.00106581	0.00148242	0.00187513	0.00220859	0.00245789	0.00261081	0.00266751	0.00264086	0.00255425	0.00244027	0.00233959	0.00229747
0.1892	0	8.921e-05	0.00032598	0.00066659	0.00106684	0.00148394	0.00187721	0.00221129	0.00246123	0.00261479	0.00267208	0.00264596	0.0025598	0.00244615	0.00234567	0.0023036
0.1896	0	8.931e-05	0.00032629	0.00066721	0.00106787	0.00148545	0.00187929	0.00221399	0.00246457	0.00261876	0.00267665	0.00265107	0.00256535	0.00245203	0.00235175	0.00230973
0.19	0	8.941e-05	0.0003266	0.00066784	0.0010689	0.00148697	0.00188137	0.00221669	0.00246791	0.00262274	0.00268123	0.00265617	0.0025709	0.00245791	0.00235783	0.00231586
0.1904	0	8.951e-05	0.00032691	0.00066846	0.00106993	0.00148849	0.00188346	0.00221938	0.00247125	0.00262671	0.0026858	0.00266128	0.00257645	0.00246379	0.0023639	0.00232199
0.1908	0	8.961e-05	0.00032723	0.00066909	0.00107096	0.00149001	0.00188554	0.00222208	0.00247459	0.00263069	0.00269037	0.00266638	0.002582	0.00246967	0.00236998	0.00232812
0.1912	0	8.971e-05	0.00032754	0.00066971	0.00107199	0.00149152	0.00188762	0.00222478	0.00247793	0.00263466	0.00269495	0.00267149	0.00258755	0.00247555	0.00237606	0.00233425
0.1916	0	8.981e-05	0.00032785	0.00067033	0.00107302	0.00149304	0.0018897	0.00222748	0.00248127	0.00263863	0.00269952	0.00267659	0.0025931	0.00248143	0.00238214	0.00234039
0.192	0	8.991e-05	0.00032816	0.00067096	0.00107405	0.00149456	0.00189178	0.00223018	0.00248461	0.00264261	0.00270409	0.00268169	0.00259865	0.0024873	0.00238821	0.00234652
0.1924	0	9.003e-05	0.00032851	0.00067164	0.00107518	0.0014962	0.00189401	0.00223305	0.00248813	0.00264678	0.00270886	0.00268701	0.00260441	0.00249341	0.00239454	0.00235293
0.1928	0	9.014e-05	0.00032886	0.00067233	0.0010763	0.00149784	0.00189624	0.00223592	0.00249165	0.00265094	0.00271363	0.00269232	0.00261017	0.00249952	0.00240087	0.00235934
0.1932	0	9.026e-05	0.00032921	0.00067302	0.00107743	0.00149949	0.00189847	0.00223878	0.00249518	0.00265511	0.0027184	0.00269763	0.00261594	0.00250563	0.00240719	0.00236575
0.1936	0	9.037e-05	0.00032956	0.0006737	0.00107855	0.00150113	0.0019007	0.00224165	0.0024987	0.00265928	0.00272317	0.00270294	0.0026217	0.00251173	0.00241352	0.00237216
0.194	0	9.049e-05	0.00032991	0.00067439	0.00107968	0.00150278	0.00190293	0.00224452	0.00250222	0.00266344	0.00272795	0.00270825	0.00262746	0.00251784	0.00241985	0.00237857
0.1944	0	9.06e-05	0.00033026	0.00067507	0.0010808	0.00150442	0.00190516	0.00224739	0.00250575	0.00266761	0.00273272	0.00271356	0.00263323	0.00252395	0.00242618	0.00238498
0.1948	0	9.072e-05	0.0003306	0.00067576	0.00108193	0.00150606	0.00190738	0.00225026	0.00250927	0.00267178	0.00273749	0.00271887	0.00263899	0.00253006	0.0024325	0.00239139
0.1952	0	9.084e-05	0.00033095	0.00067644	0.00108305	0.00150771	0.00190961	0.00225313	0.00251279	0.00267595	0.00274226	0.00272418	0.00264475	0.00253616	0.00243883	0.0023978
0.1956	0	9.095e-05	0.0003313	0.00067713	0.00108418	0.00150935	0.00191184	0.002256	0.00251632	0.00268011	0.00274703	0.00272949	0.00265051	0.00254227	0.00244516	0.00240421
0.196	0	9.086e-05	0.00033104	0.00067676	0.00108387	0.00150932	0.00191231	0.00225715	0.00251827	0.00268295	0.00275079	0.00273417	0.00265605	0.00254855	0.00245199	0.00241128
0.1964	0	9.077e-05	0.00033077	0.00067638	0.00108357	0.00150929	0.00191277	0.00225829	0.00252023	0.00268579	0.00275455	0.00273884	0.00266159	0.00255484	0.00245883	0.00241835
0.1968	0	9.068e-05	0.00033051	0.00067601	0.00108327	0.00150926	0.00191323	0.00225944	0.00252219	0.00268863	0.00275831	0.00274351	0.00266712	0.00256112	0.00246566	0.00242542
0.1972	0	9.058e-05	0.00033024	0.00067564	0.00108296	0.00150923	0.00191369	0.00226059	0.00252414	0.00269147	0.00276208	0.00274819	0.00267266	0.00256741	0.00247249	0.00243249
0.1976	0	9.049e-05	0.00032998	0.00067526	0.00108266	0.0015092	0.00191415	0.00226174	0.0025261	0.00269431	0.00276584	0.00275286	0.00267819	0.00257369	0.00247933	0.00243956
0.198	0	9.04e-05	0.00032971	0.00067489	0.00108236	0.00150917	0.00191461	0.00226289	0.00252805	0.00269715	0.0027696	0.00275754	0.00268373	0.00257998	0.00248616	0.00244663
0.1984	0	9.031e-05	0.00032944	0.00067452	0.00108205	0.00150914	0.00191507	0.00226404	0.00253001	0.00269999	0.00277336	0.00276221	0.00268926	0.00258626	0.00249299	0.0024537
0.1988	0	9.022e-05	0.00032918	0.00067414	0.00108175	0.00150911	0.00191554	0.00226519	0.00253197	0.00270283	0.00277712	0.00276689	0.0026948	0.00259255	0.00249983	0.00246077
0.1992	0	9.026e-05	0.00032936	0.00067458	0.00108255	0.00151037	0.00191735	0.00226762	0.00253506	0.00270657	0.00278148	0.00277181	0.00270019	0.00259828	0.00250577	0.00246676
0.1996	0	9.029e-05	0.00032954	0.00067501	0.00108335	0.00151164	0.00191917	0.00227006	0.00253815	0.00271031	0.00278584	0.00277673	0.00270557	0.00260402	0.00251171	0.00247276
0.2	0	9.033e-05	0.00032972	0.00067544	0.00108415	0.0015129	0.00192099	0.0022725	0.00254124	0.00271405	0.00279021	0.00278165	0.00271096	0.00260975	0.00251765	0.00247875
0.2004	0	9.037e-05	0.0003299	0.00067588	0.00108495	0.00151416	0.0019228	0.00227494	0.00254433	0.00271779	0.00279457	0.00278657	0.00271634	0.00261549	0.00252359	0.00248474
0.2008	0	9.041e-05	0.00033009	0.00067631	0.00108575	0.00151543	0.00192462	0.00227737	0.00254742	0.00272154	0.00279893	0.00279149	0.00272173	0.00262122	0.00252954	0.00249074
0.2012	0	9.045e-05	0.00033027	0.00067674	0.00108655	0.00151669	0.00192644	0.00227981	0.00255051	0.00272528	0.00280329	0.00279641	0.00272711	0.00262696	0.00253548	0.00249673
0.2016	0	9.049e-05	0.00033045	0.00067718	0.00108735	0.00151795	0.00192826	0.00228225	0.0025536	0.00272902	0.00280765	0.00280133	0.0027325	0.00263269	0.00254142	0.00250272
0.202	0	9.052e-05	0.00033063	0.00067761	0.00108815	0.00151922	0.00193007	0.00228469	0.00255669	0.00273276	0.00281201	0.00280625	0.00273788	0.00263843	0.00254736	0.00250871
0.2024	0	9.056e-05	0.00033081	0.00067804	0.00108895	0.00152048	0.00193189	0.00228712	0.00255978	0.0027365	0.00281638	0.00281117	0.00274327	0.00264416	0.0025533	0.00251471
0.2028	0	9.066e-05	0.00033113	0.00067868	0.00109001	0.00152205	0.00193404	0.00228992	0.00256325	0.00274063	0.00282113	0.0028165	0.00274907	0.00265031	0.00255966	0.00252112
0.2032	0	9.076e-05	0.00033144	0.00067932	0.00109107	0.00152362	0.0019362	0.00229271	0.00256671	0.00274476	0.00282589	0.00282182	0.00275486	0.00265646	0.00256602	0.00252753
0.2036	0	9.086e-05	0.00033176	0.00067996	0.00109212	0.00152518	0.00193835	0.00229551	0.00257018	0.00274889	0.00283065	0.00282715	0.00276066	0.0026626	0.00257237	0.00253394
0.204	0	9.096e-05	0.00033208	0.00068059	0.00109318	0.00152675	0.00194051	0.0022983	0.00257364	0.00275302	0.0028354	0.00283247	0.00276646	0.00266875	0.00257873	0.00254035
0.2044	0	9.106e-05	0.00033239	0.00068123	0.00109424	0.00152832	0.00194266	0.0023011	0.00257711	0.00275714	0.00284016	0.0028378	0.00277225	0.0026749	0.00258509	0.00254677
0.2048	0	9.116e-05	0.00033271	0.00068187	0.0010953	0.00152989	0.00194481	0.00230389	0.00258057	0.00276127	0.00284492	0.00284312	0.00277805	0.00268104	0.00259144	0.00255318
0.2052	0	9.126e-05	0.00033303	0.0006825	0.00109636	0.00153146	0.00194697	0.00230669	0.00258404	0.0027654	0.00284967	0.00284845	0.00278385	0.00268719	0.0025978	0.00255959
0.2056	0	9.135e-05	0.00033334	0.00068314	0.00109742	0.00153302	0.00194912	0.00230948	0.0025875	0.00276953	0.00285443	0.00285377	0.00278964	0.00269334	0.00260416	0.002566
0.206	0	9.138e-05	0.00033351	0.00068357	0.00109821	0.00153427	0.00195091	0.00231186	0.0025905	0.00277314	0.00285863	0.00285849	0.0027948	0.00269881	0.00260982	0.00257171
0.2064	0	9.14e-05	0.00033368	0.00068399	0.00109899	0.00153552	0.00195269	0.00231424	0.0025935	0.00277676	0.00286283	0.00286321	0.00279995	0.00270428	0.00261548	0.00257742
0.2068	0	9.142e-05	0.00033384	0.00068441	0.00109978	0.00153676	0.00195448	0.00231662	0.0025965	0.00278038	0.00286702	0.00286793	0.0028051	0.00270975	0.00262114	0.00258313
0.2072	0	9.144e-05	0.00033401	0.00068484	0.00110057	0.00153801	0.00195626	0.002319	0.0025995	0.00278399	0.00287122	0.00287265	0.00281025	0.00271522	0.0026268	0.00258884
0.2076	0	9.146e-05	0.00033417	0.00068526	0.00110135	0.00153926	0.00195805	0.00232138	0.0026025	0.00278761	0.00287542	0.00287737	0.0028154	0.00272069	0.00263246	0.00259455
0.208	0	9.148e-05	0.00033434	0.00068568	0.00110214	0.0015405	0.00195983	0.00232375	0.0026055	0.00279123	0.00287962	0.00288209	0.00282055	0.00272617	0.00263812	0.00260026
0.2084	0	9.15e-05	0.00033451	0.00068611	0.00110293	0.00154175	0.00196162	0.00232613	0.0026085	0.00279484	0.00288382	0.00288681	0.0028257	0.00273164	0.00264378	0.00260597
0.2088	0	9.152e-05	0.00033467	0.00068653	0.00110371	0.001543	0.0019634	0.00232851	0.0026115	0.00279846	0.00288802	0.00289153	0.00283085	0.00273711	0.00264944	0.00261168
0.2092	0	9.162e-05	0.00033501	0.00068723	0.00110489	0.00154476	0.00196586	0.00233173	0.00261551	0.00280326	0.00289357	0.00289776	0.00283766	0.00274438	0.00265702	0.0026194
0.2096	0	9.172e-05	0.00033534	0.00068792	0.00110607	0.00154653	0.00196832	0.00233495	0.00261952	0.00280807	0.00289913	0.002904	0.00284448	0.00275165	0.00266459	0.00262712
0.21	0	9.183e-05	0.00033567	0.00068861	0.00110724	0.0015483	0.00197078	0.00233818	0.00262353	0.00281287	0.00290469	0.00291024	0.0028513	0.00275893	0.00267217	0.00263484
0.2104	0	9.193e-05	0.00033601	0.00068931	0.00110842	0.00155007	0.00197324	0.0023414	0.00262755	0.00281767	0.00291025	0.00291647	0.00285811	0.0027662	0.00267975	0.00264255
0.2108	0	9.203e-05	0.00033634	0.00069	0.00110959	0.00155184	0.0019757	0.00234462	0.00263156	0.00282248	0.0029158	0.00292271	0.00286493	0.00277347	0.00268733	0.00265027
0.2112	0	9.213e-05	0.00033667	0.00069069	0.00111077	0.00155361	0.00197816	0.00234784	0.00263557	0.00282728	0.00292136	0.00292894	0.00287174	0.00278075	0.00269491	0.00265799
0.2116	0	9.223e-05	0.00033701	0.00069139	0.00111194	0.00155538	0.00198062	0.00235106	0.00263958	0.00283208	0.00292692	0.00293518	0.00287856	0.00278802	0.00270249	0.00266571
0.212	0	9.233e-05	0.00033734	0.00069208	0.00111312	0.00155715	0.00198308	0.00235428	0.00264359	0.00283689	0.00293247	0.00294142	0.00288537	0.00279529	0.00271007	0.00267343
0.2124	0	9.243e-05	0.00033768	0.00069278	0.00111429	0.00155892	0.00198554	0.0023575	0.00264761	0.00284169	0.00293803	0.00294765	0.00289219	0.00280257	0.00271765	0.00268115
0.2128	0	9.243e-05	0.00033779	0.00069312	0.00111498	0.00156006	0.00198724	0.00235984	0.00265063	0.00284541	0.00294244	0.00295267	0.00289773	0.00280852	0.00272386	0.00268743
0.2132	0	9.244e-05	0.0003379	0.00069346	0.00111566	0.00156119	0.00198893	0.00236217	0.00265365	0.00284914	0.00294684	0.0029577	0.00290328	0.00281448	0.00273006	0.00269371
0.2136	0	9.244e-05	0.00033801	0.00069379	0.00111634	0.00156233	0.00199063	0.00236451	0.00265667	0.00285286	0.00295124	0.00296272	0.00290883	0.00282043	0.00273627	0.0027
0.214	0	9.244e-05	0.00033812	0.00069413	0.00111703	0.00156347	0.00199232	0.00236684	0.00265969	0.00285659	0.00295565	0.00296774	0.00291438	0.00282639	0.00274248	0.00270628
0.2144	0	9.244e-05	0.00033823	0.00069447	0.00111771	0.00156461	0.00199402	0.00236918	0.00266271	0.00286031	0.00296005	0.00297277	0.00291993	0.00283234	0.00274869	0.00271257
0.2148	0	9.244e-05	0.00033834	0.00069481	0.0011184	0.00156574	0.00199571	0.00237151	0.00266574	0.00286404	0.00296445	0.00297779	0.00292548	0.0028383	0.0027549	0.00271885
0.2152	0	9.244e-05	0.00033845	0.00069515	0.00111908	0.00156688	0.00199741	0.00237385	0.00266876	0.00286776	0.00296886	0.00298281	0.00293102	0.00284426	0.00276111	0.00272514
0.2156	0	9.244e-05	0.00033856	0.00069549	0.00111977	0.00156802	0.0019991	0.00237618	0.00267178	0.00287148	0.00297326	0.00298783	0.00293657	0.00285021	0.00276732	0.00273142
0.216	0	9.252e-05	0.00033886	0.00069616	0.00112092	0.00156977	0.00200153	0.00237935	0.0026757	0.00287614	0.00297861	0.0029938	0.00294306	0.00285711	0.0027745	0.00273874
0.2164	0	9.26e-05	0.00033917	0.00069683	0.00112208	0.00157152	0.00200397	0.00238252	0.00267962	0.0028808	0.00298396	0.00299977	0.00294955	0.00286401	0.00278168	0.00274606
0.2168	0	9.267e-05	0.00033947	0.0006975	0.00112324	0.00157328	0.0020064	0.00238568	0.00268354	0.00288546	0.00298932	0.00300574	0.00295604	0.00287091	0.00278886	0.00275338
0.2172	0	9.275e-05	0.00033978	0.00069817	0.0011244	0.00157503	0.00200883	0.00238885	0.00268746	0.00289012	0.00299467	0.00301171	0.00296253	0.00287781	0.00279604	0.0027607
0.2176	0	9.283e-05	0.00034008	0.00069884	0.00112556	0.00157678	0.00201126	0.00239201	0.00269138	0.00289478	0.00300002	0.00301768	0.00296902	0.0028847	0.00280322	0.00276802
0.218	0	9.29e-05	0.00034039	0.00069951	0.00112672	0.00157854	0.00201369	0.00239518	0.0026953	0.00289943	0.00300537	0.00302365	0.00297551	0.0028916	0.0028104	0.00277534
0.2184	0	9.298e-05	0.00034069	0.00070018	0.00112787	0.00158029	0.00201612	0.00239835	0.00269922	0.00290409	0.00301072	0.00302962	0.002982	0.0028985	0.00281758	0.00278266
0.2188	0	9.305e-05	0.000341	0.00070084	0.00112903	0.00158204	0.00201855	0.00240151	0.00270314	0.00290875	0.00301607	0.00303559	0.00298849	0.0029054	0.00282476	0.00278998
0.2192	0	9.313e-05	0.0003413	0.00070151	0.00113019	0.00158379	0.00202098	0.00240468	0.00270705	0.00291341	0.00302142	0.00304156	0.00299498	0.0029123	0.00283195	0.0027973
0.2196	0	9.32e-05	0.00034155	0.00070203	0.00113109	0.00158517	0.00202293	0.00240726	0.00271032	0.00291737	0.00302604	0.00304679	0.00300072	0.00291845	0.00283835	0.0028038
0.22	0	9.327e-05	0.00034179	0.00070255	0.00113199	0.00158655	0.00202488	0.00240985	0.00271358	0.00292132	0.00303066	0.00305201	0.00300647	0.0029246	0.00284476	0.0028103
0.2204	0	9.334e-05	0.00034203	0.00070308	0.00113289	0.00158793	0.00202683	0.00241243	0.00271685	0.00292528	0.00303528	0.00305724	0.00301222	0.00293075	0.00285117	0.0028168
0.2208	0	9.341e-05	0.00034227	0.0007036	0.00113379	0.0015893	0.00202878	0.00241501	0.00272011	0.00292924	0.0030399	0.00306247	0.00301796	0.0029369	0.00285758	0.0028233
0.2212	0	9.348e-05	0.00034252	0.00070412	0.00113469	0.00159068	0.00203072	0.0024176	0.00272338	0.00293319	0.00304452	0.0030677	0.00302371	0.00294305	0.00286399	0.0028298
0.2216	0	9.355e-05	0.00034276	0.00070464	0.00113559	0.00159206	0.00203267	0.00242018	0.00272664	0.00293715	0.00304914	0.00307293	0.00302946	0.0029492	0.0028704	0.00283629
0.222	0	9.362e-05	0.000343	0.00070516	0.00113649	0.00159344	0.00203462	0.00242277	0.0027299	0.0029411	0.00305377	0.00307815	0.0030352	0.00295535	0.0028768	0.00284279
0.2224	0	9.369e-05	0.00034325	0.00070568	0.00113739	0.00159481	0.00203657	0.00242535	0.00273317	0.00294506	0.00305839	0.00308338	0.00304095	0.0029615	0.00288321	0.00284929
0.2228	0	9.372e-05	0.00034339	0.00070605	0.00113807	0.00159593	0.00203821	0.00242762	0.00273612	0.00294873	0.00306275	0.00308839	0.00304652	0.0029675	0.00288947	0.00285561
0.2232	0	9.375e-05	0.00034354	0.00070641	0.00113876	0.00159704	0.00203986	0.00242988	0.00273906	0.00295239	0.00306711	0.00309341	0.00305209	0.0029735	0.00289573	0.00286193
0.2236	0	9.377e-05	0.00034369	0.00070678	0.00113945	0.00159815	0.0020415	0.00243215	0.00274201	0.00295605	0.00307148	0.00309842	0.00305766	0.0029795	0.00290199	0.00286825
0.224	0	9.38e-05	0.00034383	0.00070715	0.00114014	0.00159926	0.00204315	0.00243442	0.00274496	0.00295972	0.00307584	0.00310343	0.00306324	0.0029855	0.00290825	0.00287458
0.2244	0	9.383e-05	0.00034398	0.00070751	0.00114083	0.00160037	0.0020448	0.00243668	0.0027479	0.00296338	0.00308021	0.00310845	0.00306881	0.0029915	0.00291451	0.0028809
0.2248	0	9.386e-05	0.00034413	0.00070788	0.00114152	0.00160148	0.00204644	0.00243895	0.00275085	0.00296705	0.00308457	0.00311346	0.00307438	0.0029975	0.00292077	0.00288722
0.2252	0	9.389e-05	0.00034427	0.00070825	0.00114221	0.00160259	0.00204809	0.00244122	0.0027538	0.00297071	0.00308894	0.00311847	0.00307995	0.00300351	0.00292703	0.00289354
0.2256	0	9.392e-05	0.00034442	0.00070861	0.00114289	0.00160371	0.00204973	0.00244348	0.00275674	0.00297438	0.0030933	0.00312349	0.00308552	0.00300951	0.00293329	0.00289986
0.226	0	9.395e-05	0.00034457	0.00070898	0.00114358	0.00160482	0.00205138	0.00244575	0.00275969	0.00297804	0.00309767	0.0031285	0.00309109	0.00301551	0.00293955	0.00290618
0.2264	0	9.407e-05	0.00034492	0.00070969	0.00114476	0.00160655	0.00205374	0.0024488	0.00276345	0.00298251	0.00310281	0.00313424	0.00309735	0.00302215	0.00294645	0.00291319
0.2268	0	9.418e-05	0.00034528	0.00071041	0.00114594	0.00160829	0.0020561	0.00245185	0.00276721	0.00298698	0.00310796	0.00313999	0.0031036	0.0030288	0.00295335	0.0029202
0.2272	0	9.43e-05	0.00034564	0.00071112	0.00114711	0.00161002	0.00205846	0.0024549	0.00277097	0.00299145	0.0031131	0.00314573	0.00310985	0.00303544	0.00296025	0.00292721
0.2276	0	9.442e-05	0.00034599	0.00071184	0.00114829	0.00161176	0.00206082	0.00245794	0.00277474	0.00299592	0.00311825	0.00315147	0.0031161	0.00304208	0.00296715	0.00293422
0.228	0	9.453e-05	0.00034635	0.00071255	0.00114947	0.00161349	0.00206318	0.00246099	0.0027785	0.0030004	0.0031234	0.00315722	0.00312236	0.00304873	0.00297405	0.00294123
0.2284	0	9.465e-05	0.00034671	0.00071327	0.00115064	0.00161523	0.00206555	0.00246404	0.00278226	0.00300487	0.00312854	0.00316296	0.00312861	0.00305537	0.00298095	0.00294824
0.2288	0	9.476e-05	0.00034706	0.00071398	0.00115182	0.00161696	0.00206791	0.00246709	0.00278602	0.00300934	0.00313369	0.0031687	0.00313486	0.00306202	0.00298785	0.00295525
0.2292	0	9.488e-05	0.00034742	0.0007147	0.001153	0.00161869	0.00207027	0.00247014	0.00278978	0.00301381	0.00313883	0.00317444	0.00314111	0.00306866	0.00299475	0.00296226
0.2296	0	9.5e-05	0.00034776	0.00071537	0.00115409	0.0016203	0.00207246	0.00247299	0.00279334	0.00301806	0.00314378	0.00318001	0.00314721	0.00307518	0.00300156	0.0029692
0.23	0	9.512e-05	0.00034811	0.00071604	0.00115517	0.0016219	0.00207466	0.00247584	0.00279689	0.00302232	0.00314872	0.00318557	0.00315331	0.0030817	0.00300836	0.00297614
0.2304	0	9.523e-05	0.00034845	0.0007167	0.00115626	0.00162351	0.00207686	0.00247869	0.00280044	0.00302658	0.00315367	0.00319113	0.00315941	0.00308821	0.00301517	0.00298308
0.2308	0	9.535e-05	0.00034879	0.00071737	0.00115735	0.00162511	0.00207905	0.00248155	0.00280399	0.00303083	0.00315861	0.00319669	0.00316551	0.00309473	0.00302197	0.00299002
0.2312	0	9.547e-05	0.00034914	0.00071804	0.00115844	0.00162672	0.00208125	0.0024844	0.00280754	0.00303509	0.00316355	0.00320225	0.0031716	0.00310125	0.00302877	0.00299696
0.2316	0	9.559e-05	0.00034948	0.00071871	0.00115953	0.00162832	0.00208344	0.00248725	0.0028111	0.00303934	0.0031685	0.00320782	0.0031777	0.00310777	0.00303558	0.00300389
0.232	0	9.57e-05	0.00034982	0.00071938	0.00116061	0.00162993	0.00208564	0.0024901	0.00281465	0.0030436	0.00317344	0.00321338	0.0031838	0.00311429	0.00304238	0.00301083
0.2324	0	9.582e-05	0.00035016	0.00072005	0.0011617	0.00163154	0.00208784	0.00249295	0.0028182	0.00304786	0.00317838	0.00321894	0.0031899	0.0031208	0.00304918	0.00301777
0.2328	0	9.583e-05	0.00035029	0.00072039	0.00116236	0.00163262	0.00208945	0.00249517	0.0028211	0.00305144	0.00318265	0.00322383	0.00319532	0.00312663	0.00305525	0.00302391
0.2332	0	9.584e-05	0.00035041	0.00072072	0.00116301	0.00163371	0.00209107	0.0024974	0.002824	0.00305503	0.00318692	0.00322872	0.00320074	0.00313245	0.00306132	0.00303004
0.2336	0	9.585e-05	0.00035053	0.00072106	0.00116367	0.0016348	0.00209269	0.00249962	0.00282689	0.00305862	0.00319119	0.00323361	0.00320616	0.00313827	0.00306739	0.00303617
0.234	0	9.586e-05	0.00035065	0.0007214	0.00116432	0.00163589	0.00209431	0.00250184	0.00282979	0.00306221	0.00319546	0.0032385	0.00321159	0.0031441	0.00307345	0.00304231
0.2344	0	9.588e-05	0.00035078	0.00072174	0.00116498	0.00163697	0.00209592	0.00250406	0.00283269	0.0030658	0.00319973	0.00324339	0.00321701	0.00314992	0.00307952	0.00304844
0.2348	0	9.589e-05	0.0003509	0.00072208	0.00116564	0.00163806	0.00209754	0.00250629	0.00283559	0.00306939	0.003204	0.00324829	0.00322243	0.00315574	0.00308559	0.00305457
0.2352	0	9.59e-05	0.00035102	0.00072242	0.00116629	0.00163915	0.00209916	0.00250851	0.00283848	0.00307297	0.00320827	0.00325318	0.00322785	0.00316156	0.00309166	0.00306071
0.2356	0	9.591e-05	0.00035114	0.00072276	0.00116695	0.00164024	0.00210078	0.00251073	0.00284138	0.00307656	0.00321254	0.00325807	0.00323327	0.00316739	0.00309772	0.00306684
0.236	0	9.592e-05	0.00035126	0.0007231	0.0011676	0.00164133	0.00210239	0.00251296	0.00284428	0.00308015	0.00321681	0.00326296	0.0032387	0.00317321	0.00310379	0.00307297
0.2364	0	9.597e-05	0.00035147	0.0007236	0.0011685	0.00164274	0.00210444	0.0025157	0.00284777	0.0030844	0.0032218	0.00326863	0.00324496	0.00317995	0.00311086	0.00308021
0.2368	0	9.601e-05	0.00035168	0.0007241	0.0011694	0.00164416	0.00210648	0.00251844	0.00285126	0.00308865	0.00322679	0.0032743	0.00325122	0.00318668	0.00311793	0.00308744
0.2372	0	9.606e-05	0.00035188	0.0007246	0.0011703	0.00164558	0.00210853	0.00252118	0.00285475	0.0030929	0.00323178	0.00327998	0.00325748	0.00319342	0.003125	0.00309467
0.2376	0	9.611e-05	0.00035209	0.0007251	0.0011712	0.001647	0.00211057	0.00252392	0.00285824	0.00309715	0.00323677	0.00328565	0.00326374	0.00320015	0.00313206	0.0031019
0.238	0	9.615e-05	0.00035229	0.0007256	0.0011721	0.00164842	0.00211261	0.00252666	0.00286173	0.0031014	0.00324176	0.00329132	0.00327001	0.00320689	0.00313913	0.00310913
0.2384	0	9.62e-05	0.0003525	0.00072609	0.001173	0.00164984	0.00211466	0.0025294	0.00286522	0.00310565	0.00324675	0.00329699	0.00327627	0.00321363	0.0031462	0.00311636
0.2388	0	9.625e-05	0.00035271	0.00072659	0.0011739	0.00165125	0.0021167	0.00253214	0.00286871	0.0031099	0.00325175	0.00330267	0.00328253	0.00322036	0.00315327	0.0031236
0.2392	0	9.629e-05	0.00035291	0.00072709	0.0011748	0.00165267	0.00211875	0.00253488	0.0028722	0.00311415	0.00325674	0.00330834	0.00328879	0.0032271	0.00316033	0.00313083
0.2396	0	9.649e-05	0.00035342	0.00072801	0.00117622	0.00165466	0.00212139	0.00253822	0.00287629	0.00311897	0.00326229	0.00331455	0.00329558	0.00323435	0.00316791	0.00313857
0.24	0	9.669e-05	0.00035393	0.00072893	0.00117764	0.00165665	0.00212403	0.00254156	0.00288037	0.0031238	0.00326783	0.00332076	0.00330237	0.0032416	0.00317549	0.00314632
0.2404	0	9.689e-05	0.00035445	0.00072985	0.00117905	0.00165864	0.00212667	0.00254491	0.00288445	0.00312863	0.00327338	0.00332697	0.00330916	0.00324885	0.00318307	0.00315407
0.2408	0	9.709e-05	0.00035496	0.00073077	0.00118047	0.00166063	0.00212931	0.00254825	0.00288854	0.00313345	0.00327893	0.00333319	0.00331595	0.0032561	0.00319066	0.00316181
0.2412	0	9.729e-05	0.00035547	0.00073169	0.00118189	0.00166262	0.00213195	0.0025516	0.00289262	0.00313828	0.00328448	0.0033394	0.00332273	0.00326335	0.00319824	0.00316956
0.2416	0	9.749e-05	0.00035598	0.00073261	0.00118331	0.00166461	0.00213459	0.00255494	0.0028967	0.00314311	0.00329003	0.00334561	0.00332952	0.0032706	0.00320582	0.00317731
0.242	0	9.77e-05	0.00035649	0.00073353	0.00118473	0.0016666	0.00213723	0.00255829	0.00290079	0.00314794	0.00329558	0.00335182	0.00333631	0.00327785	0.0032134	0.00318505
0.2424	0	9.79e-05	0.000357	0.00073444	0.00118614	0.00166859	0.00213987	0.00256163	0.00290487	0.00315276	0.00330113	0.00335804	0.0033431	0.0032851	0.00322098	0.0031928
0.2428	0	9.81e-05	0.00035751	0.00073536	0.00118756	0.00167058	0.00214251	0.00256498	0.00290895	0.00315759	0.00330668	0.00336425	0.00334989	0.00329235	0.00322856	0.00320055
0.2432	0	9.799e-05	0.00035739	0.00073535	0.0011878	0.00167121	0.00214366	0.00256678	0.00291149	0.0031609	0.00331076	0.00336905	0.00335531	0.00329826	0.00323477	0.00320684
0.2436	0	9.789e-05	0.00035728	0.00073534	0.00118804	0.00167183	0.00214482	0.00256858	0.00291402	0.0031642	0.00331484	0.00337384	0.00336074	0.00330417	0.00324098	0.00321314
0.244	0	9.778e-05	0.00035716	0.00073533	0.00118828	0.00167246	0.00214597	0.00257038	0.00291655	0.00316751	0.00331891	0.00337864	0.00336617	0.00331008	0.00324719	0.00321943
0.2444	0	9.768e-05	0.00035704	0.00073532	0.00118852	0.00167309	0.00214713	0.00257218	0.00291909	0.00317082	0.00332299	0.00338344	0.00337159	0.00331598	0.00325341	0.00322573
0.2448	0	9.757e-05	0.00035692	0.00073531	0.00118876	0.00167371	0.00214828	0.00257399	0.00292162	0.00317412	0.00332707	0.00338824	0.00337702	0.00332189	0.00325962	0.00323202
0.2452	0	9.747e-05	0.0003568	0.0007353	0.001189	0.00167434	0.00214944	0.00257579	0.00292415	0.00317743	0.00333115	0.00339304	0.00338244	0.0033278	0.00326583	0.00323832
0.2456	0	9.737e-05	0.00035669	0.00073529	0.00118924	0.00167497	0.0021506	0.00257759	0.00292669	0.00318074	0.00333523	0.00339784	0.00338787	0.00333371	0.00327204	0.00324461
0.246	0	9.726e-05	0.00035657	0.00073527	0.00118948	0.0016756	0.00215175	0.00257939	0.00292922	0.00318404	0.00333931	0.00340263	0.0033933	0.00333961	0.00327826	0.00325091
0.2464	0	9.728e-05	0.0003567	0.00073562	0.00119014	0.0016767	0.00215341	0.0025817	0.00293225	0.00318784	0.00334386	0.00340789	0.00339916	0.00334596	0.0032849	0.00325765
0.2468	0	9.73e-05	0.00035683	0.00073596	0.00119081	0.00167781	0.00215507	0.00258401	0.00293528	0.00319163	0.00334841	0.00341314	0.00340503	0.0033523	0.00329155	0.00326439
0.2472	0	9.731e-05	0.00035695	0.00073631	0.00119147	0.00167892	0.00215672	0.00258632	0.00293831	0.00319542	0.00335296	0.00341839	0.00341089	0.00335865	0.00329819	0.00327114
0.2476	0	9.733e-05	0.00035708	0.00073665	0.00119214	0.00168003	0.00215838	0.00258863	0.00294134	0.00319922	0.00335751	0.00342364	0.00341676	0.00336499	0.00330484	0.00327788
0.248	0	9.735e-05	0.00035721	0.000737	0.0011928	0.00168113	0.00216004	0.00259095	0.00294438	0.00320301	0.00336206	0.0034289	0.00342262	0.00337133	0.00331149	0.00328462
0.2484	0	9.736e-05	0.00035734	0.00073734	0.00119347	0.00168224	0.00216169	0.00259326	0.00294741	0.0032068	0.00336661	0.00343415	0.00342849	0.00337768	0.00331813	0.00329136
0.2488	0	9.738e-05	0.00035747	0.00073769	0.00119413	0.00168335	0.00216335	0.00259557	0.00295044	0.0032106	0.00337116	0.0034394	0.00343435	0.00338402	0.00332478	0.00329811
0.2492	0	9.74e-05	0.0003576	0.00073803	0.0011948	0.00168445	0.00216501	0.00259788	0.00295347	0.00321439	0.0033757	0.00344465	0.00344022	0.00339036	0.00333142	0.00330485
0.2496	0	9.741e-05	0.00035773	0.00073837	0.00119546	0.00168556	0.00216666	0.00260019	0.0029565	0.00321818	0.00338025	0.00344991	0.00344608	0.00339671	0.00333807	0.00331159
0.25	0	9.753e-05	0.00035804	0.00073899	0.00119646	0.00168705	0.00216873	0.0026029	0.00295993	0.00322234	0.00338514	0.00345548	0.00345225	0.00340335	0.00334502	0.00331867
0.2504	0	9.765e-05	0.00035835	0.0007396	0.00119746	0.00168853	0.00217079	0.00260562	0.00296336	0.0032265	0.00339004	0.00346105	0.00345841	0.00340998	0.00335196	0.00332575
0.2508	0	9.776e-05	0.00035866	0.00074021	0.00119846	0.00169001	0.00217285	0.00260834	0.00296679	0.00323066	0.00339493	0.00346663	0.00346457	0.00341662	0.00335891	0.00333283
0.2512	0	9.788e-05	0.00035898	0.00074083	0.00119946	0.0016915	0.00217491	0.00261105	0.00297022	0.00323482	0.00339982	0.0034722	0.00347074	0.00342325	0.00336586	0.0033399
0.2516	0	9.799e-05	0.00035929	0.00074144	0.00120046	0.00169298	0.00217697	0.00261377	0.00297365	0.00323898	0.00340471	0.00347777	0.0034769	0.00342989	0.00337281	0.00334698
0.252	0	9.811e-05	0.0003596	0.00074205	0.00120146	0.00169446	0.00217904	0.00261649	0.00297708	0.00324314	0.0034096	0.00348335	0.00348306	0.00343653	0.00337975	0.00335406
0.2524	0	9.822e-05	0.00035992	0.00074266	0.00120246	0.00169595	0.0021811	0.0026192	0.00298052	0.0032473	0.00341449	0.00348892	0.00348923	0.00344316	0.0033867	0.00336114
0.2528	0	9.834e-05	0.00036023	0.00074328	0.00120346	0.00169743	0.00218316	0.00262192	0.00298395	0.00325146	0.00341938	0.00349449	0.00349539	0.0034498	0.00339365	0.00336822
0.2532	0	9.834e-05	0.00036032	0.00074356	0.00120406	0.00169847	0.00218475	0.00262415	0.0029869	0.00325515	0.00342381	0.00349961	0.00350111	0.003456	0.00340017	0.00337488
0.2536	0	9.833e-05	0.0003604	0.00074385	0.00120467	0.00169951	0.00218633	0.00262639	0.00298985	0.00325885	0.00342823	0.00350473	0.00350683	0.0034622	0.00340669	0.00338154
0.254	0	9.833e-05	0.00036049	0.00074413	0.00120527	0.00170055	0.00218792	0.00262862	0.00299279	0.00326254	0.00343266	0.00350984	0.00351255	0.0034684	0.00341322	0.0033882
0.2544	0	9.833e-05	0.00036058	0.00074441	0.00120588	0.00170159	0.00218951	0.00263085	0.00299574	0.00326623	0.00343709	0.00351496	0.00351827	0.0034746	0.00341974	0.00339486
0.2548	0	9.833e-05	0.00036067	0.0007447	0.00120648	0.00170263	0.00219109	0.00263309	0.00299869	0.00326992	0.00344151	0.00352008	0.00352399	0.0034808	0.00342626	0.00340153
0.2552	0	9.832e-05	0.00036075	0.00074498	0.00120708	0.00170366	0.00219268	0.00263532	0.00300164	0.00327361	0.00344594	0.0035252	0.00352971	0.00348699	0.00343278	0.00340819
0.2556	0	9.832e-05	0.00036084	0.00074527	0.00120769	0.0017047	0.00219427	0.00263756	0.00300459	0.0032773	0.00345037	0.00353032	0.00353543	0.00349319	0.00343931	0.00341485
0.256	0	9.832e-05	0.00036093	0.00074555	0.00120829	0.00170574	0.00219586	0.00263979	0.00300754	0.00328099	0.00345479	0.00353543	0.00354115	0.00349939	0.00344583	0.00342151
0.2564	0	9.833e-05	0.00036103	0.00074584	0.00120888	0.00170676	0.00219742	0.00264201	0.00301052	0.00328476	0.00345937	0.00354078	0.00354718	0.00350597	0.00345277	0.00342859
0.2568	0	9.834e-05	0.00036113	0.00074614	0.00120947	0.00170778	0.00219898	0.00264424	0.00301349	0.00328854	0.00346394	0.00354612	0.0035532	0.00351254	0.00345971	0.00343568
0.2572	0	9.835e-05	0.00036124	0.00074643	0.00121006	0.0017088	0.00220054	0.00264646	0.00301646	0.00329231	0.00346852	0.00355147	0.00355923	0.00351912	0.00346665	0.00344276
0.2576	0	9.836e-05	0.00036134	0.00074672	0.00121065	0.00170982	0.0022021	0.00264868	0.00301944	0.00329608	0.0034731	0.00355682	0.00356526	0.00352569	0.00347359	0.00344984
0.258	0	9.837e-05	0.00036144	0.00074702	0.00121124	0.00171084	0.00220366	0.00265091	0.00302241	0.00329986	0.00347767	0.00356216	0.00357129	0.00353226	0.00348052	0.00345692
0.2584	0	9.838e-05	0.00036154	0.00074731	0.00121183	0.00171186	0.00220522	0.00265313	0.00302538	0.00330363	0.00348225	0.00356751	0.00357732	0.00353884	0.00348746	0.00346401
0.2588	0	9.839e-05	0.00036164	0.0007476	0.00121242	0.00171288	0.00220678	0.00265535	0.00302836	0.0033074	0.00348682	0.00357285	0.00358334	0.00354541	0.0034944	0.00347109
0.2592	0	9.84e-05	0.00036175	0.00074789	0.00121301	0.0017139	0.00220834	0.00265758	0.00303133	0.00331118	0.0034914	0.0035782	0.00358937	0.00355199	0.00350134	0.00347817
0.2596	0	9.841e-05	0.00036185	0.00074819	0.00121361	0.00171491	0.0022099	0.0026598	0.0030343	0.00331495	0.00349597	0.00358354	0.0035954	0.00355856	0.00350828	0.00348525
0.26	0	9.862e-05	0.00036238	0.00074913	0.00121504	0.00171691	0.00221252	0.00266308	0.00303827	0.00331959	0.00350127	0.00358944	0.00360182	0.0035654	0.00351543	0.00349258
0.2604	0	9.883e-05	0.00036292	0.00075008	0.00121647	0.0017189	0.00221513	0.00266635	0.00304223	0.00332424	0.00350657	0.00359534	0.00360824	0.00357224	0.00352258	0.0034999
0.2608	0	9.905e-05	0.00036345	0.00075103	0.0012179	0.00172089	0.00221774	0.00266963	0.00304619	0.00332889	0.00351186	0.00360123	0.00361466	0.00357909	0.00352973	0.00350723
0.2612	0	9.926e-05	0.00036399	0.00075198	0.00121933	0.00172288	0.00222036	0.0026729	0.00305015	0.00333353	0.00351716	0.00360713	0.00362108	0.00358593	0.00353687	0.00351455
0.2616	0	9.947e-05	0.00036452	0.00075292	0.00122077	0.00172488	0.00222297	0.00267618	0.00305411	0.00333818	0.00352246	0.00361303	0.00362749	0.00359277	0.00354402	0.00352188
0.262	0	9.969e-05	0.00036506	0.00075387	0.0012222	0.00172687	0.00222559	0.00267946	0.00305808	0.00334282	0.00352775	0.00361892	0.00363391	0.00359961	0.00355117	0.0035292
0.2624	0	9.99e-05	0.00036559	0.00075482	0.00122363	0.00172886	0.0022282	0.00268273	0.00306204	0.00334747	0.00353305	0.00362482	0.00364033	0.00360645	0.00355832	0.00353653
0.2628	0	0.00010011	0.00036613	0.00075576	0.00122506	0.00173086	0.00223082	0.00268601	0.003066	0.00335211	0.00353835	0.00363071	0.00364675	0.00361329	0.00356547	0.00354385
0.2632	0	0.00010003	0.00036603	0.00075576	0.0012253	0.00173148	0.00223198	0.00268786	0.00306865	0.00335562	0.00354273	0.00363594	0.00365272	0.00361986	0.00357243	0.00355098
0.2636	0	9.994e-05	0.00036593	0.00075576	0.00122553	0.00173211	0.00223315	0.00268972	0.0030713	0.00335914	0.00354711	0.00364116	0.00365868	0.00362642	0.0035794	0.00355811
0.264	0	9.985e-05	0.00036583	0.00075576	0.00122577	0.00173273	0.00223432	0.00269157	0.00307396	0.00336265	0.00355149	0.00364638	0.00366465	0.00363298	0.00358636	0.00356524
0.2644	0	9.977e-05	0.00036573	0.00075576	0.00122601	0.00173336	0.00223549	0.00269343	0.00307661	0.00336616	0.00355587	0.0036516	0.00367062	0.00363954	0.00359333	0.00357237
0.2648	0	9.968e-05	0.00036563	0.00075576	0.00122624	0.00173398	0.00223666	0.00269528	0.00307926	0.00336967	0.00356026	0.00365682	0.00367659	0.0036461	0.00360029	0.0035795
0.2652	0	9.96e-05	0.00036553	0.00075576	0.00122648	0.00173461	0.00223783	0.00269714	0.00308191	0.00337319	0.00356464	0.00366204	0.00368255	0.00365267	0.00360726	0.00358663
0.2656	0	9.951e-05	0.00036543	0.00075575	0.00122671	0.00173524	0.002239	0.00269899	0.00308456	0.0033767	0.00356902	0.00366727	0.00368852	0.00365923	0.00361422	0.00359376
0.266	0	9.943e-05	0.00036533	0.00075575	0.00122695	0.00173586	0.00224017	0.00270085	0.00308721	0.00338021	0.0035734	0.00367249	0.00369449	0.00366579	0.00362119	0.00360089
0.2664	0	9.934e-05	0.00036523	0.00075575	0.00122718	0.00173649	0.00224133	0.0027027	0.00308987	0.00338372	0.00357778	0.00367771	0.00370045	0.00367235	0.00362815	0.00360802
0.2668	0	9.945e-05	0.00036551	0.00075629	0.00122806	0.0017378	0.0022432	0.00270521	0.0030931	0.00338772	0.00358255	0.00368322	0.00370662	0.00367905	0.00363522	0.00361526
0.2672	0	9.955e-05	0.00036579	0.00075683	0.00122893	0.00173912	0.00224506	0.00270772	0.00309633	0.00339172	0.00358731	0.00368872	0.00371278	0.00368575	0.00364228	0.0036225
0.2676	0	9.966e-05	0.00036607	0.00075736	0.0012298	0.00174043	0.00224693	0.00271022	0.00309956	0.00339572	0.00359208	0.00369423	0.00371894	0.00369244	0.00364935	0.00362974
0.268	0	9.977e-05	0.00036635	0.0007579	0.00123067	0.00174175	0.00224879	0.00271273	0.00310279	0.00339972	0.00359685	0.00369973	0.00372511	0.00369914	0.00365642	0.00363698
0.2684	0	9.988e-05	0.00036663	0.00075844	0.00123155	0.00174307	0.00225066	0.00271523	0.00310602	0.00340372	0.00360161	0.00370524	0.00373127	0.00370584	0.00366348	0.00364421
0.2688	0	9.999e-05	0.00036691	0.00075898	0.00123242	0.00174438	0.00225252	0.00271774	0.00310924	0.00340772	0.00360638	0.00371075	0.00373744	0.00371253	0.00367055	0.00365145
0.2692	0	0.00010009	0.00036719	0.00075951	0.00123329	0.0017457	0.00225439	0.00272025	0.00311247	0.00341172	0.00361114	0.00371625	0.0037436	0.00371923	0.00367761	0.00365869
0.2696	0	0.0001002	0.00036747	0.00076005	0.00123417	0.00174702	0.00225625	0.00272275	0.0031157	0.00341572	0.00361591	0.00372176	0.00374976	0.00372593	0.00368468	0.00366593
0.27	0	0.00010021	0.00036754	0.00076026	0.00123463	0.00174784	0.00225758	0.00272472	0.00311841	0.00341925	0.00362028	0.00372694	0.00375568	0.00373244	0.0036916	0.00367301
0.2704	0	0.00010023	0.00036761	0.00076048	0.00123509	0.00174867	0.00225891	0.00272668	0.00312112	0.00342277	0.00362465	0.00373212	0.0037616	0.00373896	0.00369852	0.0036801
0.2708	0	0.00010024	0.00036767	0.00076069	0.00123555	0.00174949	0.00226023	0.00272865	0.00312382	0.0034263	0.00362902	0.00373731	0.00376752	0.00374547	0.00370544	0.00368718
0.2712	0	0.00010025	0.00036774	0.0007609	0.00123601	0.00175032	0.00226156	0.00273062	0.00312653	0.00342983	0.00363339	0.00374249	0.00377343	0.00375199	0.00371236	0.00369427
0.2716	0	0.00010026	0.00036781	0.00076111	0.00123647	0.00175115	0.00226288	0.00273258	0.00312924	0.00343336	0.00363776	0.00374767	0.00377935	0.0037585	0.00371928	0.00370135
0.272	0	0.00010027	0.00036788	0.00076132	0.00123693	0.00175197	0.00226421	0.00273455	0.00313194	0.00343688	0.00364213	0.00375285	0.00378527	0.00376502	0.0037262	0.00370844
0.2724	0	0.00010029	0.00036795	0.00076154	0.00123739	0.0017528	0.00226554	0.00273652	0.00313465	0.00344041	0.0036465	0.00375803	0.00379118	0.00377153	0.00373312	0.00371552
0.2728	0	0.0001003	0.00036801	0.00076175	0.00123786	0.00175363	0.00226686	0.00273848	0.00313736	0.00344394	0.00365087	0.00376322	0.0037971	0.00377805	0.00374004	0.00372261
0.2732	0	0.00010039	0.00036824	0.00076217	0.00123857	0.00175474	0.00226848	0.00274074	0.00314037	0.00344776	0.00365554	0.00376872	0.00380335	0.0037849	0.00374731	0.00373003
0.2736	0	0.00010047	0.00036846	0.00076259	0.00123928	0.00175585	0.0022701	0.002743	0.00314338	0.00345159	0.00366022	0.00377422	0.0038096	0.00379176	0.00375459	0.00373746
0.274	0	0.00010056	0.00036869	0.00076302	0.00124	0.00175696	0.00227173	0.00274526	0.00314639	0.00345541	0.0036649	0.00377973	0.00381584	0.00379862	0.00376186	0.00374489
0.2744	0	0.00010065	0.00036892	0.00076344	0.00124071	0.00175807	0.00227335	0.00274752	0.0031494	0.00345923	0.00366958	0.00378523	0.00382209	0.00380547	0.00376913	0.00375232
0.2748	0	0.00010073	0.00036914	0.00076386	0.00124143	0.00175918	0.00227497	0.00274978	0.0031524	0.00346306	0.00367425	0.00379074	0.00382834	0.00381233	0.0037764	0.00375975
0.2752	0	0.00010082	0.00036937	0.00076429	0.00124214	0.00176029	0.00227659	0.00275204	0.00315541	0.00346688	0.00367893	0.00379624	0.00383459	0.00381919	0.00378367	0.00376717
0.2756	0	0.00010091	0.00036959	0.00076471	0.00124286	0.0017614	0.00227821	0.00275429	0.00315842	0.00347071	0.00368361	0.00380174	0.00384083	0.00382604	0.00379095	0.0037746
0.276	0	0.000101	0.00036982	0.00076513	0.00124357	0.00176251	0.00227983	0.00275655	0.00316143	0.00347453	0.00368829	0.00380725	0.00384708	0.0038329	0.00379822	0.00378203
0.2764	0	0.00010108	0.00037005	0.00076555	0.00124429	0.00176363	0.00228145	0.00275881	0.00316444	0.00347836	0.00369296	0.00381275	0.00385333	0.00383976	0.00380549	0.00378946
0.2768	0	0.00010118	0.00037032	0.00076612	0.00124525	0.00176509	0.00228354	0.00276161	0.00316802	0.00348276	0.00369819	0.00381878	0.00386007	0.0038471	0.00381329	0.00379752
0.2772	0	0.00010127	0.0003706	0.00076668	0.00124621	0.00176656	0.00228562	0.0027644	0.0031716	0.00348717	0.00370342	0.00382481	0.00386681	0.00385444	0.00382108	0.00380558
0.2776	0	0.00010137	0.00037087	0.00076724	0.00124717	0.00176803	0.0022877	0.0027672	0.00317517	0.00349157	0.00370865	0.00383084	0.00387355	0.00386179	0.00382887	0.00381363
0.278	0	0.00010147	0.00037115	0.0007678	0.00124812	0.0017695	0.00228978	0.00276999	0.00317875	0.00349598	0.00371388	0.00383688	0.00388029	0.00386913	0.00383667	0.00382169
0.2784	0	0.00010156	0.00037142	0.00076837	0.00124908	0.00177097	0.00229186	0.00277279	0.00318233	0.00350038	0.00371911	0.00384291	0.00388703	0.00387647	0.00384446	0.00382975
0.2788	0	0.00010166	0.00037169	0.00076893	0.00125004	0.00177244	0.00229395	0.00277558	0.0031859	0.00350479	0.00372434	0.00384894	0.00389377	0.00388381	0.00385225	0.00383781
0.2792	0	0.00010176	0.00037197	0.00076949	0.001251	0.00177391	0.00229603	0.00277838	0.00318948	0.00350919	0.00372957	0.00385497	0.00390051	0.00389115	0.00386005	0.00384587
0.2796	0	0.00010185	0.00037224	0.00077005	0.00125196	0.00177537	0.00229811	0.00278117	0.00319306	0.0035136	0.0037348	0.003861	0.00390725	0.0038985	0.00386784	0.00385393
0.28	0	0.00010189	0.00037234	0.00077025	0.00125234	0.00177602	0.00229914	0.00278271	0.0031952	0.00351643	0.00373837	0.00386528	0.00391217	0.00390392	0.00387358	0.00385974
0.2804	0	0.00010193	0.00037244	0.00077045	0.00125272	0.00177666	0.00230017	0.00278424	0.00319735	0.00351927	0.00374193	0.00386955	0.0039171	0.00390935	0.00387932	0.00386555
0.2808	0	0.00010197	0.00037254	0.00077065	0.00125309	0.00177731	0.0023012	0.00278578	0.0031995	0.0035221	0.00374549	0.00387383	0.00392202	0.00391478	0.00388507	0.00387136
0.2812	0	0.000102	0.00037264	0.00077085	0.00125347	0.00177795	0.00230223	0.00278731	0.00320164	0.00352493	0.00374905	0.00387811	0.00392694	0.0039202	0.00389081	0.00387716
0.2816	0	0.00010204	0.00037274	0.00077105	0.00125385	0.00177859	0.00230326	0.00278885	0.00320379	0.00352777	0.00375262	0.00388239	0.00393186	0.00392563	0.00389655	0.00388297
0.282	0	0.00010208	0.00037284	0.00077125	0.00125422	0.00177924	0.00230429	0.00279038	0.00320594	0.0035306	0.00375618	0.00388667	0.00393678	0.00393106	0.00390229	0.00388878
0.2824	0	0.00010212	0.00037294	0.00077145	0.0012546	0.00177988	0.00230532	0.00279192	0.00320808	0.00353343	0.00375974	0.00389095	0.00394171	0.00393648	0.00390804	0.00389459
0.2828	0	0.00010215	0.00037304	0.00077165	0.00125498	0.00178053	0.00230636	0.00279345	0.00321023	0.00353627	0.0037633	0.00389523	0.00394663	0.00394191	0.00391378	0.0039004
0.2832	0	0.00010219	0.00037314	0.00077184	0.00125535	0.00178117	0.00230739	0.00279499	0.00321237	0.0035391	0.00376687	0.0038995	0.00395155	0.00394734	0.00391952	0.00390621
0.2836	0	0.00010209	0.00037297	0.00077167	0.00125529	0.00178136	0.00230798	0.00279615	0.00321425	0.00354179	0.00377044	0.00390395	0.00395681	0.00395329	0.00392597	0.00391289
0.284	0	0.00010199	0.0003728	0.0007715	0.00125523	0.00178154	0.00230856	0.0027973	0.00321613	0.00354449	0.003774	0.00390839	0.00396208	0.00395924	0.00393241	0.00391956
0.2844	0	0.00010189	0.00037262	0.00077133	0.00125517	0.00178173	0.00230915	0.00279846	0.003218	0.00354718	0.00377757	0.00391284	0.00396734	0.00396519	0.00393886	0.00392624
0.2848	0	0.00010179	0.00037245	0.00077115	0.00125511	0.00178192	0.00230974	0.00279962	0.00321988	0.00354987	0.00378114	0.00391728	0.00397261	0.00397115	0.0039453	0.00393291
0.2852	0	0.00010168	0.00037228	0.00077098	0.00125505	0.0017821	0.00231033	0.00280078	0.00322175	0.00355256	0.00378471	0.00392173	0.00397787	0.0039771	0.00395175	0.00393959
0.2856	0	0.00010158	0.00037211	0.00077081	0.00125499	0.00178229	0.00231092	0.00280194	0.00322363	0.00355525	0.00378828	0.00392617	0.00398314	0.00398305	0.0039582	0.00394626
0.286	0	0.00010148	0.00037194	0.00077064	0.00125493	0.00178247	0.00231151	0.0028031	0.0032255	0.00355795	0.00379185	0.00393062	0.0039884	0.003989	0.00396464	0.00395294
0.2864	0	0.00010138	0.00037177	0.00077046	0.00125487	0.00178266	0.0023121	0.00280426	0.00322738	0.00356064	0.00379541	0.00393506	0.00399367	0.00399496	0.00397109	0.00395961
0.2868	0	0.00010134	0.00037169	0.0007704	0.00125491	0.00178295	0.00231277	0.00280549	0.00322934	0.00356346	0.00379916	0.00393974	0.00399922	0.00400124	0.00397788	0.0039666
0.2872	0	0.0001013	0.0003716	0.00077034	0.00125496	0.00178323	0.00231344	0.00280672	0.0032313	0.00356628	0.00380291	0.00394442	0.00400477	0.00400752	0.00398468	0.0039736
0.2876	0	0.00010125	0.00037152	0.00077027	0.001255	0.00178352	0.00231411	0.00280795	0.00323326	0.0035691	0.00380665	0.0039491	0.00401031	0.00401381	0.00399147	0.00398059
0.288	0	0.00010121	0.00037144	0.00077021	0.00125505	0.0017838	0.00231478	0.00280919	0.00323522	0.00357192	0.0038104	0.00395378	0.00401586	0.00402009	0.00399827	0.00398759
0.2884	0	0.00010117	0.00037136	0.00077015	0.0012551	0.00178409	0.00231545	0.00281042	0.00323718	0.00357474	0.00381415	0.00395846	0.00402141	0.00402637	0.00400506	0.00399458
0.2888	0	0.00010113	0.00037128	0.00077009	0.00125514	0.00178437	0.00231612	0.00281165	0.00323914	0.00357756	0.0038179	0.00396314	0.00402696	0.00403266	0.00401185	0.00400157
0.2892	0	0.00010109	0.0003712	0.00077002	0.00125519	0.00178466	0.00231679	0.00281288	0.0032411	0.00358038	0.00382164	0.00396782	0.00403251	0.00403894	0.00401865	0.00400857
0.2896	0	0.00010104	0.00037112	0.00076996	0.00125523	0.00178495	0.00231746	0.00281411	0.00324306	0.0035832	0.00382539	0.0039725	0.00403806	0.00404522	0.00402544	0.00401556
0.29	0	0.000101	0.00037103	0.0007699	0.00125528	0.00178523	0.00231813	0.00281535	0.00324502	0.00358602	0.00382914	0.00397719	0.00404361	0.00405151	0.00403224	0.00402255
0.2904	0	0.00010116	0.00037143	0.00077062	0.00125645	0.00178698	0.00232059	0.00281862	0.00324922	0.00359118	0.00383529	0.00398429	0.00405156	0.00406017	0.00404144	0.00403206
0.2908	0	0.00010132	0.00037183	0.00077135	0.00125762	0.00178873	0.00232304	0.0028219	0.00325341	0.00359635	0.00384145	0.00399138	0.00405951	0.00406884	0.00405064	0.00404156
0.2912	0	0.00010148	0.00037223	0.00077207	0.0012588	0.00179048	0.00232549	0.00282518	0.00325761	0.00360152	0.00384761	0.00399848	0.00406746	0.00407751	0.00405984	0.00405107
0.2916	0	0.00010164	0.00037262	0.0007728	0.00125997	0.00179223	0.00232794	0.00282846	0.00326181	0.00360669	0.00385377	0.00400558	0.00407541	0.00408618	0.00406904	0.00406057
0.292	0	0.0001018	0.00037302	0.00077352	0.00126114	0.00179397	0.0023304	0.00283174	0.003266	0.00361186	0.00385993	0.00401268	0.00408336	0.00409484	0.00407824	0.00407008
0.2924	0	0.00010196	0.00037342	0.00077425	0.00126231	0.00179572	0.00233285	0.00283501	0.0032702	0.00361703	0.00386609	0.00401978	0.00409131	0.00410351	0.00408745	0.00407959
0.2928	0	0.00010211	0.00037382	0.00077497	0.00126349	0.00179747	0.0023353	0.00283829	0.00327439	0.0036222	0.00387225	0.00402688	0.00409926	0.00411218	0.00409665	0.00408909
0.2932	0	0.00010227	0.00037421	0.0007757	0.00126466	0.00179922	0.00233775	0.00284157	0.00327859	0.00362736	0.00387841	0.00403398	0.00410721	0.00412084	0.00410585	0.0040986
0.2936	0	0.00010224	0.00037412	0.00077556	0.00126454	0.00179922	0.002338	0.00284225	0.00327985	0.00362936	0.00388121	0.00403763	0.00411165	0.00412593	0.00411138	0.00410426
0.294	0	0.00010221	0.00037403	0.00077542	0.00126442	0.00179921	0.00233825	0.00284293	0.00328112	0.00363135	0.00388402	0.00404128	0.00411608	0.00413101	0.0041169	0.00410992
0.2944	0	0.00010218	0.00037394	0.00077528	0.0012643	0.00179921	0.0023385	0.0028436	0.00328238	0.00363334	0.00388682	0.00404493	0.00412052	0.00413609	0.00412243	0.00411558
0.2948	0	0.00010215	0.00037384	0.00077514	0.00126418	0.0017992	0.00233875	0.00284428	0.00328365	0.00363533	0.00388963	0.00404857	0.00412495	0.00414117	0.00412795	0.00412124
0.2952	0	0.00010211	0.00037375	0.000775	0.00126405	0.0017992	0.002339	0.00284496	0.00328491	0.00363732	0.00389243	0.00405222	0.00412939	0.00414625	0.00413348	0.0041269
0.2956	0	0.00010208	0.00037366	0.00077486	0.00126393	0.00179919	0.00233925	0.00284564	0.00328617	0.00363932	0.00389523	0.00405587	0.00413382	0.00415134	0.004139	0.00413256
0.296	0	0.00010205	0.00037356	0.00077473	0.00126381	0.00179919	0.0023395	0.00284631	0.00328744	0.00364131	0.00389804	0.00405952	0.00413826	0.00415642	0.00414453	0.00413822
0.2964	0	0.00010202	0.00037347	0.00077459	0.00126369	0.00179918	0.00233975	0.00284699	0.0032887	0.0036433	0.00390084	0.00406316	0.00414269	0.0041615	0.00415006	0.00414388
0.2968	0	0.00010207	0.0003736	0.00077484	0.00126415	0.00179996	0.00234098	0.00284882	0.00329129	0.00364675	0.00390523	0.00406849	0.0041489	0.00416847	0.00415758	0.00415169
0.2972	0	0.00010212	0.00037373	0.00077509	0.00126461	0.00180073	0.00234221	0.00285066	0.00329387	0.0036502	0.00390961	0.00407381	0.00415511	0.00417545	0.0041651	0.00415949
0.2976	0	0.00010218	0.00037386	0.00077534	0.00126507	0.00180151	0.00234345	0.00285249	0.00329645	0.00365365	0.003914	0.00407913	0.00416132	0.00418242	0.00417263	0.0041673
0.298	0	0.00010223	0.00037399	0.00077559	0.00126553	0.00180229	0.00234468	0.00285432	0.00329903	0.0036571	0.00391838	0.00408445	0.00416753	0.00418939	0.00418015	0.00417511
0.2984	0	0.00010228	0.00037412	0.00077584	0.00126599	0.00180306	0.00234591	0.00285616	0.00330162	0.00366055	0.00392277	0.00408977	0.00417374	0.00419636	0.00418768	0.00418292
0.2988	0	0.00010234	0.00037425	0.00077609	0.00126645	0.00180384	0.00234714	0.00285799	0.0033042	0.003664	0.00392715	0.00409509	0.00417995	0.00420333	0.0041952	0.00419072
0.2992	0	0.00010239	0.00037438	0.00077634	0.00126691	0.00180462	0.00234838	0.00285982	0.00330678	0.00366745	0.00393154	0.00410042	0.00418616	0.00421031	0.00420272	0.00419853
0.2996	0	0.00010244	0.00037452	0.00077659	0.00126737	0.00180539	0.00234961	0.00286166	0.00330937	0.0036709	0.00393592	0.00410574	0.00419237	0.00421728	0.00421025	0.00420634
0.3	0	0.0001025	0.00037465	0.00077685	0.00126783	0.00180617	0.00235084	0.00286349	0.00331195	0.00367435	0.00394031	0.00411106	0.00419858	0.00422425	0.00421777	0.00421414
0.3004	0	0.00010242	0.00037453	0.00077675	0.00126787	0.00180649	0.00235162	0.00286492	0.0033142	0.00367758	0.00394459	0.00411641	0.00420495	0.00423149	0.00422566	0.00422237
0.3008	0	0.00010235	0.00037441	0.00077666	0.00126791	0.00180681	0.0023524	0.00286635	0.00331645	0.0036808	0.00394887	0.00412177	0.00421132	0.00423873	0.00423355	0.00423059
0.3012	0	0.00010227	0.00037429	0.00077656	0.00126795	0.00180712	0.00235317	0.00286777	0.00331871	0.00368403	0.00395315	0.00412712	0.00421768	0.00424597	0.00424143	0.00423881
0.3016	0	0.0001022	0.00037417	0.00077647	0.00126799	0.00180744	0.00235395	0.0028692	0.00332096	0.00368725	0.00395743	0.00413247	0.00422405	0.00425322	0.00424932	0.00424703
0.302	0	0.00010212	0.00037405	0.00077637	0.00126803	0.00180776	0.00235473	0.00287063	0.00332321	0.00369047	0.00396171	0.00413783	0.00423042	0.00426046	0.00425721	0.00425525
0.3024	0	0.00010205	0.00037394	0.00077628	0.00126807	0.00180808	0.00235551	0.00287206	0.00332546	0.0036937	0.003966	0.00414318	0.00423678	0.0042677	0.0042651	0.00426348
0.3028	0	0.00010197	0.00037382	0.00077618	0.00126811	0.0018084	0.00235629	0.00287349	0.00332771	0.00369692	0.00397028	0.00414853	0.00424315	0.00427494	0.00427299	0.0042717
0.3032	0	0.0001019	0.0003737	0.00077609	0.00126814	0.00180872	0.00235706	0.00287492	0.00332996	0.00370015	0.00397456	0.00415389	0.00424952	0.00428218	0.00428087	0.00427992
0.3036	0	0.000102	0.00037391	0.00077647	0.00126876	0.00180967	0.00235847	0.00287691	0.00333269	0.0037037	0.00397903	0.00415927	0.00425578	0.00428922	0.0042885	0.00428789
0.304	0	0.00010209	0.00037413	0.00077685	0.00126938	0.00181062	0.00235987	0.00287891	0.00333541	0.00370725	0.00398349	0.00416466	0.00426204	0.00429625	0.00429612	0.00429586
0.3044	0	0.00010219	0.00037434	0.00077723	0.00126999	0.00181157	0.00236128	0.0028809	0.00333813	0.00371081	0.00398796	0.00417005	0.00426831	0.00430328	0.00430374	0.00430382
0.3048	0	0.00010229	0.00037456	0.00077761	0.00127061	0.00181252	0.00236268	0.00288289	0.00334086	0.00371436	0.00399242	0.00417544	0.00427457	0.00431032	0.00431136	0.00431179
0.3052	0	0.00010238	0.00037477	0.00077798	0.00127122	0.00181347	0.00236409	0.00288489	0.00334358	0.00371792	0.00399689	0.00418082	0.00428083	0.00431735	0.00431899	0.00431976
0.3056	0	0.00010248	0.00037499	0.00077836	0.00127184	0.00181442	0.00236549	0.00288688	0.00334631	0.00372147	0.00400135	0.00418621	0.0042871	0.00432438	0.00432661	0.00432773
0.306	0	0.00010258	0.0003752	0.00077874	0.00127246	0.00181537	0.0023669	0.00288888	0.00334903	0.00372502	0.00400582	0.0041916	0.00429336	0.00433142	0.00433423	0.0043357
0.3064	0	0.00010268	0.00037541	0.00077912	0.00127307	0.00181632	0.0023683	0.00289087	0.00335175	0.00372858	0.00401028	0.00419699	0.00429962	0.00433845	0.00434185	0.00434366
0.3068	0	0.00010277	0.00037563	0.0007795	0.00127369	0.00181727	0.00236971	0.00289286	0.00335448	0.00373213	0.00401475	0.00420237	0.00430588	0.00434549	0.00434948	0.00435163
0.3072	0	0.00010243	0.00037475	0.00077803	0.00127169	0.0018149	0.00236725	0.00289066	0.00335291	0.00373155	0.00401542	0.00420443	0.00430934	0.00435013	0.00435494	0.00435737
0.3076	0	0.00010209	0.00037387	0.00077656	0.00126968	0.00181253	0.00236478	0.00288845	0.00335135	0.00373096	0.00401608	0.00420649	0.00431279	0.00435477	0.00436041	0.00436312
0.308	0	0.00010174	0.00037299	0.00077509	0.00126768	0.00181016	0.00236232	0.00288625	0.00334979	0.00373037	0.00401675	0.00420854	0.00431625	0.00435941	0.00436587	0.00436886
0.3084	0	0.0001014	0.00037211	0.00077362	0.00126568	0.00180779	0.00235986	0.00288404	0.00334822	0.00372979	0.00401742	0.0042106	0.0043197	0.00436405	0.00437134	0.0043746
0.3088	0	0.00010106	0.00037123	0.00077215	0.00126367	0.00180542	0.0023574	0.00288183	0.00334666	0.0037292	0.00401809	0.00421265	0.00432315	0.0043687	0.0043768	0.00438034
0.3092	0	0.00010072	0.00037035	0.00077068	0.00126167	0.00180305	0.00235494	0.00287963	0.0033451	0.00372861	0.00401875	0.00421471	0.00432661	0.00437334	0.00438227	0.00438608
0.3096	0	0.00010037	0.00036947	0.00076921	0.00125967	0.00180068	0.00235248	0.00287742	0.00334354	0.00372803	0.00401942	0.00421676	0.00433006	0.00437798	0.00438774	0.00439182
0.31	0	0.00010003	0.00036859	0.00076774	0.00125766	0.0017983	0.00235002	0.00287522	0.00334197	0.00372744	0.00402009	0.00421882	0.00433351	0.00438262	0.0043932	0.00439757
0.3104	0	0.00010002	0.0003685	0.00076757	0.00125747	0.00179819	0.00235015	0.00287579	0.0033432	0.0037295	0.00402311	0.00422288	0.00433859	0.00438861	0.00439988	0.00440459
0.3108	0	0.0001	0.0003684	0.0007674	0.00125727	0.00179808	0.00235027	0.00287637	0.00334442	0.00373156	0.00402614	0.00422693	0.00434366	0.0043946	0.00440655	0.00441162
0.3112	0	9.999e-05	0.00036831	0.00076723	0.00125708	0.00179797	0.0023504	0.00287694	0.00334564	0.00373362	0.00402917	0.00423099	0.00434874	0.00440058	0.00441322	0.00441865
0.3116	0	9.998e-05	0.00036822	0.00076707	0.00125689	0.00179785	0.00235053	0.00287752	0.00334687	0.00373567	0.00403219	0.00423505	0.00435381	0.00440657	0.0044199	0.00442568
0.312	0	9.997e-05	0.00036813	0.0007669	0.00125669	0.00179774	0.00235066	0.00287809	0.00334809	0.00373773	0.00403522	0.0042391	0.00435889	0.00441256	0.00442657	0.0044327
0.3124	0	9.995e-05	0.00036804	0.00076673	0.0012565	0.00179763	0.00235079	0.00287867	0.00334931	0.00373979	0.00403825	0.00424316	0.00436396	0.00441854	0.00443325	0.00443973
0.3128	0	9.994e-05	0.00036794	0.00076656	0.0012563	0.00179751	0.00235091	0.00287924	0.00335053	0.00374185	0.00404127	0.00424722	0.00436904	0.00442453	0.00443992	0.00444676
0.3132	0	9.993e-05	0.00036785	0.00076639	0.00125611	0.0017974	0.00235104	0.00287982	0.00335176	0.0037439	0.0040443	0.00425128	0.00437411	0.00443052	0.0044466	0.00445379
0.3136	0	9.992e-05	0.00036776	0.00076622	0.00125591	0.00179729	0.00235117	0.0028804	0.00335298	0.00374596	0.00404733	0.00425533	0.00437919	0.0044365	0.00445327	0.00446081
0.314	0	9.987e-05	0.00036758	0.00076591	0.00125551	0.00179691	0.00235099	0.00288063	0.00335386	0.0037477	0.00405008	0.00425918	0.00438412	0.00444241	0.00445992	0.00446786
0.3144	0	9.982e-05	0.00036741	0.0007656	0.00125511	0.00179654	0.00235082	0.00288087	0.00335475	0.00374944	0.00405283	0.00426303	0.00438905	0.00444831	0.00446657	0.00447492
0.3148	0	9.977e-05	0.00036724	0.00076529	0.00125471	0.00179617	0.00235064	0.00288111	0.00335563	0.00375118	0.00405558	0.00426687	0.00439397	0.00445421	0.00447321	0.00448197
0.3152	0	9.972e-05	0.00036706	0.00076498	0.00125431	0.00179579	0.00235047	0.00288135	0.00335651	0.00375292	0.00405834	0.00427072	0.0043989	0.00446011	0.00447986	0.00448902
0.3156	0	9.967e-05	0.00036689	0.00076466	0.00125391	0.00179542	0.00235029	0.00288158	0.0033574	0.00375466	0.00406109	0.00427457	0.00440383	0.00446601	0.00448651	0.00449607
0.316	0	9.962e-05	0.00036671	0.00076435	0.00125351	0.00179504	0.00235012	0.00288182	0.00335828	0.0037564	0.00406384	0.00427842	0.00440876	0.00447191	0.00449316	0.00450312
0.3164	0	9.957e-05	0.00036654	0.00076404	0.00125311	0.00179467	0.00234994	0.00288206	0.00335916	0.00375814	0.00406659	0.00428226	0.00441369	0.00447782	0.0044998	0.00451017
0.3168	0	9.952e-05	0.00036636	0.00076373	0.00125271	0.0017943	0.00234976	0.0028823	0.00336005	0.00375988	0.00406934	0.00428611	0.00441862	0.00448372	0.00450645	0.00451722
0.3172	0	9.944e-05	0.00036607	0.00076318	0.00125193	0.0017934	0.00234895	0.00288182	0.0033602	0.00376092	0.00407151	0.00428953	0.0044233	0.00448953	0.00451315	0.00452443
0.3176	0	9.935e-05	0.00036578	0.00076263	0.00125115	0.0017925	0.00234813	0.00288135	0.00336035	0.00376197	0.00407368	0.00429294	0.00442798	0.00449535	0.00451986	0.00453163
0.318	0	9.927e-05	0.00036549	0.00076208	0.00125038	0.00179161	0.00234732	0.00288087	0.00336051	0.00376302	0.00407584	0.00429635	0.00443265	0.00450117	0.00452656	0.00453884
0.3184	0	9.918e-05	0.0003652	0.00076152	0.0012496	0.00179071	0.0023465	0.0028804	0.00336066	0.00376407	0.00407801	0.00429977	0.00443733	0.00450699	0.00453326	0.00454604
0.3188	0	9.91e-05	0.00036491	0.00076097	0.00124883	0.00178981	0.00234569	0.00287992	0.00336082	0.00376512	0.00408017	0.00430318	0.00444201	0.0045128	0.00453996	0.00455325
0.3192	0	9.901e-05	0.00036461	0.00076042	0.00124805	0.00178892	0.00234487	0.00287945	0.00336097	0.00376617	0.00408234	0.0043066	0.00444668	0.00451862	0.00454666	0.00456045
0.3196	0	9.893e-05	0.00036432	0.00075987	0.00124728	0.00178802	0.00234406	0.00287897	0.00336113	0.00376722	0.00408451	0.00431001	0.00445136	0.00452444	0.00455337	0.00456765
0.32	0	9.884e-05	0.00036403	0.00075932	0.0012465	0.00178712	0.00234324	0.0028785	0.00336128	0.00376827	0.00408667	0.00431343	0.00445604	0.00453025	0.00456007	0.00457486
0.3204	0	9.856e-05	0.00036329	0.00075807	0.00124478	0.00178508	0.0023411	0.00287658	0.00335992	0.00376779	0.00408732	0.00431536	0.0044593	0.00453471	0.00456546	0.00458075
0.3208	0	9.828e-05	0.00036256	0.00075682	0.00124306	0.00178304	0.00233897	0.00287466	0.00335856	0.00376731	0.00408797	0.0043173	0.00446256	0.00453917	0.00457084	0.00458664
0.3212	0	9.8e-05	0.00036182	0.00075557	0.00124135	0.00178099	0.00233683	0.00287274	0.0033572	0.00376683	0.00408863	0.00431924	0.00446582	0.00454363	0.00457623	0.00459252
0.3216	0	9.771e-05	0.00036108	0.00075431	0.00123963	0.00177895	0.00233469	0.00287082	0.00335584	0.00376635	0.00408928	0.00432118	0.00446908	0.00454809	0.00458161	0.00459841
0.322	0	9.743e-05	0.00036034	0.00075306	0.00123791	0.00177691	0.00233256	0.00286891	0.00335448	0.00376587	0.00408993	0.00432312	0.00447234	0.00455255	0.004587	0.0046043
0.3224	0	9.715e-05	0.0003596	0.00075181	0.00123619	0.00177487	0.00233042	0.00286699	0.00335312	0.00376539	0.00409058	0.00432505	0.0044756	0.00455701	0.00459238	0.00461019
0.3228	0	9.687e-05	0.00035887	0.00075056	0.00123447	0.00177282	0.00232828	0.00286507	0.00335176	0.00376491	0.00409123	0.00432699	0.00447886	0.00456147	0.00459777	0.00461608
0.3232	0	9.658e-05	0.00035813	0.00074931	0.00123275	0.00177078	0.00232615	0.00286315	0.0033504	0.00376443	0.00409188	0.00432893	0.00448212	0.00456593	0.00460316	0.00462196
0.3236	0	9.63e-05	0.00035739	0.00074806	0.00123104	0.00176874	0.00232401	0.00286123	0.00334904	0.00376395	0.00409253	0.00433087	0.00448538	0.00457039	0.00460854	0.00462785
0.324	0	9.598e-05	0.00035636	0.00074612	0.00122812	0.00176494	0.0023196	0.00285663	0.00334471	0.00376039	0.00409017	0.00433	0.00448612	0.00457265	0.00461197	0.00463189
0.3244	0	9.566e-05	0.00035534	0.00074418	0.0012252	0.00176115	0.0023152	0.00285202	0.00334038	0.00375683	0.00408781	0.00432913	0.00448686	0.00457491	0.0046154	0.00463593
0.3248	0	9.534e-05	0.00035431	0.00074223	0.00122228	0.00175736	0.00231079	0.00284742	0.00333604	0.00375327	0.00408545	0.00432827	0.0044876	0.00457717	0.00461883	0.00463996
0.3252	0	9.502e-05	0.00035328	0.00074029	0.00121936	0.00175356	0.00230639	0.00284281	0.00333171	0.00374971	0.00408309	0.0043274	0.00448834	0.00457942	0.00462226	0.004644
0.3256	0	9.47e-05	0.00035226	0.00073835	0.00121644	0.00174977	0.00230198	0.00283821	0.00332737	0.00374615	0.00408073	0.00432653	0.00448908	0.00458168	0.00462569	0.00464804
0.326	0	9.438e-05	0.00035123	0.00073641	0.00121352	0.00174598	0.00229757	0.0028336	0.00332304	0.00374259	0.00407837	0.00432567	0.00448982	0.00458394	0.00462912	0.00465208
0.3264	0	9.406e-05	0.0003502	0.00073446	0.0012106	0.00174218	0.00229317	0.002829	0.00331871	0.00373903	0.00407601	0.0043248	0.00449056	0.00458619	0.00463255	0.00465611
0.3268	0	9.375e-05	0.00034918	0.00073252	0.00120768	0.00173839	0.00228876	0.00282439	0.00331437	0.00373547	0.00407364	0.00432393	0.0044913	0.00458845	0.00463597	0.00466015
0.3272	0	9.355e-05	0.00034842	0.000731	0.00120534	0.00173533	0.0022852	0.00282069	0.00331099	0.00373286	0.00407219	0.00432392	0.00449286	0.00459151	0.00464024	0.00466512
0.3276	0	9.335e-05	0.00034767	0.00072949	0.00120301	0.00173226	0.00228163	0.002817	0.00330761	0.00373025	0.00407074	0.00432392	0.00449443	0.00459458	0.00464451	0.00467009
0.328	0	9.315e-05	0.00034692	0.00072797	0.00120067	0.0017292	0.00227806	0.0028133	0.00330422	0.00372764	0.00406928	0.00432391	0.00449599	0.00459764	0.00464877	0.00467506
0.3284	0	9.295e-05	0.00034616	0.00072646	0.00119833	0.00172613	0.0022745	0.0028096	0.00330084	0.00372503	0.00406783	0.0043239	0.00449755	0.0046007	0.00465304	0.00468003
0.3288	0	9.275e-05	0.00034541	0.00072494	0.001196	0.00172307	0.00227093	0.0028059	0.00329746	0.00372242	0.00406638	0.00432389	0.00449912	0.00460376	0.0046573	0.00468501
0.3292	0	9.255e-05	0.00034465	0.00072342	0.00119366	0.00172	0.00226736	0.00280221	0.00329408	0.00371981	0.00406492	0.00432389	0.00450068	0.00460683	0.00466157	0.00468998
0.3296	0	9.235e-05	0.0003439	0.00072191	0.00119132	0.00171694	0.0022638	0.00279851	0.0032907	0.0037172	0.00406347	0.00432388	0.00450225	0.00460989	0.00466584	0.00469495
0.33	0	9.215e-05	0.00034315	0.00072039	0.00118898	0.00171388	0.00226023	0.00279481	0.00328731	0.00371459	0.00406201	0.00432387	0.00450381	0.00461295	0.0046701	0.00469992
0.3304	0	9.195e-05	0.00034239	0.00071888	0.00118665	0.00171081	0.00225667	0.00279111	0.00328393	0.00371198	0.00406056	0.00432387	0.00450538	0.00461601	0.00467437	0.00470489
0.3308	0	9.173e-05	0.00034172	0.00071765	0.00118489	0.00170865	0.00225436	0.00278898	0.00328234	0.00371129	0.00406107	0.00432581	0.00450882	0.00462091	0.00468049	0.00471184
0.3312	0	9.151e-05	0.00034104	0.00071643	0.00118312	0.00170649	0.00225206	0.00278684	0.00328074	0.0037106	0.00406158	0.00432774	0.00451226	0.0046258	0.00468661	0.00471879
0.3316	0	9.129e-05	0.00034036	0.0007152	0.00118136	0.00170433	0.00224975	0.0027847	0.00327915	0.0037099	0.00406209	0.00432968	0.0045157	0.0046307	0.00469272	0.00472574
0.332	0	9.107e-05	0.00033969	0.00071398	0.0011796	0.00170218	0.00224745	0.00278256	0.00327755	0.00370921	0.00406261	0.00433162	0.00451914	0.00463559	0.00469884	0.00473269
0.3324	0	9.084e-05	0.00033901	0.00071275	0.00117784	0.00170002	0.00224514	0.00278042	0.00327596	0.00370852	0.00406312	0.00433356	0.00452259	0.00464049	0.00470496	0.00473964
0.3328	0	9.062e-05	0.00033833	0.00071153	0.00117608	0.00169786	0.00224284	0.00277828	0.00327436	0.00370783	0.00406363	0.0043355	0.00452603	0.00464538	0.00471108	0.00474659
0.3332	0	9.04e-05	0.00033766	0.0007103	0.00117432	0.0016957	0.00224053	0.00277615	0.00327277	0.00370713	0.00406414	0.00433744	0.00452947	0.00465028	0.0047172	0.00475354
0.3336	0	9.018e-05	0.00033698	0.00070907	0.00117256	0.00169354	0.00223823	0.00277401	0.00327117	0.00370644	0.00406465	0.00433938	0.00453291	0.00465517	0.00472332	0.00476049
0.334	0	8.967e-05	0.00033523	0.00070561	0.00116718	0.00168633	0.00222955	0.00276446	0.00326153	0.0036975	0.00405718	0.00433398	0.00452988	0.00465455	0.00472474	0.00476322
0.3344	0	8.917e-05	0.00033348	0.00070214	0.00116181	0.00167913	0.00222087	0.00275491	0.00325188	0.00368857	0.00404971	0.00432858	0.00452686	0.00465393	0.00472616	0.00476595
0.3348	0	8.866e-05	0.00033173	0.00069868	0.00115643	0.00167192	0.00221219	0.00274536	0.00324224	0.00367963	0.00404223	0.00432317	0.00452383	0.0046533	0.00472759	0.00476868
0.3352	0	8.815e-05	0.00032998	0.00069521	0.00115105	0.00166471	0.00220351	0.00273581	0.0032326	0.00367069	0.00403476	0.00431777	0.0045208	0.00465268	0.00472901	0.0047714
0.3356	0	8.764e-05	0.00032823	0.00069174	0.00114567	0.00165751	0.00219483	0.00272626	0.00322295	0.00366175	0.00402729	0.00431237	0.00451777	0.00465205	0.00473043	0.00477413
0.336	0	8.714e-05	0.00032648	0.00068828	0.0011403	0.0016503	0.00218615	0.0027167	0.00321331	0.00365282	0.00401982	0.00430696	0.00451474	0.00465143	0.00473185	0.00477686
0.3364	0	8.663e-05	0.00032473	0.00068481	0.00113492	0.00164309	0.00217747	0.00270715	0.00320366	0.00364388	0.00401234	0.00430156	0.00451172	0.0046508	0.00473327	0.00477959
0.3368	0	8.612e-05	0.00032298	0.00068134	0.00112954	0.00163588	0.00216879	0.0026976	0.00319402	0.00363494	0.00400487	0.00429616	0.00450869	0.00465018	0.0047347	0.00478232
0.3372	0	8.562e-05	0.00032123	0.00067788	0.00112417	0.00162868	0.00216012	0.00268805	0.00318438	0.003626	0.0039974	0.00429075	0.00450566	0.00464956	0.00473612	0.00478505
0.3376	0	8.465e-05	0.00031824	0.00067212	0.00111524	0.00161653	0.00214513	0.00267096	0.00316623	0.00360805	0.00398082	0.0042766	0.00449467	0.00464204	0.00473187	0.00478324
0.338	0	8.368e-05	0.00031524	0.00066636	0.0011063	0.00160439	0.00213014	0.00265387	0.00314809	0.0035901	0.00396425	0.00426245	0.00448369	0.00463453	0.00472762	0.00478143
0.3384	0	8.272e-05	0.00031225	0.0006606	0.00109737	0.00159225	0.00211516	0.00263678	0.00312995	0.00357215	0.00394767	0.0042483	0.0044727	0.00462702	0.00472337	0.00477963
0.3388	0	8.175e-05	0.00030926	0.00065484	0.00108844	0.0015801	0.00210017	0.00261969	0.00311181	0.00355419	0.0039311	0.00423415	0.00446171	0.00461951	0.00471913	0.00477782
0.3392	0	8.079e-05	0.00030627	0.00064908	0.00107951	0.00156796	0.00208519	0.0026026	0.00309367	0.00353624	0.00391452	0.00422	0.00445072	0.00461199	0.00471488	0.00477601
0.3396	0	7.982e-05	0.00030328	0.00064332	0.00107058	0.00155581	0.0020702	0.00258551	0.00307552	0.00351829	0.00389795	0.00420585	0.00443974	0.00460448	0.00471063	0.0047742
0.34	0	7.885e-05	0.00030028	0.00063756	0.00106165	0.00154367	0.00205522	0.00256842	0.00305738	0.00350034	0.00388137	0.0041917	0.00442875	0.00459697	0.00470638	0.0047724
0.3404	0	7.789e-05	0.00029729	0.0006318	0.00105272	0.00153153	0.00204023	0.00255133	0.00303924	0.00348238	0.0038648	0.00417755	0.00441776	0.00458946	0.00470213	0.00477059
