# Supplementary material for: Anomalous temperature dependence of elastic limit in metallic glasses
Source: Nat Commun. 2024 Jan 2;15:171. doi: 10.1038/s41467-023-44048-7 (PMC10761975; doi:10.1038/s41467-023-44048-7)
Supplement: Supplementary file 2 — Source Data Files [file 41467_2023_44048_MOESM2_ESM.zip › Figure3_energy_strain_state1.xlsx]

## Sheet: Sheet1
# strain(%)	energy_raw(eV)	energy(eV)
1e-06	-22367.8	0.00011505
0.0004	-22367.8	0.00015233
0.0008	-22367.8	0.00013854
0.0012	-22367.8	0.00017371
0.0016	-22367.8	0.00017618
0.002	-22367.8	0.00022829
0.0024	-22367.8	0.00024756
0.0028	-22367.8	0.00023898
0.0032	-22367.8	0.00026599
0.0036	-22367.8	0.00026708
0.004	-22367.8	0.00030283
0.0044	-22367.8	0.00033354
0.0048	-22367.8	0.0003259
0.0052	-22367.8	0.00036472
0.0056	-22367.8	0.0003899
0.006	-22367.8	0.0004191
0.0064	-22367.8	0.00041756
0.0068	-22367.8	0.00045284
0.0072	-22367.8	0.00045822
0.0076	-22367.8	0.00050718
0.008	-22367.8	0.00048016
0.0084	-22367.8	0.00049898
0.0088	-22367.8	0.00054741
0.0092	-22367.8	0.00057233
0.0096	-22367.8	0.00059053
0.01	-22367.8	0.00061612
0.0104	-22367.8	0.00063271
0.0108	-22367.8	0.0006665
0.0112	-22367.8	0.00067797
0.0116	-22367.8	0.00068675
0.012	-22367.8	0.00071637
0.0124	-22367.8	0.0007481
0.0128	-22367.8	0.00078038
0.0132	-22367.8	0.00080126
0.0136	-22367.8	0.0007943
0.014	-22367.8	0.00083061
0.0144	-22367.8	0.00085899
0.0148	-22367.8	0.00088214
0.0152	-22367.8	0.00090175
0.0156	-22367.8	0.00092396
0.016	-22367.8	0.00099063
0.0164	-22367.8	0.00096764
0.0168	-22367.8	0.00099126
0.0172	-22367.8	0.00102453
0.0176	-22367.8	0.00104849
0.018	-22367.8	0.00105893
0.0184	-22367.8	0.00110813
0.0188	-22367.8	0.0011309
0.0192	-22367.8	0.00114466
0.0196	-22367.8	0.00116714
0.02	-22367.8	0.00120348
0.0204	-22367.8	0.00122214
0.0208	-22367.8	0.00124944
0.0212	-22367.8	0.00128028
0.0216	-22367.8	0.00126131
0.022	-22367.8	0.00130967
0.0224	-22367.8	0.00135468
0.0228	-22367.8	0.0013724
0.0232	-22367.8	0.00140097
0.0236	-22367.8	0.00142492
0.024	-22367.8	0.00144612
0.0244	-22367.8	0.00146062
0.0248	-22367.8	0.00149736
0.0252	-22367.8	0.00153068
0.0256	-22367.8	0.00155075
0.026	-22367.8	0.00160914
0.0264	-22367.8	0.00160757
0.0268	-22367.8	0.00162653
0.0272	-22367.8	0.00164856
0.0276	-22367.8	0.00169918
0.028	-22367.8	0.00170467
0.0284	-22367.8	0.00173505
0.0288	-22367.8	0.00177253
0.0292	-22367.8	0.00182116
0.0296	-22367.8	0.00183774
0.03	-22367.8	0.00183339
0.0304	-22367.8	0.00189329
0.0308	-22367.8	0.00191725
0.0312	-22367.8	0.00195171
0.0316	-22367.8	0.00196128
0.032	-22367.8	0.00200369
0.0324	-22367.8	0.00205585
0.0328	-22367.8	0.00208286
0.0332	-22367.8	0.00209738
0.0336	-22367.8	0.00213076
0.034	-22367.8	0.00214062
0.0344	-22367.8	0.00218297
0.0348	-22367.8	0.00222176
0.0352	-22367.8	0.00224891
0.0356	-22367.8	0.00228551
0.036	-22367.8	0.00230874
0.0364	-22367.8	0.00232911
0.0368	-22367.8	0.00235844
0.0372	-22367.8	0.00239085
0.0376	-22367.8	0.00240058
0.038	-22367.8	0.00245196
0.0384	-22367.8	0.00249705
0.0388	-22367.8	0.00253627
0.0392	-22367.8	0.00257016
0.0396	-22367.8	0.00258319
0.04	-22367.8	0.00260002
0.0404	-22367.8	0.00264413
0.0408	-22367.8	0.00269377
0.0412	-22367.8	0.00271545
0.0416	-22367.8	0.00273188
0.042	-22367.8	0.0027685
0.0424	-22367.8	0.00281295
0.0428	-22367.8	0.00284278
0.0432	-22367.8	0.00288808
0.0436	-22367.8	0.00288823
0.044	-22367.8	0.00293384
0.0444	-22367.8	0.00297457
0.0448	-22367.8	0.00299806
0.0452	-22367.8	0.00303611
0.0456	-22367.8	0.00308324
0.046	-22367.8	0.00310984
0.0464	-22367.8	0.00312204
0.0468	-22367.8	0.00317714
0.0472	-22367.8	0.00320282
0.0476	-22367.8	0.0032427
0.048	-22367.8	0.00328677
0.0484	-22367.8	0.00331155
0.0488	-22367.8	0.00333954
0.0492	-22367.8	0.00337989
0.0496	-22367.8	0.00342453
0.05	-22367.8	0.00346291
0.0504	-22367.8	0.00348852
0.0508	-22367.8	0.00351668
0.0512	-22367.8	0.00355442
0.0516	-22367.8	0.00359228
0.052	-22367.8	0.00363058
0.0524	-22367.8	0.00365191
0.0528	-22367.8	0.00368136
0.0532	-22367.8	0.00372703
0.0536	-22367.8	0.00376226
0.054	-22367.8	0.0038008
0.0544	-22367.8	0.00384217
0.0548	-22367.8	0.00386346
0.0552	-22367.8	0.00392458
0.0556	-22367.8	0.00393912
0.056	-22367.8	0.00398654
0.0564	-22367.8	0.00401124
0.0568	-22367.8	0.00403486
0.0572	-22367.8	0.0040966
0.0576	-22367.8	0.00411233
0.058	-22367.8	0.00417464
0.0584	-22367.8	0.00418202
0.0588	-22367.8	0.00424204
0.0592	-22367.8	0.00427868
0.0596	-22367.8	0.00432381
0.06	-22367.8	0.00436133
0.0604	-22367.8	0.0043945
0.0608	-22367.8	0.00442912
0.0612	-22367.8	0.00448035
0.0616	-22367.8	0.00450268
0.062	-22367.8	0.00458114
0.0624	-22367.8	0.00459409
0.0628	-22367.8	0.00464579
0.0632	-22367.8	0.00466891
0.0636	-22367.8	0.00470894
0.064	-22367.8	0.00476533
0.0644	-22367.8	0.0047721
0.0648	-22367.8	0.00483589
0.0652	-22367.8	0.004855
0.0656	-22367.8	0.00490496
0.066	-22367.8	0.00496419
0.0664	-22367.7	0.00500075
0.0668	-22367.7	0.00503479
0.0672	-22367.7	0.00507587
0.0676	-22367.7	0.00512236
0.068	-22367.7	0.00517118
0.0684	-22367.7	0.00519764
0.0688	-22367.7	0.00524014
0.0692	-22367.7	0.0053048
0.0696	-22367.7	0.00533993
0.07	-22367.7	0.0053812
0.0704	-22367.7	0.00541658
0.0708	-22367.7	0.00545467
0.0712	-22367.7	0.00549122
0.0716	-22367.7	0.00553195
0.072	-22367.7	0.00558173
0.0724	-22367.7	0.00565029
0.0728	-22367.7	0.005684
0.0732	-22367.7	0.0057323
0.0736	-22367.7	0.00575878
0.074	-22367.7	0.00578916
0.0744	-22367.7	0.00584045
0.0748	-22367.7	0.0058873
0.0752	-22367.7	0.00593319
0.0756	-22367.7	0.00599535
0.076	-22367.7	0.00602645
0.0764	-22367.7	0.00607457
0.0768	-22367.7	0.00611601
0.0772	-22367.7	0.00615393
0.0776	-22367.7	0.00621382
0.078	-22367.7	0.00624167
0.0784	-22367.7	0.00630131
0.0788	-22367.7	0.00632991
0.0792	-22367.7	0.0063707
0.0796	-22367.7	0.00641824
0.08	-22367.7	0.00648393
0.0804	-22367.7	0.00651388
0.0808	-22367.7	0.00652479
0.0812	-22367.7	0.00658486
0.0816	-22367.7	0.00665293
0.082	-22367.7	0.00672752
0.0824	-22367.7	0.00674504
0.0828	-22367.7	0.00677502
0.0832	-22367.7	0.00682785
0.0836	-22367.7	0.00686553
0.084	-22367.7	0.00694723
0.0844	-22367.7	0.00697371
0.0848	-22367.7	0.00703883
0.0852	-22367.7	0.00706767
0.0856	-22367.7	0.00712636
0.086	-22367.7	0.00716508
0.0864	-22367.7	0.0071868
0.0868	-22367.7	0.00724528
0.0872	-22367.7	0.00729612
0.0876	-22367.7	0.00735003
0.088	-22367.7	0.00740219
0.0884	-22367.7	0.00743546
0.0888	-22367.7	0.00747131
0.0892	-22367.7	0.00755585
0.0896	-22367.7	0.0075659
0.09	-22367.7	0.00763523
0.0904	-22367.7	0.0076706
0.0908	-22367.7	0.00772072
0.0912	-22367.7	0.0077776
0.0916	-22367.7	0.00779489
0.092	-22367.7	0.00788307
0.0924	-22367.7	0.00793696
0.0928	-22367.7	0.00797454
0.0932	-22367.7	0.00801717
0.0936	-22367.7	0.00807343
0.094	-22367.7	0.00814677
0.0944	-22367.7	0.00817351
0.0948	-22367.7	0.00821821
0.0952	-22367.7	0.00827398
0.0956	-22367.7	0.0083484
0.096	-22367.7	0.0083822
0.0964	-22367.7	0.00842914
0.0968	-22367.7	0.00849348
0.0972	-22367.7	0.00853021
0.0976	-22367.7	0.00858671
0.098	-22367.7	0.00861721
0.0984	-22367.7	0.00867383
0.0988	-22367.7	0.00874219
0.0992	-22367.7	0.00880218
0.0996	-22367.7	0.0088533
0.1	-22367.7	0.00888509
0.1004	-22367.7	0.0089693
0.1008	-22367.7	0.00903169
0.1012	-22367.7	0.00905889
0.1016	-22367.7	0.00912746
0.102	-22367.7	0.00917134
0.1024	-22367.7	0.00925086
0.1028	-22367.7	0.0092741
0.1032	-22367.7	0.00933051
0.1036	-22367.7	0.00939234
0.104	-22367.7	0.00941262
0.1044	-22367.7	0.00946249
0.1048	-22367.7	0.0095535
0.1052	-22367.7	0.00958307
0.1056	-22367.7	0.00962563
0.106	-22367.7	0.00971027
0.1064	-22367.7	0.00975071
0.1068	-22367.7	0.00980659
0.1072	-22367.7	0.00983873
0.1076	-22367.7	0.00991757
0.108	-22367.7	0.00996102
0.1084	-22367.7	0.0100304
0.1088	-22367.7	0.0100754
0.1092	-22367.7	0.0101296
0.1096	-22367.7	0.0101817
0.11	-22367.7	0.0102562
0.1104	-22367.7	0.0103112
0.1108	-22367.7	0.0103579
0.1112	-22367.7	0.0104101
0.1116	-22367.7	0.0104657
0.112	-22367.7	0.0105413
0.1124	-22367.7	0.0105816
0.1128	-22367.7	0.0106554
0.1132	-22367.7	0.0107051
0.1136	-22367.7	0.0107853
0.114	-22367.7	0.0108206
0.1144	-22367.7	0.010883
0.1148	-22367.7	0.0109363
0.1152	-22367.7	0.0109831
0.1156	-22367.7	0.0110449
0.116	-22367.7	0.0110804
0.1164	-22367.7	0.0111594
0.1168	-22367.7	0.0111964
0.1172	-22367.7	0.0112789
0.1176	-22367.7	0.0113326
0.118	-22367.7	0.0113813
0.1184	-22367.7	0.0114594
0.1188	-22367.7	0.0115049
0.1192	-22367.7	0.0115636
0.1196	-22367.7	0.0116374
0.12	-22367.7	0.0116618
0.1204	-22367.7	0.0117138
0.1208	-22367.7	0.0118023
0.1212	-22367.7	0.0118547
0.1216	-22367.7	0.0119231
0.122	-22367.7	0.0119707
0.1224	-22367.7	0.0120345
0.1228	-22367.7	0.012099
0.1232	-22367.7	0.0121535
0.1236	-22367.7	0.0122312
0.124	-22367.7	0.0122713
0.1244	-22367.7	0.012331
0.1248	-22367.7	0.0124202
0.1252	-22367.7	0.012461
0.1256	-22367.7	0.0125271
0.126	-22367.7	0.0125903
0.1264	-22367.7	0.0126549
0.1268	-22367.7	0.0127051
0.1272	-22367.7	0.0127474
0.1276	-22367.7	0.0128003
0.128	-22367.7	0.0128816
0.1284	-22367.7	0.0129408
0.1288	-22367.7	0.013019
0.1292	-22367.7	0.0130603
0.1296	-22367.7	0.0131241
0.13	-22367.7	0.0131801
0.1304	-22367.7	0.0132464
0.1308	-22367.7	0.013348
0.1312	-22367.7	0.0133705
0.1316	-22367.7	0.0134315
0.132	-22367.7	0.013497
0.1324	-22367.7	0.0135663
0.1328	-22367.7	0.013613
0.1332	-22367.7	0.0137218
0.1336	-22367.7	0.0137444
0.134	-22367.7	0.013831
0.1344	-22367.7	0.0139061
0.1348	-22367.7	0.0139374
0.1352	-22367.7	0.0140026
0.1356	-22367.7	0.0140698
0.136	-22367.7	0.0141327
0.1364	-22367.7	0.0142206
0.1368	-22367.7	0.014263
0.1372	-22367.7	0.0143083
0.1376	-22367.7	0.0144162
0.138	-22367.7	0.0144764
0.1384	-22367.7	0.0145208
0.1388	-22367.7	0.0145972
0.1392	-22367.7	0.0146533
0.1396	-22367.7	0.0147256
0.14	-22367.7	0.014787
0.1404	-22367.7	0.0148495
0.1408	-22367.7	0.0149362
0.1412	-22367.7	0.0149871
0.1416	-22367.7	0.0150597
0.142	-22367.7	0.0151074
0.1424	-22367.7	0.0152004
0.1428	-22367.7	0.0152504
0.1432	-22367.7	0.0153129
0.1436	-22367.7	0.0153834
0.144	-22367.7	0.0154573
0.1444	-22367.7	0.0155251
0.1448	-22367.7	0.0155854
0.1452	-22367.7	0.0156652
0.1456	-22367.7	0.0157419
0.146	-22367.7	0.0158074
0.1464	-22367.7	0.0158583
0.1468	-22367.7	0.0159078
0.1472	-22367.7	0.0160023
0.1476	-22367.7	0.0160715
0.148	-22367.7	0.0161312
0.1484	-22367.7	0.0162241
0.1488	-22367.7	0.0162887
0.1492	-22367.7	0.0163674
0.1496	-22367.7	0.0164111
0.15	-22367.7	0.0164754
0.1504	-22367.7	0.0165532
0.1508	-22367.7	0.0166235
0.1512	-22367.7	0.0166969
0.1516	-22367.7	0.0167552
0.152	-22367.7	0.0168182
0.1524	-22367.7	0.0168852
0.1528	-22367.7	0.0169811
0.1532	-22367.7	0.0170324
0.1536	-22367.7	0.0170987
0.154	-22367.7	0.0171863
0.1544	-22367.7	0.0172455
0.1548	-22367.7	0.0173344
0.1552	-22367.7	0.0174013
0.1556	-22367.7	0.0174796
0.156	-22367.7	0.017526
0.1564	-22367.7	0.0176052
0.1568	-22367.7	0.0176707
0.1572	-22367.7	0.0177311
0.1576	-22367.7	0.0178255
0.158	-22367.7	0.0179026
0.1584	-22367.7	0.0179958
0.1588	-22367.7	0.0180641
0.1592	-22367.7	0.0181054
0.1596	-22367.7	0.0181802
0.16	-22367.7	0.018262
0.1604	-22367.7	0.0183158
0.1608	-22367.7	0.0183986
0.1612	-22367.7	0.0184735
0.1616	-22367.7	0.0185591
0.162	-22367.7	0.01863
0.1624	-22367.7	0.0186978
0.1628	-22367.7	0.0187646
0.1632	-22367.7	0.0188322
0.1636	-22367.7	0.0188987
0.164	-22367.7	0.0189782
0.1644	-22367.7	0.0190602
0.1648	-22367.7	0.0191406
0.1652	-22367.7	0.0192091
0.1656	-22367.7	0.01929
0.166	-22367.7	0.0193657
0.1664	-22367.7	0.0194399
0.1668	-22367.7	0.0195078
0.1672	-22367.7	0.0195788
0.1676	-22367.7	0.0196685
0.168	-22367.7	0.0197452
0.1684	-22367.7	0.0198238
0.1688	-22367.7	0.0198758
0.1692	-22367.7	0.0199465
0.1696	-22367.7	0.0200262
0.17	-22367.7	0.0200898
0.1704	-22367.7	0.0201756
0.1708	-22367.7	0.0202688
0.1712	-22367.7	0.0203264
0.1716	-22367.7	0.020417
0.172	-22367.7	0.0205107
0.1724	-22367.7	0.0205842
0.1728	-22367.7	0.0206448
0.1732	-22367.7	0.0207216
0.1736	-22367.7	0.0208034
0.174	-22367.7	0.0208853
0.1744	-22367.7	0.0209473
0.1748	-22367.7	0.0210503
0.1752	-22367.7	0.0210811
0.1756	-22367.7	0.0211786
0.176	-22367.7	0.0212622
0.1764	-22367.7	0.0213479
0.1768	-22367.7	0.0214256
0.1772	-22367.7	0.0214919
0.1776	-22367.7	0.0215828
0.178	-22367.7	0.0216561
0.1784	-22367.7	0.0217342
0.1788	-22367.7	0.0218128
0.1792	-22367.7	0.0218621
0.1796	-22367.7	0.0219764
0.18	-22367.7	0.022053
0.1804	-22367.7	0.0221231
0.1808	-22367.7	0.0221998
0.1812	-22367.7	0.0222797
0.1816	-22367.7	0.0223579
0.182	-22367.7	0.0224607
0.1824	-22367.7	0.0225131
0.1828	-22367.7	0.0226268
0.1832	-22367.7	0.0226934
0.1836	-22367.7	0.022776
0.184	-22367.7	0.0228607
0.1844	-22367.7	0.022949
0.1848	-22367.7	0.0230067
0.1852	-22367.7	0.0230772
0.1856	-22367.7	0.023179
0.186	-22367.7	0.0232512
0.1864	-22367.7	0.0233329
0.1868	-22367.7	0.0234267
0.1872	-22367.7	0.0235139
0.1876	-22367.7	0.0235818
0.188	-22367.7	0.0236689
0.1884	-22367.7	0.023776
0.1888	-22367.7	0.0238432
0.1892	-22367.7	0.0239174
0.1896	-22367.7	0.0240019
0.190061	-22367.7	0.024068
0.1904	-22367.7	0.0241838
0.1908	-22367.7	0.0242684
0.1912	-22367.7	0.0243548
0.1916	-22367.7	0.0244207
0.192	-22367.7	0.0245076
0.1924	-22367.7	0.024607
0.1928	-22367.7	0.0246465
0.1932	-22367.7	0.0247526
0.1936	-22367.7	0.0248384
0.194	-22367.7	0.0249395
0.1944	-22367.7	0.0250077
0.1948	-22367.7	0.0250634
0.1952	-22367.7	0.0251579
0.1956	-22367.7	0.025238
0.196	-22367.7	0.0253429
0.1964	-22367.7	0.0253974
0.1968	-22367.7	0.0255031
0.1972	-22367.7	0.0256031
0.1976	-22367.7	0.0256364
0.198	-22367.7	0.0257454
0.1984	-22367.7	0.0258317
0.1988	-22367.7	0.0259331
0.1992	-22367.7	0.0260051
0.1996	-22367.7	0.0261161
0.2	-22367.7	0.0261852
0.2004	-22367.7	0.0262701
0.2008	-22367.7	0.0263695
0.2012	-22367.7	0.0264264
0.2016	-22367.7	0.0265167
0.202	-22367.7	0.026597
0.2024	-22367.7	0.0266929
0.2028	-22367.7	0.0267761
0.2032	-22367.7	0.0268832
0.2036	-22367.7	0.0269302
0.204	-22367.7	0.027034
0.2044	-22367.7	0.0271093
0.2048	-22367.7	0.0272255
0.2052	-22367.7	0.0272879
0.2056	-22367.7	0.0273786
0.206	-22367.7	0.0274727
0.2064	-22367.7	0.0275601
0.2068	-22367.7	0.0276384
0.2072	-22367.7	0.0277537
0.2076	-22367.7	0.0278414
0.208	-22367.7	0.0279174
0.2084	-22367.7	0.0279874
0.2088	-22367.7	0.0280831
0.2092	-22367.7	0.0281632
0.2096	-22367.7	0.0282611
0.21	-22367.7	0.0283591
0.2104	-22367.7	0.028457
0.2108	-22367.7	0.0285381
0.2112	-22367.7	0.0286275
0.2116	-22367.7	0.0286982
0.212	-22367.7	0.0287872
0.2124	-22367.7	0.0288854
0.2128	-22367.7	0.0289778
0.2132	-22367.7	0.0290688
0.2136	-22367.7	0.0291658
0.214	-22367.7	0.0292582
0.2144	-22367.7	0.0293447
0.2148	-22367.7	0.0294047
0.2152	-22367.7	0.0295234
0.2156	-22367.7	0.0296148
0.216	-22367.7	0.0297364
0.2164	-22367.7	0.0298213
0.2168	-22367.7	0.0298901
0.2172	-22367.7	0.0299912
0.2176	-22367.7	0.0300622
0.218	-22367.7	0.0301791
0.2184	-22367.7	0.03026
0.2188	-22367.7	0.0303567
0.2192	-22367.7	0.0304359
0.2196	-22367.7	0.0305275
0.22	-22367.7	0.0306365
0.2204	-22367.7	0.030705
0.2208	-22367.7	0.0308215
0.2212	-22367.7	0.0309218
0.2216	-22367.7	0.0309958
0.222	-22367.7	0.0310897
0.2224	-22367.7	0.0311943
0.2228	-22367.7	0.0312856
0.2232	-22367.7	0.0313761
0.2236	-22367.7	0.0314619
0.224	-22367.7	0.0315764
0.2244	-22367.7	0.0316656
0.2248	-22367.7	0.031784
0.2252	-22367.7	0.0318341
0.2256	-22367.7	0.0319685
0.226	-22367.7	0.0320772
0.2264	-22367.7	0.0321382
0.2268	-22367.7	0.0322234
0.2272	-22367.7	0.0322991
0.2276	-22367.7	0.0324409
0.228	-22367.7	0.032512
0.2284	-22367.7	0.0325905
0.2288	-22367.7	0.0327022
0.2292	-22367.6	0.0327956
0.2296	-22367.6	0.03289
0.23	-22367.6	0.0330144
0.2304	-22367.6	0.0330969
0.2308	-22367.6	0.0331775
0.2312	-22367.6	0.0332923
0.2316	-22367.6	0.0333852
0.232	-22367.6	0.0335122
0.2324	-22367.6	0.0335642
0.2328	-22367.6	0.0336675
0.2332	-22367.6	0.033771
0.2336	-22367.6	0.0338695
0.234	-22367.6	0.0339845
0.2344	-22367.6	0.0340941
0.2348	-22367.6	0.0341769
0.2352	-22367.6	0.0342631
0.2356	-22367.6	0.0343578
0.236	-22367.6	0.0344625
0.2364	-22367.6	0.0345609
0.2368	-22367.6	0.0346338
0.2372	-22367.6	0.0347359
0.2376	-22367.6	0.0348387
0.238	-22367.6	0.0349565
0.2384	-22367.6	0.0350421
0.2388	-22367.6	0.0351433
0.2392	-22367.6	0.035236
0.2396	-22367.6	0.0353486
0.24	-22367.6	0.0354271
0.2404	-22367.6	0.0355347
0.2408	-22367.6	0.0356283
0.2412	-22367.6	0.0357219
0.2416	-22367.6	0.0358443
0.242	-22367.6	0.0359692
0.2424	-22367.6	0.036026
0.2428	-22367.6	0.0361336
0.2432	-22367.6	0.036215
0.2436	-22367.6	0.0363315
0.244	-22367.6	0.0364392
0.2444	-22367.6	0.0365524
0.2448	-22367.6	0.0366521
0.2452	-22367.6	0.0367385
0.2456	-22367.6	0.0368533
0.246	-22367.6	0.0369396
0.2464	-22367.6	0.0370403
0.2468	-22367.6	0.0371496
0.2472	-22367.6	0.0372565
0.2476	-22367.6	0.0373497
0.248	-22367.6	0.037442
0.2484	-22367.6	0.0375587
0.2488	-22367.6	0.0376468
0.2492	-22367.6	0.0377529
0.2496	-22367.6	0.0378558
0.25	-22367.6	0.0379569
0.2504	-22367.6	0.0380569
0.2508	-22367.6	0.038159
0.2512	-22367.6	0.0382427
0.2516	-22367.6	0.0383675
0.252	-22367.6	0.0384739
0.2524	-22367.6	0.03859
0.2528	-22367.6	0.0386643
0.2532	-22367.6	0.038777
0.2536	-22367.6	0.0388731
0.254	-22367.6	0.0389745
0.2544	-22367.6	0.0390769
0.2548	-22367.6	0.0391826
0.2552	-22367.6	0.0392786
0.2556	-22367.6	0.0394095
0.256	-22367.6	0.039522
0.2564	-22367.6	0.0395975
0.2568	-22367.6	0.0397134
0.2572	-22367.6	0.0398098
0.2576	-22367.6	0.03994
0.258	-22367.6	0.0400212
0.2584	-22367.6	0.0401243
0.2588	-22367.6	0.0402147
0.2592	-22367.6	0.0403358
0.2596	-22367.6	0.0404477
0.26	-22367.6	0.040544
0.2604	-22367.6	0.0406508
0.2608	-22367.6	0.0407804
0.2612	-22367.6	0.040876
0.2616	-22367.6	0.0409794
0.262	-22367.6	0.041103
0.2624	-22367.6	0.0411918
0.2628	-22367.6	0.0412872
0.2632	-22367.6	0.0414182
0.2636	-22367.6	0.0415143
0.264	-22367.6	0.0416012
0.2644	-22367.6	0.0417346
0.2648	-22367.6	0.0418321
0.2652	-22367.6	0.0419377
0.2656	-22367.6	0.0420519
0.266	-22367.6	0.0421502
0.2664	-22367.6	0.0422507
0.2668	-22367.6	0.0423809
0.2672	-22367.6	0.0424889
0.2676	-22367.6	0.0425952
0.268	-22367.6	0.0427158
0.2684	-22367.6	0.0428174
0.2688	-22367.6	0.0429003
0.2692	-22367.6	0.0430218
0.2696	-22367.6	0.0431142
0.27	-22367.6	0.0432378
0.2704	-22367.6	0.0433649
0.2708	-22367.6	0.0434545
0.2712	-22367.6	0.0435597
0.2716	-22367.6	0.0436795
0.272	-22367.6	0.0437733
0.2724	-22367.6	0.043909
0.2728	-22367.6	0.0439788
0.2732	-22367.6	0.0441337
0.2736	-22367.6	0.0442115
0.274	-22367.6	0.0443358
0.2744	-22367.6	0.0444499
0.2748	-22367.6	0.0445566
0.2752	-22367.6	0.0446884
0.2756	-22367.6	0.0447842
0.276	-22367.6	0.0449063
0.2764	-22367.6	0.0449994
0.2768	-22367.6	0.0451079
0.2772	-22367.6	0.0452223
0.2776	-22367.6	0.0453606
0.278	-22367.6	0.045449
0.2784	-22367.6	0.0455485
0.2788	-22367.6	0.0456679
0.2792	-22367.6	0.0457868
0.2796	-22367.6	0.0458976
0.28	-22367.6	0.0460166
0.2804	-22367.6	0.0461073
0.2808	-22367.6	0.046226
0.2812	-22367.6	0.0463533
0.2816	-22367.6	0.0464409
0.282	-22367.6	0.0465434
0.2824	-22367.6	0.0466889
0.2828	-22367.6	0.0468028
0.2832	-22367.6	0.0468822
0.2836	-22367.6	0.0470303
0.284	-22367.6	0.0471586
0.2844	-22367.6	0.0472421
0.2848	-22367.6	0.0473662
0.2852	-22367.6	0.0474743
0.2856	-22367.6	0.0475737
0.286	-22367.6	0.0476736
0.2864	-22367.6	0.0478028
0.2868	-22367.6	0.0479311
0.2872	-22367.6	0.048052
0.2876	-22367.6	0.0481581
0.288	-22367.6	0.0482427
0.2884	-22367.6	0.0483849
0.2888	-22367.6	0.0484894
0.2892	-22367.6	0.0486262
0.2896	-22367.6	0.0487215
0.29	-22367.6	0.0488411
0.2904	-22367.6	0.0489645
0.2908	-22367.6	0.0490992
0.2912	-22367.6	0.0491977
0.2916	-22367.6	0.0493255
0.292	-22367.6	0.0494491
0.2924	-22367.6	0.0495388
0.2928	-22367.6	0.0496419
0.2932	-22367.6	0.0497626
0.2936	-22367.6	0.0498754
0.294	-22367.6	0.0500007
0.2944	-22367.6	0.050091
0.2948	-22367.6	0.0502197
0.2952	-22367.6	0.0503215
0.2956	-22367.6	0.0504507
0.296	-22367.6	0.0505985
0.2964	-22367.6	0.0506798
0.2968	-22367.6	0.0507918
0.2972	-22367.6	0.0509148
0.2976	-22367.6	0.05103
0.298	-22367.6	0.0511541
0.2984	-22367.6	0.0512633
0.2988	-22367.6	0.0514008
0.2992	-22367.6	0.0514984
0.2996	-22367.6	0.0516171
0.3	-22367.6	0.0517471
0.3004	-22367.6	0.0518576
0.3008	-22367.6	0.0519808
0.3012	-22367.6	0.0520695
0.3016	-22367.6	0.0522155
0.302	-22367.6	0.05232
0.3024	-22367.6	0.0524465
0.3028	-22367.6	0.0525806
0.3032	-22367.6	0.0526729
0.3036	-22367.6	0.0527847
0.304	-22367.6	0.0529025
0.3044	-22367.6	0.053029
0.3048	-22367.6	0.0531617
0.3052	-22367.6	0.0532991
0.3056	-22367.6	0.0533714
0.306	-22367.6	0.0535113
0.3064	-22367.6	0.0536314
0.3068	-22367.6	0.0537371
0.3072	-22367.6	0.0538765
0.3076	-22367.6	0.0539869
0.308	-22367.6	0.054139
0.3084	-22367.6	0.0542146
0.3088	-22367.6	0.0543519
0.3092	-22367.6	0.0544616
0.3096	-22367.6	0.0545923
0.31	-22367.6	0.0546862
0.3104	-22367.6	0.0548204
0.3108	-22367.6	0.0549306
0.3112	-22367.6	0.0550655
0.3116	-22367.6	0.0551677
0.312	-22367.6	0.0553159
0.3124	-22367.6	0.0554298
0.3128	-22367.6	0.0555603
0.3132	-22367.6	0.0556723
0.3136	-22367.6	0.0557918
0.314	-22367.6	0.0559148
0.3144	-22367.6	0.0560363
0.3148	-22367.6	0.0561652
0.3152	-22367.6	0.0562826
0.3156	-22367.6	0.0563787
0.316	-22367.6	0.0565169
0.3164	-22367.6	0.0566326
0.3168	-22367.6	0.0567602
0.3172	-22367.6	0.0568689
0.3176	-22367.6	0.057007
0.318	-22367.6	0.0571339
0.3184	-22367.6	0.0572556
0.3188	-22367.6	0.0573517
0.3192	-22367.6	0.0574919
0.3196	-22367.6	0.0576147
0.32	-22367.6	0.0577403
0.3204	-22367.5	0.0578701
0.3208	-22367.5	0.0580077
0.3212	-22367.5	0.0581077
0.3216	-22367.5	0.0582439
0.322	-22367.5	0.0583572
0.3224	-22367.5	0.0584754
0.3228	-22367.5	0.0586032
0.3232	-22367.5	0.0587212
0.3236	-22367.5	0.0588534
0.324	-22367.5	0.0589658
0.3244	-22367.5	0.0591079
0.3248	-22367.5	0.0592416
0.3252	-22367.5	0.059343
0.3256	-22367.5	0.0594722
0.326	-22367.5	0.0595987
0.3264	-22367.5	0.059714
0.3268	-22367.5	0.0598585
0.3272	-22367.5	0.0599564
0.3276	-22367.5	0.0601168
0.328	-22367.5	0.0602156
0.3284	-22367.5	0.0603626
0.3288	-22367.5	0.0605021
0.3292	-22367.5	0.0606233
0.3296	-22367.5	0.0607368
0.33	-22367.5	0.0608769
0.3304	-22367.5	0.0609849
0.3308	-22367.5	0.0611102
0.3312	-22367.5	0.0612173
0.3316	-22367.5	0.0613871
0.332	-22367.5	0.0614932
0.3324	-22367.5	0.0616437
0.3328	-22367.5	0.0617545
0.3332	-22367.5	0.0618756
0.3336	-22367.5	0.0619969
0.334	-22367.5	0.0621442
0.3344	-22367.5	0.0622571
0.3348	-22367.5	0.0623959
0.3352	-22367.5	0.0625271
0.3356	-22367.5	0.0626458
0.336	-22367.5	0.0627738
0.3364	-22367.5	0.0628963
0.3368	-22367.5	0.0630555
0.3372	-22367.5	0.0631495
0.3376	-22367.5	0.0633153
0.338	-22367.5	0.0634483
0.3384	-22367.5	0.0635411
0.3388	-22367.5	0.0636805
0.3392	-22367.5	0.0638165
0.3396	-22367.5	0.0639375
0.34	-22367.5	0.0640587
0.3404	-22367.5	0.0642271
0.3408	-22367.5	0.0643019
0.3412	-22367.5	0.0644508
0.3416	-22367.5	0.0645829
0.342	-22367.5	0.0647519
0.3424	-22367.5	0.0648225
0.3428	-22367.5	0.0649868
0.3432	-22367.5	0.0651194
0.3436	-22367.5	0.065247
0.344	-22367.5	0.0653856
0.3444	-22367.5	0.065523
0.3448	-22367.5	0.0656349
0.3452	-22367.5	0.0657815
0.3456	-22367.5	0.0658964
0.346	-22367.5	0.0660338
0.3464	-22367.5	0.0661872
0.3468	-22367.5	0.0663242
0.3472	-22367.5	0.0664115
0.3476	-22367.5	0.066554
0.348	-22367.5	0.0666901
0.3484	-22367.5	0.0668507
0.3488	-22367.5	0.066976
0.3492	-22367.5	0.0671056
0.3496	-22367.5	0.0672285
0.35	-22367.5	0.0673506
0.3504	-22367.5	0.0674989
0.3508	-22367.5	0.0676213
0.3512	-22367.5	0.0677393
0.3516	-22367.5	0.0678619
0.352	-22367.5	0.0680057
0.3524	-22367.5	0.0681342
0.3528	-22367.5	0.0682951
0.3532	-22367.5	0.0683974
0.3536	-22367.5	0.0685151
0.354	-22367.5	0.0686725
0.3544	-22367.5	0.0688183
0.3548	-22367.5	0.0689482
0.3552	-22367.5	0.0690699
0.3556	-22367.5	0.0692104
0.356	-22367.5	0.0693576
0.3564	-22367.5	0.0694921
0.3568	-22367.5	0.0695892
0.3572	-22367.5	0.0697116
0.3576	-22367.5	0.0698618
0.358	-22367.5	0.0699986
0.3584	-22367.5	0.0701434
0.3588	-22367.5	0.0702662
0.3592	-22367.5	0.0704243
0.3596	-22367.5	0.0705428
0.36	-22367.5	0.0706192
0.3604	-22367.5	0.0707625
0.3608	-22367.5	0.0708761
0.3612	-22367.5	0.0710308
0.3616	-22367.5	0.0711701
