# Supplementary material for: Anomalous temperature dependence of elastic limit in metallic glasses
Source: Nat Commun. 2024 Jan 2;15:171. doi: 10.1038/s41467-023-44048-7 (PMC10761975; doi:10.1038/s41467-023-44048-7)
Supplement: Supplementary file 2 — Source Data Files [file 41467_2023_44048_MOESM2_ESM.zip › Figure3_energy_strain_state2.xlsx]

## Sheet: Sheet1
# strain(%)	energy_raw(eV)	energy(eV)
1e-06	-22367.8	0.00113651
0.0004	-22367.8	0.00113335
0.0008	-22367.8	0.00116065
0.0012	-22367.8	0.00118643
0.0016	-22367.8	0.00119736
0.002	-22367.8	0.00119807
0.0024	-22367.8	0.0012391
0.0028	-22367.8	0.0012156
0.0032	-22367.8	0.0012521
0.0036	-22367.8	0.0012507
0.004	-22367.8	0.00128391
0.0044	-22367.8	0.00128702
0.0048	-22367.8	0.00128054
0.0052	-22367.8	0.00131301
0.0056	-22367.8	0.0013219
0.006	-22367.8	0.00133127
0.0064	-22367.8	0.00137928
0.0068	-22367.8	0.00137881
0.0072	-22367.8	0.00140311
0.0076	-22367.8	0.00141079
0.008	-22367.8	0.00142031
0.0084	-22367.8	0.00144269
0.0088	-22367.8	0.00145413
0.0092	-22367.8	0.00146248
0.0096	-22367.8	0.00148064
0.01	-22367.8	0.00150632
0.0104	-22367.8	0.00152481
0.0108	-22367.8	0.00152861
0.0112	-22367.8	0.00154938
0.0116	-22367.8	0.00155808
0.012	-22367.8	0.00157129
0.0124	-22367.8	0.00159372
0.0128	-22367.8	0.00161498
0.0132	-22367.8	0.00165835
0.0136	-22367.8	0.00162969
0.014	-22367.8	0.00167421
0.0144	-22367.8	0.00168702
0.0148	-22367.8	0.00171431
0.0152	-22367.8	0.00170409
0.0156	-22367.8	0.00172696
0.016	-22367.8	0.00176072
0.0164	-22367.8	0.00177621
0.0168	-22367.8	0.00181204
0.0172	-22367.8	0.00181389
0.0176	-22367.8	0.00183544
0.018	-22367.8	0.0018466
0.0184	-22367.8	0.00187643
0.0188	-22367.8	0.00190177
0.0192	-22367.8	0.00194365
0.0196	-22367.8	0.00192908
0.02	-22367.8	0.00196715
0.0204	-22367.8	0.00196585
0.0208	-22367.8	0.00202601
0.0212	-22367.8	0.00201739
0.0216	-22367.8	0.00202797
0.022	-22367.8	0.00207015
0.0224	-22367.8	0.00206742
0.0228	-22367.8	0.00209555
0.0232	-22367.8	0.00210471
0.0236	-22367.8	0.00211879
0.024	-22367.8	0.00214774
0.0244	-22367.8	0.00217774
0.0248	-22367.8	0.00219666
0.0252	-22367.8	0.00223476
0.0256	-22367.8	0.00227248
0.026	-22367.8	0.00229352
0.0264	-22367.8	0.00229525
0.0268	-22367.8	0.00229246
0.0272	-22367.8	0.00233857
0.0276	-22367.8	0.00235354
0.028	-22367.8	0.00235751
0.0284	-22367.8	0.00237588
0.0288	-22367.8	0.00240386
0.0292	-22367.8	0.00243312
0.0296	-22367.8	0.00244724
0.03	-22367.8	0.00248743
0.0304	-22367.8	0.00248653
0.0308	-22367.8	0.00252163
0.0312	-22367.8	0.0025419
0.0316	-22367.8	0.00256717
0.032	-22367.8	0.00259698
0.0324	-22367.8	0.00261242
0.0328	-22367.8	0.00264622
0.0332	-22367.8	0.0026465
0.0336	-22367.8	0.00268292
0.034	-22367.8	0.00274692
0.0344	-22367.8	0.00275561
0.0348	-22367.8	0.00278252
0.0352	-22367.8	0.00277796
0.0356	-22367.8	0.00282477
0.036	-22367.8	0.00284019
0.0364	-22367.8	0.00285973
0.0368	-22367.8	0.00287949
0.0372	-22367.8	0.00292142
0.0376	-22367.8	0.00294216
0.038	-22367.8	0.00297415
0.0384	-22367.8	0.0029848
0.0388	-22367.8	0.00303177
0.0392	-22367.8	0.00303732
0.0396	-22367.8	0.00305292
0.04	-22367.8	0.00308892
0.0404	-22367.8	0.00310613
0.0408	-22367.8	0.00312567
0.0412	-22367.8	0.0031709
0.0416	-22367.8	0.0031921
0.042	-22367.8	0.00321058
0.0424	-22367.8	0.00325464
0.0428	-22367.8	0.0032634
0.0432	-22367.8	0.00329403
0.0436	-22367.8	0.003319
0.044	-22367.8	0.00336455
0.0444	-22367.8	0.0033821
0.0448	-22367.8	0.00340711
0.0452	-22367.8	0.00345714
0.0456	-22367.8	0.00344602
0.046	-22367.8	0.00350064
0.0464	-22367.8	0.00353129
0.0468	-22367.8	0.00356229
0.0472	-22367.8	0.003557
0.0476	-22367.8	0.00357709
0.048	-22367.8	0.00363611
0.0484	-22367.8	0.00366497
0.0488	-22367.8	0.00368881
0.0492	-22367.8	0.00372558
0.0496	-22367.8	0.00377022
0.05	-22367.8	0.0037872
0.0504	-22367.8	0.00382043
0.0508	-22367.8	0.00384521
0.0512	-22367.8	0.00386087
0.0516	-22367.8	0.00390944
0.052	-22367.8	0.00394321
0.0524	-22367.8	0.00396413
0.0528	-22367.8	0.00396765
0.0532	-22367.8	0.00400317
0.0536	-22367.8	0.00405577
0.054	-22367.8	0.00406072
0.0544	-22367.8	0.00410712
0.0548	-22367.8	0.00414917
0.0552	-22367.8	0.00415942
0.0556	-22367.8	0.00418643
0.056	-22367.8	0.0042507
0.0564	-22367.8	0.00428291
0.0568	-22367.8	0.00428664
0.0572	-22367.8	0.0043257
0.0576	-22367.8	0.00436882
0.058	-22367.8	0.00441795
0.0584	-22367.8	0.00443417
0.0588	-22367.8	0.00445808
0.0592	-22367.8	0.00449531
0.0596	-22367.8	0.00454949
0.06	-22367.8	0.00454721
0.0604	-22367.8	0.00459535
0.0608	-22367.8	0.00462488
0.0612	-22367.8	0.00465674
0.0616	-22367.8	0.00469285
0.062	-22367.8	0.00471307
0.0624	-22367.8	0.00474958
0.0628	-22367.8	0.00478803
0.0632	-22367.8	0.00481834
0.0636	-22367.8	0.00488009
0.064	-22367.8	0.00490858
0.0644	-22367.8	0.00493008
0.0648	-22367.8	0.00495459
0.0652	-22367.8	0.00498785
0.0656	-22367.8	0.00500801
0.066	-22367.7	0.00505108
0.0664	-22367.7	0.00509246
0.0668	-22367.7	0.00512542
0.0672	-22367.7	0.00517676
0.0676	-22367.7	0.00519723
0.068	-22367.7	0.00524507
0.0684	-22367.7	0.00528982
0.0688	-22367.7	0.0053105
0.0692	-22367.7	0.00535629
0.0696	-22367.7	0.00537501
0.07	-22367.7	0.00541466
0.0704	-22367.7	0.00547789
0.0708	-22367.7	0.00549967
0.0712	-22367.7	0.00553287
0.0716	-22367.7	0.00554814
0.072	-22367.7	0.00559961
0.0724	-22367.7	0.00563746
0.0728	-22367.7	0.00567919
0.0732	-22367.7	0.00570501
0.0736	-22367.7	0.00574883
0.074	-22367.7	0.0058001
0.0744	-22367.7	0.0058274
0.0748	-22367.7	0.00585998
0.0752	-22367.7	0.00591113
0.0756	-22367.7	0.00594984
0.076	-22367.7	0.00599928
0.0764	-22367.7	0.00602448
0.0768	-22367.7	0.00606554
0.0772	-22367.7	0.00609418
0.0776	-22367.7	0.00612378
0.078	-22367.7	0.00617458
0.0784	-22367.7	0.00620572
0.0788	-22367.7	0.00625271
0.0792	-22367.7	0.00628974
0.0796	-22367.7	0.00633407
0.08	-22367.7	0.00640865
0.0804	-22367.7	0.0064034
0.0808	-22367.7	0.00645232
0.0812	-22367.7	0.00648789
0.0816	-22367.7	0.00652298
0.082	-22367.7	0.00657125
0.0824	-22367.7	0.00660474
0.0828	-22367.7	0.00663878
0.0832	-22367.7	0.0066859
0.0836	-22367.7	0.00677214
0.084	-22367.7	0.00677843
0.0844	-22367.7	0.00680292
0.0848	-22367.7	0.00687132
0.0852	-22367.7	0.00688303
0.0856	-22367.7	0.00693168
0.086	-22367.7	0.00696431
0.0864	-22367.7	0.00701909
0.0868	-22367.7	0.00706225
0.0872	-22367.7	0.00712085
0.0876	-22367.7	0.0071416
0.088	-22367.7	0.00719871
0.0884	-22367.7	0.00723117
0.0888	-22367.7	0.00727738
0.0892	-22367.7	0.00730719
0.0896	-22367.7	0.00734727
0.09	-22367.7	0.00739701
0.0904	-22367.7	0.00743201
0.0908	-22367.7	0.00749364
0.0912	-22367.7	0.00752448
0.0916	-22367.7	0.00754179
0.092	-22367.7	0.00760258
0.0924	-22367.7	0.00765092
0.0928	-22367.7	0.00771234
0.0932	-22367.7	0.00772955
0.0936	-22367.7	0.00776119
0.094	-22367.7	0.0078335
0.0944	-22367.7	0.0078775
0.0948	-22367.7	0.00790709
0.0952	-22367.7	0.00796371
0.0956	-22367.7	0.00798682
0.096	-22367.7	0.00805795
0.0964	-22367.7	0.0081232
0.0968	-22367.7	0.00813567
0.0972	-22367.7	0.00819504
0.0976	-22367.7	0.00824215
0.098	-22367.7	0.00828654
0.0984	-22367.7	0.00831763
0.0988	-22367.7	0.00837871
0.0992	-22367.7	0.00839959
0.0996	-22367.7	0.00846026
0.1	-22367.7	0.00850533
0.1004	-22367.7	0.00855641
0.1008	-22367.7	0.00860738
0.1012	-22367.7	0.00865665
0.1016	-22367.7	0.00870547
0.102	-22367.7	0.00874625
0.1024	-22367.7	0.00878708
0.1028	-22367.7	0.00881505
0.1032	-22367.7	0.00887902
0.1036	-22367.7	0.00894224
0.104	-22367.7	0.00896293
0.1044	-22367.7	0.00902346
0.1048	-22367.7	0.00905001
0.1052	-22367.7	0.00911889
0.1056	-22367.7	0.00915928
0.106	-22367.7	0.00922574
0.1064	-22367.7	0.00927071
0.1068	-22367.7	0.00930697
0.1072	-22367.7	0.00937408
0.1076	-22367.7	0.00941235
0.108	-22367.7	0.00943989
0.1084	-22367.7	0.00951171
0.1088	-22367.7	0.00954305
0.1092	-22367.7	0.00959594
0.1096	-22367.7	0.00965769
0.11	-22367.7	0.00970681
0.1104	-22367.7	0.00975378
0.1108	-22367.7	0.00979897
0.1112	-22367.7	0.00987042
0.1116	-22367.7	0.0098982
0.112	-22367.7	0.00993931
0.1124	-22367.7	0.0100029
0.1128	-22367.7	0.0100389
0.1132	-22367.7	0.0100954
0.1136	-22367.7	0.0101549
0.114	-22367.7	0.010193
0.1144	-22367.7	0.0102388
0.1148	-22367.7	0.0103129
0.1152	-22367.7	0.0103556
0.1156	-22367.7	0.0104105
0.116	-22367.7	0.0104343
0.1164	-22367.7	0.0105298
0.1168	-22367.7	0.0105727
0.1172	-22367.7	0.0106223
0.1176	-22367.7	0.0106651
0.118	-22367.7	0.0107173
0.1184	-22367.7	0.0107831
0.1188	-22367.7	0.010809
0.1192	-22367.7	0.0108627
0.1196	-22367.7	0.0109107
0.12	-22367.7	0.0110058
0.1204	-22367.7	0.0110373
0.1208	-22367.7	0.0110872
0.1212	-22367.7	0.0111287
0.1216	-22367.7	0.011193
0.122	-22367.7	0.0112605
0.1224	-22367.7	0.0113018
0.1228	-22367.7	0.0113351
0.1232	-22367.7	0.0114124
0.1236	-22367.7	0.0114763
0.124	-22367.7	0.0115108
0.1244	-22367.7	0.0115394
0.1248	-22367.7	0.0116388
0.1252	-22367.7	0.0116855
0.1256	-22367.7	0.0117499
0.126	-22367.7	0.0117651
0.1264	-22367.7	0.0118338
0.1268	-22367.7	0.0119127
0.1272	-22367.7	0.0119709
0.1276	-22367.7	0.0120212
0.128	-22367.7	0.0120515
0.1284	-22367.7	0.0121219
0.1288	-22367.7	0.0121514
0.1292	-22367.7	0.0122465
0.1296	-22367.7	0.0122797
0.13	-22367.7	0.0123591
0.1304	-22367.7	0.0124002
0.1308	-22367.7	0.0124569
0.1312	-22367.7	0.0125278
0.1316	-22367.7	0.0125603
0.132	-22367.7	0.0126227
0.1324	-22367.7	0.0126802
0.1328	-22367.7	0.0127502
0.1332	-22367.7	0.0128001
0.1336	-22367.7	0.0128475
0.134	-22367.7	0.0129129
0.1344	-22367.7	0.012972
0.1348	-22367.7	0.0130444
0.1352	-22367.7	0.0130938
0.1356	-22367.7	0.0131514
0.136	-22367.7	0.0132294
0.1364	-22367.7	0.0132667
0.1368	-22367.7	0.0133122
0.1372	-22367.7	0.0133808
0.1376	-22367.7	0.0134409
0.138	-22367.7	0.0135083
0.1384	-22367.7	0.0135627
0.1388	-22367.7	0.0136251
0.1392	-22367.7	0.0136556
0.1396	-22367.7	0.0137188
0.14	-22367.7	0.0137935
0.1404	-22367.7	0.0138514
0.1408	-22367.7	0.0138989
0.1412	-22367.7	0.0139544
0.1416	-22367.7	0.0140217
0.142	-22367.7	0.0141008
0.1424	-22367.7	0.0141437
0.1428	-22367.7	0.0142342
0.1432	-22367.7	0.0142795
0.1436	-22367.7	0.0143292
0.144	-22367.7	0.0144019
0.1444	-22367.7	0.0144747
0.1448	-22367.7	0.0144887
0.1452	-22367.7	0.0145595
0.1456	-22367.7	0.0146345
0.146	-22367.7	0.0147038
0.1464	-22367.7	0.0147462
0.1468	-22367.7	0.014811
0.1472	-22367.7	0.0148885
0.1476	-22367.7	0.0149553
0.148	-22367.7	0.0149934
0.1484	-22367.7	0.015101
0.1488	-22367.7	0.0151318
0.1492	-22367.7	0.0152
0.1496	-22367.7	0.0152621
0.15	-22367.7	0.015322
0.1504	-22367.7	0.015392
0.1508	-22367.7	0.0154489
0.1512	-22367.7	0.0154942
0.1516	-22367.7	0.0155892
0.152	-22367.7	0.0156269
0.1524	-22367.7	0.0157099
0.1528	-22367.7	0.0157599
0.1532	-22367.7	0.0158415
0.1536	-22367.7	0.0159275
0.154	-22367.7	0.0159689
0.1544	-22367.7	0.0160336
0.1548	-22367.7	0.0160848
0.1552	-22367.7	0.016147
0.1556	-22367.7	0.0162104
0.156	-22367.7	0.0162859
0.1564	-22367.7	0.0163481
0.1568	-22367.7	0.0163882
0.1572	-22367.7	0.0164681
0.1576	-22367.7	0.0165611
0.158	-22367.7	0.0166062
0.1584	-22367.7	0.0166608
0.1588	-22367.7	0.0167353
0.1592	-22367.7	0.0167846
0.1596	-22367.7	0.0168484
0.16	-22367.7	0.0169064
0.1604	-22367.7	0.0170077
0.1608	-22367.7	0.0170518
0.1612	-22367.7	0.0171204
0.1616	-22367.7	0.0172014
0.162	-22367.7	0.017271
0.1624	-22367.7	0.0173254
0.1628	-22367.7	0.0173994
0.1632	-22367.7	0.0174507
0.1636	-22367.7	0.0175336
0.164	-22367.7	0.0176198
0.1644	-22367.7	0.0176631
0.1648	-22367.7	0.0177496
0.1652	-22367.7	0.0177769
0.1656	-22367.7	0.0178707
0.166	-22367.7	0.0179391
0.1664	-22367.7	0.0179838
0.1668	-22367.7	0.0180665
0.1672	-22367.7	0.0181696
0.1676	-22367.7	0.0181992
0.168	-22367.7	0.0182899
0.1684	-22367.7	0.0183492
0.1688	-22367.7	0.0184343
0.1692	-22367.7	0.0184808
0.1696	-22367.7	0.0185401
0.17	-22367.7	0.0186362
0.1704	-22367.7	0.0187125
0.1708	-22367.7	0.0187526
0.1712	-22367.7	0.018832
0.1716	-22367.7	0.0188875
0.172	-22367.7	0.0189812
0.1724	-22367.7	0.0190278
0.1728	-22367.7	0.0191316
0.1732	-22367.7	0.019173
0.1736	-22367.7	0.0192581
0.174	-22367.7	0.0193229
0.1744	-22367.7	0.0193871
0.1748	-22367.7	0.0194751
0.1752	-22367.7	0.0195458
0.1756	-22367.7	0.0196056
0.176	-22367.7	0.0197113
0.1764	-22367.7	0.0197469
0.1768	-22367.7	0.0198233
0.1772	-22367.7	0.0199124
0.1776	-22367.7	0.0199541
0.178	-22367.7	0.0200227
0.1784	-22367.7	0.0200863
0.1788	-22367.7	0.020185
0.1792	-22367.7	0.0202587
0.1796	-22367.7	0.0203506
0.180068	-22367.7	0.0203897
0.1804	-22367.7	0.0204842
0.1808	-22367.7	0.0205717
0.1812	-22367.7	0.020663
0.1816	-22367.7	0.0206961
0.182	-22367.7	0.0207818
0.1824	-22367.7	0.0208346
0.1828	-22367.7	0.0209187
0.1832	-22367.7	0.0209672
0.1836	-22367.7	0.0210571
0.184	-22367.7	0.0211151
0.1844	-22367.7	0.0212083
0.1848	-22367.7	0.0212825
0.1852	-22367.7	0.0213576
0.1856	-22367.7	0.0214356
0.186	-22367.7	0.0215092
0.1864	-22367.7	0.0215758
0.1868	-22367.7	0.0216384
0.1872	-22367.7	0.0217283
0.1876	-22367.7	0.0218044
0.188	-22367.7	0.021878
0.1884	-22367.7	0.0219368
0.1888	-22367.7	0.0220634
0.1892	-22367.7	0.0220976
0.1896	-22367.7	0.0221655
0.19	-22367.7	0.0222583
0.1904	-22367.7	0.0222933
0.1908	-22367.7	0.0223915
0.1912	-22367.7	0.0224904
0.1916	-22367.7	0.0225572
0.192	-22367.7	0.02264
0.1924	-22367.7	0.0226988
0.1928	-22367.7	0.0227854
0.1932	-22367.7	0.0228611
0.1936	-22367.7	0.0229263
0.194	-22367.7	0.0230191
0.1944	-22367.7	0.0231004
0.1948	-22367.7	0.023191
0.1952	-22367.7	0.0232416
0.1956	-22367.7	0.0233072
0.196	-22367.7	0.0234057
0.1964	-22367.7	0.0234763
0.1968	-22367.7	0.0235382
0.1972	-22367.7	0.0236486
0.1976	-22367.7	0.0237067
0.198	-22367.7	0.0237711
0.1984	-22367.7	0.0238453
0.1988	-22367.7	0.0239422
0.1992	-22367.7	0.0240173
0.1996	-22367.7	0.024098
0.2	-22367.7	0.0241974
0.2004	-22367.7	0.0242668
0.2008	-22367.7	0.0243577
0.2012	-22367.7	0.0244176
0.2016	-22367.7	0.0244979
0.202	-22367.7	0.0245804
0.2024	-22367.7	0.0246413
0.2028	-22367.7	0.0247188
0.2032	-22367.7	0.0248044
0.2036	-22367.7	0.0249018
0.204	-22367.7	0.0249673
0.2044	-22367.7	0.025046
0.2048	-22367.7	0.0251344
0.2052	-22367.7	0.0252069
0.2056	-22367.7	0.0253083
0.206	-22367.7	0.0253772
0.2064	-22367.7	0.0254631
0.2068	-22367.7	0.0255714
0.2072	-22367.7	0.0256082
0.2076	-22367.7	0.0257067
0.208	-22367.7	0.0257956
0.2084	-22367.7	0.0258455
0.2088	-22367.7	0.0259507
0.2092	-22367.7	0.0260507
0.2096	-22367.7	0.0261294
0.21	-22367.7	0.0262037
0.2104	-22367.7	0.026283
0.2108	-22367.7	0.0263583
0.2112	-22367.7	0.0264482
0.2116	-22367.7	0.0265311
0.212	-22367.7	0.0266279
0.2124	-22367.7	0.0267007
0.2128	-22367.7	0.0267588
0.2132	-22367.7	0.0268578
0.2136	-22367.7	0.0269442
0.214	-22367.7	0.0270013
0.2144	-22367.7	0.0271167
0.2148	-22367.7	0.0272048
0.2152	-22367.7	0.0272822
0.2156	-22367.7	0.0273905
0.216	-22367.7	0.0274511
0.2164	-22367.7	0.0275281
0.2168	-22367.7	0.0276371
0.2172	-22367.7	0.0277076
0.2176	-22367.7	0.0277943
0.218	-22367.7	0.02788
0.2184	-22367.7	0.0279546
0.2188	-22367.7	0.0280514
0.2192	-22367.7	0.0281461
0.2196	-22367.7	0.0282333
0.22	-22367.7	0.0283379
0.2204	-22367.7	0.0284314
0.2208	-22367.7	0.028565
0.2212	-22367.7	0.0285732
0.2216	-22367.7	0.0286762
0.222	-22367.7	0.0287425
0.2224	-22367.7	0.028827
0.2228	-22367.7	0.0289249
0.2232	-22367.7	0.0289953
0.2236	-22367.7	0.0290758
0.224	-22367.7	0.029172
0.2244	-22367.7	0.0292771
0.2248	-22367.7	0.0293471
0.2252	-22367.7	0.0294285
0.2256	-22367.7	0.0295296
0.226	-22367.7	0.0295961
0.2264	-22367.7	0.0297091
0.2268	-22367.7	0.0297934
0.2272	-22367.7	0.0298592
0.2276	-22367.7	0.0299661
0.228	-22367.7	0.0300441
0.2284	-22367.7	0.0301354
0.2288	-22367.7	0.0302086
0.2292	-22367.7	0.0303029
0.2296	-22367.7	0.0304037
0.23	-22367.7	0.0304907
0.2304	-22367.7	0.0305721
0.2308	-22367.7	0.0306581
0.2312	-22367.7	0.0307482
0.2316	-22367.7	0.0308624
0.232	-22367.6	0.0309587
0.2324	-22367.6	0.031021
0.2328	-22367.6	0.0310969
0.2332	-22367.6	0.0312176
0.2336	-22367.6	0.0312973
0.234	-22367.6	0.031386
0.2344	-22367.6	0.0315011
0.2348	-22367.6	0.0315795
0.2352	-22367.6	0.0316975
0.2356	-22367.6	0.0317568
0.236	-22367.6	0.0318477
0.2364	-22367.6	0.031942
0.2368	-22367.6	0.0320426
0.2372	-22367.6	0.0321295
0.2376	-22367.6	0.0322239
0.238	-22367.6	0.0323268
0.2384	-22367.6	0.0324165
0.2388	-22367.6	0.0324748
0.2392	-22367.6	0.0325718
0.2396	-22367.6	0.0326685
0.24	-22367.6	0.0327512
0.2404	-22367.6	0.0328519
0.2408	-22367.6	0.0329549
0.2412	-22367.6	0.0330405
0.2416	-22367.6	0.0331354
0.242	-22367.6	0.0332131
0.2424	-22367.6	0.0332945
0.2428	-22367.6	0.0333862
0.2432	-22367.6	0.033483
0.2436	-22367.6	0.0335856
0.244	-22367.6	0.0336793
0.2444	-22367.6	0.0337586
0.2448	-22367.6	0.03386
0.2452	-22367.6	0.0339594
0.2456	-22367.6	0.0340338
0.246	-22367.6	0.0341484
0.2464	-22367.6	0.0342438
0.2468	-22367.6	0.0343286
0.2472	-22367.6	0.0344234
0.2476	-22367.6	0.0345272
0.248	-22367.6	0.0346135
0.2484	-22367.6	0.0346954
0.2488	-22367.6	0.0348156
0.2492	-22367.6	0.0348878
0.2496	-22367.6	0.0349883
0.25	-22367.6	0.0351055
0.2504	-22367.6	0.0351849
0.2508	-22367.6	0.0352729
0.2512	-22367.6	0.0353554
0.2516	-22367.6	0.0354505
0.252	-22367.6	0.0355594
0.2524	-22367.6	0.0356629
0.2528	-22367.6	0.035751
0.2532	-22367.6	0.0358657
0.2536	-22367.6	0.0359502
0.254	-22367.6	0.0360572
0.2544	-22367.6	0.0361386
0.2548	-22367.6	0.0362279
0.2552	-22367.6	0.0363446
0.2556	-22367.6	0.0364144
0.256	-22367.6	0.0365362
0.2564	-22367.6	0.0366154
0.2568	-22367.6	0.0367279
0.2572	-22367.6	0.0368108
0.2576	-22367.6	0.036914
0.258	-22367.6	0.0370095
0.2584	-22367.6	0.0371123
0.2588	-22367.6	0.0372001
0.2592	-22367.6	0.0372969
0.2596	-22367.6	0.0374107
0.26	-22367.6	0.0374777
0.2604	-22367.6	0.0376
0.2608	-22367.6	0.0377152
0.2612	-22367.6	0.0377871
0.2616	-22367.6	0.0378966
0.262	-22367.6	0.0379726
0.2624	-22367.6	0.0380836
0.2628	-22367.6	0.0381957
0.2632	-22367.6	0.0382921
0.2636	-22367.6	0.0383837
0.264	-22367.6	0.0384702
0.2644	-22367.6	0.0385511
0.2648	-22367.6	0.0386775
0.2652	-22367.6	0.0387772
0.2656	-22367.6	0.0388946
0.266	-22367.6	0.0389848
0.2664	-22367.6	0.039086
0.2668	-22367.6	0.0391915
0.2672	-22367.6	0.0392746
0.2676	-22367.6	0.0393806
0.268	-22367.6	0.0394619
0.2684	-22367.6	0.0395837
0.2688	-22367.6	0.0396647
0.2692	-22367.6	0.0397703
0.2696	-22367.6	0.0398831
0.27	-22367.6	0.0399743
0.2704	-22367.6	0.0400843
0.2708	-22367.6	0.0401806
0.2712	-22367.6	0.0402805
0.2716	-22367.6	0.0403838
0.272	-22367.6	0.0404895
0.2724	-22367.6	0.0405937
0.2728	-22367.6	0.0406914
0.2732	-22367.6	0.0407832
0.2736	-22367.6	0.0409156
0.274	-22367.6	0.04101
0.2744	-22367.6	0.0411028
0.2748	-22367.6	0.0412025
0.2752	-22367.6	0.0413362
0.2756	-22367.6	0.0414316
0.276	-22367.6	0.0415322
0.2764	-22367.6	0.0416508
0.2768	-22367.6	0.0417237
0.2772	-22367.6	0.0418408
0.2776	-22367.6	0.0419175
0.278	-22367.6	0.0420417
0.2784	-22367.6	0.0421436
0.2788	-22367.6	0.0422478
0.2792	-22367.6	0.0423614
0.2796	-22367.6	0.0424673
0.28	-22367.6	0.042568
0.2804	-22367.6	0.0426658
0.2808	-22367.6	0.0428058
0.2812	-22367.6	0.0429363
0.2816	-22367.6	0.0430096
0.282	-22367.6	0.0430993
0.2824	-22367.6	0.0432147
0.2828	-22367.6	0.0433197
0.2832	-22367.6	0.0434128
0.2836	-22367.6	0.0435279
0.284	-22367.6	0.0436144
0.2844	-22367.6	0.0437168
0.2848	-22367.6	0.0438267
0.2852	-22367.6	0.0439428
0.2856	-22367.6	0.0440374
0.286	-22367.6	0.0441632
0.2864	-22367.6	0.0442653
0.2868	-22367.6	0.0443589
0.2872	-22367.6	0.0444657
0.2876	-22367.6	0.0445785
0.288	-22367.6	0.044686
0.2884	-22367.6	0.0447896
0.2888	-22367.6	0.0449071
0.2892	-22367.6	0.0449841
0.2896	-22367.6	0.0451031
0.29	-22367.6	0.0452303
0.2904	-22367.6	0.0453192
0.2908	-22367.6	0.0454439
0.2912	-22367.6	0.0455496
0.2916	-22367.6	0.0456402
0.292	-22367.6	0.0457767
0.2924	-22367.6	0.0458761
0.2928	-22367.6	0.0460062
0.2932	-22367.6	0.0460803
0.2936	-22367.6	0.0462127
0.294	-22367.6	0.046295
0.2944	-22367.6	0.0463907
0.2948	-22367.6	0.0465168
0.2952	-22367.6	0.0466587
0.2956	-22367.6	0.0467441
0.296	-22367.6	0.0468683
0.2964	-22367.6	0.0469456
0.2968	-22367.6	0.0470618
0.2972	-22367.6	0.0471667
0.2976	-22367.6	0.0473048
0.298	-22367.6	0.0474017
0.2984	-22367.6	0.0475076
0.2988	-22367.6	0.0476129
0.2992	-22367.6	0.0477428
0.2996	-22367.6	0.0478387
0.3	-22367.6	0.0479204
0.3004	-22367.6	0.0480572
0.3008	-22367.6	0.0481742
0.3012	-22367.6	0.0483087
0.3016	-22367.6	0.0484292
0.302	-22367.6	0.0485132
0.3024	-22367.6	0.0486127
0.3028	-22367.6	0.0487431
0.3032	-22367.6	0.0488395
0.3036	-22367.6	0.0489665
0.304	-22367.6	0.0491003
0.3044	-22367.6	0.0491792
0.3048	-22367.6	0.0492957
0.3052	-22367.6	0.0494239
0.3056	-22367.6	0.0495712
0.306	-22367.6	0.0496502
0.3064	-22367.6	0.0497806
0.3068	-22367.6	0.0498666
0.3072	-22367.6	0.0499943
0.3076	-22367.6	0.0500911
0.308	-22367.6	0.0502294
0.3084	-22367.6	0.0503274
0.3088	-22367.6	0.0504394
0.3092	-22367.6	0.0505526
0.3096	-22367.6	0.0506658
0.31	-22367.6	0.0507741
0.3104	-22367.6	0.0508755
0.3108	-22367.6	0.0510077
0.3112	-22367.6	0.0511424
0.3116	-22367.6	0.0512443
0.312	-22367.6	0.0513781
0.3124	-22367.6	0.051456
0.3128	-22367.6	0.0515812
0.3132	-22367.6	0.0517116
0.3136	-22367.6	0.0518092
0.314	-22367.6	0.051926
0.3144	-22367.6	0.0520329
0.3148	-22367.6	0.0521769
0.3152	-22367.6	0.0522767
0.3156	-22367.6	0.0524013
0.316	-22367.6	0.0525351
0.3164	-22367.6	0.0526432
0.3168	-22367.6	0.0527295
0.3172	-22367.6	0.0528647
0.3176	-22367.6	0.0529823
0.318	-22367.6	0.0531106
0.3184	-22367.6	0.0532269
0.3188	-22367.6	0.0533497
0.3192	-22367.6	0.0535219
0.3196	-22367.6	0.0535579
0.32	-22367.6	0.0536606
0.3204	-22367.6	0.0537995
0.3208	-22367.6	0.053915
0.3212	-22367.6	0.0540344
0.3216	-22367.6	0.0541717
0.322	-22367.6	0.0542616
0.3224	-22367.6	0.0543978
0.3228	-22367.6	0.0545299
0.3232	-22367.6	0.0546314
0.3236	-22367.5	0.054785
0.324	-22367.5	0.0548524
0.3244	-22367.5	0.0549981
0.3248	-22367.5	0.0551044
0.3252	-22367.5	0.0552378
0.3256	-22367.5	0.055315
0.326	-22367.5	0.0554592
0.3264	-22367.5	0.0555766
0.3268	-22367.5	0.0556801
0.3272	-22367.5	0.0558393
0.3276	-22367.5	0.0559335
0.328	-22367.5	0.056069
0.3284	-22367.5	0.0561768
0.3288	-22367.5	0.0562926
0.3292	-22367.5	0.0564313
0.3296	-22367.5	0.0565391
0.33	-22367.5	0.0566592
0.3304	-22367.5	0.0567892
0.3308	-22367.5	0.056917
0.3312	-22367.5	0.0570225
0.3316	-22367.5	0.0571528
0.332	-22367.5	0.0572662
0.3324	-22367.5	0.0573761
0.3328	-22367.5	0.0575087
0.3332	-22367.5	0.0576236
0.3336	-22367.5	0.0577413
0.334	-22367.5	0.0578797
0.3344	-22367.5	0.0580154
0.3348	-22367.5	0.0581175
0.3352	-22367.5	0.0582508
0.3356	-22367.5	0.0583858
0.336	-22367.5	0.0584985
0.3364	-22367.5	0.0586006
0.3368	-22367.5	0.05874
0.3372	-22367.5	0.0588751
0.3376	-22367.5	0.0589758
0.338	-22367.5	0.0590999
0.3384	-22367.5	0.0592118
0.3388	-22367.5	0.0593571
0.3392	-22367.5	0.0595049
0.3396	-22367.5	0.0595872
0.34	-22367.5	0.0597227
0.3404	-22367.5	0.0598487
0.3408	-22367.5	0.0599881
0.3412	-22367.5	0.0600966
0.3416	-22367.5	0.060233
0.342	-22367.5	0.0603759
0.3424	-22367.5	0.060463
0.3428	-22367.5	0.0605855
0.3432	-22367.5	0.0607213
0.3436	-22367.5	0.060871
0.344	-22367.5	0.0609695
0.3444	-22367.5	0.0610889
0.3448	-22367.5	0.0612103
0.3452	-22367.5	0.0613611
0.3456	-22367.5	0.0614572
0.346	-22367.5	0.0616142
0.3464	-22367.5	0.0617269
0.3468	-22367.5	0.061882
0.3472	-22367.5	0.061976
0.3476	-22367.5	0.0621285
0.348	-22367.5	0.0622332
0.3484	-22367.5	0.0623529
0.3488	-22367.5	0.0624849
0.3492	-22367.5	0.0626175
0.3496	-22367.5	0.0627536
0.35	-22367.5	0.0628824
0.3504	-22367.5	0.0629916
0.3508	-22367.5	0.0631114
0.3512	-22367.5	0.0632505
0.3516	-22367.5	0.0634086
0.352	-22367.5	0.0635244
0.3524	-22367.5	0.0636842
0.3528	-22367.5	0.0637752
0.3532	-22367.5	0.0639127
0.3536	-22367.5	0.0640135
0.354	-22367.5	0.0641538
0.3544	-22367.5	0.0642585
0.3548	-22367.5	0.0644017
0.3552	-22367.5	0.0645408
0.3556	-22367.5	0.0646523
0.356	-22367.5	0.0648093
0.3564	-22367.5	0.064915
0.3568	-22367.5	0.0650501
0.3572	-22367.5	0.0651986
0.3576	-22367.5	0.0653161
0.358	-22367.5	0.0654786
0.3584	-22367.5	0.0655594
0.3588	-22367.5	0.0656994
0.3592	-22367.5	0.0658304
0.3596	-22367.5	0.0659599
0.36	-22367.5	0.0660975
0.3604	-22367.5	0.0662373
0.3608	-22367.5	0.0663561
0.3612	-22367.5	0.0664949
0.3616	-22367.5	0.066615
0.362	-22367.5	0.0667552
0.3624	-22367.5	0.0668839
0.3628	-22367.5	0.0670095
0.3632	-22367.5	0.0671584
0.3636	-22367.5	0.0672892
0.364	-22367.5	0.0674165
0.3644	-22367.5	0.0675533
0.3648	-22367.5	0.067675
0.3652	-22367.5	0.0677761
0.3656	-22367.5	0.0679477
0.366	-22367.5	0.0680633
0.3664	-22367.5	0.068215
0.3668	-22367.5	0.0683509
0.3672	-22367.5	0.068463
0.3676	-22367.5	0.0686314
0.368	-22367.5	0.0687778
0.3684	-22367.5	0.0688614
0.3688	-22367.5	0.069008
0.3692	-22367.5	0.0691511
0.3696	-22367.5	0.0692728
0.37	-22367.5	0.069418
0.3704	-22367.5	0.0695446
0.3708	-22367.5	0.0696713
0.3712	-22367.5	0.0698105
0.3716	-22367.5	0.0699521
0.372	-22367.5	0.0700799
0.3724	-22367.5	0.0702378
0.3728	-22367.5	0.0703322
0.3732	-22367.5	0.0704856
0.3736	-22367.5	0.0706118
0.374	-22367.5	0.0707508
0.3744	-22367.5	0.0709025
0.3748	-22367.5	0.0710284
0.3752	-22367.5	0.0711465
0.3756	-22367.5	0.0712915
0.376	-22367.5	0.0714229
0.3764	-22367.5	0.0715654
0.3768	-22367.5	0.071685
0.3772	-22367.5	0.0718186
0.3776	-22367.5	0.0719829
0.378	-22367.5	0.072103
0.3784	-22367.5	0.0722456
0.3788	-22367.5	0.0724095
0.3792	-22367.5	0.0725325
0.3796	-22367.5	0.0726932
0.38	-22367.5	0.0727893
0.3804	-22367.5	0.0729131
0.3808	-22367.5	0.0730885
0.3812	-22367.5	0.0732108
0.3816	-22367.5	0.073347
0.382	-22367.5	0.0734898
0.3824	-22367.5	0.0736277
0.3828	-22367.5	0.0737603
0.3832	-22367.5	0.0739299
0.3836	-22367.5	0.0740219
0.384	-22367.5	0.0741884
0.3844	-22367.5	0.0742924
0.3848	-22367.5	0.0744537
0.3852	-22367.5	0.0745848
0.3856	-22367.5	0.0747277
0.386	-22367.5	0.0748798
0.3864	-22367.5	0.0749931
0.3868	-22367.5	0.0751351
0.3872	-22367.5	0.0752752
0.3876	-22367.5	0.0754096
0.388	-22367.5	0.075573
0.3884	-22367.5	0.0756944
0.3888	-22367.5	0.0758415
0.3892	-22367.5	0.0760069
0.3896	-22367.5	0.0761348
0.39	-22367.5	0.0762721
0.3904	-22367.5	0.0764119
0.3908	-22367.5	0.0765557
0.3912	-22367.5	0.0766784
0.3916	-22367.5	0.0768307
0.392	-22367.5	0.0769869
0.3924	-22367.5	0.0771284
0.3928	-22367.5	0.0772629
0.3932	-22367.5	0.0773755
0.3936	-22367.5	0.077547
0.394	-22367.5	0.0776902
0.3944	-22367.5	0.0778279
0.3948	-22367.4	0.0780015
0.3952	-22367.4	0.0781067
0.3956	-22367.4	0.0782612
0.396	-22367.4	0.0783852
0.3964	-22367.4	0.0785255
0.3968	-22367.4	0.0786718
0.3972	-22367.4	0.0788363
0.3976	-22367.4	0.0789555
0.398	-22367.4	0.0791115
0.3984	-22367.4	0.0792449
0.3988	-22367.4	0.0793883
0.3992	-22367.4	0.0795255
0.3996	-22367.4	0.07967
0.4	-22367.4	0.0798077
0.4004	-22367.4	0.0799441
0.4008	-22367.4	0.0800897
0.4012	-22367.4	0.0802509
0.4016	-22367.4	0.0804022
0.402	-22367.4	0.08053
0.4024	-22367.4	0.0806591
0.4028	-22367.4	0.0808119
0.4032	-22367.4	0.0809553
0.4036	-22367.4	0.0811066
0.404	-22367.4	0.081257
0.4044	-22367.4	0.0814191
0.4048	-22367.4	0.0815565
0.4052	-22367.4	0.0816909
0.4056	-22367.4	0.0818591
0.406	-22367.4	0.0819643
0.4064	-22367.4	0.0821333
0.4068	-22367.4	0.082284
0.4072	-22367.4	0.0824138
0.4076	-22367.4	0.0825415
0.408	-22367.4	0.082693
0.4084	-22367.4	0.0828438
0.4088	-22367.4	0.0829946
0.4092	-22367.4	0.083151
0.4096	-22367.4	0.0833115
0.41	-22367.4	0.083469
0.4104	-22367.4	0.08362
0.4108	-22367.4	0.0837591
0.4112	-22367.4	0.0838681
0.4116	-22367.4	0.0840124
0.412	-22367.4	0.0841649
0.4124	-22367.4	0.0842893
0.4128	-22367.4	0.0844922
0.4132	-22367.4	0.0846335
0.4136	-22367.4	0.0847979
0.414	-22367.4	0.0849411
0.4144	-22367.4	0.0850817
0.4148	-22367.4	0.0852181
0.4152	-22367.4	0.0853772
0.4156	-22367.4	0.0855136
0.416	-22367.4	0.085625
0.4164	-22367.4	0.0858076
0.4168	-22367.4	0.0859448
0.4172	-22367.4	0.0860978
0.4176	-22367.4	0.0862529
0.418	-22367.4	0.0864049
0.4184	-22367.4	0.0865403
0.4188	-22367.4	0.0866921
0.4192	-22367.4	0.0868462
0.4196	-22367.4	0.0869913
0.42	-22367.4	0.0871489
0.4204	-22367.4	0.0872827
0.4208	-22367.4	0.0874398
0.4212	-22367.4	0.0876291
0.4216	-22367.4	0.0877363
0.422	-22367.4	0.0878889
0.4224	-22367.4	0.0880358
0.4228	-22367.4	0.0881838
0.4232	-22367.4	0.0883414
0.4236	-22367.4	0.0884887
0.424	-22367.4	0.0886383
0.4244	-22367.4	0.0888222
0.4248	-22367.4	0.0889314
0.4252	-22367.4	0.0890812
0.4256	-22367.4	0.0892344
0.426	-22367.4	0.0893698
0.4264	-22367.4	0.0895451
0.4268	-22367.4	0.0896863
0.4272	-22367.4	0.0898474
0.4276	-22367.4	0.0900094
0.428	-22367.4	0.0901408
0.4284	-22367.4	0.090286
0.4288	-22367.4	0.0904524
0.4292	-22367.4	0.0906131
0.4296	-22367.4	0.0907524
0.43	-22367.4	0.0909359
0.4304	-22367.4	0.0910944
0.4308	-22367.4	0.0912311
0.4312	-22367.4	0.0913463
0.4316	-22367.4	0.0915189
0.432	-22367.4	0.0916766
0.4324	-22367.4	0.0918482
0.4328	-22367.4	0.0920105
0.4332	-22367.4	0.092134
0.4336	-22367.4	0.0922838
0.434	-22367.4	0.0924525
0.4344	-22367.4	0.0925915
0.4348	-22367.4	0.0927649
0.4352	-22367.4	0.0929122
0.4356	-22367.4	0.0930407
0.436	-22367.4	0.093209
0.4364	-22367.4	0.0933624
0.4368	-22367.4	0.0935195
0.4372	-22367.4	0.0936647
0.4376	-22367.4	0.0938238
0.438	-22367.4	0.0940038
0.4384	-22367.4	0.0941368
0.4388	-22367.4	0.0942868
0.4392	-22367.4	0.0944342
0.4396	-22367.4	0.0945921
0.44	-22367.4	0.0947632
0.4404	-22367.4	0.0949162
0.4408	-22367.4	0.0950643
0.4412	-22367.4	0.095215
0.4416	-22367.4	0.0953895
0.442	-22367.4	0.095549
0.4424	-22367.4	0.0956777
0.4428	-22367.4	0.0958241
0.4432	-22367.4	0.096003
0.4436	-22367.4	0.0961499
0.444	-22367.4	0.0963135
0.4444	-22367.4	0.0964743
0.4448	-22367.4	0.0966462
0.4452	-22367.4	0.0967761
0.4456	-22367.4	0.0969555
0.446	-22367.4	0.0970987
0.4464	-22367.4	0.0972555
0.4468	-22367.4	0.0974345
0.4472	-22367.4	0.0975744
0.4476	-22367.4	0.0977568
0.448	-22367.4	0.0979081
0.4484	-22367.4	0.0980478
0.4488	-22367.4	0.0982015
0.4492	-22367.4	0.0983489
0.4496	-22367.4	0.0985103
0.45	-22367.4	0.09866
0.4504	-22367.4	0.0988485
0.4508	-22367.4	0.0989977
0.4512	-22367.4	0.0991738
0.4516	-22367.4	0.0993199
0.452	-22367.4	0.0994846
0.4524	-22367.4	0.0996253
0.4528	-22367.4	0.099791
0.4532	-22367.4	0.0999678
0.4536	-22367.4	0.100111
0.454	-22367.4	0.100252
0.4544	-22367.4	0.100439
0.4548	-22367.4	0.100584
0.4552	-22367.3	0.100759
0.4556	-22367.3	0.100924
0.456	-22367.3	0.101064
0.4564	-22367.3	0.101229
0.4568	-22367.3	0.101397
0.4572	-22367.3	0.101545
0.4576	-22367.3	0.101722
0.458	-22367.3	0.10187
0.4584	-22367.3	0.102022
0.4588	-22367.3	0.102186
0.4592	-22367.3	0.102341
0.4596	-22367.3	0.102506
0.46	-22367.3	0.102691
0.4604	-22367.3	0.102839
0.4608	-22367.3	0.103009
0.4612	-22367.3	0.103171
0.4616	-22367.3	0.103343
0.462	-22367.3	0.103493
0.4624	-22367.3	0.103669
0.4628	-22367.3	0.103848
0.4632	-22367.3	0.103979
0.4636	-22367.3	0.104128
0.464	-22367.3	0.10432
0.4644	-22367.3	0.104498
0.4648	-22367.3	0.104675
0.4652	-22367.3	0.104813
0.4656	-22367.3	0.104973
0.466	-22367.3	0.105142
0.4664	-22367.3	0.105288
0.4668	-22367.3	0.105451
0.4672	-22367.3	0.105616
0.4676	-22367.3	0.10577
0.468	-22367.3	0.105956
0.4684	-22367.3	0.106129
0.4688	-22367.3	0.106274
0.4692	-22367.3	0.106438
0.4696	-22367.3	0.106615
0.47	-22367.3	0.106791
0.4704	-22367.3	0.106946
0.4708	-22367.3	0.107123
0.4712	-22367.3	0.107257
0.4716	-22367.3	0.107434
0.472	-22367.3	0.107595
0.4724	-22367.3	0.10777
0.4728	-22367.3	0.107964
0.4732	-22367.3	0.108099
0.4736	-22367.3	0.108256
0.474	-22367.3	0.108416
0.4744	-22367.3	0.108601
0.4748	-22367.3	0.108764
0.4752	-22367.3	0.108927
0.4756	-22367.3	0.109086
0.476	-22367.3	0.109272
0.4764	-22367.3	0.109422
0.4768	-22367.3	0.109607
0.4772	-22367.3	0.109762
0.4776	-22367.3	0.109966
0.478	-22367.3	0.110118
0.4784	-22367.3	0.110269
0.4788	-22367.3	0.110445
0.4792	-22367.3	0.110619
0.4796	-22367.3	0.110801
0.48	-22367.3	0.110938
0.4804	-22367.3	0.111113
0.4808	-22367.3	0.111255
0.4812	-22367.3	0.111442
0.4816	-22367.3	0.111634
0.482	-22367.3	0.111808
0.4824	-22367.3	0.111946
0.4828	-22367.3	0.11211
0.4832	-22367.3	0.112274
0.4836	-22367.3	0.112467
0.484	-22367.3	0.112635
0.4844	-22367.3	0.112803
0.4848	-22367.3	0.112978
0.4852	-22367.3	0.113139
0.4856	-22367.3	0.113314
0.486	-22367.3	0.113489
0.4864	-22367.3	0.113664
0.4868	-22367.3	0.113824
0.4872	-22367.3	0.113979
0.4876	-22367.3	0.11416
0.488	-22367.3	0.114337
0.4884	-22367.3	0.114495
0.4888	-22367.3	0.114684
0.4892	-22367.3	0.114841
0.4896	-22367.3	0.115028
0.49	-22367.3	0.115198
0.4904	-22367.3	0.115399
0.4908	-22367.3	0.115542
0.4912	-22367.3	0.115726
0.4916	-22367.3	0.115941
0.492	-22367.3	0.116048
0.4924	-22367.3	0.116219
0.4928	-22367.3	0.116392
0.4932	-22367.3	0.116593
0.4936	-22367.3	0.116757
0.494	-22367.3	0.116931
0.4944	-22367.3	0.117105
0.4948	-22367.3	0.117278
0.4952	-22367.3	0.117418
0.4956	-22367.3	0.117603
0.496	-22367.3	0.117796
0.4964	-22367.3	0.117983
0.4968	-22367.3	0.118129
0.4972	-22367.3	0.118312
0.4976	-22367.3	0.11847
0.498	-22367.3	0.118665
0.4984	-22367.3	0.118845
0.4988	-22367.3	0.119013
0.4992	-22367.3	0.119182
0.4996	-22367.3	0.119346
0.5	-22367.3	0.119519
0.5004	-22367.3	0.119711
0.5008	-22367.3	0.119888
0.5012	-22367.3	0.120084
0.5016	-22367.3	0.120249
0.502	-22367.3	0.120406
0.5024	-22367.3	0.120586
0.5028	-22367.3	0.120766
0.5032	-22367.3	0.120926
0.5036	-22367.3	0.121134
0.504	-22367.3	0.12127
0.5044	-22367.3	0.12146
0.5048	-22367.3	0.121652
0.5052	-22367.3	0.121817
0.5056	-22367.3	0.122011
0.506	-22367.3	0.12218
0.5064	-22367.3	0.122346
0.5068	-22367.3	0.12252
0.5072	-22367.3	0.122717
0.5076	-22367.3	0.122864
0.508	-22367.3	0.123056
0.5084	-22367.3	0.123224
0.5088	-22367.2	0.12341
0.5092	-22367.2	0.123594
0.5096	-22367.2	0.123778
0.51	-22367.2	0.123913
0.5104	-22367.2	0.124123
0.5108	-22367.2	0.124323
0.5112	-22367.2	0.124481
0.5116	-22367.2	0.124659
0.512	-22367.2	0.124834
0.5124	-22367.2	0.125008
0.5128	-22367.2	0.125208
0.5132	-22367.2	0.125373
0.5136	-22367.2	0.125554
0.514	-22367.2	0.125741
0.5144	-22367.2	0.12591
0.5148	-22367.2	0.126128
0.5152	-22367.2	0.126279
0.5156	-22367.2	0.126443
0.516	-22367.2	0.126628
0.5164	-22367.2	0.126792
0.5168	-22367.2	0.126999
0.5172	-22367.2	0.127155
0.5176	-22367.2	0.127352
0.518	-22367.2	0.127521
0.5184	-22367.2	0.127718
0.5188	-22367.2	0.127907
0.5192	-22367.2	0.128088
0.5196	-22367.2	0.12824
0.52	-22367.2	0.12844
0.5204	-22367.2	0.128625
0.5208	-22367.2	0.128792
0.5212	-22367.2	0.128985
0.5216	-22367.2	0.129161
0.522	-22367.2	0.129355
0.5224	-22367.2	0.129537
0.5228	-22367.2	0.12971
0.5232	-22367.2	0.12989
0.5236	-22367.2	0.130058
0.524	-22367.2	0.130269
0.5244	-22367.2	0.130427
0.5248	-22367.2	0.130617
0.5252	-22367.2	0.130793
0.5256	-22367.2	0.13098
0.526	-22367.2	0.13117
0.5264	-22367.2	0.131347
0.5268	-22367.2	0.131525
0.5272	-22367.2	0.131715
0.5276	-22367.2	0.131892
0.528	-22367.2	0.132077
0.5284	-22367.2	0.132283
0.5288	-22367.2	0.132463
0.5292	-22367.2	0.132646
0.5296	-22367.2	0.132827
0.53	-22367.2	0.133024
0.5304	-22367.2	0.133201
0.5308	-22367.2	0.133372
0.5312	-22367.2	0.133556
0.5316	-22367.2	0.133736
0.532	-22367.2	0.133941
0.5324	-22367.2	0.134117
0.5328	-22367.2	0.134316
0.5332	-22367.2	0.13449
0.5336	-22367.2	0.134675
0.534	-22367.2	0.134863
0.5344	-22367.2	0.135031
0.5348	-22367.2	0.135237
0.5352	-22367.2	0.135401
0.5356	-22367.2	0.135597
0.536	-22367.2	0.135773
0.5364	-22367.2	0.135952
0.5368	-22367.2	0.136173
0.5372	-22367.2	0.136349
0.5376	-22367.2	0.136531
0.538	-22367.2	0.1367
0.5384	-22367.2	0.136897
0.5388	-22367.2	0.137094
0.5392	-22367.2	0.137288
0.5396	-22367.2	0.137449
0.54	-22367.2	0.137701
0.5404	-22367.2	0.137842
0.5408	-22367.2	0.138021
0.5412	-22367.2	0.138198
0.5416	-22367.2	0.138411
0.542	-22367.2	0.138586
0.5424	-22367.2	0.138781
0.5428	-22367.2	0.138967
0.5432	-22367.2	0.139141
0.5436	-22367.2	0.139338
0.544	-22367.2	0.139541
0.5444	-22367.2	0.139721
0.5448	-22367.2	0.139912
0.5452	-22367.2	0.140115
0.5456	-22367.2	0.140286
0.546	-22367.2	0.140492
0.5464	-22367.2	0.140661
0.5468	-22367.2	0.140855
0.5472	-22367.2	0.141053
0.5476	-22367.2	0.141237
0.548	-22367.2	0.141434
0.5484	-22367.2	0.141644
0.5488	-22367.2	0.141801
0.5492	-22367.2	0.142012
0.5496	-22367.2	0.142178
0.55	-22367.2	0.142382
0.5504	-22367.2	0.142573
0.5508	-22367.2	0.14277
0.5512	-22367.2	0.142926
0.5516	-22367.2	0.143164
0.552	-22367.2	0.143367
0.5524	-22367.2	0.143548
0.5528	-22367.2	0.143727
0.5532	-22367.2	0.143918
0.5536	-22367.2	0.144106
0.554	-22367.2	0.144294
0.5544	-22367.2	0.144479
0.5548	-22367.2	0.144719
0.5552	-22367.2	0.144887
0.5556	-22367.2	0.145076
0.556	-22367.2	0.145256
0.5564	-22367.2	0.145459
0.5568	-22367.2	0.145638
0.5572	-22367.1	0.145835
0.5576	-22367.1	0.146053
0.558	-22367.1	0.146237
0.5584	-22367.1	0.146434
0.5588	-22367.1	0.14661
0.5592	-22367.1	0.146805
0.5596	-22367.1	0.147009
0.56	-22367.1	0.147202
0.5604	-22367.1	0.14739
0.5608	-22367.1	0.147608
0.5612	-22367.1	0.147796
0.5616	-22367.1	0.14798
0.562	-22367.1	0.148192
0.5624	-22367.1	0.148375
0.5628	-22367.1	0.148563
0.5632	-22367.1	0.148731
0.5636	-22367.1	0.148954
0.564	-22367.1	0.149163
0.5644	-22367.1	0.149365
0.5648	-22367.1	0.149562
0.5652	-22367.1	0.149744
0.5656	-22367.1	0.149939
0.566	-22367.1	0.150144
0.5664	-22367.1	0.150345
0.5668	-22367.1	0.150548
0.5672	-22367.1	0.150721
0.5676	-22367.1	0.150952
0.568	-22367.1	0.151126
0.5684	-22367.1	0.151343
0.5688	-22367.1	0.151518
0.5692	-22367.1	0.151709
0.5696	-22367.1	0.151909
0.57	-22367.1	0.152127
0.5704	-22367.1	0.152305
0.5708	-22367.1	0.152514
0.5712	-22367.1	0.152735
0.5716	-22367.1	0.152902
0.572	-22367.1	0.153098
0.5724	-22367.1	0.153275
0.5728	-22367.1	0.153518
0.5732	-22367.1	0.153703
0.5736	-22367.1	0.153899
0.574	-22367.1	0.154099
0.5744	-22367.1	0.154281
0.5748	-22367.1	0.154494
0.5752	-22367.1	0.154689
0.5756	-22367.1	0.154894
0.576	-22367.1	0.155087
0.5764	-22367.1	0.155286
0.5768	-22367.1	0.155491
0.5772	-22367.1	0.155683
0.5776	-22367.1	0.155888
0.578	-22367.1	0.156065
0.5784	-22367.1	0.156282
0.5788	-22367.1	0.156485
0.5792	-22367.1	0.156697
0.5796	-22367.1	0.156875
0.58	-22367.1	0.15708
0.5804	-22367.1	0.157278
0.5808	-22367.1	0.157483
0.5812	-22367.1	0.157692
0.5816	-22367.1	0.157884
0.582	-22367.1	0.158109
0.5824	-22367.1	0.158271
0.5828	-22367.1	0.158495
0.5832	-22367.1	0.158677
0.5836	-22367.1	0.158901
0.584	-22367.1	0.159108
0.5844	-22367.1	0.159275
0.5848	-22367.1	0.159503
0.5852	-22367.1	0.159722
0.5856	-22367.1	0.159911
0.586	-22367.1	0.160156
0.5864	-22367.1	0.160282
0.5868	-22367.1	0.160491
0.5872	-22367.1	0.160713
0.5876	-22367.1	0.160899
0.588	-22367.1	0.161115
0.5884	-22367.1	0.161313
0.5888	-22367.1	0.161532
0.5892	-22367.1	0.161726
0.5896	-22367.1	0.161946
0.59	-22367.1	0.162135
0.5904	-22367.1	0.162346
0.5908	-22367.1	0.162533
0.5912	-22367.1	0.162745
0.5916	-22367.1	0.16296
0.592	-22367.1	0.163153
0.5924	-22367.1	0.163349
0.5928	-22367.1	0.163555
0.5932	-22367.1	0.163762
0.5936	-22367.1	0.163963
0.594	-22367.1	0.164205
0.5944	-22367.1	0.164393
0.5948	-22367.1	0.164592
0.5952	-22367.1	0.164796
0.5956	-22367.1	0.165006
0.596	-22367.1	0.165194
0.5964	-22367.1	0.16541
0.5968	-22367.1	0.165614
0.5972	-22367.1	0.165822
0.5976	-22367.1	0.166011
0.598	-22367.1	0.166235
0.5984	-22367.1	0.166424
0.5988	-22367.1	0.166642
0.5992	-22367.1	0.166865
0.5996	-22367.1	0.167031
0.6	-22367.1	0.167262
0.6004	-22367.1	0.167472
0.6008	-22367.1	0.167678
0.6012	-22367.1	0.167884
0.6016	-22367.1	0.168108
0.602	-22367	0.168273
0.6024	-22367	0.168489
0.6028	-22367	0.168705
0.6032	-22367	0.168909
0.6036	-22367	0.169109
0.604	-22367	0.169319
0.6044	-22367	0.169522
0.6048	-22367	0.169732
0.6052	-22367	0.169948
0.6056	-22367	0.170153
0.606	-22367	0.170355
0.6064	-22367	0.170563
0.6068	-22367	0.170778
0.6072	-22367	0.170995
0.6076	-22367	0.171215
0.608	-22367	0.171393
0.6084	-22367	0.1716
0.6088	-22367	0.171804
0.6092	-22367	0.172017
0.6096	-22367	0.17224
0.61	-22367	0.172434
0.6104	-22367	0.17267
0.6108	-22367	0.172886
0.6112	-22367	0.173067
0.6116	-22367	0.173284
0.612	-22367	0.173481
0.6124	-22367	0.173696
0.6128	-22367	0.173905
0.6132	-22367	0.174118
0.6136	-22367	0.174313
0.614	-22367	0.174518
0.6144	-22367	0.174738
0.6148	-22367	0.174951
0.6152	-22367	0.175146
0.6156	-22367	0.175372
0.616	-22367	0.175605
0.6164	-22367	0.175791
0.6168	-22367	0.176015
0.6172	-22367	0.176232
0.6176	-22367	0.176443
0.618	-22367	0.176623
0.6184	-22367	0.176828
0.6188	-22367	0.17705
0.6192	-22367	0.177264
0.6196	-22367	0.177463
