# Supplementary material for: Anomalous temperature dependence of elastic limit in metallic glasses
Source: Nat Commun. 2024 Jan 2;15:171. doi: 10.1038/s41467-023-44048-7 (PMC10761975; doi:10.1038/s41467-023-44048-7)
Supplement: Supplementary file 2 — Source Data Files [file 41467_2023_44048_MOESM2_ESM.zip › Figure3_energy_strain_state4.xlsx]

## Sheet: Sheet1
# strain(%)	energy_raw(eV)	energy(eV)
0.3416	-22367.5	0.0621753
0.342	-22367.5	0.062333
0.3424	-22367.5	0.0624382
0.3428	-22367.5	0.062567
0.3432	-22367.5	0.0626912
0.3436	-22367.5	0.0628255
0.344	-22367.5	0.0629475
0.3444	-22367.5	0.0630828
0.3448	-22367.5	0.063198
0.3452	-22367.5	0.0633084
0.3456	-22367.5	0.0634383
0.346	-22367.5	0.063577
0.3464	-22367.5	0.0636829
0.3468	-22367.5	0.0637957
0.3472	-22367.5	0.0639378
0.3476	-22367.5	0.0640439
0.348	-22367.5	0.0641677
0.3484	-22367.5	0.0643011
0.3488	-22367.5	0.0644213
0.3492	-22367.5	0.0645369
0.3496	-22367.5	0.0646645
0.35	-22367.5	0.0647854
0.3504	-22367.5	0.0649085
0.3508	-22367.5	0.0650003
0.3512	-22367.5	0.0651499
0.3516	-22367.5	0.065279
0.352	-22367.5	0.0654041
0.3524	-22367.5	0.0655403
0.3528	-22367.5	0.0656481
0.3532	-22367.5	0.0657665
0.3536	-22367.5	0.0658949
0.354	-22367.5	0.066011
0.3544	-22367.5	0.0661321
0.3548	-22367.5	0.0662577
0.3552	-22367.5	0.0663841
0.3556	-22367.5	0.0665044
0.356	-22367.5	0.0666273
0.3564	-22367.5	0.066745
0.3568	-22367.5	0.0668657
0.3572	-22367.5	0.0670099
0.3576	-22367.5	0.0671147
0.358	-22367.5	0.0672469
0.3584	-22367.5	0.0673632
0.3588	-22367.5	0.0674779
0.3592	-22367.5	0.0676214
0.3596	-22367.5	0.067766
0.36	-22367.5	0.0678652
0.3604	-22367.5	0.0679856
0.3608	-22367.5	0.0680977
0.3612	-22367.5	0.0682349
0.3616	-22367.5	0.068356
0.362	-22367.5	0.0684736
0.3624	-22367.5	0.0686292
0.3628	-22367.5	0.0687153
0.3632	-22367.5	0.0688699
0.3636	-22367.5	0.068968
0.364	-22367.5	0.0691033
0.3644	-22367.5	0.0692379
0.3648	-22367.5	0.0693522
0.3652	-22367.5	0.0694982
0.3656	-22367.5	0.069596
0.366	-22367.5	0.0697214
0.3664	-22367.5	0.0698456
0.3668	-22367.5	0.0699843
0.3672	-22367.5	0.0701151
0.3676	-22367.5	0.0702233
0.368	-22367.5	0.0703522
0.3684	-22367.5	0.0704886
0.3688	-22367.5	0.070633
0.3692	-22367.5	0.0707313
0.3696	-22367.5	0.0708599
0.37	-22367.5	0.0709922
0.3704	-22367.5	0.0711279
0.3708	-22367.5	0.0712272
0.3712	-22367.5	0.0713818
0.3716	-22367.5	0.0714935
0.372	-22367.5	0.0716161
0.3724	-22367.5	0.0717451
0.3728	-22367.5	0.0718642
0.3732	-22367.5	0.0720095
0.3736	-22367.5	0.0721303
0.374	-22367.5	0.0722601
0.3744	-22367.5	0.0723606
0.3748	-22367.5	0.0725068
0.3752	-22367.5	0.0726171
0.3756	-22367.5	0.0727407
0.376	-22367.5	0.0728963
0.3764	-22367.5	0.0730246
0.3768	-22367.5	0.0731422
0.3772	-22367.5	0.0733024
0.3776	-22367.5	0.073411
0.378	-22367.5	0.0735196
0.3784	-22367.5	0.0736537
0.3788	-22367.5	0.0737961
0.3792	-22367.5	0.0739256
0.3796	-22367.5	0.0740406
0.38	-22367.5	0.0741651
0.3804	-22367.5	0.0743191
0.3808	-22367.5	0.0744367
0.3812	-22367.5	0.0745494
0.3816	-22367.5	0.0746635
0.382	-22367.5	0.0748291
0.3824	-22367.5	0.0749478
0.3828	-22367.5	0.0750833
0.3832	-22367.5	0.0751907
0.3836	-22367.5	0.0753395
0.384	-22367.5	0.0754683
0.3844	-22367.5	0.075608
0.3848	-22367.5	0.0757125
0.3852	-22367.5	0.0758739
0.3856	-22367.5	0.0759929
0.386	-22367.5	0.0761351
0.3864	-22367.5	0.07625
0.3868	-22367.5	0.0763557
0.3872	-22367.5	0.0765156
0.3876	-22367.5	0.0766527
0.388	-22367.5	0.0767708
0.3884	-22367.5	0.0769264
0.3888	-22367.5	0.0770324
0.3892	-22367.5	0.0771616
0.3896	-22367.5	0.0772991
0.39	-22367.5	0.0774211
0.3904	-22367.5	0.0775669
0.3908	-22367.5	0.0776932
0.3912	-22367.5	0.0778205
0.3916	-22367.5	0.0779768
0.392	-22367.5	0.0780881
0.3924	-22367.5	0.0782309
0.3928	-22367.5	0.0783461
0.3932	-22367.5	0.0784835
0.3936	-22367.5	0.0786173
0.394	-22367.4	0.0787672
0.3944	-22367.4	0.0788912
0.3948	-22367.4	0.0790357
0.3952	-22367.4	0.0791631
0.3956	-22367.4	0.079295
0.396	-22367.4	0.079417
0.3964	-22367.4	0.0795545
0.3968	-22367.4	0.0797022
0.3972	-22367.4	0.0798122
0.3976	-22367.4	0.0799681
0.398	-22367.4	0.0800973
0.3984	-22367.4	0.0802084
0.3988	-22367.4	0.0803553
0.3992	-22367.4	0.0804686
0.3996	-22367.4	0.0806299
0.4	-22367.4	0.0807548
0.4004	-22367.4	0.080876
0.4008	-22367.4	0.0810307
0.4012	-22367.4	0.0811527
0.4016	-22367.4	0.0812877
0.402	-22367.4	0.0814257
0.4024	-22367.4	0.0815804
0.4028	-22367.4	0.0817021
0.4032	-22367.4	0.0818342
0.4036	-22367.4	0.0819598
0.404	-22367.4	0.0821133
0.4044	-22367.4	0.0822443
0.4048	-22367.4	0.0823628
0.4052	-22367.4	0.0825417
0.4056	-22367.4	0.0826646
0.406	-22367.4	0.0827799
0.4064	-22367.4	0.0829141
0.4068	-22367.4	0.0830702
0.4072	-22367.4	0.0832007
0.4076	-22367.4	0.0833458
0.408	-22367.4	0.0834606
0.4084	-22367.4	0.0835804
0.4088	-22367.4	0.0837513
0.4092	-22367.4	0.0838609
0.4096	-22367.4	0.0840139
0.41	-22367.4	0.0841509
0.4104	-22367.4	0.0842749
0.4108	-22367.4	0.0844118
0.4112	-22367.4	0.0845838
0.4116	-22367.4	0.0846932
0.412	-22367.4	0.0848122
0.4124	-22367.4	0.0849711
0.4128	-22367.4	0.0851191
0.4132	-22367.4	0.0852493
0.4136	-22367.4	0.0853866
0.414	-22367.4	0.0855355
0.4144	-22367.4	0.0857242
0.4148	-22367.4	0.0858069
0.4152	-22367.4	0.085952
0.4156	-22367.4	0.0860714
0.416	-22367.4	0.0862325
0.4164	-22367.4	0.0863439
0.4168	-22367.4	0.086505
0.4172	-22367.4	0.0866289
0.4176	-22367.4	0.0867807
0.418	-22367.4	0.0869217
0.4184	-22367.4	0.0870496
0.4188	-22367.4	0.0872046
0.4192	-22367.4	0.0873452
0.4196	-22367.4	0.0874755
0.42	-22367.4	0.0876166
0.4204	-22367.4	0.0877546
0.4208	-22367.4	0.087879
0.4212	-22367.4	0.0880302
0.4216	-22367.4	0.088181
0.422	-22367.4	0.0883289
0.4224	-22367.4	0.0884512
0.4228	-22367.4	0.0886281
0.4232	-22367.4	0.088748
0.4236	-22367.4	0.0888978
0.424	-22367.4	0.0890131
0.4244	-22367.4	0.089183
0.4248	-22367.4	0.0893058
0.4252	-22367.4	0.0894345
0.4256	-22367.4	0.0895796
0.426	-22367.4	0.089712
0.4264	-22367.4	0.0898761
0.4268	-22367.4	0.089998
0.4272	-22367.4	0.0901779
0.4276	-22367.4	0.0903276
0.428	-22367.4	0.0904616
0.4284	-22367.4	0.0905802
0.4288	-22367.4	0.0907409
0.4292	-22367.4	0.090889
0.4296	-22367.4	0.0910187
0.43	-22367.4	0.0911647
0.4304	-22367.4	0.0913054
0.4308	-22367.4	0.0914568
0.4312	-22367.4	0.091608
0.4316	-22367.4	0.0917381
0.432	-22367.4	0.091901
0.4324	-22367.4	0.0920213
0.4328	-22367.4	0.0921761
0.4332	-22367.4	0.0923105
0.4336	-22367.4	0.0924327
0.434	-22367.4	0.0925788
0.4344	-22367.4	0.092736
0.4348	-22367.4	0.0928827
0.4352	-22367.4	0.0930317
0.4356	-22367.4	0.0931632
0.436	-22367.4	0.0933391
0.4364	-22367.4	0.0935189
0.4368	-22367.4	0.0935909
0.4372	-22367.4	0.0937729
0.4376	-22367.4	0.0939036
0.438	-22367.4	0.0940374
0.4384	-22367.4	0.0941864
0.4388	-22367.4	0.0943287
0.4392	-22367.4	0.0944668
0.4396	-22367.4	0.0946237
0.44	-22367.4	0.0947801
0.4404	-22367.4	0.094913
0.4408	-22367.4	0.0950584
0.4412	-22367.4	0.0952248
0.4416	-22367.4	0.0953661
0.442	-22367.4	0.0954954
0.4424	-22367.4	0.0956474
0.4428	-22367.4	0.0958124
0.4432	-22367.4	0.0959484
0.4436	-22367.4	0.0960933
0.444	-22367.4	0.0962416
0.4444	-22367.4	0.0964073
0.4448	-22367.4	0.0965123
0.4452	-22367.4	0.0966843
0.4456	-22367.4	0.096816
0.446	-22367.4	0.096987
0.4464	-22367.4	0.0971458
0.4468	-22367.4	0.0972678
0.4472	-22367.4	0.097433
0.4476	-22367.4	0.0975732
0.448	-22367.4	0.0977185
0.4484	-22367.4	0.0979144
0.4488	-22367.4	0.098027
0.4492	-22367.4	0.0981713
0.4496	-22367.4	0.0983312
0.45	-22367.4	0.0984686
0.4504	-22367.4	0.0986097
0.4508	-22367.4	0.0987603
0.4512	-22367.4	0.0989168
0.4516	-22367.4	0.0990429
0.452	-22367.4	0.0991966
0.4524	-22367.4	0.0993811
0.4528	-22367.4	0.0995171
0.4532	-22367.4	0.099683
0.4536	-22367.4	0.0998364
0.454	-22367.4	0.0999648
0.4544	-22367.4	0.100112
0.4548	-22367.4	0.100258
0.4552	-22367.4	0.100429
0.4556	-22367.3	0.100539
0.456	-22367.3	0.100709
0.4564	-22367.3	0.100861
0.4568	-22367.3	0.101006
0.4572	-22367.3	0.10117
0.4576	-22367.3	0.101316
0.458	-22367.3	0.101451
0.4584	-22367.3	0.101616
0.4588	-22367.3	0.101774
0.4592	-22367.3	0.101926
0.4596	-22367.3	0.102104
0.46	-22367.3	0.102216
0.4604	-22367.3	0.102379
0.4608	-22367.3	0.102543
0.4612	-22367.3	0.102676
0.4616	-22367.3	0.102827
0.462	-22367.3	0.103011
0.4624	-22367.3	0.103145
0.4628	-22367.3	0.103293
0.4632	-22367.3	0.10346
0.4636	-22367.3	0.103638
0.464	-22367.3	0.103761
0.4644	-22367.3	0.103898
0.4648	-22367.3	0.104051
0.4652	-22367.3	0.104219
0.4656	-22367.3	0.104364
0.466	-22367.3	0.10451
0.4664	-22367.3	0.104648
0.4668	-22367.3	0.104829
0.4672	-22367.3	0.104988
0.4676	-22367.3	0.105122
0.468	-22367.3	0.105303
0.4684	-22367.3	0.105459
0.4688	-22367.3	0.105627
0.4692	-22367.3	0.105765
0.4696	-22367.3	0.105915
0.47	-22367.3	0.106076
0.4704	-22367.3	0.106201
0.4708	-22367.3	0.106389
0.4712	-22367.3	0.106548
0.4716	-22367.3	0.106695
0.472	-22367.3	0.106844
0.4724	-22367.3	0.107027
0.4728	-22367.3	0.107162
0.4732	-22367.3	0.107329
0.4736	-22367.3	0.107477
0.474	-22367.3	0.107619
0.4744	-22367.3	0.107779
0.4748	-22367.3	0.108011
0.4752	-22367.3	0.108137
0.4756	-22367.3	0.108259
0.476	-22367.3	0.108417
0.4764	-22367.3	0.108556
0.4768	-22367.3	0.108717
0.4772	-22367.3	0.10889
0.4776	-22367.3	0.109043
0.478	-22367.3	0.109169
0.4784	-22367.3	0.109351
0.4788	-22367.3	0.109505
0.4792	-22367.3	0.109657
0.4796	-22367.3	0.109827
0.48	-22367.3	0.10998
0.4804	-22367.3	0.110139
0.4808	-22367.3	0.110272
0.4812	-22367.3	0.110449
0.4816	-22367.3	0.110644
0.482	-22367.3	0.110768
0.4824	-22367.3	0.110919
0.4828	-22367.3	0.11108
0.4832	-22367.3	0.111272
0.4836	-22367.3	0.111389
0.484	-22367.3	0.111605
0.4844	-22367.3	0.111712
0.4848	-22367.3	0.111886
0.4852	-22367.3	0.112029
0.4856	-22367.3	0.112213
0.486	-22367.3	0.112373
0.4864	-22367.3	0.11254
0.4868	-22367.3	0.112681
0.4872	-22367.3	0.112847
0.4876	-22367.3	0.113001
0.488	-22367.3	0.113156
0.4884	-22367.3	0.113317
0.4888	-22367.3	0.113491
0.4892	-22367.3	0.113637
0.4896	-22367.3	0.113819
0.49	-22367.3	0.113974
0.4904	-22367.3	0.114135
0.4908	-22367.3	0.11431
0.4912	-22367.3	0.114456
0.4916	-22367.3	0.114623
0.492	-22367.3	0.114801
0.4924	-22367.3	0.114946
0.4928	-22367.3	0.115134
0.4932	-22367.3	0.115268
0.4936	-22367.3	0.115459
0.494	-22367.3	0.115588
0.4944	-22367.3	0.115759
0.4948	-22367.3	0.115919
0.4952	-22367.3	0.116092
0.4956	-22367.3	0.116236
0.496	-22367.3	0.116403
0.4964	-22367.3	0.11657
0.4968	-22367.3	0.116718
0.4972	-22367.3	0.116904
0.4976	-22367.3	0.117069
0.498	-22367.3	0.117239
0.4984	-22367.3	0.117409
0.4988	-22367.3	0.117566
0.4992	-22367.3	0.117713
0.4996	-22367.3	0.117866
0.5	-22367.3	0.11804
0.5004	-22367.3	0.118213
0.5008	-22367.3	0.118335
0.5012	-22367.3	0.118547
0.5016	-22367.3	0.118694
0.502	-22367.3	0.118871
0.5024	-22367.3	0.11902
0.5028	-22367.3	0.119197
0.5032	-22367.3	0.119371
0.5036	-22367.3	0.119528
0.504	-22367.3	0.119714
0.5044	-22367.3	0.119863
0.5048	-22367.3	0.120023
0.5052	-22367.3	0.120178
0.5056	-22367.3	0.120348
0.506	-22367.3	0.120525
0.5064	-22367.3	0.120716
0.5068	-22367.3	0.120862
0.5072	-22367.3	0.121013
0.5076	-22367.3	0.121196
0.508	-22367.3	0.121369
0.5084	-22367.3	0.121519
0.5088	-22367.3	0.12169
0.5092	-22367.3	0.121858
0.5096	-22367.2	0.122057
0.51	-22367.2	0.122185
0.5104	-22367.2	0.122369
0.5108	-22367.2	0.12252
0.5112	-22367.2	0.122695
0.5116	-22367.2	0.122869
0.512	-22367.2	0.123037
0.5124	-22367.2	0.123205
0.5128	-22367.2	0.123364
0.5132	-22367.2	0.123524
0.5136	-22367.2	0.123705
0.514	-22367.2	0.123872
0.5144	-22367.2	0.124044
0.5148	-22367.2	0.124206
0.5152	-22367.2	0.124393
0.5156	-22367.2	0.124517
0.516	-22367.2	0.124738
0.5164	-22367.2	0.124859
0.5168	-22367.2	0.125076
0.5172	-22367.2	0.125231
0.5176	-22367.2	0.125419
0.518	-22367.2	0.125544
0.5184	-22367.2	0.125739
0.5188	-22367.2	0.125908
0.5192	-22367.2	0.126065
0.5196	-22367.2	0.126236
0.52	-22367.2	0.126404
0.5204	-22367.2	0.126577
0.5208	-22367.2	0.126749
0.5212	-22367.2	0.126918
0.5216	-22367.2	0.12708
0.522	-22367.2	0.127272
0.5224	-22367.2	0.127433
0.5228	-22367.2	0.127596
0.5232	-22367.2	0.12778
0.5236	-22367.2	0.12796
0.524	-22367.2	0.128117
0.5244	-22367.2	0.128268
0.5248	-22367.2	0.128479
0.5252	-22367.2	0.128613
0.5256	-22367.2	0.128811
0.526	-22367.2	0.129
0.5264	-22367.2	0.129162
0.5268	-22367.2	0.129346
0.5272	-22367.2	0.129495
0.5276	-22367.2	0.129665
0.528	-22367.2	0.129825
0.5284	-22367.2	0.130012
0.5288	-22367.2	0.130197
0.5292	-22367.2	0.130375
0.5296	-22367.2	0.130582
0.53	-22367.2	0.130695
0.5304	-22367.2	0.130897
0.5308	-22367.2	0.13106
0.5312	-22367.2	0.131228
0.5316	-22367.2	0.131413
0.532	-22367.2	0.131585
0.5324	-22367.2	0.131776
0.5328	-22367.2	0.131916
0.5332	-22367.2	0.13211
0.5336	-22367.2	0.132257
0.534	-22367.2	0.132437
0.5344	-22367.2	0.132618
0.5348	-22367.2	0.132814
0.5352	-22367.2	0.132981
0.5356	-22367.2	0.133149
0.536	-22367.2	0.133325
0.5364	-22367.2	0.13349
0.5368	-22367.2	0.133685
0.5372	-22367.2	0.133843
0.5376	-22367.2	0.134041
0.538	-22367.2	0.134225
0.5384	-22367.2	0.134411
0.5388	-22367.2	0.134537
0.5392	-22367.2	0.13474
0.5396	-22367.2	0.13494
0.54	-22367.2	0.135093
0.5404	-22367.2	0.13526
0.5408	-22367.2	0.135444
0.5412	-22367.2	0.135625
0.5416	-22367.2	0.135805
0.542	-22367.2	0.135982
0.5424	-22367.2	0.13613
0.5428	-22367.2	0.136308
0.5432	-22367.2	0.136502
0.5436	-22367.2	0.136661
0.544	-22367.2	0.136863
0.5444	-22367.2	0.137029
0.5448	-22367.2	0.137222
0.5452	-22367.2	0.13739
0.5456	-22367.2	0.137569
0.546	-22367.2	0.137741
0.5464	-22367.2	0.13794
0.5468	-22367.2	0.138098
0.5472	-22367.2	0.138283
0.5476	-22367.2	0.138465
0.548	-22367.2	0.138647
0.5484	-22367.2	0.138833
0.5488	-22367.2	0.138995
0.5492	-22367.2	0.139191
0.5496	-22367.2	0.139352
0.55	-22367.2	0.139584
0.5504	-22367.2	0.139721
0.5508	-22367.2	0.13991
0.5512	-22367.2	0.140103
0.5516	-22367.2	0.140316
0.552	-22367.2	0.140432
0.5524	-22367.2	0.140635
0.5528	-22367.2	0.140801
0.5532	-22367.2	0.14101
0.5536	-22367.2	0.141161
0.554	-22367.2	0.141366
0.5544	-22367.2	0.141538
0.5548	-22367.2	0.141703
0.5552	-22367.2	0.141941
0.5556	-22367.2	0.142081
0.556	-22367.2	0.142244
0.5564	-22367.2	0.142426
0.5568	-22367.2	0.142605
0.5572	-22367.2	0.142799
0.5576	-22367.2	0.143026
0.558	-22367.2	0.143185
0.5584	-22367.2	0.143349
0.5588	-22367.1	0.143532
0.5592	-22367.1	0.143704
0.5596	-22367.1	0.143901
0.56	-22367.1	0.144103
0.5604	-22367.1	0.144255
0.5608	-22367.1	0.144462
0.5612	-22367.1	0.144619
0.5616	-22367.1	0.144873
0.562	-22367.1	0.145002
0.5624	-22367.1	0.145206
0.5628	-22367.1	0.145354
0.5632	-22367.1	0.145585
0.5636	-22367.1	0.145726
0.564	-22367.1	0.145911
0.5644	-22367.1	0.146106
0.5648	-22367.1	0.146297
0.5652	-22367.1	0.146464
0.5656	-22367.1	0.146689
0.566	-22367.1	0.14683
0.5664	-22367.1	0.147034
0.5668	-22367.1	0.147254
0.5672	-22367.1	0.1474
0.5676	-22367.1	0.147613
0.568	-22367.1	0.147763
0.5684	-22367.1	0.147945
0.5688	-22367.1	0.148126
0.5692	-22367.1	0.148337
0.5696	-22367.1	0.148506
0.57	-22367.1	0.148708
0.5704	-22367.1	0.14888
0.5708	-22367.1	0.149063
0.5712	-22367.1	0.149247
0.5716	-22367.1	0.149479
0.572	-22367.1	0.149636
0.5724	-22367.1	0.149815
0.5728	-22367.1	0.150004
0.5732	-22367.1	0.15018
0.5736	-22367.1	0.150382
0.574	-22367.1	0.15057
0.5744	-22367.1	0.150772
0.5748	-22367.1	0.150895
0.5752	-22367.1	0.151146
0.5756	-22367.1	0.151289
0.576	-22367.1	0.151512
0.5764	-22367.1	0.151671
0.5768	-22367.1	0.151894
0.5772	-22367.1	0.152054
0.5776	-22367.1	0.152249
0.578	-22367.1	0.15245
0.5784	-22367.1	0.152666
0.5788	-22367.1	0.152829
0.5792	-22367.1	0.153038
0.5796	-22367.1	0.153194
0.58	-22367.1	0.153381
0.5804	-22367.1	0.153564
0.5808	-22367.1	0.153763
0.5812	-22367.1	0.153979
0.5816	-22367.1	0.154137
0.582	-22367.1	0.154307
0.5824	-22367.1	0.154522
0.5828	-22367.1	0.15471
0.5832	-22367.1	0.154926
0.5836	-22367.1	0.15509
0.584	-22367.1	0.155294
0.5844	-22367.1	0.155478
0.5848	-22367.1	0.155677
0.5852	-22367.1	0.155847
0.5856	-22367.1	0.156066
0.586	-22367.1	0.156214
0.5864	-22367.1	0.156465
0.5868	-22367.1	0.156628
0.5872	-22367.1	0.156817
0.5876	-22367.1	0.157003
0.588	-22367.1	0.157203
0.5884	-22367.1	0.157369
0.5888	-22367.1	0.157568
0.5892	-22367.1	0.157783
0.5896	-22367.1	0.157966
0.59	-22367.1	0.158158
0.5904	-22367.1	0.158368
0.5908	-22367.1	0.158552
0.5912	-22367.1	0.158743
0.5916	-22367.1	0.158925
0.592	-22367.1	0.159128
0.5924	-22367.1	0.159301
0.5928	-22367.1	0.159537
0.5932	-22367.1	0.159706
0.5936	-22367.1	0.159903
0.594	-22367.1	0.160094
0.5944	-22367.1	0.160319
0.5948	-22367.1	0.160498
0.5952	-22367.1	0.160697
0.5956	-22367.1	0.16089
0.596	-22367.1	0.161073
0.5964	-22367.1	0.161267
0.5968	-22367.1	0.161451
0.5972	-22367.1	0.16167
0.5976	-22367.1	0.161844
0.598	-22367.1	0.162032
0.5984	-22367.1	0.162237
0.5988	-22367.1	0.162417
0.5992	-22367.1	0.162626
0.5996	-22367.1	0.162811
0.6	-22367.1	0.163
0.6004	-22367.1	0.163212
0.6008	-22367.1	0.163396
0.6012	-22367.1	0.163626
0.6016	-22367.1	0.163792
0.602	-22367.1	0.163996
0.6024	-22367.1	0.164229
0.6028	-22367.1	0.164367
0.6032	-22367.1	0.164571
0.6036	-22367.1	0.164771
0.604	-22367	0.164975
0.6044	-22367	0.165167
0.6048	-22367	0.165368
0.6052	-22367	0.165548
0.6056	-22367	0.165756
0.606	-22367	0.165953
0.6064	-22367	0.166154
0.6068	-22367	0.166373
0.6072	-22367	0.166551
0.6076	-22367	0.166766
0.608	-22367	0.166945
0.6084	-22367	0.16716
0.6088	-22367	0.167347
0.6092	-22367	0.16754
0.6096	-22367	0.167776
0.61	-22367	0.167927
0.6104	-22367	0.168113
0.6108	-22367	0.168343
0.6112	-22367	0.168507
0.6116	-22367	0.168733
0.612	-22367	0.168938
0.6124	-22367	0.169147
0.6128	-22367	0.169313
0.6132	-22367	0.169528
0.6136	-22367	0.169712
0.614	-22367	0.169915
0.6144	-22367	0.170106
0.6148	-22367	0.170303
0.6152	-22367	0.170535
0.6156	-22367	0.170746
0.616	-22367	0.170931
0.6164	-22367	0.171111
0.6168	-22367	0.17132
0.6172	-22367	0.171514
0.6176	-22367	0.171716
0.618	-22367	0.17191
0.6184	-22367	0.172117
0.6188	-22367	0.172316
0.6192	-22367	0.17252
0.6196	-22367	0.172725
0.62	-22367	0.172968
0.620405	-22367	0.173161
0.6208	-22367	0.173355
0.6212	-22367	0.173582
0.6216	-22367	0.173734
0.622	-22367	0.17396
0.6224	-22367	0.174145
0.6228	-22367	0.174361
0.6232	-22367	0.174568
0.6236	-22367	0.174765
0.624	-22367	0.174967
0.6244	-22367	0.17515
0.6248	-22367	0.175362
0.6252	-22367	0.17555
0.6256	-22367	0.17575
0.626	-22367	0.175958
0.6264	-22367	0.176158
0.6268	-22367	0.176369
0.6272	-22367	0.176568
0.6276	-22367	0.176784
0.628	-22367	0.176977
0.6284	-22367	0.177173
0.6288	-22367	0.177388
0.6292	-22367	0.177612
0.6296	-22367	0.177788
0.63	-22367	0.177996
0.6304	-22367	0.178197
0.6308	-22367	0.178414
0.6312	-22367	0.178593
0.6316	-22367	0.178789
0.632	-22367	0.179028
0.6324	-22367	0.179219
0.6328	-22367	0.179445
0.6332	-22367	0.179652
0.6336	-22367	0.179852
0.634	-22367	0.180047
0.6344	-22367	0.180254
0.6348	-22367	0.180469
0.6352	-22367	0.180679
0.6356	-22367	0.180867
0.636	-22367	0.181078
0.6364	-22367	0.181302
0.6368	-22367	0.181495
0.6372	-22367	0.181716
0.6376	-22367	0.181895
0.638	-22367	0.182108
0.6384	-22367	0.18234
0.6388	-22367	0.182539
0.6392	-22367	0.182757
0.6396	-22367	0.18295
0.64	-22367	0.183165
0.6404	-22367	0.183375
0.6408	-22367	0.183611
0.6412	-22367	0.183799
0.6416	-22367	0.184001
0.642	-22367	0.184181
0.6424	-22367	0.184415
0.6428	-22367	0.184608
0.6432	-22367	0.1848
0.6436	-22367	0.185056
0.644	-22367	0.185233
0.6444	-22367	0.185451
0.6448	-22367	0.18567
0.6452	-22367	0.185906
0.6456	-22367	0.186072
0.646	-22366.9	0.186273
0.6464	-22366.9	0.186513
0.6468	-22366.9	0.186692
0.6472	-22366.9	0.186936
0.6476	-22366.9	0.187133
0.648	-22366.9	0.187331
0.6484	-22366.9	0.187533
0.6488	-22366.9	0.187759
0.6492	-22366.9	0.187964
0.6496	-22366.9	0.188175
0.65	-22366.9	0.18838
0.6504	-22366.9	0.188593
0.6508	-22366.9	0.188827
0.6512	-22366.9	0.189022
0.6516	-22366.9	0.189229
0.652	-22366.9	0.189454
0.6524	-22366.9	0.189669
0.6528	-22366.9	0.189888
0.6532	-22366.9	0.19006
0.6536	-22366.9	0.190292
0.654	-22366.9	0.190511
0.6544	-22366.9	0.190689
0.6548	-22366.9	0.19093
0.6552	-22366.9	0.191133
0.6556	-22366.9	0.191338
0.656	-22366.9	0.191559
0.6564	-22366.9	0.191773
0.6568	-22366.9	0.191985
0.6572	-22366.9	0.1922
0.6576	-22366.9	0.192421
0.658	-22366.9	0.1926
0.6584	-22366.9	0.192843
0.6588	-22366.9	0.193049
0.6592	-22366.9	0.193271
0.6596	-22366.9	0.193483
0.66	-22366.9	0.193684
0.6604	-22366.9	0.19391
0.6608	-22366.9	0.194119
0.6612	-22366.9	0.194355
0.6616	-22366.9	0.194569
0.662	-22366.9	0.194764
0.6624	-22366.9	0.194987
0.6628	-22366.9	0.195176
0.6632	-22366.9	0.195396
0.6636	-22366.9	0.195611
0.664	-22366.9	0.195853
0.6644	-22366.9	0.196045
0.6648	-22366.9	0.196264
0.6652	-22366.9	0.196476
0.6656	-22366.9	0.196727
0.666	-22366.9	0.196922
0.6664	-22366.9	0.197145
0.6668	-22366.9	0.197376
0.6672	-22366.9	0.197612
0.6676	-22366.9	0.197765
0.668	-22366.9	0.197987
0.6684	-22366.9	0.198204
0.6688	-22366.9	0.198424
0.6692	-22366.9	0.198638
0.6696	-22366.9	0.198859
0.67	-22366.9	0.199077
0.6704	-22366.9	0.199293
0.6708	-22366.9	0.199513
0.6712	-22366.9	0.199728
0.6716	-22366.9	0.199947
0.672	-22366.9	0.200191
0.6724	-22366.9	0.200398
0.6728	-22366.9	0.200601
0.6732	-22366.9	0.200819
0.6736	-22366.9	0.201038
0.674	-22366.9	0.201255
0.6744	-22366.9	0.201493
0.6748	-22366.9	0.201718
0.6752	-22366.9	0.201903
0.6756	-22366.9	0.20211
0.676	-22366.9	0.202344
0.6764	-22366.9	0.202556
0.6768	-22366.9	0.202755
0.6772	-22366.9	0.203029
0.6776	-22366.9	0.20323
0.678	-22366.9	0.203465
0.6784	-22366.9	0.203637
0.6788	-22366.9	0.20388
0.6792	-22366.9	0.204097
0.6796	-22366.9	0.204314
0.68	-22366.9	0.204564
0.6804	-22366.9	0.204771
0.6808	-22366.9	0.205
0.6812	-22366.9	0.205205
0.6816	-22366.9	0.205434
0.682	-22366.9	0.205671
0.6824	-22366.9	0.20588
0.6828	-22366.9	0.206081
0.6832	-22366.9	0.206329
0.6836	-22366.9	0.206524
0.684	-22366.9	0.206739
0.6844	-22366.9	0.206961
0.6848	-22366.9	0.207189
0.6852	-22366.8	0.20743
0.6856	-22366.8	0.207622
0.686	-22366.8	0.207846
0.6864	-22366.8	0.208074
0.6868	-22366.8	0.208285
0.6872	-22366.8	0.20851
0.6876	-22366.8	0.208746
0.688	-22366.8	0.208956
0.6884	-22366.8	0.209195
0.6888	-22366.8	0.209401
0.6892	-22366.8	0.209618
0.6896	-22366.8	0.209843
0.69	-22366.8	0.210063
0.6904	-22366.8	0.210302
0.6908	-22366.8	0.210488
0.6912	-22366.8	0.210746
0.6916	-22366.8	0.210942
0.692	-22366.8	0.211193
0.6924	-22366.8	0.21141
0.6928	-22366.8	0.211655
0.6932	-22366.8	0.211856
0.6936	-22366.8	0.212058
0.694	-22366.8	0.212309
0.6944	-22366.8	0.212513
0.6948	-22366.8	0.212733
0.6952	-22366.8	0.212995
0.6956	-22366.8	0.213209
0.696	-22366.8	0.213409
0.6964	-22366.8	0.21364
0.6968	-22366.8	0.213871
0.6972	-22366.8	0.214087
0.6976	-22366.8	0.214324
0.698	-22366.8	0.214537
0.6984	-22366.8	0.214779
0.6988	-22366.8	0.215008
0.6992	-22366.8	0.2152
0.6996	-22366.8	0.215444
0.7	-22366.8	0.215663
0.7004	-22366.8	0.215916
0.7008	-22366.8	0.216119
0.7012	-22366.8	0.216353
0.7016	-22366.8	0.216579
0.702	-22366.8	0.216782
0.7024	-22366.8	0.217017
0.7028	-22366.8	0.217249
0.7032	-22366.8	0.217481
0.7036	-22366.8	0.217699
0.704	-22366.8	0.217928
0.7044	-22366.8	0.218175
0.7048	-22366.8	0.218401
0.7052	-22366.8	0.218601
0.7056	-22366.8	0.218839
0.706	-22366.8	0.219081
0.7064	-22366.8	0.219284
0.7068	-22366.8	0.219527
0.7072	-22366.8	0.219734
0.7076	-22366.8	0.219977
0.708	-22366.8	0.220189
0.7084	-22366.8	0.220422
0.7088	-22366.8	0.220655
0.7092	-22366.8	0.220876
0.7096	-22366.8	0.221117
0.71	-22366.8	0.221336
0.7104	-22366.8	0.221563
0.7108	-22366.8	0.22179
0.7112	-22366.8	0.222024
0.7116	-22366.8	0.222247
0.712	-22366.8	0.222477
0.7124	-22366.8	0.222761
0.7128	-22366.8	0.222956
0.7132	-22366.8	0.223177
0.7136	-22366.8	0.223405
0.714	-22366.8	0.223628
0.7144	-22366.8	0.223858
0.7148	-22366.8	0.224076
0.7152	-22366.8	0.224322
0.7156	-22366.8	0.224556
0.716	-22366.8	0.224796
0.7164	-22366.8	0.225023
0.7168	-22366.8	0.225238
0.7172	-22366.8	0.225481
0.7176	-22366.8	0.225716
0.718	-22366.8	0.22594
0.7184	-22366.8	0.226168
0.7188	-22366.8	0.2264
0.7192	-22366.8	0.226637
0.7196	-22366.8	0.226877
0.72	-22366.8	0.227074
0.7204	-22366.8	0.227322
0.7208	-22366.8	0.227566
0.7212	-22366.8	0.227818
0.7216	-22366.8	0.22801
0.722	-22366.8	0.228246
0.7224	-22366.8	0.228495
0.7228	-22366.7	0.228715
0.7232	-22366.7	0.228944
0.7236	-22366.7	0.229193
0.724	-22366.7	0.229407
0.7244	-22366.7	0.229623
0.7248	-22366.7	0.229867
0.7252	-22366.7	0.230121
0.7256	-22366.7	0.230338
0.726	-22366.7	0.230583
0.7264	-22366.7	0.230805
0.7268	-22366.7	0.231041
0.7272	-22366.7	0.231297
0.7276	-22366.7	0.231469
0.728	-22366.7	0.231739
0.7284	-22366.7	0.231971
0.7288	-22366.7	0.232193
0.7292	-22366.7	0.232411
0.7296	-22366.7	0.232682
0.73	-22366.7	0.232913
0.7304	-22366.7	0.233173
0.7308	-22366.7	0.233373
0.7312	-22366.7	0.233616
0.7316	-22366.7	0.233832
0.732	-22366.7	0.234096
0.7324	-22366.7	0.234322
0.7328	-22366.7	0.234562
0.7332	-22366.7	0.234802
0.7336	-22366.7	0.235011
0.734	-22366.7	0.235239
0.7344	-22366.7	0.235506
0.7348	-22366.7	0.23573
0.7352	-22366.7	0.23597
0.7356	-22366.7	0.236193
0.736	-22366.7	0.23645
0.7364	-22366.7	0.236692
0.7368	-22366.7	0.236908
0.7372	-22366.7	0.237142
0.7376	-22366.7	0.237367
0.738	-22366.7	0.237629
0.7384	-22366.7	0.237865
0.7388	-22366.7	0.238101
0.7392	-22366.7	0.238337
0.7396	-22366.7	0.238592
0.74	-22366.7	0.238797
0.7404	-22366.7	0.239034
0.7408	-22366.7	0.239298
0.7412	-22366.7	0.239503
0.7416	-22366.7	0.239765
0.742	-22366.7	0.23999
0.7424	-22366.7	0.240223
0.7428	-22366.7	0.240444
0.7432	-22366.7	0.24068
0.7436	-22366.7	0.240932
0.744	-22366.7	0.24116
0.7444	-22366.7	0.241435
0.7448	-22366.7	0.241678
0.7452	-22366.7	0.241904
0.7456	-22366.7	0.24214
0.746	-22366.7	0.242394
0.7464	-22366.7	0.242622
0.7468	-22366.7	0.242834
0.7472	-22366.7	0.243078
0.7476	-22366.7	0.243333
0.748	-22366.7	0.243593
0.7484	-22366.7	0.243821
0.7488	-22366.7	0.244053
0.7492	-22366.7	0.244271
0.7496	-22366.7	0.244525
0.75	-22366.7	0.244772
0.7504	-22366.7	0.245015
0.7508	-22366.7	0.245271
0.7512	-22366.7	0.245485
0.7516	-22366.7	0.245745
0.752	-22366.7	0.245956
0.7524	-22366.7	0.24618
0.7528	-22366.7	0.246442
0.7532	-22366.7	0.24668
0.7536	-22366.7	0.246928
0.754	-22366.7	0.247207
0.7544	-22366.7	0.247406
0.7548	-22366.7	0.247658
0.7552	-22366.7	0.247899
0.7556	-22366.7	0.248122
0.756	-22366.7	0.24838
0.7564	-22366.7	0.248597
0.7568	-22366.7	0.248868
0.7572	-22366.7	0.249101
0.7576	-22366.7	0.249347
0.758	-22366.7	0.24961
0.7584	-22366.6	0.249815
0.7588	-22366.6	0.250063
0.7592	-22366.6	0.250323
0.7596	-22366.6	0.250549
0.76	-22366.6	0.250774
0.7604	-22366.6	0.251048
0.7608	-22366.6	0.251293
0.7612	-22366.6	0.251514
0.7616	-22366.6	0.251749
0.762	-22366.6	0.252012
0.7624	-22366.6	0.252249
0.7628	-22366.6	0.252483
0.7632	-22366.6	0.252725
0.7636	-22366.6	0.252988
0.764	-22366.6	0.253204
0.7644	-22366.6	0.253464
0.7648	-22366.6	0.253733
0.7652	-22366.6	0.253927
0.7656	-22366.6	0.254191
0.766	-22366.6	0.254457
0.7664	-22366.6	0.254696
0.7668	-22366.6	0.254935
0.7672	-22366.6	0.255183
0.7676	-22366.6	0.255449
0.768	-22366.6	0.255666
0.7684	-22366.6	0.255914
0.7688	-22366.6	0.256162
0.7692	-22366.6	0.256399
0.7696	-22366.6	0.256655
0.77	-22366.6	0.256913
0.7704	-22366.6	0.257149
0.7708	-22366.6	0.257412
0.7712	-22366.6	0.257627
0.7716	-22366.6	0.257897
0.772	-22366.6	0.25812
0.7724	-22366.6	0.258379
0.7728	-22366.6	0.258624
0.7732	-22366.6	0.258851
0.7736	-22366.6	0.259117
0.774	-22366.6	0.259362
0.7744	-22366.6	0.259576
0.7748	-22366.6	0.259849
0.7752	-22366.6	0.260093
0.7756	-22366.6	0.260323
0.776	-22366.6	0.260592
0.7764	-22366.6	0.260825
0.7768	-22366.6	0.261089
0.7772	-22366.6	0.261334
0.7776	-22366.6	0.261578
0.778	-22366.6	0.261823
0.7784	-22366.6	0.262077
0.7788	-22366.6	0.262319
0.7792	-22366.6	0.262564
0.7796	-22366.6	0.262808
0.78	-22366.6	0.263048
0.7804	-22366.6	0.263287
0.7808	-22366.6	0.263538
0.7812	-22366.6	0.263807
0.7816	-22366.6	0.264034
0.782	-22366.6	0.264282
0.7824	-22366.6	0.264536
0.7828	-22366.6	0.264786
0.7832	-22366.6	0.265018
0.7836	-22366.6	0.265261
0.784	-22366.6	0.265527
0.7844	-22366.6	0.265762
0.7848	-22366.6	0.265997
0.7852	-22366.6	0.266252
0.7856	-22366.6	0.26649
0.786	-22366.6	0.266733
0.7864	-22366.6	0.266983
0.7868	-22366.6	0.267229
0.7872	-22366.6	0.26749
0.7876	-22366.6	0.267744
0.788	-22366.6	0.267988
0.7884	-22366.6	0.268245
