# Supplementary material for: Anomalous temperature dependence of elastic limit in metallic glasses
Source: Nat Commun. 2024 Jan 2;15:171. doi: 10.1038/s41467-023-44048-7 (PMC10761975; doi:10.1038/s41467-023-44048-7)
Supplement: Supplementary file 2 — Source Data Files [file 41467_2023_44048_MOESM2_ESM.zip › Figure3_energy_strain_state6.xlsx]

## Sheet: Sheet1
# strain(%)	energy_raw(eV)	energy(eV)
0.3796	-22367.5	0.0673334
0.38	-22367.5	0.0674493
0.3804	-22367.5	0.0675799
0.3808	-22367.5	0.0677139
0.3812	-22367.5	0.0678183
0.3816	-22367.5	0.0679376
0.382	-22367.5	0.0680514
0.3824	-22367.5	0.0681702
0.3828	-22367.5	0.0682922
0.3832	-22367.5	0.0684298
0.3836	-22367.5	0.0685163
0.384	-22367.5	0.0686748
0.3844	-22367.5	0.0687871
0.3848	-22367.5	0.0688925
0.3852	-22367.5	0.0690139
0.3856	-22367.5	0.0690986
0.386	-22367.5	0.0692399
0.3864	-22367.5	0.0693565
0.3868	-22367.5	0.0694811
0.3872	-22367.5	0.0695849
0.3876	-22367.5	0.0697364
0.388	-22367.5	0.0698331
0.3884	-22367.5	0.0699244
0.3888	-22367.5	0.0700457
0.3892	-22367.5	0.0701888
0.3896	-22367.5	0.0702955
0.39	-22367.5	0.0704359
0.3904	-22367.5	0.0705396
0.3908	-22367.5	0.0706695
0.3912	-22367.5	0.0707843
0.3916	-22367.5	0.0708956
0.392	-22367.5	0.0710178
0.3924	-22367.5	0.0711405
0.3928	-22367.5	0.0712574
0.3932	-22367.5	0.0713658
0.3936	-22367.5	0.0715501
0.394	-22367.5	0.0716157
0.3944	-22367.5	0.0717344
0.3948	-22367.5	0.0718693
0.3952	-22367.5	0.0719594
0.3956	-22367.5	0.0720879
0.396	-22367.5	0.07221
0.3964	-22367.5	0.0723265
0.3968	-22367.5	0.0724445
0.3972	-22367.5	0.0726108
0.3976	-22367.5	0.0727106
0.398	-22367.5	0.072818
0.3984	-22367.5	0.0729561
0.3988	-22367.4	0.0730718
0.3992	-22367.4	0.0731742
0.3996	-22367.4	0.073294
0.4	-22367.4	0.073427
0.4004	-22367.4	0.0735404
0.4008	-22367.4	0.0736596
0.4012	-22367.4	0.0737848
0.4016	-22367.4	0.0739155
0.402	-22367.4	0.0740406
0.4024	-22367.4	0.0741483
0.4028	-22367.4	0.0742979
0.4032	-22367.4	0.0743937
0.4036	-22367.4	0.0745144
0.404	-22367.4	0.0746418
0.4044	-22367.4	0.0747611
0.4048	-22367.4	0.0748911
0.4052	-22367.4	0.0750301
0.4056	-22367.4	0.0751231
0.406	-22367.4	0.0752748
0.4064	-22367.4	0.0753813
0.4068	-22367.4	0.075511
0.4072	-22367.4	0.0756059
0.4076	-22367.4	0.0757837
0.408	-22367.4	0.0758769
0.4084	-22367.4	0.0759853
0.4088	-22367.4	0.0761141
0.4092	-22367.4	0.076248
0.4096	-22367.4	0.0763607
0.41	-22367.4	0.076481
0.4104	-22367.4	0.0766162
0.4108	-22367.4	0.0767382
0.4112	-22367.4	0.0768531
0.4116	-22367.4	0.0770079
0.412	-22367.4	0.0770975
0.4124	-22367.4	0.0772535
0.4128	-22367.4	0.0773491
0.4132	-22367.4	0.0774978
0.4136	-22367.4	0.0776032
0.414	-22367.4	0.0777566
0.4144	-22367.4	0.077859
0.4148	-22367.4	0.0779973
0.4152	-22367.4	0.0781037
0.4156	-22367.4	0.0782469
0.416	-22367.4	0.0783859
0.4164	-22367.4	0.0784982
0.4168	-22367.4	0.0786151
0.4172	-22367.4	0.0787374
0.4176	-22367.4	0.0788712
0.418	-22367.4	0.0789985
0.4184	-22367.4	0.0791189
0.4188	-22367.4	0.0792545
0.4192	-22367.4	0.0793894
0.4196	-22367.4	0.0795074
0.42	-22367.4	0.0796704
0.4204	-22367.4	0.0797723
0.4208	-22367.4	0.0798838
0.4212	-22367.4	0.0800485
0.4216	-22367.4	0.0801346
0.422	-22367.4	0.080267
0.4224	-22367.4	0.0804096
0.4228	-22367.4	0.0805292
0.4232	-22367.4	0.0806726
0.4236	-22367.4	0.0807914
0.424	-22367.4	0.0809089
0.4244	-22367.4	0.0810708
0.4248	-22367.4	0.0811579
0.4252	-22367.4	0.0812983
0.4256	-22367.4	0.0814094
0.426	-22367.4	0.0815467
0.4264	-22367.4	0.0816891
0.4268	-22367.4	0.0818127
0.4272	-22367.4	0.0819455
0.4276	-22367.4	0.0821106
0.428	-22367.4	0.0821836
0.4284	-22367.4	0.0823721
0.4288	-22367.4	0.0824558
0.4292	-22367.4	0.0826052
0.4296	-22367.4	0.0827311
0.43	-22367.4	0.0828807
0.4304	-22367.4	0.0829562
0.4308	-22367.4	0.0831323
0.4312	-22367.4	0.0832446
0.4316	-22367.4	0.0833817
0.432	-22367.4	0.0835063
0.4324	-22367.4	0.0836412
0.4328	-22367.4	0.0837885
0.4332	-22367.4	0.0839194
0.4336	-22367.4	0.0840275
0.434	-22367.4	0.0841528
0.4344	-22367.4	0.0842814
0.4348	-22367.4	0.0844089
0.4352	-22367.4	0.0845773
0.4356	-22367.4	0.0847115
0.436	-22367.4	0.0848193
0.4364	-22367.4	0.0849501
0.4368	-22367.4	0.0850977
0.4372	-22367.4	0.0852529
0.4376	-22367.4	0.0853796
0.438	-22367.4	0.0855013
0.4384	-22367.4	0.085629
0.4388	-22367.4	0.0857624
0.4392	-22367.4	0.0858973
0.4396	-22367.4	0.086035
0.44	-22367.4	0.0861673
0.4404	-22367.4	0.0863004
0.4408	-22367.4	0.0864039
0.4412	-22367.4	0.0865567
0.4416	-22367.4	0.0867147
0.442	-22367.4	0.0868388
0.4424	-22367.4	0.0869793
0.4428	-22367.4	0.0871215
0.4432	-22367.4	0.0872191
0.4436	-22367.4	0.0873877
0.444	-22367.4	0.0874965
0.4444	-22367.4	0.0876273
0.4448	-22367.4	0.0878154
0.4452	-22367.4	0.0879238
0.4456	-22367.4	0.0880701
0.446	-22367.4	0.0881608
0.4464	-22367.4	0.0883008
0.4468	-22367.4	0.0884296
0.4472	-22367.4	0.0885799
0.4476	-22367.4	0.0886876
0.448	-22367.4	0.0888467
0.4484	-22367.4	0.0889848
0.4488	-22367.4	0.0891042
0.4492	-22367.4	0.0892867
0.4496	-22367.4	0.0894096
0.45	-22367.4	0.0895407
0.4504	-22367.4	0.0896976
0.4508	-22367.4	0.0898333
0.4512	-22367.4	0.0899445
0.4516	-22367.4	0.0900854
0.452	-22367.4	0.0902579
0.4524	-22367.4	0.090351
0.4528	-22367.4	0.0904947
0.4532	-22367.4	0.0906291
0.4536	-22367.4	0.0907727
0.454	-22367.4	0.0909076
0.4544	-22367.4	0.0910488
0.4548	-22367.4	0.0911788
0.4552	-22367.4	0.0913328
0.4556	-22367.4	0.0914729
0.456	-22367.4	0.0915877
0.4564	-22367.4	0.0917474
0.4568	-22367.4	0.0918787
0.4572	-22367.4	0.092006
0.4576	-22367.4	0.0921426
0.458	-22367.4	0.0923207
0.4584	-22367.4	0.0924753
0.4588	-22367.4	0.092592
0.4592	-22367.4	0.0927131
0.4596	-22367.4	0.0928787
0.46009	-22367.4	0.0928867
0.4604	-22367.4	0.0931446
0.4608	-22367.3	0.0932633
0.4612	-22367.3	0.0934038
0.4616	-22367.3	0.0935571
0.462	-22367.3	0.0936819
0.4624	-22367.3	0.0938199
0.4628	-22367.3	0.0939629
0.4632	-22367.3	0.0941055
0.4636	-22367.3	0.0942356
0.464	-22367.3	0.0943783
0.4644	-22367.3	0.0945087
0.4648	-22367.3	0.0946792
0.4652	-22367.3	0.0948154
0.4656	-22367.3	0.0949411
0.466	-22367.3	0.0950985
0.4664	-22367.3	0.0952573
0.4668	-22367.3	0.095384
0.4672	-22367.3	0.0955173
0.4676	-22367.3	0.0956458
0.468	-22367.3	0.0957969
0.4684	-22367.3	0.0959504
0.4688	-22367.3	0.0960692
0.4692	-22367.3	0.0962349
0.4696	-22367.3	0.0963583
0.47	-22367.3	0.0965186
0.4704	-22367.3	0.0966503
0.4708	-22367.3	0.0968099
0.4712	-22367.3	0.0969368
0.4716	-22367.3	0.0970834
0.472	-22367.3	0.097226
0.4724	-22367.3	0.0973621
0.4728	-22367.3	0.0975174
0.4732	-22367.3	0.0976626
0.4736	-22367.3	0.0978043
0.474	-22367.3	0.0979478
0.4744	-22367.3	0.0980952
0.4748	-22367.3	0.0982413
0.4752	-22367.3	0.0983869
0.4756	-22367.3	0.0985222
0.476	-22367.3	0.0986779
0.4764	-22367.3	0.0988116
0.4768	-22367.3	0.0989672
0.4772	-22367.3	0.0990991
0.4776	-22367.3	0.0992485
0.478	-22367.3	0.0994252
0.4784	-22367.3	0.0995499
0.4788	-22367.3	0.0997023
0.4792	-22367.3	0.0998146
0.4796	-22367.3	0.100006
0.48	-22367.3	0.100133
0.4804	-22367.3	0.100279
0.4808	-22367.3	0.10042
0.4812	-22367.3	0.100572
0.4816	-22367.3	0.100733
0.482	-22367.3	0.10087
0.4824	-22367.3	0.101033
0.4828	-22367.3	0.101175
0.4832	-22367.3	0.101331
0.4836	-22367.3	0.101453
0.484	-22367.3	0.101601
0.4844	-22367.3	0.10174
0.4848	-22367.3	0.101918
0.4852	-22367.3	0.102053
0.4856	-22367.3	0.102172
0.486	-22367.3	0.102335
0.4864	-22367.3	0.102472
0.4868	-22367.3	0.102646
0.4872	-22367.3	0.102775
0.4876	-22367.3	0.102942
0.488	-22367.3	0.103105
0.4884	-22367.3	0.10322
0.4888	-22367.3	0.10338
0.4892	-22367.3	0.103538
0.4896	-22367.3	0.103673
0.49	-22367.3	0.103825
0.4904	-22367.3	0.103985
0.4908	-22367.3	0.104127
0.4912	-22367.3	0.10427
0.4916	-22367.3	0.104426
0.492	-22367.3	0.104565
0.4924	-22367.3	0.104696
0.4928	-22367.3	0.104868
0.4932	-22367.3	0.105004
0.4936	-22367.3	0.105165
0.494	-22367.3	0.105332
0.4944	-22367.3	0.105484
0.4948	-22367.3	0.10564
0.4952	-22367.3	0.105753
0.4956	-22367.3	0.10591
0.496	-22367.3	0.106059
0.4964	-22367.3	0.106224
0.4968	-22367.3	0.106376
0.4972	-22367.3	0.106538
0.4976	-22367.3	0.106676
0.498	-22367.3	0.106822
0.4984	-22367.3	0.10698
0.4988	-22367.3	0.107133
0.4992	-22367.3	0.107289
0.4996	-22367.3	0.107411
0.5	-22367.3	0.107583
0.5004	-22367.3	0.107734
0.5008	-22367.3	0.107895
0.5012	-22367.3	0.108039
0.5016	-22367.3	0.1082
0.502	-22367.3	0.108347
0.5024	-22367.3	0.108514
0.5028	-22367.3	0.108666
0.5032	-22367.3	0.108828
0.5036	-22367.3	0.108951
0.504	-22367.3	0.109131
0.5044	-22367.3	0.109316
0.5048	-22367.3	0.109426
0.5052	-22367.3	0.109592
0.5056	-22367.3	0.109737
0.506	-22367.3	0.109899
0.5064	-22367.3	0.110057
0.5068	-22367.3	0.110207
0.5072	-22367.3	0.110348
0.5076	-22367.3	0.110517
0.508	-22367.3	0.110664
0.5084	-22367.3	0.110806
0.5088	-22367.3	0.110958
0.5092	-22367.3	0.111141
0.5096	-22367.3	0.111304
0.51	-22367.3	0.111439
0.5104	-22367.3	0.111589
0.5108	-22367.3	0.111765
0.5112	-22367.3	0.111903
0.5116	-22367.3	0.112059
0.512	-22367.3	0.112218
0.5124	-22367.3	0.112356
0.5128	-22367.3	0.112532
0.5132	-22367.3	0.112692
0.5136	-22367.3	0.112839
0.514	-22367.3	0.113018
0.5144	-22367.3	0.113184
0.5148	-22367.3	0.113317
0.5152	-22367.2	0.113462
0.5156	-22367.2	0.113631
0.516	-22367.2	0.113793
0.5164	-22367.2	0.11396
0.5168	-22367.2	0.114077
0.5172	-22367.2	0.11426
0.5176	-22367.2	0.114435
0.518	-22367.2	0.114595
0.5184	-22367.2	0.114739
0.5188	-22367.2	0.114913
0.5192	-22367.2	0.115062
0.5196	-22367.2	0.115217
0.52	-22367.2	0.115366
0.5204	-22367.2	0.115534
0.5208	-22367.2	0.115699
0.5212	-22367.2	0.115846
0.5216	-22367.2	0.116004
0.522	-22367.2	0.116173
0.5224	-22367.2	0.11632
0.5228	-22367.2	0.116472
0.5232	-22367.2	0.116635
0.5236	-22367.2	0.116791
0.524	-22367.2	0.116953
0.5244	-22367.2	0.117101
0.5248	-22367.2	0.117278
0.5252	-22367.2	0.117428
0.5256	-22367.2	0.117595
0.526	-22367.2	0.117752
0.5264	-22367.2	0.117915
0.5268	-22367.2	0.118093
0.5272	-22367.2	0.118255
0.5276	-22367.2	0.1184
0.528	-22367.2	0.118555
0.5284	-22367.2	0.118713
0.5288	-22367.2	0.118867
0.5292	-22367.2	0.119028
0.5296	-22367.2	0.119213
0.53	-22367.2	0.119345
0.5304	-22367.2	0.119509
0.5308	-22367.2	0.119678
0.5312	-22367.2	0.119835
0.5316	-22367.2	0.120007
0.532	-22367.2	0.120155
0.5324	-22367.2	0.120329
0.5328	-22367.2	0.120486
0.5332	-22367.2	0.120652
0.5336	-22367.2	0.120814
0.534	-22367.2	0.120966
0.5344	-22367.2	0.121132
0.5348	-22367.2	0.121283
0.5352	-22367.2	0.121466
0.5356	-22367.2	0.121631
0.536	-22367.2	0.121793
0.5364	-22367.2	0.121961
0.5368	-22367.2	0.122099
0.5372	-22367.2	0.122278
0.5376	-22367.2	0.122472
0.538	-22367.2	0.12265
0.5384	-22367.2	0.122779
0.5388	-22367.2	0.122938
0.5392	-22367.2	0.123103
0.5396	-22367.2	0.123258
0.54	-22367.2	0.123413
0.5404	-22367.2	0.123598
0.5408	-22367.2	0.123752
0.5412	-22367.2	0.123929
0.5416	-22367.2	0.124089
0.542	-22367.2	0.12425
0.5424	-22367.2	0.124416
0.5428	-22367.2	0.124568
0.5432	-22367.2	0.12475
0.5436	-22367.2	0.124895
0.544	-22367.2	0.125099
0.5444	-22367.2	0.125217
0.5448	-22367.2	0.125395
0.5452	-22367.2	0.125584
0.5456	-22367.2	0.125736
0.546	-22367.2	0.125885
0.5464	-22367.2	0.126057
0.5468	-22367.2	0.126246
0.5472	-22367.2	0.126399
0.5476	-22367.2	0.126579
0.548	-22367.2	0.12674
0.5484	-22367.2	0.126879
0.5488	-22367.2	0.127068
0.5492	-22367.2	0.127208
0.5496	-22367.2	0.127404
0.55	-22367.2	0.12757
0.5504	-22367.2	0.127715
0.5508	-22367.2	0.127918
0.5512	-22367.2	0.128069
0.5516	-22367.2	0.128238
0.552	-22367.2	0.128409
0.5524	-22367.2	0.128569
0.5528	-22367.2	0.128756
0.5532	-22367.2	0.128931
0.5536	-22367.2	0.129111
0.554	-22367.2	0.129254
0.5544	-22367.2	0.129406
0.5548	-22367.2	0.129574
0.5552	-22367.2	0.129779
0.5556	-22367.2	0.129924
0.556	-22367.2	0.130092
0.5564	-22367.2	0.130271
0.5568	-22367.2	0.130405
0.5572	-22367.2	0.130588
0.5576	-22367.2	0.130777
0.558	-22367.2	0.130935
0.5584	-22367.2	0.131122
0.5588	-22367.2	0.131274
0.5592	-22367.2	0.131439
0.5596	-22367.2	0.131605
0.56	-22367.2	0.131779
0.5604	-22367.2	0.131957
0.5608	-22367.2	0.132109
0.5612	-22367.2	0.13228
0.5616	-22367.2	0.13246
0.562	-22367.2	0.132648
0.5624	-22367.2	0.132791
0.5628	-22367.2	0.132995
0.5632	-22367.2	0.133151
0.5636	-22367.2	0.133326
0.564	-22367.2	0.133482
0.5644	-22367.2	0.133672
0.5648	-22367.1	0.133884
0.5652	-22367.1	0.134028
0.5656	-22367.1	0.134177
0.566	-22367.1	0.134346
0.5664	-22367.1	0.13452
0.5668	-22367.1	0.1347
0.5672	-22367.1	0.134877
0.5676	-22367.1	0.135039
0.568	-22367.1	0.135211
0.5684	-22367.1	0.135393
0.5688	-22367.1	0.135561
0.5692	-22367.1	0.13575
0.5696	-22367.1	0.135892
0.57	-22367.1	0.136088
0.5704	-22367.1	0.136233
0.5708	-22367.1	0.136416
0.5712	-22367.1	0.136608
0.5716	-22367.1	0.136765
0.572	-22367.1	0.136954
0.5724	-22367.1	0.137136
0.5728	-22367.1	0.137323
0.5732	-22367.1	0.137486
0.5736	-22367.1	0.137633
0.574	-22367.1	0.137812
0.5744	-22367.1	0.138
0.5748	-22367.1	0.138179
0.5752	-22367.1	0.138365
0.5756	-22367.1	0.138511
0.576	-22367.1	0.13869
0.5764	-22367.1	0.138878
0.5768	-22367.1	0.139057
0.5772	-22367.1	0.139227
0.5776	-22367.1	0.139404
0.578	-22367.1	0.139572
0.5784	-22367.1	0.139741
0.5788	-22367.1	0.139926
0.5792	-22367.1	0.140123
0.5796	-22367.1	0.140294
0.58	-22367.1	0.140474
0.5804	-22367.1	0.14064
0.5808	-22367.1	0.140818
0.5812	-22367.1	0.141005
0.5816	-22367.1	0.14116
0.582	-22367.1	0.141359
0.5824	-22367.1	0.141517
0.5828	-22367.1	0.141679
0.5832	-22367.1	0.141855
0.5836	-22367.1	0.142046
0.584	-22367.1	0.142232
0.5844	-22367.1	0.142448
0.5848	-22367.1	0.142556
0.5852	-22367.1	0.14277
0.5856	-22367.1	0.142933
0.586	-22367.1	0.143136
0.5864	-22367.1	0.143304
0.5868	-22367.1	0.143485
0.5872	-22367.1	0.143653
0.5876	-22367.1	0.143847
0.588	-22367.1	0.143976
0.5884	-22367.1	0.144194
0.5888	-22367.1	0.144383
0.5892	-22367.1	0.14455
0.5896	-22367.1	0.144738
0.59	-22367.1	0.144905
0.5904	-22367.1	0.145109
0.5908	-22367.1	0.145283
0.5912	-22367.1	0.14545
0.5916	-22367.1	0.145631
0.592	-22367.1	0.14583
0.5924	-22367.1	0.145996
0.5928	-22367.1	0.146195
0.5932	-22367.1	0.146341
0.5936	-22367.1	0.146535
0.594	-22367.1	0.146716
0.5944	-22367.1	0.146907
0.5948	-22367.1	0.147097
0.5952	-22367.1	0.147281
0.5956	-22367.1	0.147464
0.596	-22367.1	0.147634
0.5964	-22367.1	0.147814
0.5968	-22367.1	0.147998
0.5972	-22367.1	0.148161
0.5976	-22367.1	0.14835
0.598	-22367.1	0.148556
0.5984	-22367.1	0.148718
0.5988	-22367.1	0.148905
0.5992	-22367.1	0.149088
0.5996	-22367.1	0.14926
0.6	-22367.1	0.14947
0.6004	-22367.1	0.149625
0.6008	-22367.1	0.14983
0.6012	-22367.1	0.149993
0.6016	-22367.1	0.150175
0.602	-22367.1	0.150371
0.6024	-22367.1	0.150559
0.6028	-22367.1	0.150747
0.6032	-22367.1	0.150916
0.6036	-22367.1	0.151106
0.604	-22367.1	0.151315
0.6044	-22367.1	0.151488
0.6048	-22367.1	0.151659
0.6052	-22367.1	0.151851
0.6056	-22367.1	0.152046
0.606	-22367.1	0.152255
0.6064	-22367.1	0.152432
0.6068	-22367.1	0.152604
0.6072	-22367.1	0.152775
0.6076	-22367.1	0.152957
0.608	-22367.1	0.153154
0.6084	-22367.1	0.153331
0.6088	-22367.1	0.153515
0.6092	-22367.1	0.153703
0.6096	-22367.1	0.153899
0.61	-22367	0.154106
0.6104	-22367	0.154258
0.6108	-22367	0.154465
0.6112	-22367	0.154632
0.6116	-22367	0.154832
0.612	-22367	0.154998
0.6124	-22367	0.1552
0.6128	-22367	0.155396
0.6132	-22367	0.155578
0.6136	-22367	0.155798
0.614	-22367	0.155954
0.6144	-22367	0.156148
0.6148	-22367	0.15634
0.6152	-22367	0.156504
0.6156	-22367	0.156719
0.616	-22367	0.156888
0.6164	-22367	0.1571
0.6168	-22367	0.157274
0.6172	-22367	0.157443
0.6176	-22367	0.157655
0.618	-22367	0.157836
0.6184	-22367	0.15803
0.6188	-22367	0.158202
0.6192	-22367	0.158401
0.6196	-22367	0.158589
0.62	-22367	0.158776
0.6204	-22367	0.158952
0.6208	-22367	0.159176
0.6212	-22367	0.159368
0.6216	-22367	0.159536
0.622	-22367	0.159718
0.6224	-22367	0.159942
0.6228	-22367	0.160114
0.6232	-22367	0.160314
0.6236	-22367	0.160495
0.624	-22367	0.160677
0.6244	-22367	0.16087
0.6248	-22367	0.161052
0.6252	-22367	0.161254
0.6256	-22367	0.161455
0.626	-22367	0.161635
0.6264	-22367	0.161844
0.6268	-22367	0.162031
0.6272	-22367	0.162234
0.6276	-22367	0.162413
0.628	-22367	0.162617
0.6284	-22367	0.162786
0.6288	-22367	0.16298
0.6292	-22367	0.163173
0.6296	-22367	0.163383
0.63	-22367	0.163571
0.6304	-22367	0.163786
0.6308	-22367	0.163949
0.6312	-22367	0.164155
0.6316	-22367	0.164337
0.632	-22367	0.164527
0.6324	-22367	0.16473
0.6328	-22367	0.164916
0.6332	-22367	0.165109
0.6336	-22367	0.165315
0.634	-22367	0.165515
0.6344	-22367	0.165708
0.6348	-22367	0.165886
0.6352	-22367	0.166097
0.6356	-22367	0.166269
0.636	-22367	0.166465
0.6364	-22367	0.166658
0.6368	-22367	0.166866
0.6372	-22367	0.167067
0.6376	-22367	0.167253
0.638	-22367	0.167438
0.6384	-22367	0.167667
0.6388	-22367	0.167836
0.6392	-22367	0.168051
0.6396	-22367	0.168238
0.64	-22367	0.168433
0.6404	-22367	0.168628
0.6408	-22367	0.168799
0.6412	-22367	0.169028
0.6416	-22367	0.169215
0.642	-22367	0.169408
0.6424	-22367	0.169616
0.6428	-22367	0.169822
0.6432	-22367	0.170002
0.6436	-22367	0.170188
0.644	-22367	0.170398
0.6444	-22367	0.170592
0.6448	-22367	0.170788
0.6452	-22367	0.171005
0.6456	-22367	0.171188
0.646	-22367	0.171386
0.6464	-22367	0.171583
0.6468	-22367	0.171774
0.6472	-22367	0.171999
0.6476	-22367	0.172189
0.648	-22367	0.172376
0.6484	-22367	0.172561
0.6488	-22367	0.172772
0.6492	-22367	0.172973
0.6496	-22367	0.173173
0.65	-22367	0.173371
0.6504	-22367	0.173564
0.6508	-22367	0.173777
0.6512	-22367	0.173981
0.6516	-22367	0.174149
0.652	-22366.9	0.17437
0.6524	-22366.9	0.174559
0.6528	-22366.9	0.174762
0.6532	-22366.9	0.174969
0.6536	-22366.9	0.175168
0.654	-22366.9	0.17537
0.6544	-22366.9	0.175558
0.6548	-22366.9	0.175775
0.6552	-22366.9	0.175966
0.6556	-22366.9	0.176172
0.656	-22366.9	0.176372
0.6564	-22366.9	0.176564
0.6568	-22366.9	0.176769
0.6572	-22366.9	0.176943
0.6576	-22366.9	0.17717
0.658	-22366.9	0.177379
0.6584	-22366.9	0.177568
0.6588	-22366.9	0.177776
0.6592	-22366.9	0.17798
0.6596	-22366.9	0.178177
0.66	-22366.9	0.178381
0.6604	-22366.9	0.178558
0.6608	-22366.9	0.178797
0.6612	-22366.9	0.178981
0.6616	-22366.9	0.179196
0.662	-22366.9	0.179416
0.6624	-22366.9	0.1796
0.6628	-22366.9	0.179804
0.6632	-22366.9	0.180017
0.6636	-22366.9	0.180222
0.664	-22366.9	0.180411
0.6644	-22366.9	0.180592
0.6648	-22366.9	0.180813
0.6652	-22366.9	0.181022
0.6656	-22366.9	0.181217
0.666	-22366.9	0.181445
0.6664	-22366.9	0.181674
0.6668	-22366.9	0.181843
0.6672	-22366.9	0.182048
0.6676	-22366.9	0.182248
0.668	-22366.9	0.182442
0.6684	-22366.9	0.182654
0.6688	-22366.9	0.182868
0.6692	-22366.9	0.183074
0.6696	-22366.9	0.183265
0.67	-22366.9	0.183486
0.6704	-22366.9	0.183687
0.6708	-22366.9	0.183895
0.6712	-22366.9	0.184086
0.6716	-22366.9	0.184294
0.672	-22366.9	0.184478
0.6724	-22366.9	0.184726
0.6728	-22366.9	0.184917
0.6732	-22366.9	0.185125
0.6736	-22366.9	0.185337
0.674	-22366.9	0.185547
0.6744	-22366.9	0.185735
0.6748	-22366.9	0.185998
0.6752	-22366.9	0.186147
0.6756	-22366.9	0.186375
0.676	-22366.9	0.186577
0.6764	-22366.9	0.186805
0.6768	-22366.9	0.186984
0.6772	-22366.9	0.187203
0.6776	-22366.9	0.18738
0.678	-22366.9	0.187606
0.6784	-22366.9	0.187812
0.6788	-22366.9	0.188027
0.6792	-22366.9	0.188225
0.6796	-22366.9	0.188441
0.68	-22366.9	0.188652
0.6804	-22366.9	0.188855
0.6808	-22366.9	0.189063
0.6812	-22366.9	0.189295
0.6816	-22366.9	0.18947
0.682	-22366.9	0.189679
0.6824	-22366.9	0.189909
0.6828	-22366.9	0.190118
0.6832	-22366.9	0.1903
0.6836	-22366.9	0.190549
0.684	-22366.9	0.190768
0.6844	-22366.9	0.190931
0.6848	-22366.9	0.191128
0.6852	-22366.9	0.191355
0.6856	-22366.9	0.191582
0.686	-22366.9	0.191766
0.6864	-22366.9	0.192001
0.6868	-22366.9	0.192195
0.6872	-22366.9	0.192401
0.6876	-22366.9	0.192614
0.688	-22366.9	0.192826
0.6884	-22366.9	0.193031
0.6888	-22366.9	0.193249
0.6892	-22366.9	0.193446
0.6896	-22366.9	0.193649
0.69	-22366.9	0.193876
0.6904	-22366.9	0.194105
0.6908	-22366.9	0.194291
0.6912	-22366.9	0.194535
0.6916	-22366.8	0.194692
0.692	-22366.8	0.194926
0.6924	-22366.8	0.195123
0.6928	-22366.8	0.195319
0.6932	-22366.8	0.195555
0.6936	-22366.8	0.195743
0.694	-22366.8	0.195975
0.6944	-22366.8	0.196165
