# Supplementary material for: Anomalous temperature dependence of elastic limit in metallic glasses
Source: Nat Commun. 2024 Jan 2;15:171. doi: 10.1038/s41467-023-44048-7 (PMC10761975; doi:10.1038/s41467-023-44048-7)
Supplement: Supplementary file 2 — Source Data Files [file 41467_2023_44048_MOESM2_ESM.zip › Figure3_energy_strain_state7.xlsx]

## Sheet: Sheet1
# strain(%)	energy_raw(eV)	energy(eV)
1e-06	-22367.8	0.0112356
0.0004	-22367.8	0.0112313
0.0008	-22367.8	0.0112253
0.0012	-22367.8	0.0112249
0.0016	-22367.8	0.011193
0.002	-22367.8	0.0112085
0.0024	-22367.8	0.0111963
0.0028	-22367.8	0.0112068
0.0032	-22367.8	0.0111942
0.0036	-22367.8	0.0111921
0.004	-22367.8	0.0111725
0.0044	-22367.8	0.011165
0.0048	-22367.8	0.0111813
0.0052	-22367.8	0.0111489
0.0056	-22367.8	0.0111712
0.006	-22367.8	0.0111473
0.0064	-22367.8	0.0111602
0.0068	-22367.8	0.0111482
0.0072	-22367.8	0.0111495
0.0076	-22367.8	0.0111392
0.008	-22367.8	0.0111435
0.0084	-22367.8	0.0111417
0.0088	-22367.8	0.0111238
0.0092	-22367.8	0.0110997
0.0096	-22367.8	0.0111067
0.01	-22367.8	0.0110925
0.0104	-22367.8	0.0111005
0.0108	-22367.8	0.0110966
0.0112	-22367.8	0.0111107
0.0116	-22367.8	0.0111279
0.012	-22367.8	0.0111226
0.0124	-22367.8	0.011106
0.0128	-22367.8	0.0110941
0.0132	-22367.8	0.0110996
0.0136	-22367.8	0.0111067
0.014	-22367.8	0.0110899
0.0144	-22367.8	0.0110954
0.0148	-22367.8	0.011098
0.0152	-22367.8	0.0110989
0.0156	-22367.8	0.0110967
0.016	-22367.8	0.0110951
0.0164	-22367.8	0.0111122
0.0168	-22367.7	0.0110979
0.0172	-22367.7	0.0111341
0.0176	-22367.7	0.0110964
0.018	-22367.7	0.0110993
0.0184	-22367.7	0.011105
0.0188	-22367.7	0.0111222
0.0192	-22367.7	0.0111249
0.0196	-22367.7	0.0110908
0.02	-22367.7	0.0111018
0.0204	-22367.7	0.0110878
0.0208	-22367.7	0.0110966
0.0212	-22367.7	0.0111081
0.0216	-22367.7	0.0111113
0.022	-22367.7	0.011103
0.0224	-22367.7	0.0111037
0.0228	-22367.7	0.0110954
0.0232	-22367.7	0.0111093
0.0236	-22367.7	0.0111039
0.024	-22367.7	0.0111123
0.0244	-22367.7	0.0111106
0.0248	-22367.7	0.0111337
0.0252	-22367.7	0.0111068
0.0256	-22367.7	0.0111046
0.026	-22367.7	0.011123
0.0264	-22367.7	0.0111496
0.0268	-22367.7	0.0111177
0.0272	-22367.7	0.0111365
0.0276	-22367.7	0.011127
0.028	-22367.7	0.0111281
0.0284	-22367.7	0.0111412
0.0288	-22367.7	0.0111656
0.0292	-22367.7	0.0111526
0.0296	-22367.7	0.0111604
0.03	-22367.7	0.011147
0.0304	-22367.7	0.0111714
0.0308	-22367.7	0.0111677
0.0312	-22367.7	0.0111728
0.0316	-22367.7	0.0111898
0.032	-22367.7	0.0111955
0.0324	-22367.7	0.011215
0.0328	-22367.7	0.0111915
0.0332	-22367.7	0.0112135
0.0336	-22367.7	0.0111984
0.034	-22367.7	0.0112134
0.0344	-22367.7	0.0112181
0.0348	-22367.7	0.0112249
0.0352	-22367.7	0.0112338
0.0356	-22367.7	0.0112364
0.036	-22367.7	0.0112379
0.0364	-22367.7	0.0112431
0.0368	-22367.7	0.0112426
0.0372	-22367.7	0.0112671
0.0376	-22367.7	0.0112793
0.038	-22367.7	0.0112736
0.0384	-22367.7	0.0113109
0.0388	-22367.7	0.0113014
0.0392	-22367.7	0.0113058
0.0396	-22367.7	0.0113124
0.04	-22367.7	0.0113108
0.0404	-22367.7	0.0113217
0.0408	-22367.7	0.0113303
0.0412	-22367.7	0.0113243
0.0416	-22367.7	0.0113545
0.042	-22367.7	0.011348
0.0424	-22367.7	0.0113871
0.0428	-22367.7	0.011365
0.0432	-22367.7	0.0114064
0.0436	-22367.7	0.0113895
0.044	-22367.7	0.0113995
0.0444	-22367.7	0.0113889
0.0448	-22367.7	0.0114121
0.0452	-22367.7	0.0114047
0.0456	-22367.7	0.0114103
0.046	-22367.7	0.0114275
0.0464	-22367.7	0.011449
0.0468	-22367.7	0.0114534
0.0472	-22367.7	0.0115015
0.0476	-22367.7	0.0114815
0.048	-22367.7	0.0114839
0.0484	-22367.7	0.0115009
0.0488	-22367.7	0.011469
0.0492	-22367.7	0.0115213
0.0496	-22367.7	0.0115241
0.05	-22367.7	0.0115265
0.0504	-22367.7	0.0115538
0.0508	-22367.7	0.0115655
0.0512	-22367.7	0.0115803
0.0516	-22367.7	0.0115901
0.052	-22367.7	0.01161
0.0524	-22367.7	0.0116022
0.0528	-22367.7	0.0116284
0.0532	-22367.7	0.0116358
0.0536	-22367.7	0.0116394
0.054	-22367.7	0.0116446
0.0544	-22367.7	0.0116591
0.0548	-22367.7	0.0116799
0.0552	-22367.7	0.0116763
0.0556	-22367.7	0.0116767
0.056	-22367.7	0.0116927
0.0564	-22367.7	0.0117422
0.0568	-22367.7	0.0117471
0.0572	-22367.7	0.011759
0.0576	-22367.7	0.0117642
0.058	-22367.7	0.0118045
0.0584	-22367.7	0.0117786
0.0588	-22367.7	0.0118064
0.0592	-22367.7	0.0118089
0.0596	-22367.7	0.0118369
0.06	-22367.7	0.0118563
0.0604	-22367.7	0.011849
0.0608	-22367.7	0.0118733
0.0612	-22367.7	0.01189
0.0616	-22367.7	0.0118973
0.062	-22367.7	0.0118997
0.0624	-22367.7	0.0119352
0.0628	-22367.7	0.0119803
0.0632	-22367.7	0.0119676
0.0636	-22367.7	0.0119846
0.064	-22367.7	0.0119771
0.0644	-22367.7	0.0120096
0.0648	-22367.7	0.0120371
0.0652	-22367.7	0.0120285
0.0656	-22367.7	0.0120485
0.066	-22367.7	0.0120587
0.0664	-22367.7	0.0120728
0.0668	-22367.7	0.0121008
0.0672	-22367.7	0.0121288
0.0676	-22367.7	0.0121367
0.068	-22367.7	0.0121508
0.0684	-22367.7	0.0121714
0.0688	-22367.7	0.0121846
0.0692	-22367.7	0.0122094
0.0696	-22367.7	0.01221
0.07	-22367.7	0.0122407
0.0704	-22367.7	0.0123107
0.0708	-22367.7	0.0122934
0.0712	-22367.7	0.0123139
0.0716	-22367.7	0.0123183
0.072	-22367.7	0.0123474
0.0724	-22367.7	0.0123459
0.0728	-22367.7	0.0123642
0.0732	-22367.7	0.0123958
0.0736	-22367.7	0.012421
0.074	-22367.7	0.0124245
0.0744	-22367.7	0.0124535
0.0748	-22367.7	0.0124644
0.0752	-22367.7	0.0124781
0.0756	-22367.7	0.0124783
0.076	-22367.7	0.0125346
0.0764	-22367.7	0.0125317
0.0768	-22367.7	0.012554
0.0772	-22367.7	0.0125624
0.0776	-22367.7	0.012616
0.078	-22367.7	0.0126181
0.0784	-22367.7	0.012626
0.0788	-22367.7	0.0126805
0.0792	-22367.7	0.012691
0.0796	-22367.7	0.0126956
0.08	-22367.7	0.0127244
0.0804	-22367.7	0.0127538
0.0808	-22367.7	0.0127826
0.0812	-22367.7	0.0127848
0.0816	-22367.7	0.0128217
0.082	-22367.7	0.0128203
0.0824	-22367.7	0.0128258
0.0828	-22367.7	0.0128763
0.0832	-22367.7	0.012892
0.0836	-22367.7	0.0129148
0.084	-22367.7	0.0129413
0.0844	-22367.7	0.0129663
0.0848	-22367.7	0.012971
0.0852	-22367.7	0.012994
0.0856	-22367.7	0.0130433
0.086	-22367.7	0.0130402
0.0864	-22367.7	0.0130701
0.0868	-22367.7	0.0130951
0.0872	-22367.7	0.0131238
0.0876	-22367.7	0.0131246
0.088	-22367.7	0.0131687
0.0884	-22367.7	0.0131774
0.0888	-22367.7	0.0132239
0.0892	-22367.7	0.0132424
0.0896	-22367.7	0.0132455
0.09	-22367.7	0.0132779
0.0904	-22367.7	0.0132943
0.0908	-22367.7	0.013321
0.0912	-22367.7	0.0133671
0.0916	-22367.7	0.0133846
0.092	-22367.7	0.013392
0.0924	-22367.7	0.0134339
0.0928	-22367.7	0.0134731
0.0932	-22367.7	0.0134821
0.0936	-22367.7	0.0134988
0.094	-22367.7	0.0135196
0.0944	-22367.7	0.0135716
0.0948	-22367.7	0.0135879
0.0952	-22367.7	0.0135951
0.0956	-22367.7	0.0136417
0.096	-22367.7	0.013656
0.0964	-22367.7	0.0136925
0.0968	-22367.7	0.0136961
0.0972	-22367.7	0.0137467
0.0976	-22367.7	0.0137597
0.098	-22367.7	0.0138258
0.0984	-22367.7	0.0138451
0.0988	-22367.7	0.0138606
0.0992	-22367.7	0.0138884
0.0996	-22367.7	0.0139108
0.1	-22367.7	0.0139379
0.1004	-22367.7	0.0139735
0.1008	-22367.7	0.013986
0.1012	-22367.7	0.0140179
0.1016	-22367.7	0.014057
0.102	-22367.7	0.0140769
0.1024	-22367.7	0.0141126
0.1028	-22367.7	0.0141347
0.1032	-22367.7	0.0141668
0.1036	-22367.7	0.0142005
0.104	-22367.7	0.0142299
0.1044	-22367.7	0.0142531
0.1048	-22367.7	0.0142842
0.1052	-22367.7	0.0143341
0.1056	-22367.7	0.0143407
0.106	-22367.7	0.0143745
0.1064	-22367.7	0.0144202
0.1068	-22367.7	0.0144436
0.1072	-22367.7	0.0144564
0.1076	-22367.7	0.0144987
0.108	-22367.7	0.0145476
0.1084	-22367.7	0.0145703
0.1088	-22367.7	0.0146004
0.1092	-22367.7	0.0146252
0.1096	-22367.7	0.0146595
0.11	-22367.7	0.0146818
0.1104	-22367.7	0.014693
0.1108	-22367.7	0.0147499
0.1112	-22367.7	0.0147571
0.1116	-22367.7	0.0148323
0.112	-22367.7	0.0148314
0.1124	-22367.7	0.0148743
0.1128	-22367.7	0.0149094
0.1132	-22367.7	0.0149453
0.1136	-22367.7	0.0149599
0.114	-22367.7	0.0150018
0.1144	-22367.7	0.0150374
0.1148	-22367.7	0.0150664
0.1152	-22367.7	0.0151228
0.1156	-22367.7	0.0151413
0.116	-22367.7	0.0151994
0.1164	-22367.7	0.0152144
0.1168	-22367.7	0.0152391
0.1172	-22367.7	0.0152858
0.1176	-22367.7	0.0153026
0.118	-22367.7	0.0153118
0.1184	-22367.7	0.0153839
0.1188	-22367.7	0.0154159
0.1192	-22367.7	0.0154505
0.1196	-22367.7	0.0154755
0.12	-22367.7	0.0155074
0.1204	-22367.7	0.0155633
0.1208	-22367.7	0.0155768
0.1212	-22367.7	0.0156137
0.1216	-22367.7	0.015674
0.122	-22367.7	0.0157007
0.1224	-22367.7	0.0157295
0.1228	-22367.7	0.0157581
0.1232	-22367.7	0.0158185
0.1236	-22367.7	0.0158395
0.124	-22367.7	0.0158752
0.1244	-22367.7	0.0158948
0.1248	-22367.7	0.015953
0.1252	-22367.7	0.015991
0.1256	-22367.7	0.0160157
0.126	-22367.7	0.0160558
0.1264	-22367.7	0.0161034
0.1268	-22367.7	0.0161189
0.1272	-22367.7	0.0161629
0.1276	-22367.7	0.0162069
0.128	-22367.7	0.0162574
0.1284	-22367.7	0.0162705
0.1288	-22367.7	0.0163131
0.1292	-22367.7	0.0163378
0.1296	-22367.7	0.0163804
0.13	-22367.7	0.0164504
0.1304	-22367.7	0.0164591
0.1308	-22367.7	0.0164998
0.1312	-22367.7	0.0165307
0.1316	-22367.7	0.0165818
0.132	-22367.7	0.0166219
0.1324	-22367.7	0.0166546
0.1328	-22367.7	0.0167089
0.1332	-22367.7	0.0167193
0.1336	-22367.7	0.0167588
0.134	-22367.7	0.016799
0.1344	-22367.7	0.0168339
0.1348	-22367.7	0.0168718
0.1352	-22367.7	0.0169278
0.1356	-22367.7	0.016972
0.136	-22367.7	0.0170032
0.1364	-22367.7	0.0170533
0.1368	-22367.7	0.0170995
0.1372	-22367.7	0.0171233
0.1376	-22367.7	0.0171675
0.138	-22367.7	0.0171911
0.1384	-22367.7	0.017255
0.1388	-22367.7	0.0172764
0.1392	-22367.7	0.0173272
0.1396	-22367.7	0.0173786
0.14	-22367.7	0.0174053
0.1404	-22367.7	0.0174396
0.1408	-22367.7	0.0174938
0.1412	-22367.7	0.0175457
0.1416	-22367.7	0.0175939
0.142	-22367.7	0.0176132
0.1424	-22367.7	0.0176605
0.1428	-22367.7	0.0177059
0.1432	-22367.7	0.0177334
0.1436	-22367.7	0.0177941
0.144	-22367.7	0.017827
0.1444	-22367.7	0.0178746
0.1448	-22367.7	0.0179028
0.1452	-22367.7	0.0179801
0.1456	-22367.7	0.0179956
0.146	-22367.7	0.0180146
0.1464	-22367.7	0.0180786
0.1468	-22367.7	0.0181316
0.1472	-22367.7	0.0181635
0.1476	-22367.7	0.0182381
0.148	-22367.7	0.0182952
0.1484	-22367.7	0.0183011
0.1488	-22367.7	0.0183349
0.1492	-22367.7	0.0183732
0.1496	-22367.7	0.018424
0.15	-22367.7	0.0184751
0.1504	-22367.7	0.0185348
0.1508	-22367.7	0.0185824
0.1512	-22367.7	0.0186182
0.1516	-22367.7	0.0186518
0.152	-22367.7	0.0187043
0.1524	-22367.7	0.0187419
0.1528	-22367.7	0.0187877
0.1532	-22367.7	0.01885
0.1536	-22367.7	0.0189162
0.154	-22367.7	0.0189308
0.1544	-22367.7	0.0189793
0.1548	-22367.7	0.0190467
0.1552	-22367.7	0.0190943
0.1556	-22367.7	0.0191464
0.156	-22367.7	0.0191862
0.1564	-22367.7	0.019206
0.1568	-22367.7	0.0192775
0.1572	-22367.7	0.0193055
0.1576	-22367.7	0.0193679
0.158	-22367.7	0.0194227
0.1584	-22367.7	0.0194894
0.1588	-22367.7	0.0195078
0.1592	-22367.7	0.0195623
0.1596	-22367.7	0.0195912
0.16	-22367.7	0.0196306
0.1604	-22367.7	0.0197042
0.1608	-22367.7	0.0197394
0.1612	-22367.7	0.0197899
0.1616	-22367.7	0.0198281
0.162	-22367.7	0.0198749
0.1624	-22367.7	0.019938
0.1628	-22367.7	0.0200123
0.1632	-22367.7	0.0200413
0.1636	-22367.7	0.0200684
0.164	-22367.7	0.0201422
0.1644	-22367.7	0.0202082
0.1648	-22367.7	0.0202359
0.1652	-22367.7	0.0202956
0.1656	-22367.7	0.0203274
0.166	-22367.7	0.0204141
0.1664	-22367.7	0.0204367
0.1668	-22367.7	0.0204529
0.1672	-22367.7	0.0205336
0.1676	-22367.7	0.0205763
0.168	-22367.7	0.0206218
0.1684	-22367.7	0.0206835
0.1688	-22367.7	0.0207236
0.1692	-22367.7	0.0207626
0.1696	-22367.7	0.0208136
0.17	-22367.7	0.0208954
0.1704	-22367.7	0.0209536
0.1708	-22367.7	0.0209877
0.1712	-22367.7	0.0210267
0.1716	-22367.7	0.0211111
0.172	-22367.7	0.0211236
0.1724	-22367.7	0.0212021
0.1728	-22367.7	0.0212537
0.1732	-22367.7	0.0213058
0.1736	-22367.7	0.0213632
0.174	-22367.7	0.0214005
0.1744	-22367.7	0.0214633
0.1748	-22367.7	0.0215194
0.1752	-22367.7	0.0215573
0.1756	-22367.7	0.0216265
0.176	-22367.7	0.021666
0.1764	-22367.7	0.0217158
0.1768	-22367.7	0.0217833
0.177261	-22367.7	0.0218107
0.1776	-22367.7	0.0218932
0.178	-22367.7	0.0219235
0.1784	-22367.7	0.022006
0.1788	-22367.7	0.0220551
0.1792	-22367.7	0.0221058
0.1796	-22367.7	0.0221659
0.18	-22367.7	0.0221994
0.1804	-22367.7	0.0222514
0.1808	-22367.7	0.0223336
0.1812	-22367.7	0.0223885
0.1816	-22367.7	0.0224224
0.182	-22367.7	0.0224895
0.1824	-22367.7	0.0225476
0.1828	-22367.7	0.0226402
0.1832	-22367.7	0.0226625
0.1836	-22367.7	0.0227012
0.184	-22367.7	0.0227739
0.1844	-22367.7	0.0228324
0.1848	-22367.7	0.0228996
0.1852	-22367.7	0.0229254
0.1856	-22367.7	0.0229945
0.186	-22367.7	0.0230524
0.1864	-22367.7	0.023105
0.1868	-22367.7	0.0231642
0.1872	-22367.7	0.0232359
0.1876	-22367.7	0.02327
0.188	-22367.7	0.0233366
0.1884	-22367.7	0.0233707
0.1888	-22367.7	0.0234585
0.1892	-22367.7	0.0235395
0.1896	-22367.7	0.0235658
0.19	-22367.7	0.0236142
0.1904	-22367.7	0.0236686
0.1908	-22367.7	0.0237376
0.1912	-22367.7	0.0238043
0.1916	-22367.7	0.0238374
0.192	-22367.7	0.0239051
0.1924	-22367.7	0.0239666
0.1928	-22367.7	0.0240296
0.1932	-22367.7	0.0240785
0.1936	-22367.7	0.0241827
0.194	-22367.7	0.0242093
0.1944	-22367.7	0.0242845
0.1948	-22367.7	0.0243188
0.1952	-22367.7	0.0243796
0.1956	-22367.7	0.0244521
0.196	-22367.7	0.0245131
0.1964	-22367.7	0.0245566
0.1968	-22367.7	0.0246272
0.1972	-22367.7	0.0246943
0.1976	-22367.7	0.0247609
0.198	-22367.7	0.0248042
0.1984	-22367.7	0.0248854
0.1988	-22367.7	0.0249458
0.1992	-22367.7	0.0249907
0.1996	-22367.7	0.0250594
0.2	-22367.7	0.0251291
0.2004	-22367.7	0.0251718
0.2008	-22367.7	0.0252512
0.2012	-22367.7	0.0253181
0.2016	-22367.7	0.0253666
0.202	-22367.7	0.0254594
0.2024	-22367.7	0.0255049
0.2028	-22367.7	0.0255605
0.2032	-22367.7	0.0256182
0.2036	-22367.7	0.0256891
0.204	-22367.7	0.0257636
0.2044	-22367.7	0.0258025
0.2048	-22367.7	0.0258798
0.2052	-22367.7	0.0259446
0.2056	-22367.7	0.0259907
0.206	-22367.7	0.0260613
0.2064	-22367.7	0.0261226
0.2068	-22367.7	0.0262043
0.2072	-22367.7	0.026255
0.2076	-22367.7	0.0263176
0.208	-22367.7	0.026386
0.2084	-22367.7	0.0264355
0.2088	-22367.7	0.0264983
0.2092	-22367.7	0.0265699
0.2096	-22367.7	0.0266327
0.21	-22367.7	0.0267041
0.2104	-22367.7	0.0267693
0.2108	-22367.7	0.0268475
0.2112	-22367.7	0.026935
0.2116	-22367.7	0.0269716
0.212	-22367.7	0.0270572
0.2124	-22367.7	0.0271079
0.2128	-22367.7	0.0271852
0.2132	-22367.7	0.0272166
0.2136	-22367.7	0.0272916
0.214	-22367.7	0.0273392
0.2144	-22367.7	0.0274127
0.2148	-22367.7	0.0275058
0.2152	-22367.7	0.0275848
0.2156	-22367.7	0.0276385
0.216	-22367.7	0.0277177
0.2164	-22367.7	0.0277563
0.2168	-22367.7	0.027823
0.2172	-22367.7	0.0279199
0.2176	-22367.7	0.0279828
0.218	-22367.7	0.02803
0.2184	-22367.7	0.0281134
0.2188	-22367.7	0.028165
0.2192	-22367.7	0.0282551
0.2196	-22367.7	0.0283061
0.22	-22367.7	0.0283694
0.2204	-22367.7	0.0284402
0.2208	-22367.7	0.0285307
0.2212	-22367.7	0.0285749
0.2216	-22367.7	0.0286768
0.222	-22367.7	0.0287277
0.2224	-22367.7	0.0287864
0.2228	-22367.7	0.028874
0.2232	-22367.7	0.028902
0.2236	-22367.7	0.0289934
0.224	-22367.7	0.0290515
0.2244	-22367.7	0.0291398
0.2248	-22367.7	0.0292389
0.2252	-22367.7	0.0292682
0.2256	-22367.7	0.0293567
0.226	-22367.7	0.0294248
0.2264	-22367.7	0.0294968
0.2268	-22367.7	0.0295488
0.2272	-22367.7	0.0296341
0.2276	-22367.7	0.0297148
0.228	-22367.7	0.0297623
0.2284	-22367.7	0.0298276
0.2288	-22367.7	0.0298829
0.2292	-22367.7	0.0299908
0.2296	-22367.7	0.0300731
0.23	-22367.7	0.0301438
0.2304	-22367.7	0.0301894
0.2308	-22367.7	0.030279
0.2312	-22367.7	0.030344
0.2316	-22367.7	0.0304246
0.232	-22367.7	0.0304866
0.2324	-22367.6	0.0305486
0.2328	-22367.6	0.030616
0.2332	-22367.6	0.0306961
0.2336	-22367.6	0.0307929
0.234	-22367.6	0.0308623
0.2344	-22367.6	0.0309158
0.2348	-22367.6	0.0309986
0.2352	-22367.6	0.0310545
0.2356	-22367.6	0.0311316
0.236	-22367.6	0.0312275
0.2364	-22367.6	0.0312707
0.2368	-22367.6	0.0313569
0.2372	-22367.6	0.0314274
0.2376	-22367.6	0.0315015
0.238	-22367.6	0.03158
0.2384	-22367.6	0.0316639
0.2388	-22367.6	0.0317264
0.2392	-22367.6	0.0318067
0.2396	-22367.6	0.0318665
0.24	-22367.6	0.0319452
0.2404	-22367.6	0.0320207
0.2408	-22367.6	0.0321112
0.2412	-22367.6	0.0321831
0.2416	-22367.6	0.032233
0.242	-22367.6	0.0323274
0.2424	-22367.6	0.0324082
0.2428	-22367.6	0.0324817
0.2432	-22367.6	0.0325437
0.2436	-22367.6	0.0326348
0.244	-22367.6	0.032709
0.2444	-22367.6	0.0327838
0.2448	-22367.6	0.0328577
0.2452	-22367.6	0.0329108
0.2456	-22367.6	0.0330032
0.246	-22367.6	0.0330781
0.2464	-22367.6	0.0331583
0.2468	-22367.6	0.0332337
0.2472	-22367.6	0.0333214
0.2476	-22367.6	0.0334144
0.248	-22367.6	0.033491
0.2484	-22367.6	0.0335594
0.2488	-22367.6	0.033618
0.2492	-22367.6	0.03371
0.2496	-22367.6	0.0337841
0.25	-22367.6	0.0338524
0.2504	-22367.6	0.0339331
0.2508	-22367.6	0.0340177
0.2512	-22367.6	0.0340925
0.2516	-22367.6	0.0341844
0.252	-22367.6	0.0342619
0.2524	-22367.6	0.0343311
0.2528	-22367.6	0.0344332
0.2532	-22367.6	0.0344879
0.2536	-22367.6	0.0345683
0.254	-22367.6	0.034672
0.2544	-22367.6	0.0347396
0.2548	-22367.6	0.0347873
0.2552	-22367.6	0.0348934
0.2556	-22367.6	0.0349662
0.256	-22367.6	0.0350568
0.2564	-22367.6	0.0351427
0.2568	-22367.6	0.0352314
0.2572	-22367.6	0.0353251
0.2576	-22367.6	0.0353686
0.258	-22367.6	0.0354438
0.2584	-22367.6	0.0355365
0.2588	-22367.6	0.0356003
0.2592	-22367.6	0.0356861
0.2596	-22367.6	0.0357616
0.26	-22367.6	0.0358443
0.2604	-22367.6	0.0359509
0.2608	-22367.6	0.0360226
0.2612	-22367.6	0.0360957
0.2616	-22367.6	0.0361718
0.262	-22367.6	0.0362475
0.2624	-22367.6	0.0363564
0.2628	-22367.6	0.0364348
0.2632	-22367.6	0.0365144
0.2636	-22367.6	0.0366117
0.264	-22367.6	0.0366608
0.2644	-22367.6	0.0367509
0.2648	-22367.6	0.0368605
0.2652	-22367.6	0.0369381
0.2656	-22367.6	0.0370103
0.266	-22367.6	0.0370897
0.2664	-22367.6	0.0371942
0.2668	-22367.6	0.037275
0.2672	-22367.6	0.0373274
0.2676	-22367.6	0.0373994
0.268	-22367.6	0.0375144
0.2684	-22367.6	0.0375905
0.2688	-22367.6	0.0376797
0.2692	-22367.6	0.0377585
0.2696	-22367.6	0.0378458
0.27	-22367.6	0.0379168
0.2704	-22367.6	0.038011
0.2708	-22367.6	0.0380797
0.2712	-22367.6	0.0381814
0.2716	-22367.6	0.0382513
0.272	-22367.6	0.0383543
0.2724	-22367.6	0.0384239
0.2728	-22367.6	0.0385302
0.2732	-22367.6	0.0386131
0.2736	-22367.6	0.0387195
0.274	-22367.6	0.0387596
0.2744	-22367.6	0.0388636
0.2748	-22367.6	0.0389399
0.2752	-22367.6	0.0390488
0.2756	-22367.6	0.0391063
0.276	-22367.6	0.0392285
0.2764	-22367.6	0.0392963
0.2768	-22367.6	0.039387
0.2772	-22367.6	0.0394763
0.2776	-22367.6	0.03956
0.278	-22367.6	0.0396484
0.2784	-22367.6	0.0397087
0.2788	-22367.6	0.0398203
0.2792	-22367.6	0.0398968
0.2796	-22367.6	0.0400041
0.28	-22367.6	0.0400911
0.2804	-22367.6	0.0401889
0.2808	-22367.6	0.0402881
0.2812	-22367.6	0.0403419
0.2816	-22367.6	0.0404419
0.282	-22367.6	0.0405459
0.2824	-22367.6	0.04063
0.2828	-22367.6	0.0407161
0.2832	-22367.6	0.0407763
0.2836	-22367.6	0.0408721
0.284	-22367.6	0.0409677
0.2844	-22367.6	0.0410592
0.2848	-22367.6	0.0411334
0.2852	-22367.6	0.0412384
0.2856	-22367.6	0.0413412
0.286	-22367.6	0.0414209
0.2864	-22367.6	0.0415013
0.2868	-22367.6	0.0416015
0.2872	-22367.6	0.0416911
0.2876	-22367.6	0.041795
0.288	-22367.6	0.0418785
0.2884	-22367.6	0.041943
0.2888	-22367.6	0.0420538
0.2892	-22367.6	0.0421392
0.2896	-22367.6	0.0422212
0.29	-22367.6	0.0423249
0.2904	-22367.6	0.0424056
0.2908	-22367.6	0.0425421
0.2912	-22367.6	0.0425846
0.2916	-22367.6	0.0426739
0.292	-22367.6	0.0427744
0.2924	-22367.6	0.0428781
0.2928	-22367.6	0.0429793
0.2932	-22367.6	0.0430666
0.2936	-22367.6	0.0431363
0.294	-22367.6	0.0432437
0.2944	-22367.6	0.0433461
0.2948	-22367.6	0.043415
0.2952	-22367.6	0.0435336
0.2956	-22367.6	0.04362
0.296	-22367.6	0.0437013
0.2964	-22367.6	0.043802
0.2968	-22367.6	0.0438714
0.2972	-22367.6	0.043945
0.2976	-22367.6	0.0440637
0.298	-22367.6	0.0441832
0.2984	-22367.6	0.0442794
0.2988	-22367.6	0.0443573
0.2992	-22367.6	0.0444523
0.2996	-22367.6	0.0445414
0.3	-22367.6	0.0446613
0.3004	-22367.6	0.0447518
0.3008	-22367.6	0.0448337
0.3012	-22367.6	0.0449175
0.3016	-22367.6	0.0450176
0.302	-22367.6	0.0451077
0.3024	-22367.6	0.0452047
0.3028	-22367.6	0.0453138
0.3032	-22367.6	0.0454107
0.3036	-22367.6	0.0455225
0.304	-22367.6	0.0455811
0.3044	-22367.6	0.0456804
0.3048	-22367.6	0.0457693
0.3052	-22367.6	0.0458728
0.3056	-22367.6	0.0459521
0.306	-22367.6	0.0460613
0.3064	-22367.6	0.0461703
0.3068	-22367.6	0.0462629
0.3072	-22367.6	0.0463782
0.3076	-22367.6	0.0464658
0.308	-22367.6	0.0465588
0.3084	-22367.6	0.046635
0.3088	-22367.6	0.0467255
0.3092	-22367.6	0.0468312
0.3096	-22367.6	0.0469434
0.31	-22367.6	0.0470272
0.3104	-22367.6	0.0471228
0.3108	-22367.6	0.0471964
0.3112	-22367.6	0.0473137
0.3116	-22367.6	0.0474076
0.312	-22367.6	0.0475186
0.3124	-22367.6	0.047622
0.3128	-22367.6	0.0477161
0.3132	-22367.6	0.047792
0.3136	-22367.6	0.0478858
0.314	-22367.6	0.0480031
0.3144	-22367.6	0.0481149
0.3148	-22367.6	0.0481953
0.3152	-22367.6	0.0483251
0.3156	-22367.6	0.0484101
0.316	-22367.6	0.0485106
0.3164	-22367.6	0.0486081
0.3168	-22367.6	0.0487047
0.3172	-22367.6	0.0488061
0.3176	-22367.6	0.0489093
0.318	-22367.6	0.0490133
0.3184	-22367.6	0.049108
0.3188	-22367.6	0.0491936
0.3192	-22367.6	0.049329
0.3196	-22367.6	0.0494092
0.32	-22367.6	0.0495331
0.3204	-22367.6	0.0496163
0.3208	-22367.6	0.0497095
0.3212	-22367.6	0.0498078
0.3216	-22367.6	0.0499084
0.322	-22367.6	0.050034
0.3224	-22367.6	0.0501155
0.3228	-22367.6	0.0502252
0.3232	-22367.6	0.0503055
0.3236	-22367.6	0.0504293
0.324	-22367.6	0.0505234
0.3244	-22367.6	0.0506092
0.3248	-22367.6	0.0507349
0.3252	-22367.6	0.0508254
0.3256	-22367.6	0.0509275
0.326	-22367.6	0.0510208
0.3264	-22367.6	0.0511263
0.3268	-22367.6	0.0512415
0.3272	-22367.5	0.0513318
0.3276	-22367.5	0.0514428
0.328	-22367.5	0.0515464
0.3284	-22367.5	0.0516444
0.3288	-22367.5	0.051746
0.3292	-22367.5	0.0518638
0.3296	-22367.5	0.0519773
0.33	-22367.5	0.0521029
0.3304	-22367.5	0.0521685
0.3308	-22367.5	0.0522735
0.3312	-22367.5	0.0523878
0.3316	-22367.5	0.0524869
0.332	-22367.5	0.0526008
0.3324	-22367.5	0.0526971
0.3328	-22367.5	0.0528031
0.3332	-22367.5	0.0528899
0.3336	-22367.5	0.0530243
0.334	-22367.5	0.0531294
0.3344	-22367.5	0.0532234
0.3348	-22367.5	0.0533567
0.3352	-22367.5	0.0534545
0.3356	-22367.5	0.053559
0.336	-22367.5	0.0536533
0.3364	-22367.5	0.0537621
0.3368	-22367.5	0.0538597
0.3372	-22367.5	0.0539719
0.3376	-22367.5	0.0540723
0.338	-22367.5	0.0541885
0.3384	-22367.5	0.0542919
0.3388	-22367.5	0.0543988
0.3392	-22367.5	0.054489
0.3396	-22367.5	0.0546009
0.34	-22367.5	0.0547414
0.3404	-22367.5	0.0548284
0.3408	-22367.5	0.0549308
0.3412	-22367.5	0.055044
0.3416	-22367.5	0.0551261
0.342	-22367.5	0.0552532
0.3424	-22367.5	0.0553718
0.3428	-22367.5	0.0554622
0.3432	-22367.5	0.055588
0.3436	-22367.5	0.0556821
0.344	-22367.5	0.0558178
0.3444	-22367.5	0.0559369
0.3448	-22367.5	0.0560147
0.3452	-22367.5	0.0561237
0.3456	-22367.5	0.056236
0.346	-22367.5	0.0563607
0.3464	-22367.5	0.0564463
0.3468	-22367.5	0.056575
0.3472	-22367.5	0.0566896
0.3476	-22367.5	0.0567902
0.348	-22367.5	0.0569208
0.3484	-22367.5	0.0569943
0.3488	-22367.5	0.0571395
0.3492	-22367.5	0.0572267
0.3496	-22367.5	0.0573268
0.35	-22367.5	0.0574428
0.3504	-22367.5	0.0575555
0.3508	-22367.5	0.0576953
0.3512	-22367.5	0.0577802
0.3516	-22367.5	0.057899
0.352	-22367.5	0.0580044
0.3524	-22367.5	0.058109
0.3528	-22367.5	0.0582245
0.3532	-22367.5	0.058335
0.3536	-22367.5	0.0584588
0.354	-22367.5	0.0585963
0.3544	-22367.5	0.0586653
0.3548	-22367.5	0.0587993
0.3552	-22367.5	0.0589208
0.3556	-22367.5	0.0590354
0.356	-22367.5	0.0591314
0.3564	-22367.5	0.0592542
0.3568	-22367.5	0.0593577
0.3572	-22367.5	0.0594553
0.3576	-22367.5	0.0595905
0.358	-22367.5	0.0596949
0.3584	-22367.5	0.0598026
0.3588	-22367.5	0.0599474
0.3592	-22367.5	0.0600561
0.3596	-22367.5	0.0601782
0.36	-22367.5	0.0602757
0.3604	-22367.5	0.0603916
0.3608	-22367.5	0.0605233
0.3612	-22367.5	0.0606118
0.3616	-22367.5	0.0607195
0.362	-22367.5	0.0608536
0.3624	-22367.5	0.0609807
0.3628	-22367.5	0.061098
0.3632	-22367.5	0.0612018
0.3636	-22367.5	0.0612958
0.364	-22367.5	0.0614384
0.3644	-22367.5	0.0615547
0.3648	-22367.5	0.061618
0.3652	-22367.5	0.0617511
0.3656	-22367.5	0.0619064
0.366	-22367.5	0.062017
0.3664	-22367.5	0.0621296
0.3668	-22367.5	0.062237
0.3672	-22367.5	0.0623844
0.3676	-22367.5	0.0624803
0.368	-22367.5	0.0625921
0.3684	-22367.5	0.0627108
0.3688	-22367.5	0.0628302
0.3692	-22367.5	0.062948
0.3696	-22367.5	0.0630422
0.37	-22367.5	0.0631902
0.3704	-22367.5	0.0632861
0.3708	-22367.5	0.0634129
0.3712	-22367.5	0.0635425
0.3716	-22367.5	0.0636338
0.372	-22367.5	0.0637628
0.3724	-22367.5	0.0639034
0.3728	-22367.5	0.0640191
0.3732	-22367.5	0.0641308
0.3736	-22367.5	0.0642464
0.374	-22367.5	0.0643824
0.3744	-22367.5	0.064478
0.3748	-22367.5	0.064616
0.3752	-22367.5	0.064739
0.3756	-22367.5	0.0648573
0.376	-22367.5	0.0649533
0.3764	-22367.5	0.0650906
0.3768	-22367.5	0.0651942
0.3772	-22367.5	0.0653281
0.3776	-22367.5	0.0654342
0.378	-22367.5	0.0655797
0.3784	-22367.5	0.0656899
0.3788	-22367.5	0.065817
0.3792	-22367.5	0.0659228
0.3796	-22367.5	0.0660456
0.38	-22367.5	0.0661641
0.3804	-22367.5	0.0663186
0.3808	-22367.5	0.0664086
0.3812	-22367.5	0.0665498
0.3816	-22367.5	0.0666378
0.382	-22367.5	0.066788
0.3824	-22367.5	0.0668916
0.3828	-22367.5	0.067012
0.3832	-22367.5	0.0671399
0.3836	-22367.5	0.067254
0.384	-22367.5	0.0673889
0.3844	-22367.5	0.0675333
0.3848	-22367.5	0.0676215
0.3852	-22367.5	0.067748
0.3856	-22367.5	0.0678703
0.386	-22367.5	0.0680032
0.3864	-22367.5	0.0681176
0.3868	-22367.5	0.0682466
0.3872	-22367.5	0.068361
0.3876	-22367.5	0.0685016
0.388	-22367.5	0.068634
0.3884	-22367.5	0.0687367
0.3888	-22367.5	0.0688899
0.3892	-22367.5	0.0690012
0.3896	-22367.5	0.0691058
0.39	-22367.5	0.0692263
0.3904	-22367.5	0.0693868
0.3908	-22367.5	0.0694833
0.3912	-22367.5	0.0696118
0.3916	-22367.5	0.0697357
0.392	-22367.5	0.0699022
0.3924	-22367.5	0.0699881
0.3928	-22367.5	0.0701301
0.3932	-22367.5	0.0702408
0.3936	-22367.5	0.0703819
0.394	-22367.5	0.0705234
0.3944	-22367.5	0.0706128
0.3948	-22367.5	0.0707583
0.3952	-22367.5	0.0708722
0.3956	-22367.5	0.0709917
0.396	-22367.5	0.0711267
0.3964	-22367.5	0.0712544
0.3968	-22367.5	0.0713861
0.3972	-22367.5	0.0715096
0.3976	-22367.5	0.0716447
0.398	-22367.5	0.0717666
0.3984	-22367.5	0.0718863
0.3988	-22367.5	0.0720216
0.3992	-22367.5	0.0721385
0.3996	-22367.4	0.0722906
0.4	-22367.4	0.0724096
0.4004	-22367.4	0.0725521
0.4008	-22367.4	0.0726412
0.4012	-22367.4	0.0727822
0.4016	-22367.4	0.0729056
0.402	-22367.4	0.0730436
0.4024	-22367.4	0.0731815
0.4028	-22367.4	0.0732944
0.4032	-22367.4	0.0734151
0.4036	-22367.4	0.0735429
0.404	-22367.4	0.0736884
0.4044	-22367.4	0.0738014
0.4048	-22367.4	0.0739054
0.4052	-22367.4	0.0740647
0.4056	-22367.4	0.0741983
0.406	-22367.4	0.0743061
0.4064	-22367.4	0.0744446
0.4068	-22367.4	0.0745841
0.4072	-22367.4	0.0747119
0.4076	-22367.4	0.0748345
0.408	-22367.4	0.0749794
0.4084	-22367.4	0.0750848
0.4088	-22367.4	0.0752499
0.4092	-22367.4	0.075357
0.4096	-22367.4	0.0755022
0.41	-22367.4	0.0756459
0.4104	-22367.4	0.07577
0.4108	-22367.4	0.075897
0.4112	-22367.4	0.0760288
0.4116	-22367.4	0.0761835
0.412	-22367.4	0.0763008
0.4124	-22367.4	0.0764227
0.4128	-22367.4	0.0765625
0.4132	-22367.4	0.0767009
0.4136	-22367.4	0.0768086
0.414	-22367.4	0.0769565
0.4144	-22367.4	0.077088
0.4148	-22367.4	0.0772025
0.4152	-22367.4	0.0773531
0.4156	-22367.4	0.0774628
0.416	-22367.4	0.0776312
0.4164	-22367.4	0.077763
0.4168	-22367.4	0.0778721
0.4172	-22367.4	0.0780286
0.4176	-22367.4	0.0781794
0.418	-22367.4	0.078293
0.4184	-22367.4	0.0784221
0.4188	-22367.4	0.0785523
0.4192	-22367.4	0.0787054
0.4196	-22367.4	0.0788331
0.42	-22367.4	0.0789825
0.4204	-22367.4	0.0790822
0.4208	-22367.4	0.0792277
0.4212	-22367.4	0.0793574
0.4216	-22367.4	0.0794918
0.422	-22367.4	0.0796513
0.4224	-22367.4	0.0797623
0.4228	-22367.4	0.0798936
0.4232	-22367.4	0.0800508
0.4236	-22367.4	0.0802072
0.424	-22367.4	0.0803399
0.4244	-22367.4	0.0804563
0.4248	-22367.4	0.080583
0.4252	-22367.4	0.0807064
0.4256	-22367.4	0.0808583
0.426	-22367.4	0.0810069
0.4264	-22367.4	0.081161
0.4268	-22367.4	0.0812634
0.4272	-22367.4	0.0813949
0.4276	-22367.4	0.0815234
0.428	-22367.4	0.0816791
0.4284	-22367.4	0.0818318
0.4288	-22367.4	0.0819655
0.4292	-22367.4	0.0820903
0.4296	-22367.4	0.0822183
0.43	-22367.4	0.0823896
0.4304	-22367.4	0.0825247
0.4308	-22367.4	0.0826501
0.4312	-22367.4	0.0827847
0.4316	-22367.4	0.0829276
0.432	-22367.4	0.0830513
0.4324	-22367.4	0.0832047
0.4328	-22367.4	0.0833339
0.4332	-22367.4	0.083495
0.4336	-22367.4	0.083626
0.434	-22367.4	0.0837768
0.4344	-22367.4	0.0839127
0.4348	-22367.4	0.0840386
0.4352	-22367.4	0.0841607
0.4356	-22367.4	0.084322
0.436	-22367.4	0.0844612
0.4364	-22367.4	0.0846034
0.4368	-22367.4	0.0847303
0.4372	-22367.4	0.0848967
0.4376	-22367.4	0.0850435
0.438	-22367.4	0.0851596
0.4384	-22367.4	0.0853049
0.4388	-22367.4	0.0854397
0.4392	-22367.4	0.0855751
0.4396	-22367.4	0.0857427
0.44	-22367.4	0.0858566
0.4404	-22367.4	0.086022
0.4408	-22367.4	0.0861371
0.4412	-22367.4	0.0862935
0.4416	-22367.4	0.0864646
0.442	-22367.4	0.0865958
0.4424	-22367.4	0.0867163
0.4428	-22367.4	0.0868786
0.4432	-22367.4	0.0869969
0.4436	-22367.4	0.0871393
0.444	-22367.4	0.0872987
0.4444	-22367.4	0.0874466
0.4448	-22367.4	0.0876033
0.4452	-22367.4	0.0877305
0.4456	-22367.4	0.0878466
0.446	-22367.4	0.0880033
0.4464	-22367.4	0.088145
0.4468	-22367.4	0.0882956
0.4472	-22367.4	0.088448
0.4476	-22367.4	0.0885906
0.448	-22367.4	0.0887387
0.4484	-22367.4	0.0888614
0.4488	-22367.4	0.0890254
0.4492	-22367.4	0.0891474
0.4496	-22367.4	0.0893304
0.45	-22367.4	0.0894638
0.4504	-22367.4	0.089591
0.4508	-22367.4	0.0897064
0.4512	-22367.4	0.0898795
0.4516	-22367.4	0.0900422
0.452	-22367.4	0.0901711
0.4524	-22367.4	0.0903156
0.4528	-22367.4	0.0904806
0.4532	-22367.4	0.0906444
0.4536	-22367.4	0.0907707
0.454	-22367.4	0.0909253
0.4544	-22367.4	0.0910416
0.4548	-22367.4	0.0911946
0.4552	-22367.4	0.0913429
0.4556	-22367.4	0.091481
0.456	-22367.4	0.0916265
0.4564	-22367.4	0.0917727
0.4568	-22367.4	0.0919082
0.4572	-22367.4	0.0920594
0.4576	-22367.4	0.0922192
0.458	-22367.4	0.092371
0.4584	-22367.4	0.0925361
0.4588	-22367.4	0.0926664
0.4592	-22367.4	0.0928275
0.4596	-22367.4	0.092995
0.46	-22367.4	0.0931098
0.4604	-22367.4	0.0932617
0.4608	-22367.3	0.0934075
0.4612	-22367.3	0.0935631
0.4616	-22367.3	0.0936967
0.462	-22367.3	0.0938558
0.4624	-22367.3	0.0939888
0.4628	-22367.3	0.094151
0.4632	-22367.3	0.0942947
0.4636	-22367.3	0.0944527
0.464	-22367.3	0.094618
0.4644	-22367.3	0.0947726
0.4648	-22367.3	0.0949154
0.4652	-22367.3	0.0950433
0.4656	-22367.3	0.0952239
0.466	-22367.3	0.0953215
0.4664	-22367.3	0.0955101
0.4668	-22367.3	0.0956359
0.4672	-22367.3	0.0958029
0.4676	-22367.3	0.0959534
0.468	-22367.3	0.0961064
0.4684	-22367.3	0.0962627
0.4688	-22367.3	0.0964102
0.4692	-22367.3	0.0965614
0.4696	-22367.3	0.0967101
0.47	-22367.3	0.0968605
0.4704	-22367.3	0.0970091
0.4708	-22367.3	0.0971437
0.4712	-22367.3	0.0973102
0.4716	-22367.3	0.0974817
0.472	-22367.3	0.0976415
0.4724	-22367.3	0.0978108
0.4728	-22367.3	0.0979308
0.4732	-22367.3	0.0980529
0.4736	-22367.3	0.0982113
0.474	-22367.3	0.0983855
0.4744	-22367.3	0.0985236
0.4748	-22367.3	0.0986819
0.4752	-22367.3	0.0988367
0.4756	-22367.3	0.0989799
0.476	-22367.3	0.0991479
0.4764	-22367.3	0.099281
0.4768	-22367.3	0.0994555
0.4772	-22367.3	0.099609
0.4776	-22367.3	0.099779
0.478	-22367.3	0.09992
0.4784	-22367.3	0.100066
0.4788	-22367.3	0.100236
0.4792	-22367.3	0.100371
0.4796	-22367.3	0.100507
0.48	-22367.3	0.100688
0.4804	-22367.3	0.100848
0.4808	-22367.3	0.101007
0.4812	-22367.3	0.101153
0.4816	-22367.3	0.101314
0.482	-22367.3	0.101459
0.4824	-22367.3	0.101624
0.4828	-22367.3	0.101779
0.4832	-22367.3	0.101935
0.4836	-22367.3	0.102104
0.484	-22367.3	0.102231
0.4844	-22367.3	0.102407
0.4848	-22367.3	0.102544
0.4852	-22367.3	0.102718
0.4856	-22367.3	0.102873
0.486	-22367.3	0.103041
0.4864	-22367.3	0.103171
0.4868	-22367.3	0.103381
0.4872	-22367.3	0.10348
0.4876	-22367.3	0.103645
0.488	-22367.3	0.103815
0.4884	-22367.3	0.103963
0.4888	-22367.3	0.104126
0.4892	-22367.3	0.104295
0.4896	-22367.3	0.104444
0.49	-22367.3	0.10457
0.4904	-22367.3	0.104739
0.4908	-22367.3	0.104931
0.4912	-22367.3	0.105059
0.4916	-22367.3	0.105238
0.492	-22367.3	0.105377
0.4924	-22367.3	0.105557
0.4928	-22367.3	0.105708
0.4932	-22367.3	0.105892
0.4936	-22367.3	0.106024
0.494	-22367.3	0.106188
0.4944	-22367.3	0.106369
0.4948	-22367.3	0.106507
0.4952	-22367.3	0.106664
0.4956	-22367.3	0.10683
0.496	-22367.3	0.106997
0.4964	-22367.3	0.107177
0.4968	-22367.3	0.107356
0.4972	-22367.3	0.107454
0.4976	-22367.3	0.107625
0.498	-22367.3	0.107783
0.4984	-22367.3	0.107948
0.4988	-22367.3	0.10811
0.4992	-22367.3	0.108267
0.4996	-22367.3	0.108455
0.5	-22367.3	0.108588
0.5004	-22367.3	0.108769
0.5008	-22367.3	0.108913
0.5012	-22367.3	0.109068
0.5016	-22367.3	0.109228
0.502	-22367.3	0.109406
0.5024	-22367.3	0.109571
0.5028	-22367.3	0.109734
0.5032	-22367.3	0.10987
0.5036	-22367.3	0.110041
0.504	-22367.3	0.110198
0.5044	-22367.3	0.110352
0.5048	-22367.3	0.110518
0.5052	-22367.3	0.110726
0.5056	-22367.3	0.110888
0.506	-22367.3	0.11104
0.5064	-22367.3	0.111171
0.5068	-22367.3	0.111339
0.5072	-22367.3	0.111512
0.5076	-22367.3	0.111694
0.508	-22367.3	0.111841
0.5084	-22367.3	0.112002
0.5088	-22367.3	0.112163
0.5092	-22367.3	0.11235
0.5096	-22367.3	0.112496
0.51	-22367.3	0.112668
0.5104	-22367.3	0.112852
0.5108	-22367.3	0.113004
0.5112	-22367.3	0.113164
0.5116	-22367.3	0.113332
0.512	-22367.3	0.113492
0.5124	-22367.3	0.113669
0.5128	-22367.3	0.113816
0.5132	-22367.3	0.114001
0.5136	-22367.3	0.114149
0.514	-22367.3	0.114315
0.5144	-22367.3	0.114485
0.5148	-22367.2	0.114665
0.5152	-22367.2	0.1148
0.5156	-22367.2	0.114987
0.516	-22367.2	0.115143
0.5164	-22367.2	0.115321
0.5168	-22367.2	0.115491
0.5172	-22367.2	0.11566
0.5176	-22367.2	0.115815
0.518	-22367.2	0.115985
0.5184	-22367.2	0.116141
0.5188	-22367.2	0.116296
0.5192	-22367.2	0.116484
0.5196	-22367.2	0.116642
0.52	-22367.2	0.116827
0.5204	-22367.2	0.116979
0.5208	-22367.2	0.117148
0.5212	-22367.2	0.117317
0.5216	-22367.2	0.117484
0.522	-22367.2	0.117636
0.5224	-22367.2	0.117848
0.5228	-22367.2	0.117983
0.5232	-22367.2	0.118158
0.5236	-22367.2	0.118339
0.524	-22367.2	0.118486
0.5244	-22367.2	0.118684
0.5248	-22367.2	0.118846
0.5252	-22367.2	0.119014
0.5256	-22367.2	0.119175
0.526	-22367.2	0.119345
0.5264	-22367.2	0.119518
0.5268	-22367.2	0.119672
0.5272	-22367.2	0.119862
0.5276	-22367.2	0.120021
0.528	-22367.2	0.120196
0.5284	-22367.2	0.120373
0.5288	-22367.2	0.120535
0.5292	-22367.2	0.120713
0.5296	-22367.2	0.120881
0.53	-22367.2	0.121052
0.5304	-22367.2	0.121218
0.5308	-22367.2	0.121406
0.5312	-22367.2	0.121564
0.5316	-22367.2	0.121731
0.532	-22367.2	0.12193
0.5324	-22367.2	0.12206
0.5328	-22367.2	0.122262
0.5332	-22367.2	0.122407
0.5336	-22367.2	0.122601
0.534	-22367.2	0.12276
0.5344	-22367.2	0.122965
0.5348	-22367.2	0.123095
0.5352	-22367.2	0.123271
0.5356	-22367.2	0.123445
0.536	-22367.2	0.123624
0.5364	-22367.2	0.123818
0.5368	-22367.2	0.123979
0.5372	-22367.2	0.124172
0.5376	-22367.2	0.12431
0.538	-22367.2	0.124478
0.5384	-22367.2	0.124661
0.5388	-22367.2	0.124838
0.5392	-22367.2	0.125011
0.5396	-22367.2	0.125205
0.54	-22367.2	0.125347
0.5404	-22367.2	0.125531
0.5408	-22367.2	0.125726
0.5412	-22367.2	0.125883
0.5416	-22367.2	0.126071
0.542	-22367.2	0.126235
0.5424	-22367.2	0.12639
0.5428	-22367.2	0.126574
0.5432	-22367.2	0.126768
0.5436	-22367.2	0.126959
0.544	-22367.2	0.127113
0.5444	-22367.2	0.127296
0.5448	-22367.2	0.127437
0.5452	-22367.2	0.127631
0.5456	-22367.2	0.127806
0.546	-22367.2	0.128007
0.5464	-22367.2	0.128166
0.5468	-22367.2	0.12834
0.5472	-22367.2	0.128509
0.5476	-22367.2	0.128695
0.548	-22367.2	0.12886
0.5484	-22367.2	0.129047
0.5488	-22367.2	0.129225
0.5492	-22367.2	0.129395
0.5496	-22367.2	0.129573
0.55	-22367.2	0.129744
0.5504	-22367.2	0.129939
0.5508	-22367.2	0.130105
0.5512	-22367.2	0.130302
0.5516	-22367.2	0.130455
0.552	-22367.2	0.130615
0.5524	-22367.2	0.130817
0.5528	-22367.2	0.130992
0.5532	-22367.2	0.131173
0.5536	-22367.2	0.131359
0.554	-22367.2	0.13152
0.5544	-22367.2	0.131706
0.5548	-22367.2	0.131878
0.5552	-22367.2	0.132074
0.5556	-22367.2	0.132233
0.556	-22367.2	0.132414
0.5564	-22367.2	0.132598
0.5568	-22367.2	0.132754
0.5572	-22367.2	0.132965
0.5576	-22367.2	0.133138
0.558	-22367.2	0.133312
0.5584	-22367.2	0.133493
0.5588	-22367.2	0.133661
0.5592	-22367.2	0.133852
0.5596	-22367.2	0.134014
0.56	-22367.2	0.134218
0.5604	-22367.2	0.134381
0.5608	-22367.2	0.13455
0.5612	-22367.2	0.134754
0.5616	-22367.2	0.134931
0.562	-22367.2	0.135108
0.5624	-22367.2	0.135323
0.5628	-22367.2	0.135472
0.5632	-22367.2	0.135669
0.5636	-22367.1	0.135827
0.564	-22367.1	0.136023
0.5644	-22367.1	0.136171
0.5648	-22367.1	0.136392
0.5652	-22367.1	0.136561
0.5656	-22367.1	0.136764
0.566	-22367.1	0.136922
0.5664	-22367.1	0.13709
0.5668	-22367.1	0.137268
0.5672	-22367.1	0.137449
0.5676	-22367.1	0.137632
0.568	-22367.1	0.137821
0.5684	-22367.1	0.138015
0.5688	-22367.1	0.138205
0.5692	-22367.1	0.138371
0.5696	-22367.1	0.138542
0.57	-22367.1	0.138738
0.5704	-22367.1	0.138929
0.5708	-22367.1	0.139115
0.5712	-22367.1	0.139314
0.5716	-22367.1	0.139469
0.572	-22367.1	0.139663
0.5724	-22367.1	0.13985
0.5728	-22367.1	0.140041
0.5732	-22367.1	0.140228
0.5736	-22367.1	0.140431
0.574	-22367.1	0.140584
0.5744	-22367.1	0.140768
0.5748	-22367.1	0.140952
0.5752	-22367.1	0.141139
0.5756	-22367.1	0.141327
0.576	-22367.1	0.141497
0.5764	-22367.1	0.141659
0.5768	-22367.1	0.14188
0.5772	-22367.1	0.142048
0.5776	-22367.1	0.142244
0.578	-22367.1	0.142435
0.5784	-22367.1	0.14261
0.5788	-22367.1	0.142804
0.5792	-22367.1	0.142988
0.5796	-22367.1	0.143184
0.58	-22367.1	0.14338
0.5804	-22367.1	0.143588
0.5808	-22367.1	0.143742
0.5812	-22367.1	0.143912
0.5816	-22367.1	0.144119
0.582	-22367.1	0.144313
0.5824	-22367.1	0.144493
0.5828	-22367.1	0.144678
0.5832	-22367.1	0.144881
0.5836	-22367.1	0.145062
0.584	-22367.1	0.145265
0.5844	-22367.1	0.145401
0.5848	-22367.1	0.145618
0.5852	-22367.1	0.145813
0.5856	-22367.1	0.146014
0.586	-22367.1	0.146179
0.5864	-22367.1	0.146389
0.5868	-22367.1	0.146555
0.5872	-22367.1	0.14676
0.5876	-22367.1	0.146933
0.588	-22367.1	0.147131
0.5884	-22367.1	0.147309
0.5888	-22367.1	0.147507
0.5892	-22367.1	0.147701
0.5896	-22367.1	0.147885
0.59	-22367.1	0.148079
0.5904	-22367.1	0.14827
0.5908	-22367.1	0.148471
0.5912	-22367.1	0.148655
0.5916	-22367.1	0.14887
0.592	-22367.1	0.149004
0.5924	-22367.1	0.149226
0.5928	-22367.1	0.149406
0.5932	-22367.1	0.149621
0.5936	-22367.1	0.14981
0.594	-22367.1	0.150022
0.5944	-22367.1	0.150175
0.5948	-22367.1	0.150378
0.5952	-22367.1	0.150579
0.5956	-22367.1	0.15074
0.596	-22367.1	0.150935
0.5964	-22367.1	0.151146
0.5968	-22367.1	0.151345
0.5972	-22367.1	0.151512
0.5976	-22367.1	0.151709
0.598	-22367.1	0.151899
0.5984	-22367.1	0.152088
0.5988	-22367.1	0.152293
0.5992	-22367.1	0.152465
0.5996	-22367.1	0.152683
0.6	-22367.1	0.152851
0.6004	-22367.1	0.153043
0.6008	-22367.1	0.153229
0.6012	-22367.1	0.153435
0.6016	-22367.1	0.153638
0.602	-22367.1	0.153828
0.6024	-22367.1	0.154045
0.6028	-22367.1	0.154212
0.6032	-22367.1	0.15439
0.6036	-22367.1	0.154607
