# Supplementary material for: Anomalous temperature dependence of elastic limit in metallic glasses
Source: Nat Commun. 2024 Jan 2;15:171. doi: 10.1038/s41467-023-44048-7 (PMC10761975; doi:10.1038/s41467-023-44048-7)
Supplement: Supplementary file 2 — Source Data Files [file 41467_2023_44048_MOESM2_ESM.zip › Figure3_energy_strain_state8.xlsx]

## Sheet: Sheet1
# strain(%)	energy_raw(eV)	energy(eV)
1e-06	-22367.8	0.0107762
0.0004	-22367.8	0.0107616
0.0008	-22367.8	0.0107712
0.0012	-22367.8	0.0107751
0.0016	-22367.8	0.0107794
0.002	-22367.8	0.0107676
0.0024	-22367.8	0.0107572
0.0028	-22367.8	0.0107648
0.0032	-22367.8	0.0107782
0.0036	-22367.8	0.0107545
0.004	-22367.8	0.0107692
0.0044	-22367.8	0.0107685
0.0048	-22367.8	0.0107661
0.0052	-22367.8	0.0107794
0.0056	-22367.8	0.0107695
0.006	-22367.8	0.0107778
0.0064	-22367.8	0.0107818
0.0068	-22367.8	0.010781
0.0072	-22367.8	0.0108039
0.0076	-22367.8	0.0107782
0.008	-22367.8	0.0107835
0.0084	-22367.8	0.010799
0.0088	-22367.8	0.0107987
0.0092	-22367.8	0.0107948
0.0096	-22367.8	0.010817
0.01	-22367.8	0.0107982
0.0104	-22367.8	0.0108071
0.0108	-22367.8	0.0108002
0.0112	-22367.8	0.0108065
0.0116	-22367.8	0.0108047
0.012	-22367.8	0.0108177
0.0124	-22367.8	0.010827
0.0128	-22367.8	0.0108115
0.0132	-22367.8	0.0108075
0.0136	-22367.8	0.0108327
0.014	-22367.8	0.0108398
0.0144	-22367.8	0.0108489
0.0148	-22367.8	0.0108221
0.0152	-22367.8	0.0108626
0.0156	-22367.8	0.0108427
0.016	-22367.8	0.010853
0.0164	-22367.8	0.010844
0.0168	-22367.8	0.010876
0.0172	-22367.8	0.0108638
0.0176	-22367.8	0.0108562
0.018	-22367.8	0.0108746
0.0184	-22367.8	0.0108808
0.0188	-22367.8	0.0108954
0.0192	-22367.8	0.010906
0.0196	-22367.8	0.0109128
0.02	-22367.8	0.0109156
0.0204	-22367.7	0.0109164
0.0208	-22367.7	0.0109048
0.0212	-22367.7	0.0109215
0.0216	-22367.7	0.010928
0.022	-22367.7	0.01094
0.0224	-22367.7	0.0109458
0.0228	-22367.7	0.0109451
0.0232	-22367.7	0.0109688
0.0236	-22367.7	0.0109584
0.024	-22367.7	0.0110012
0.0244	-22367.7	0.0109967
0.0248	-22367.7	0.0109996
0.0252	-22367.7	0.0109908
0.0256	-22367.7	0.011015
0.026	-22367.7	0.0110237
0.0264	-22367.7	0.0110359
0.0268	-22367.7	0.0110232
0.0272	-22367.7	0.0110484
0.0276	-22367.7	0.011042
0.028	-22367.7	0.0110561
0.0284	-22367.7	0.0110854
0.0288	-22367.7	0.0110773
0.0292	-22367.7	0.0110859
0.0296	-22367.7	0.0111053
0.03	-22367.7	0.0111052
0.0304	-22367.7	0.0111238
0.0308	-22367.7	0.0111298
0.0312	-22367.7	0.0111463
0.0316	-22367.7	0.0111495
0.032	-22367.7	0.0111475
0.0324	-22367.7	0.0111733
0.0328	-22367.7	0.0111789
0.0332	-22367.7	0.0111989
0.0336	-22367.7	0.0111976
0.034	-22367.7	0.0111873
0.0344	-22367.7	0.0111922
0.0348	-22367.7	0.011225
0.0352	-22367.7	0.0112356
0.0356	-22367.7	0.0112526
0.036	-22367.7	0.0112767
0.0364	-22367.7	0.0112782
0.0368	-22367.7	0.0112692
0.0372	-22367.7	0.0113034
0.0376	-22367.7	0.0113168
0.038	-22367.7	0.0113463
0.0384	-22367.7	0.0113343
0.0388	-22367.7	0.0113472
0.0392	-22367.7	0.0113732
0.0396	-22367.7	0.0113758
0.04	-22367.7	0.0113782
0.0404	-22367.7	0.0114112
0.0408	-22367.7	0.0113979
0.0412	-22367.7	0.011426
0.0416	-22367.7	0.0114437
0.042	-22367.7	0.0114635
0.0424	-22367.7	0.0114681
0.0428	-22367.7	0.0114945
0.0432	-22367.7	0.0114722
0.0436	-22367.7	0.0115161
0.044	-22367.7	0.0115114
0.0444	-22367.7	0.0115491
0.0448	-22367.7	0.0115547
0.0452	-22367.7	0.0115674
0.0456	-22367.7	0.0115592
0.046	-22367.7	0.0115734
0.0464	-22367.7	0.0116086
0.0468	-22367.7	0.0116294
0.0472	-22367.7	0.011662
0.0476	-22367.7	0.0116685
0.048	-22367.7	0.0116578
0.0484	-22367.7	0.0116928
0.0488	-22367.7	0.0117145
0.0492	-22367.7	0.0117218
0.0496	-22367.7	0.011761
0.05	-22367.7	0.0117403
0.0504	-22367.7	0.0117815
0.0508	-22367.7	0.0118039
0.0512	-22367.7	0.0118289
0.0516	-22367.7	0.0118239
0.052	-22367.7	0.0118585
0.0524	-22367.7	0.0118672
0.0528	-22367.7	0.0118747
0.0532	-22367.7	0.0119237
0.0536	-22367.7	0.0119097
0.054	-22367.7	0.0119269
0.0544	-22367.7	0.0119589
0.0548	-22367.7	0.0119767
0.0552	-22367.7	0.0119734
0.0556	-22367.7	0.0120089
0.056	-22367.7	0.0120089
0.0564	-22367.7	0.0120471
0.0568	-22367.7	0.01207
0.0572	-22367.7	0.0120942
0.0576	-22367.7	0.0121068
0.058	-22367.7	0.0121211
0.0584	-22367.7	0.0121359
0.0588	-22367.7	0.0121591
0.0592	-22367.7	0.0121805
0.0596	-22367.7	0.0122106
0.06	-22367.7	0.0122073
0.0604	-22367.7	0.0122331
0.0608	-22367.7	0.0122553
0.0612	-22367.7	0.0122647
0.0616	-22367.7	0.0123158
0.062	-22367.7	0.0123401
0.0624	-22367.7	0.012337
0.0628	-22367.7	0.0123645
0.0632	-22367.7	0.0123842
0.0636	-22367.7	0.0123958
0.064	-22367.7	0.0124267
0.0644	-22367.7	0.0124192
0.0648	-22367.7	0.0124654
0.0652	-22367.7	0.0124993
0.0656	-22367.7	0.012501
0.066	-22367.7	0.0125224
0.0664	-22367.7	0.012543
0.0668	-22367.7	0.0125553
0.0672	-22367.7	0.0126027
0.0676	-22367.7	0.0126126
0.068	-22367.7	0.0126576
0.0684	-22367.7	0.0126664
0.0688	-22367.7	0.012676
0.0692	-22367.7	0.0126963
0.0696	-22367.7	0.0127413
0.07	-22367.7	0.0127773
0.0704	-22367.7	0.0127911
0.0708	-22367.7	0.0127985
0.0712	-22367.7	0.0128464
0.0716	-22367.7	0.0128402
0.072	-22367.7	0.0128488
0.0724	-22367.7	0.0128849
0.0728	-22367.7	0.0129704
0.0732	-22367.7	0.0129804
0.0736	-22367.7	0.013004
0.074	-22367.7	0.0130173
0.0744	-22367.7	0.0130268
0.0748	-22367.7	0.013053
0.0752	-22367.7	0.0130505
0.0756	-22367.7	0.0131079
0.076	-22367.7	0.0131126
0.0764	-22367.7	0.0131506
0.0768	-22367.7	0.0131708
0.0772	-22367.7	0.0131991
0.0776	-22367.7	0.013216
0.078	-22367.7	0.013262
0.0784	-22367.7	0.0132904
0.0788	-22367.7	0.0132998
0.0792	-22367.7	0.0133212
0.0796	-22367.7	0.0133516
0.08	-22367.7	0.0133811
0.0804	-22367.7	0.0134105
0.0808	-22367.7	0.0134575
0.0812	-22367.7	0.0134576
0.0816	-22367.7	0.0134868
0.082	-22367.7	0.0135191
0.0824	-22367.7	0.013543
0.0828	-22367.7	0.0135652
0.0832	-22367.7	0.0136025
0.0836	-22367.7	0.0136456
0.084	-22367.7	0.0136516
0.0844	-22367.7	0.0136685
0.0848	-22367.7	0.0136959
0.0852	-22367.7	0.0137178
0.0856	-22367.7	0.013761
0.086	-22367.7	0.0137833
0.0864	-22367.7	0.0138232
0.0868	-22367.7	0.0138586
0.0872	-22367.7	0.0138638
0.0876	-22367.7	0.0139066
0.088	-22367.7	0.0139314
0.0884	-22367.7	0.0139717
0.0888	-22367.7	0.0140013
0.0892	-22367.7	0.0140409
0.0896	-22367.7	0.0140743
0.09	-22367.7	0.0140733
0.0904	-22367.7	0.0141029
0.0908	-22367.7	0.0141608
0.0912	-22367.7	0.0141816
0.0916	-22367.7	0.0142079
0.092	-22367.7	0.0142396
0.0924	-22367.7	0.0142849
0.0928	-22367.7	0.0142979
0.0932	-22367.7	0.0143131
0.0936	-22367.7	0.0143663
0.094	-22367.7	0.0143987
0.0944	-22367.7	0.0144396
0.0948	-22367.7	0.0144776
0.0952	-22367.7	0.0144928
0.0956	-22367.7	0.0145272
0.096	-22367.7	0.0145431
0.0964	-22367.7	0.0145866
0.0968	-22367.7	0.0146288
0.0972	-22367.7	0.0146666
0.0976	-22367.7	0.0146937
0.098	-22367.7	0.014726
0.0984	-22367.7	0.0147529
0.0988	-22367.7	0.0147751
0.0992	-22367.7	0.0148144
0.0996	-22367.7	0.0148396
0.1	-22367.7	0.0148776
0.1004	-22367.7	0.014915
0.1008	-22367.7	0.0149577
0.1012	-22367.7	0.0150029
0.1016	-22367.7	0.0150378
0.102	-22367.7	0.0150568
0.1024	-22367.7	0.015093
0.1028	-22367.7	0.0151058
0.1032	-22367.7	0.0151637
0.1036	-22367.7	0.0151897
0.104	-22367.7	0.0152467
0.1044	-22367.7	0.0152623
0.1048	-22367.7	0.0153059
0.1052	-22367.7	0.015344
0.1056	-22367.7	0.0153765
0.106	-22367.7	0.0154244
0.1064	-22367.7	0.0154453
0.1068	-22367.7	0.0154682
0.1072	-22367.7	0.0155353
0.1076	-22367.7	0.015551
0.108	-22367.7	0.0155836
0.1084	-22367.7	0.0156323
0.1088	-22367.7	0.0156569
0.1092	-22367.7	0.0157077
0.1096	-22367.7	0.0157544
0.11	-22367.7	0.0157541
0.1104	-22367.7	0.0158106
0.1108	-22367.7	0.0158434
0.1112	-22367.7	0.0158858
0.1116	-22367.7	0.0159364
0.112	-22367.7	0.0159658
0.1124	-22367.7	0.0160053
0.1128	-22367.7	0.0160395
0.1132	-22367.7	0.0160711
0.1136	-22367.7	0.0160925
0.114	-22367.7	0.0161445
0.1144	-22367.7	0.0161959
0.1148	-22367.7	0.0162295
0.1152	-22367.7	0.016271
0.1156	-22367.7	0.0163112
0.116	-22367.7	0.0163379
0.1164	-22367.7	0.016397
0.1168	-22367.7	0.0164315
0.1172	-22367.7	0.0164514
0.1176	-22367.7	0.0165239
0.118	-22367.7	0.0165544
0.1184	-22367.7	0.0165902
0.1188	-22367.7	0.0166057
0.1192	-22367.7	0.0166673
0.1196	-22367.7	0.0167232
0.12	-22367.7	0.0167294
0.1204	-22367.7	0.0167877
0.1208	-22367.7	0.016815
0.1212	-22367.7	0.0168658
0.1216	-22367.7	0.0168993
0.122	-22367.7	0.0169496
0.1224	-22367.7	0.0170012
0.1228	-22367.7	0.0170313
0.1232	-22367.7	0.0170827
0.1236	-22367.7	0.017132
0.124	-22367.7	0.0171728
0.1244	-22367.7	0.0172063
0.1248	-22367.7	0.0172558
0.1252	-22367.7	0.0172949
0.1256	-22367.7	0.0173356
0.126	-22367.7	0.0173697
0.1264	-22367.7	0.0174233
0.1268	-22367.7	0.0174417
0.1272	-22367.7	0.0174968
0.1276	-22367.7	0.0175476
0.128	-22367.7	0.0176069
0.1284	-22367.7	0.017634
0.1288	-22367.7	0.0176778
0.1292	-22367.7	0.0177131
0.1296	-22367.7	0.0177587
0.13	-22367.7	0.0177965
0.1304	-22367.7	0.0178494
0.1308	-22367.7	0.0178844
0.1312	-22367.7	0.0179397
0.1316	-22367.7	0.0179811
0.132	-22367.7	0.0180148
0.1324	-22367.7	0.0180868
0.1328	-22367.7	0.0181126
0.1332	-22367.7	0.0181502
0.1336	-22367.7	0.0182242
0.134	-22367.7	0.0182493
0.1344	-22367.7	0.0182942
0.1348	-22367.7	0.0183465
0.1352	-22367.7	0.0184139
0.1356	-22367.7	0.0184314
0.136	-22367.7	0.0184984
0.1364	-22367.7	0.0185412
0.1368	-22367.7	0.0185648
0.1372	-22367.7	0.0186416
0.1376	-22367.7	0.0186603
0.138	-22367.7	0.018736
0.1384	-22367.7	0.0187385
0.1388	-22367.7	0.0188159
0.1392	-22367.7	0.0188621
0.1396	-22367.7	0.0189048
0.14	-22367.7	0.018987
0.1404	-22367.7	0.0189957
0.1408	-22367.7	0.0190587
0.1412	-22367.7	0.0191228
0.1416	-22367.7	0.0191491
0.142	-22367.7	0.0191919
0.1424	-22367.7	0.0192495
0.1428	-22367.7	0.019287
0.1432	-22367.7	0.0193477
0.1436	-22367.7	0.0193764
0.144	-22367.7	0.01943
0.1444	-22367.7	0.0194852
0.1448	-22367.7	0.0195566
0.1452	-22367.7	0.0195838
0.1456	-22367.7	0.0196394
0.146	-22367.7	0.0196796
0.1464	-22367.7	0.0197267
0.1468	-22367.7	0.0197849
0.1472	-22367.7	0.0198221
0.1476	-22367.7	0.0198841
0.148	-22367.7	0.0199324
0.1484	-22367.7	0.0199718
0.1488	-22367.7	0.0200278
0.1492	-22367.7	0.0200727
0.1496	-22367.7	0.0201081
0.15	-22367.7	0.0201845
0.1504	-22367.7	0.0202288
0.1508	-22367.7	0.020273
0.1512	-22367.7	0.0203329
0.1516	-22367.7	0.0203592
0.152	-22367.7	0.020437
0.1524	-22367.7	0.0204853
0.1528	-22367.7	0.0205458
0.1532	-22367.7	0.0205751
0.1536	-22367.7	0.0206726
0.154	-22367.7	0.0206973
0.1544	-22367.7	0.0207799
0.1548	-22367.7	0.0208291
0.1552	-22367.7	0.0208857
0.1556	-22367.7	0.0209072
0.156	-22367.7	0.0209545
0.1564	-22367.7	0.0210068
0.1568	-22367.7	0.0210638
0.1572	-22367.7	0.0211267
0.1576	-22367.7	0.0211696
0.158	-22367.7	0.021229
0.1584	-22367.7	0.021281
0.1588	-22367.7	0.0213288
0.1592	-22367.7	0.0213908
0.1596	-22367.7	0.0214324
0.16	-22367.7	0.0214985
0.1604	-22367.7	0.0215607
0.1608	-22367.7	0.0215907
0.1612	-22367.7	0.0216406
0.1616	-22367.7	0.0217316
0.162	-22367.7	0.0217848
0.1624	-22367.7	0.0218358
0.1628	-22367.7	0.021902
0.1632	-22367.7	0.0219539
0.1636	-22367.7	0.0220449
0.164	-22367.7	0.0220794
0.1644	-22367.7	0.022136
0.1648	-22367.7	0.0221975
0.1652	-22367.7	0.0222661
0.1656	-22367.7	0.0223924
0.166	-22367.7	0.0225198
0.166464	-22367.7	0.0225654
0.1668	-22367.7	0.0226229
0.1672	-22367.7	0.0226873
0.1676	-22367.7	0.0227414
0.168	-22367.7	0.0226274
0.1684	-22367.7	0.0226856
0.1688	-22367.7	0.0227638
0.1692	-22367.7	0.0227989
0.1696	-22367.7	0.022852
0.17	-22367.7	0.022891
0.1704	-22367.7	0.0229648
0.1708	-22367.7	0.0230221
0.1712	-22367.7	0.0230637
0.1716	-22367.7	0.023135
0.172	-22367.7	0.0231805
0.1724	-22367.7	0.023238
0.1728	-22367.7	0.0233227
0.1732	-22367.7	0.0234069
0.1736	-22367.7	0.0234174
0.174	-22367.7	0.0234649
0.1744	-22367.7	0.0235457
0.1748	-22367.7	0.0236181
0.1752	-22367.7	0.0236542
0.1756	-22367.7	0.0237359
0.176	-22367.7	0.0237827
0.1764	-22367.7	0.023848
0.1768	-22367.7	0.023897
0.1772	-22367.7	0.0239838
0.1776	-22367.7	0.0240274
0.178	-22367.7	0.024121
0.1784	-22367.7	0.0241264
0.1788	-22367.7	0.0242035
0.1792	-22367.7	0.0242596
0.1796	-22367.7	0.0243189
0.18	-22367.7	0.0243855
0.1804	-22367.7	0.0244364
0.1808	-22367.7	0.024515
0.1812	-22367.7	0.0245791
0.1816	-22367.7	0.0246298
0.182	-22367.7	0.024696
0.1824	-22367.7	0.0247481
0.1828	-22367.7	0.0247904
0.1832	-22367.7	0.0248837
0.1836	-22367.7	0.0249461
0.184	-22367.7	0.0250198
0.1844	-22367.7	0.0250543
0.1848	-22367.7	0.02512
0.1852	-22367.7	0.0251728
0.1856	-22367.7	0.0252382
0.186	-22367.7	0.0253098
0.1864	-22367.7	0.0253606
0.1868	-22367.7	0.0254596
0.1872	-22367.7	0.0255228
0.1876	-22367.7	0.0255796
0.188	-22367.7	0.0256545
0.1884	-22367.7	0.0257116
0.1888	-22367.7	0.0257503
0.1892	-22367.7	0.0258192
0.1896	-22367.7	0.0258775
0.19	-22367.7	0.0259357
0.1904	-22367.7	0.0260104
0.1908	-22367.7	0.0260665
0.1912	-22367.7	0.026149
0.1916	-22367.7	0.0262154
0.192	-22367.7	0.0262694
0.1924	-22367.7	0.0263361
0.1928	-22367.7	0.0264159
0.1932	-22367.7	0.0264675
0.1936	-22367.7	0.0265353
0.194	-22367.7	0.0265996
0.1944	-22367.7	0.026644
0.1948	-22367.7	0.0267148
0.1952	-22367.7	0.0268072
0.1956	-22367.7	0.0268707
0.196	-22367.7	0.0269326
0.1964	-22367.7	0.0270207
0.1968	-22367.7	0.0270782
0.1972	-22367.7	0.0271337
0.1976	-22367.7	0.0271979
0.198	-22367.7	0.0272743
0.1984	-22367.7	0.0273326
0.1988	-22367.7	0.0273972
0.1992	-22367.7	0.0274676
0.1996	-22367.7	0.0275278
0.2	-22367.7	0.0276115
0.2004	-22367.7	0.027678
0.2008	-22367.7	0.0277723
0.2012	-22367.7	0.0278084
0.2016	-22367.7	0.0279005
0.202	-22367.7	0.0279525
0.2024	-22367.7	0.0279984
0.2028	-22367.7	0.0280831
0.2032	-22367.7	0.0281605
0.2036	-22367.7	0.0282389
0.204	-22367.7	0.028301
0.2044	-22367.7	0.0283599
0.2048	-22367.7	0.0284286
0.2052	-22367.7	0.0285113
0.2056	-22367.7	0.0285678
0.206	-22367.7	0.0286413
0.2064	-22367.7	0.0287181
0.2068	-22367.7	0.0287893
0.2072	-22367.7	0.0288577
0.2076	-22367.7	0.0289091
0.208	-22367.7	0.0289926
0.2084	-22367.7	0.0290624
0.2088	-22367.7	0.0291153
0.2092	-22367.7	0.0292174
0.2096	-22367.7	0.0292881
0.21	-22367.7	0.0293454
0.2104	-22367.7	0.0294374
0.2108	-22367.7	0.0294986
0.2112	-22367.7	0.0295672
0.2116	-22367.7	0.0296505
0.212	-22367.7	0.0297202
0.2124	-22367.7	0.0297883
0.2128	-22367.7	0.0298862
0.2132	-22367.7	0.0299453
0.2136	-22367.7	0.0299907
0.214	-22367.7	0.0300649
0.2144	-22367.7	0.0301678
0.2148	-22367.7	0.0302158
0.2152	-22367.7	0.0302951
0.2156	-22367.7	0.0303671
0.216	-22367.7	0.0304572
0.2164	-22367.7	0.0305218
0.2168	-22367.7	0.0305968
0.2172	-22367.7	0.0306621
0.2176	-22367.7	0.0307278
0.218	-22367.7	0.0308125
0.2184	-22367.7	0.0309013
0.2188	-22367.7	0.0309964
0.2192	-22367.7	0.0310387
0.2196	-22367.7	0.0311442
0.22	-22367.7	0.0312107
0.2204	-22367.7	0.0313018
0.2208	-22367.7	0.0313281
0.2212	-22367.7	0.0313945
0.2216	-22367.7	0.0314834
0.222	-22367.7	0.0315673
0.2224	-22367.7	0.0316511
0.2228	-22367.7	0.0317129
0.2232	-22367.7	0.0317802
0.2236	-22367.7	0.0318643
0.224	-22367.7	0.031949
0.2244	-22367.7	0.0320592
0.2248	-22367.7	0.0321162
0.2252	-22367.7	0.0321635
0.2256	-22367.7	0.0322543
0.226	-22367.7	0.032315
0.2264	-22367.7	0.0324064
0.2268	-22367.7	0.0324764
0.2272	-22367.7	0.0325592
0.2276	-22367.7	0.0326643
0.228	-22367.7	0.0327075
0.2284	-22367.7	0.0327791
0.2288	-22367.7	0.0328715
0.2292	-22367.6	0.032933
0.2296	-22367.6	0.0330198
0.23	-22367.6	0.0330915
0.2304	-22367.6	0.0331693
0.2308	-22367.6	0.0332534
0.2312	-22367.6	0.0333478
0.2316	-22367.6	0.0334094
0.232	-22367.6	0.0334902
0.2324	-22367.6	0.0335966
0.2328	-22367.6	0.0336374
0.2332	-22367.6	0.0337402
0.2336	-22367.6	0.0338204
0.234	-22367.6	0.0338852
0.2344	-22367.6	0.033983
0.2348	-22367.6	0.0340575
0.2352	-22367.6	0.0341465
0.2356	-22367.6	0.034219
0.236	-22367.6	0.0342959
0.2364	-22367.6	0.034376
0.2368	-22367.6	0.0344377
0.2372	-22367.6	0.0345472
0.2376	-22367.6	0.0346252
0.238	-22367.6	0.0347077
0.2384	-22367.6	0.0347861
0.2388	-22367.6	0.0349038
0.2392	-22367.6	0.0349488
0.2396	-22367.6	0.0350258
0.24	-22367.6	0.0351108
0.2404	-22367.6	0.0352017
0.2408	-22367.6	0.0352711
0.2412	-22367.6	0.0353665
0.2416	-22367.6	0.0354286
0.242	-22367.6	0.0355216
0.2424	-22367.6	0.0356161
0.2428	-22367.6	0.0357108
0.2432	-22367.6	0.0357594
0.2436	-22367.6	0.0358355
0.244	-22367.6	0.0359221
0.2444	-22367.6	0.0360463
0.2448	-22367.6	0.0361289
0.2452	-22367.6	0.0361884
0.2456	-22367.6	0.0362429
0.246	-22367.6	0.036342
0.2464	-22367.6	0.0364233
0.2468	-22367.6	0.0365291
0.2472	-22367.6	0.0366138
0.2476	-22367.6	0.0366842
0.248	-22367.6	0.0367751
0.2484	-22367.6	0.0368631
0.2488	-22367.6	0.0369554
0.2492	-22367.6	0.0370095
0.2496	-22367.6	0.0371018
0.25	-22367.6	0.0371863
0.2504	-22367.6	0.037271
0.2508	-22367.6	0.0373701
0.2512	-22367.6	0.0374675
0.2516	-22367.6	0.0375254
0.252	-22367.6	0.0376189
0.2524	-22367.6	0.0376924
0.2528	-22367.6	0.037801
0.2532	-22367.6	0.0378746
0.2536	-22367.6	0.0379676
0.254	-22367.6	0.038055
0.2544	-22367.6	0.0381287
0.2548	-22367.6	0.0382164
0.2552	-22367.6	0.038321
0.2556	-22367.6	0.038379
0.256	-22367.6	0.0384785
0.2564	-22367.6	0.03858
0.2568	-22367.6	0.0386649
0.2572	-22367.6	0.0387357
0.2576	-22367.6	0.0388422
0.258	-22367.6	0.038924
0.2584	-22367.6	0.0390171
0.2588	-22367.6	0.0390854
0.2592	-22367.6	0.0391942
0.2596	-22367.6	0.0392518
0.26	-22367.6	0.0393708
0.2604	-22367.6	0.0394591
0.2608	-22367.6	0.0395587
0.2612	-22367.6	0.0396631
0.2616	-22367.6	0.0397635
0.262	-22367.6	0.0398316
0.2624	-22367.6	0.0399148
0.2628	-22367.6	0.0399909
0.2632	-22367.6	0.0400918
0.2636	-22367.6	0.0401587
0.264	-22367.6	0.0402537
0.2644	-22367.6	0.0403475
0.2648	-22367.6	0.0404559
0.2652	-22367.6	0.0405317
0.2656	-22367.6	0.0406111
0.266	-22367.6	0.0407202
0.2664	-22367.6	0.0407903
0.2668	-22367.6	0.0408902
0.2672	-22367.6	0.0409584
0.2676	-22367.6	0.0410891
0.268	-22367.6	0.0411656
0.2684	-22367.6	0.041253
0.2688	-22367.6	0.0413591
0.2692	-22367.6	0.0414373
0.2696	-22367.6	0.0415363
0.27	-22367.6	0.0415966
0.2704	-22367.6	0.0417208
0.2708	-22367.6	0.0418079
0.2712	-22367.6	0.0419199
0.2716	-22367.6	0.041985
0.272	-22367.6	0.0420871
0.2724	-22367.6	0.0421875
0.2728	-22367.6	0.0422624
0.2732	-22367.6	0.0423655
0.2736	-22367.6	0.0424503
0.274	-22367.6	0.042542
0.2744	-22367.6	0.0426456
0.2748	-22367.6	0.0427336
0.2752	-22367.6	0.0428114
0.2756	-22367.6	0.0428977
0.276	-22367.6	0.043008
0.2764	-22367.6	0.0430917
0.2768	-22367.6	0.0431897
0.2772	-22367.6	0.0432893
0.2776	-22367.6	0.0433917
0.278	-22367.6	0.0434936
0.2784	-22367.6	0.0435608
0.2788	-22367.6	0.0436803
0.2792	-22367.6	0.0437645
0.2796	-22367.6	0.0438789
0.28	-22367.6	0.0439887
0.2804	-22367.6	0.0440496
0.2808	-22367.6	0.0441412
0.2812	-22367.6	0.0442308
0.2816	-22367.6	0.0443437
0.282	-22367.6	0.0444111
0.2824	-22367.6	0.0445238
0.2828	-22367.6	0.044628
0.2832	-22367.6	0.044719
0.2836	-22367.6	0.0448111
0.284	-22367.6	0.044937
0.2844	-22367.6	0.0450142
0.2848	-22367.6	0.0451433
0.2852	-22367.6	0.045246
0.2856	-22367.6	0.0452837
0.286	-22367.6	0.0453962
0.2864	-22367.6	0.0454729
0.2868	-22367.6	0.0455897
0.2872	-22367.6	0.0456941
0.2876	-22367.6	0.0457944
0.288	-22367.6	0.0458753
0.2884	-22367.6	0.0459825
0.2888	-22367.6	0.0460657
0.2892	-22367.6	0.0461744
0.2896	-22367.6	0.0462714
0.29	-22367.6	0.0463569
0.2904	-22367.6	0.0464654
0.2908	-22367.6	0.0465594
0.2912	-22367.6	0.0466772
0.2916	-22367.6	0.0467472
0.292	-22367.6	0.0468482
0.2924	-22367.6	0.046965
0.2928	-22367.6	0.0470564
0.2932	-22367.6	0.0471633
0.2936	-22367.6	0.0472759
0.294	-22367.6	0.0473928
0.2944	-22367.6	0.0474554
0.2948	-22367.6	0.0475476
0.2952	-22367.6	0.0476738
0.2956	-22367.6	0.0477451
0.296	-22367.6	0.0478353
0.2964	-22367.6	0.0479565
0.2968	-22367.6	0.0480727
0.2972	-22367.6	0.0481778
0.2976	-22367.6	0.0482667
0.298	-22367.6	0.0483743
0.2984	-22367.6	0.0484479
0.2988	-22367.6	0.0485587
0.2992	-22367.6	0.0486499
0.2996	-22367.6	0.0487774
0.3	-22367.6	0.0488522
0.3004	-22367.6	0.0489683
0.3008	-22367.6	0.0490567
0.3012	-22367.6	0.0491766
0.3016	-22367.6	0.0492564
0.302	-22367.6	0.0493811
0.3024	-22367.6	0.0494743
0.3028	-22367.6	0.0495814
0.3032	-22367.6	0.0496692
0.3036	-22367.6	0.0497964
0.304	-22367.6	0.0498929
0.3044	-22367.6	0.0499836
0.3048	-22367.6	0.050082
0.3052	-22367.6	0.0502012
0.3056	-22367.6	0.0502913
0.306	-22367.6	0.0504129
0.3064	-22367.6	0.0505156
0.3068	-22367.6	0.0506146
0.3072	-22367.6	0.0507374
0.3076	-22367.6	0.050811
0.308	-22367.6	0.0509175
0.3084	-22367.6	0.0510056
0.3088	-22367.6	0.0511166
0.3092	-22367.6	0.0512225
0.3096	-22367.6	0.0513322
0.31	-22367.6	0.0514423
0.3104	-22367.6	0.0515517
0.3108	-22367.6	0.051666
0.3112	-22367.6	0.05177
0.3116	-22367.6	0.0518243
0.312	-22367.6	0.0519484
0.3124	-22367.6	0.0520638
0.3128	-22367.6	0.0521826
0.3132	-22367.6	0.0522993
0.3136	-22367.6	0.0523893
0.314	-22367.6	0.0524874
0.3144	-22367.6	0.052601
0.3148	-22367.6	0.0526972
0.3152	-22367.6	0.0528167
0.3156	-22367.6	0.0529425
0.316	-22367.6	0.0530302
0.3164	-22367.6	0.0531464
0.3168	-22367.6	0.0532444
0.3172	-22367.6	0.0533545
0.3176	-22367.6	0.0534394
0.318	-22367.6	0.0535338
0.3184	-22367.6	0.0536527
0.3188	-22367.6	0.0537752
0.3192	-22367.6	0.0538592
0.3196	-22367.6	0.0540008
0.32	-22367.6	0.0541157
0.3204	-22367.6	0.0542335
0.3208	-22367.6	0.0543002
0.3212	-22367.6	0.0544155
0.3216	-22367.6	0.0545328
0.322	-22367.6	0.0546263
0.3224	-22367.6	0.0547288
0.3228	-22367.6	0.0548384
0.3232	-22367.5	0.0549384
0.3236	-22367.5	0.0550818
0.324	-22367.5	0.0551798
0.3244	-22367.5	0.0552538
0.3248	-22367.5	0.0553871
0.3252	-22367.5	0.0554922
0.3256	-22367.5	0.0556029
0.326	-22367.5	0.0557027
0.3264	-22367.5	0.0558112
0.3268	-22367.5	0.0559294
0.3272	-22367.5	0.0560468
0.3276	-22367.5	0.0561398
0.328	-22367.5	0.0562299
0.3284	-22367.5	0.0563606
0.3288	-22367.5	0.0564646
0.3292	-22367.5	0.0565697
0.3296	-22367.5	0.0566866
0.33	-22367.5	0.0567986
0.3304	-22367.5	0.0569209
0.3308	-22367.5	0.0570184
0.3312	-22367.5	0.0571584
0.3316	-22367.5	0.0572663
0.332	-22367.5	0.0573568
0.3324	-22367.5	0.0574593
0.3328	-22367.5	0.0575751
0.3332	-22367.5	0.0576784
0.3336	-22367.5	0.0577969
0.334	-22367.5	0.0579189
0.3344	-22367.5	0.0579873
0.3348	-22367.5	0.0581023
0.3352	-22367.5	0.0582011
0.3356	-22367.5	0.0583265
0.336	-22367.5	0.0584379
0.3364	-22367.5	0.0585553
0.3368	-22367.5	0.0586743
0.3372	-22367.5	0.058778
0.3376	-22367.5	0.0588734
0.338	-22367.5	0.0589759
0.3384	-22367.5	0.0590807
0.3388	-22367.5	0.059193
0.3392	-22367.5	0.0593082
0.3396	-22367.5	0.0594349
0.34	-22367.5	0.0595515
0.3404	-22367.5	0.0596347
