# Supplementary material for: Anomalous temperature dependence of elastic limit in metallic glasses
Source: Nat Commun. 2024 Jan 2;15:171. doi: 10.1038/s41467-023-44048-7 (PMC10761975; doi:10.1038/s41467-023-44048-7)
Supplement: Supplementary file 2 — Source Data Files [file 41467_2023_44048_MOESM2_ESM.zip › Figure4a_Ecurves.xlsx]

## Sheet: Sheet1
# strain(%)	energy(eV)	1	2	3	4	5	6	7	8	9	10	11	12	13	14	15
-0.0013	0	0.0666556	0.253205	0.52598	0.853824	1.20618	1.55557	1.88004	2.16175	2.38557	2.54843	2.65154	2.70359	2.71897	2.71746	2.7191
-0.0003	0	0.0688127	0.248878	0.499935	0.784551	1.06904	1.32441	1.52902	1.66848	1.73649	1.73671	1.68119	1.5905	1.49051	1.40998	1.37905
0.0007	9.4e-07	0.0658706	0.229278	0.445449	0.67304	0.876185	1.02612	1.10224	1.09494	1.0048	0.844141	0.635706	0.411115	0.205467	0.0559279	0
0.0022	2.2886	2.33	2.42902	2.54117	2.62681	2.6535	2.59774	2.44655	2.19932	1.86797	1.47724	1.06256	0.664597	0.325935	0.0901995	0
0.0036	4.53048	4.43342	4.286	4.08144	3.81668	3.49215	3.11357	2.69086	2.23921	1.77734	1.32611	0.907042	0.542621	0.255249	0.0673778	0
