# Supplementary material for: Anomalous temperature dependence of elastic limit in metallic glasses
Source: Nat Commun. 2024 Jan 2;15:171. doi: 10.1038/s41467-023-44048-7 (PMC10761975; doi:10.1038/s41467-023-44048-7)
Supplement: Supplementary file 2 — Source Data Files [file 41467_2023_44048_MOESM2_ESM.zip › Figure4b_Ebfwd_Ebbwd.xlsx]

## Sheet: Sheet1
# strain(%)	Ebfwd(meV)	Ebbwd(meV)
-0.13	2.7191	0
-0.125034	2.65909	0.0053077
-0.120069	2.59922	0.0107473
-0.115103	2.54083	0.0176738
-0.110137	2.48657	0.0287369
-0.105172	2.43232	0.0398
-0.100206	2.37806	0.0508632
-0.0952404	2.32381	0.0619263
-0.0902748	2.27316	0.0765968
-0.0853091	2.22587	0.0946174
-0.0803434	2.17857	0.112638
-0.0753778	2.13127	0.130659
-0.0704121	2.08398	0.148679
-0.0654465	2.03668	0.1667
-0.0604808	1.99452	0.189858
-0.0555151	1.95496	0.21561
-0.0505495	1.91539	0.241362
-0.0455838	1.87583	0.267114
-0.0406182	1.83626	0.292866
-0.0356525	1.7967	0.318617
-0.0306869	1.75713	0.344369
-0.0257212	1.72118	0.373736
-0.0207556	1.68954	0.407416
-0.0157899	1.6579	0.441095
-0.0108242	1.62627	0.474775
-0.00585859	1.59463	0.508454
-0.00089293	1.56299	0.542134
0.00407273	1.53157	0.57524
0.00903838	1.49298	0.600064
0.014004	1.46211	0.63905
0.0189697	1.43409	0.670082
0.0239354	1.39661	0.700997
0.028901	1.36775	0.741544
0.0338667	1.33913	0.781453
0.0388323	1.30978	0.820977
0.043798	1.28194	0.85962
0.0487636	1.2516	0.899292
0.0537293	1.22181	0.937974
0.058695	1.19155	0.976274
0.0636606	1.16079	1.01517
0.0686263	1.13012	1.05286
0.0735919	1.10307	1.10069
0.0785576	1.07559	1.14941
0.0835232	1.04914	1.19638
0.0884889	1.0239	1.2422
0.0934545	0.999241	1.28699
0.0984202	0.970025	1.33602
0.103386	0.943054	1.38303
0.108352	0.916251	1.42857
0.113317	0.885051	1.47726
0.118283	0.85697	1.52358
0.123248	0.827738	1.56989
0.128214	0.80081	1.62103
0.13318	0.777051	1.67509
0.138145	0.755304	1.72863
0.143111	0.731316	1.78292
0.148077	0.707125	1.83736
0.153042	0.681231	1.88873
0.158008	0.651098	1.93929
0.162974	0.629015	1.99763
0.167939	0.603753	2.05339
0.172905	0.575824	2.10793
0.177871	0.555578	2.15652
0.182836	0.529037	2.21133
0.187802	0.494433	2.28058
0.192768	0.470413	2.34225
0.197733	0.45191	2.40988
0.202699	0.43793	2.46612
0.207665	0.421203	2.53687
0.21263	0.388688	2.58701
0.217596	0.365304	2.65235
0.222562	0.349158	2.72798
0.227527	0.317755	2.79266
0.232493	0.29146	2.84706
0.237459	0.268909	2.91525
0.242424	0.251987	2.98423
0.24739	0.232939	3.05921
0.252356	0.212719	3.12762
0.257321	0.191663	3.19944
0.262287	0.17136	3.27006
0.267253	0.146647	3.34751
0.272218	0.123374	3.41394
0.277184	0.107252	3.48461
0.282149	0.09097	3.55913
0.287115	0.0757398	3.62373
0.292081	0.0594748	3.69264
0.297046	0.0419987	3.75986
0.302012	0.0270308	3.82039
0.306978	0.0176708	3.88991
0.311943	0.00994808	3.935
0.316909	0.00049136	3.99393
0.321875	0	4.06378
0.32684	0	4.13943
0.331806	0	4.21296
0.336772	0	4.28461
0.341737	0	4.35894
0.346703	0	4.4263
0.351669	0	4.49207
0.356634	0	4.52535
0.3616	0	4.53048
