# Supplementary material for: Anomalous temperature dependence of elastic limit in metallic glasses
Source: Nat Commun. 2024 Jan 2;15:171. doi: 10.1038/s41467-023-44048-7 (PMC10761975; doi:10.1038/s41467-023-44048-7)
Supplement: Supplementary file 2 — Source Data Files [file 41467_2023_44048_MOESM2_ESM.zip › Figure4c_Eb_strain.xlsx]

## Sheet: Sheet1
# temperature	strain_min	strain_max	Eb(T)
1e-06	-0.129872	0.3616	2.3e-07
2	-0.0124334	0.19481	0.4639
3	0.0232724	0.150373	0.69585
5	0.0796516	0.063824	1.15975
10	0.190775	-0.0948418	2.3195
20	0.3616	-0.13	4.639
