# Supplementary material for: Anomalous temperature dependence of elastic limit in metallic glasses
Source: Nat Commun. 2024 Jan 2;15:171. doi: 10.1038/s41467-023-44048-7 (PMC10761975; doi:10.1038/s41467-023-44048-7)
Supplement: Supplementary file 2 — Source Data Files [file 41467_2023_44048_MOESM2_ESM.zip › Figure4d_EventI.xlsx]

## Sheet: Sheet1
# temperature	elastic_limit
2.99612	0.147505
2.96316	0.149668
2.92761	0.15183
2.89068	0.153993
2.84672	0.156155
2.80889	0.158318
2.78371	0.16048
2.74882	0.162643
2.70901	0.164806
2.67683	0.166968
2.64092	0.169131
2.59773	0.171293
2.56605	0.173456
2.53993	0.175619
2.50845	0.177781
2.47443	0.179944
2.43563	0.182106
2.39184	0.184269
2.34963	0.186431
2.28092	0.188594
2.24039	0.190757
2.22474	0.192919
2.20079	0.195082
2.17248	0.197244
2.13219	0.199407
2.11475	0.201569
2.11685	0.203732
2.08723	0.205895
2.04845	0.208057
1.99249	0.21022
1.94948	0.212382
1.91738	0.214545
1.87946	0.216707
1.84623	0.21887
1.83337	0.221033
1.78155	0.223195
1.69726	0.225358
1.69252	0.22752
1.68199	0.229683
1.61567	0.231845
1.56142	0.234008
1.52726	0.236171
1.50033	0.238333
1.47306	0.240496
1.44327	0.242658
1.41191	0.244821
1.37925	0.246983
1.34257	0.249146
1.30709	0.251309
1.27771	0.253471
1.23985	0.255634
1.19968	0.257796
1.16705	0.259959
1.12765	0.262122
1.07892	0.264284
1.03462	0.266447
0.991157	0.268609
0.945853	0.270772
0.901081	0.272934
0.869713	0.275097
0.840176	0.27726
0.80927	0.279422
0.773097	0.281585
0.738966	0.283747
0.707762	0.28591
0.670302	0.288072
0.631004	0.290235
0.597476	0.292398
0.558189	0.29456
0.51117	0.296723
0.464793	0.298885
0.422333	0.301048
0.396649	0.30321
0.368855	0.305373
0.338303	0.307536
0.313225	0.309698
0.28788	0.311861
0.253273	0.314023
0.212931	0.316186
0.19159	0.318348
0.19159	0.320511
0.19159	0.322674
0.19159	0.324836
0.19159	0.326999
0.19159	0.329161
0.19159	0.331324
0.19159	0.333487
0.19159	0.335649
0.19159	0.337812
0.19159	0.339974
0.19159	0.342137
0.19159	0.344299
0.19159	0.346462
0.19159	0.348625
0.19159	0.350787
0.19159	0.35295
0.19159	0.355112
0.19159	0.357275
0.19159	0.359437
0.19159	0.3616
