# Supplementary material for: Anomalous temperature dependence of elastic limit in metallic glasses
Source: Nat Commun. 2024 Jan 2;15:171. doi: 10.1038/s41467-023-44048-7 (PMC10761975; doi:10.1038/s41467-023-44048-7)
Supplement: Supplementary file 2 — Source Data Files [file 41467_2023_44048_MOESM2_ESM.zip › Figure4d_EventIII.xlsx]

## Sheet: Sheet1
# temperature	elastic_limit
17.9909	0.442656
17.8384	0.445292
17.6856	0.447928
17.5296	0.450564
17.3727	0.4532
17.2094	0.455835
17.043	0.458471
16.8748	0.461107
16.7041	0.463743
16.5324	0.466379
16.3575	0.469014
16.182	0.47165
16.0024	0.474286
15.8217	0.476922
15.6386	0.479558
15.4536	0.482193
15.2662	0.484829
15.0743	0.487465
14.8817	0.490101
14.6889	0.492737
14.4954	0.495372
14.2964	0.498008
14.0951	0.500644
13.8934	0.50328
13.6914	0.505915
13.487	0.508551
13.2765	0.511187
13.065	0.513823
12.8764	0.516459
12.7343	0.519094
12.5905	0.52173
12.4455	0.524366
12.2976	0.527002
12.1449	0.529638
11.9917	0.532273
11.8377	0.534909
11.6831	0.537545
11.5245	0.540181
11.3646	0.542817
11.2029	0.545452
11.0396	0.548088
10.8753	0.550724
10.7096	0.55336
10.5429	0.555996
10.3737	0.558631
10.2037	0.561267
10.0312	0.563903
9.85741	0.566539
9.68139	0.569175
9.50348	0.57181
9.32304	0.574446
9.1384	0.577082
8.9526	0.579718
8.76726	0.582353
8.5806	0.584989
8.38943	0.587625
8.19581	0.590261
7.99699	0.592897
7.79267	0.595532
7.61275	0.598168
7.48688	0.600804
7.36027	0.60344
7.23288	0.606076
7.10469	0.608711
6.97567	0.611347
6.84578	0.613983
6.71499	0.616619
6.58326	0.619255
6.45056	0.62189
6.31683	0.624526
6.18205	0.627162
6.04614	0.629798
5.90906	0.632434
5.77076	0.635069
5.63116	0.637705
5.4902	0.640341
5.34779	0.642977
5.20386	0.645613
5.05831	0.648248
4.91103	0.650884
4.76191	0.65352
4.61081	0.656156
4.45758	0.658792
4.30206	0.661427
4.15513	0.664063
4.07468	0.666699
3.99352	0.669335
3.91161	0.67197
3.82891	0.674606
3.74538	0.677242
3.66098	0.679878
3.57566	0.682514
3.48936	0.685149
3.40202	0.687785
3.31358	0.690421
3.22396	0.693057
3.13308	0.695693
3.04084	0.698328
2.94715	0.700964
2.85187	0.7036
