# Supplementary material for: Anomalous temperature dependence of elastic limit in metallic glasses
Source: Nat Commun. 2024 Jan 2;15:171. doi: 10.1038/s41467-023-44048-7 (PMC10761975; doi:10.1038/s41467-023-44048-7)
Supplement: Supplementary file 2 — Source Data Files [file 41467_2023_44048_MOESM2_ESM.zip › Figure4d_EventV.xlsx]

## Sheet: Sheet1
# temperature	elastic_limit
140.001	1.88646
145.559	1.90276
144.38	1.91906
143.199	1.93536
141.927	1.95165
140.614	1.96795
139.19	1.98425
137.457	2.00055
135.72	2.01685
133.939	2.03315
132.145	2.04944
130.343	2.06574
128.534	2.08204
126.719	2.09834
124.851	2.11464
122.974	2.13094
121.183	2.14723
119.472	2.16353
117.722	2.17983
115.606	2.19613
113.481	2.21243
112.197	2.22873
111.35	2.24502
110.491	2.26132
109.589	2.27762
108.686	2.29392
106.987	2.31022
105.081	2.32652
103.475	2.34282
102.388	2.35911
101.299	2.37541
101.43	2.39171
101.64	2.40801
101.367	2.42431
100.628	2.44061
99.8982	2.4569
99.296	2.4732
98.693	2.4895
97.73	2.5058
96.5714	2.5221
95.2332	2.5384
93.2645	2.55469
91.2869	2.57099
88.5967	2.58729
85.7015	2.60359
82.99	2.61989
80.6239	2.63619
78.2425	2.65248
76.4043	2.66878
74.5975	2.68508
73.0676	2.70138
71.8162	2.71768
70.1531	2.73398
63.17	2.75027
65.8221	2.76657
65.9483	2.78287
64.1903	2.79917
61.6015	2.81547
56.3432	2.83177
58.4558	2.84806
57.7576	2.86436
56.2759	2.88066
54.8245	2.89696
53.4369	2.91326
52.0404	2.92956
50.7619	2.94586
49.486	2.96215
48.2497	2.97845
47.0547	2.99475
45.8536	3.01105
44.6654	3.02735
43.4692	3.04365
42.2546	3.05994
41.0251	3.07624
39.7799	3.09254
38.5	3.10884
37.2089	3.12514
35.8675	3.14144
34.5013	3.15773
33.1838	3.17403
31.9735	3.19033
30.7505	3.20663
27.9745	3.22293
27.225	3.23923
26.8787	3.25552
25.6898	3.27182
24.4983	3.28812
23.5224	3.30442
22.5342	3.32072
21.5749	3.33702
20.6278	3.35331
19.5297	3.36961
17.8388	3.38591
16.0934	3.40221
15.1951	3.41851
14.5573	3.43481
13.6603	3.4511
12.235	3.4674
10.7442	3.4837
8.55827	3.5
