# Supplementary material for: Anomalous temperature dependence of elastic limit in metallic glasses
Source: Nat Commun. 2024 Jan 2;15:171. doi: 10.1038/s41467-023-44048-7 (PMC10761975; doi:10.1038/s41467-023-44048-7)
Supplement: Supplementary file 2 — Source Data Files [file 41467_2023_44048_MOESM2_ESM.zip › Figure4d_prediction.xlsx]

## Sheet: Sheet1
# temperature	elastic_limit
0.268177	1
0.266958	1.02444
0.265739	1.04866
0.26452	1.07356
0.263301	1.10117
0.262082	1.12853
0.260863	1.15331
0.259644	1.17182
0.258425	1.19022
0.257207	1.2101
0.255988	1.23318
0.254769	1.2561
0.25355	1.27663
0.252331	1.29323
0.251112	1.30975
0.249893	1.32968
0.248674	1.3507
0.247455	1.3716
0.246236	1.39056
0.245017	1.40895
0.243799	1.42726
0.24258	1.44436
0.241361	1.46117
0.240142	1.47792
0.238923	1.4931
0.237704	1.50803
0.236485	1.52291
0.235266	1.54028
0.234047	1.56061
0.232828	1.58554
0.23161	1.62295
0.230391	1.66038
0.229172	1.69662
0.227953	1.69359
0.226734	1.69056
0.225515	1.69109
0.224296	1.7388
0.223077	1.78611
0.221858	1.82845
0.220639	1.83571
0.21942	1.84296
0.218202	1.85259
0.216983	1.87452
0.215764	1.89636
0.214545	1.91738
0.213326	1.93549
0.212107	1.95356
0.210888	1.9751
0.209669	2.00678
0.20845	2.03831
0.207231	2.06607
0.206013	2.08537
0.204794	2.10461
0.203575	2.1167
0.202356	2.11552
0.201137	2.11433
0.199918	2.12264
0.198699	2.1454
0.19748	2.16809
0.196261	2.18702
0.195042	2.20125
0.193823	2.21545
0.192605	2.22702
0.191386	2.23584
0.190167	2.24466
0.188948	2.26962
0.187729	2.30848
0.18651	2.34714
0.185291	2.37498
0.184072	2.39508
0.182853	2.4201
0.181634	2.44411
0.180415	2.46598
0.179197	2.48778
0.177978	2.50558
0.176759	2.52334
0.17554	2.54093
0.174321	2.55563
0.173102	2.57031
0.171883	2.58591
0.170664	2.61031
0.169445	2.63465
0.168226	2.65807
0.167008	2.67625
0.165789	2.69439
0.16457	2.71334
0.163351	2.7358
0.162132	2.75822
0.160913	2.77867
0.159694	2.79287
0.158475	2.80706
0.157256	2.82426
0.156037	2.84912
0.154818	2.87393
0.1536	2.8974
0.152381	2.91822
0.151162	2.93901
0.149943	2.95896
0.148724	2.97755
0.147505	2.99612
0.699592	2.99612
0.696997	3.08762
0.694401	3.17776
0.691806	3.26664
0.689211	3.35433
0.686615	3.44091
0.68402	3.52646
0.681425	3.61102
0.678829	3.69466
0.676234	3.77743
0.673639	3.85936
0.671044	3.94051
0.668448	4.0209
0.665853	4.10058
0.663258	4.1926
0.660662	4.34744
0.658067	4.49992
0.655472	4.65022
0.652876	4.79849
0.650281	4.94489
0.647686	5.08952
0.64509	5.2325
0.642495	5.37393
0.6399	5.51389
0.637305	5.65247
0.634709	5.78973
0.632114	5.92575
0.629519	6.06059
0.626923	6.1943
0.624328	6.32693
0.621733	6.45853
0.619137	6.58914
0.616542	6.71881
0.613947	6.84757
0.611351	6.97546
0.608756	7.10251
0.606161	7.22875
0.603566	7.35421
0.60097	7.47892
0.598375	7.60291
0.59578	7.77342
0.593184	7.97478
0.590589	8.1716
0.587994	8.36244
0.585398	8.55151
0.582803	8.73552
0.580208	8.91824
0.577612	9.10108
0.575017	9.28314
0.572422	9.46205
0.569827	9.63748
0.567231	9.8116
0.564636	9.98295
0.562041	10.1534
0.559445	10.3213
0.55685	10.4881
0.554255	10.6532
0.551659	10.8166
0.549064	10.9789
0.546469	11.14
0.543873	11.3003
0.541278	11.458
0.538683	11.6151
0.536088	11.7687
0.533492	11.9206
0.530897	12.0718
0.528302	12.2224
0.525706	12.3716
0.523111	12.5146
0.520516	12.6572
0.51792	12.7977
0.515325	12.9418
0.51273	13.1528
0.510134	13.3607
0.507539	13.5665
0.504944	13.766
0.502348	13.9646
0.499753	14.1632
0.497158	14.3612
0.494563	14.5549
0.491967	14.7452
0.489372	14.935
0.486777	15.1245
0.484181	15.3133
0.481586	15.4963
0.478991	15.6783
0.476395	15.8578
0.4738	16.0356
0.471205	16.2117
0.46861	16.3844
0.466014	16.5566
0.463419	16.7251
0.460824	16.8931
0.458228	17.0584
0.455633	17.2221
0.453038	17.3823
0.450442	17.5368
0.447847	17.6903
0.445252	17.8408
0.442656	17.9909
3.38447	17.9909
3.36933	19.5583
3.3542	20.5758
3.33907	21.4562
3.32394	22.3373
3.30881	23.2575
3.29368	24.167
3.27855	25.1947
3.26341	26.3051
3.24828	27.4021
3.23315	27.0605
3.21802	28.8607
3.20289	31.0323
3.18776	32.1655
3.17263	33.2877
3.15749	34.5214
3.14236	35.7901
3.12723	37.0421
3.1121	38.2426
3.09697	39.4332
3.08184	40.6008
3.06671	41.7456
3.05158	42.8823
3.03644	43.9988
3.02131	45.1062
3.00618	46.2121
2.99105	47.3267
2.97592	48.4348
2.96079	49.5933
2.94566	50.7775
2.93052	51.9572
2.91539	53.2545
2.90026	54.5441
2.88513	55.868
2.87	57.2463
2.85487	58.6167
2.83974	57.3786
2.8246	58.4214
2.80947	63.0731
2.79434	64.7121
2.77921	66.3416
2.76408	65.2856
2.74895	63.7448
2.73382	70.2207
2.71869	71.7387
2.70355	72.9009
2.68842	74.2258
2.67329	75.9054
2.65816	77.5768
2.64303	79.6261
2.6279	81.8291
2.61277	84.0621
2.59763	86.7617
2.5825	89.4433
2.56737	91.727
2.55224	93.5614
2.53711	95.3883
2.52198	96.5799
2.50685	97.6557
2.49171	98.611
2.47658	99.1709
2.46145	99.7302
2.44632	100.368
2.43119	101.055
2.41606	101.741
2.40093	101.549
2.3858	101.354
2.37066	101.616
2.35553	102.627
2.3404	103.636
2.32527	105.227
2.31014	106.996
2.29501	108.625
2.27988	109.464
2.26474	110.302
2.24961	111.112
2.23448	111.898
2.21935	112.683
2.20422	114.552
2.18909	116.521
2.17396	118.376
2.15882	119.967
2.14369	121.554
2.12856	123.248
2.11343	124.99
2.0983	126.724
2.08317	128.408
2.06804	130.089
2.05291	131.763
2.03777	133.43
2.02264	135.093
2.00751	136.716
1.99238	138.326
1.97725	139.864
1.96212	141.084
1.94699	142.303
1.93185	143.453
1.91672	144.549
1.90159	145.643
1.88646	140.001
